# Supplementary material for: Xist exerts gene-specific silencing during XCI maintenance and impacts lineage-specific cell differentiation and proliferation during hematopoiesis
Source: Nat Commun. 2022 Aug 1;13:4464. doi: 10.1038/s41467-022-32273-5 (PMC9343370; doi:10.1038/s41467-022-32273-5)
Supplement: Supplementary file 3 — Supplementary Data 1 [file 41467_2022_32273_MOESM3_ESM.xlsx]

## Sheet: X-linked up DEGs
Supplemental Data 1. Transcriptional analysis of WT and Xist-deficient LSK+, LSK- and Lin- cells.
(Sheet 1). List of transcriptionally upregulated X-linked genes in LSK+, LSK- and Lin- cells. Related to Fig. 3a, 3c-e.
Gene name	Chromosome	Cell Type	LSK+ WT rep1 (FPKM)	LSK+ XistΔ/Δ rep1 (FPKM)	LSK+ WT rep2 (FPKM)	LSK+ XistΔ/Δ rep2 (FPKM)	LSK- WT rep1 (FPKM)	LSK- XistΔ/Δ rep1 (FPKM)	LSK- WT rep2 (FPKM)	LSK- XistΔ/Δ rep2 (FPKM)	Lin- WT rep1 (FPKM)	Lin- XistΔ/Δ rep1 (FPKM)	Lin- WT rep2 (FPKM)	Lin- XistΔ/Δ rep2 (FPKM)
5430427O19Rik	chrX	LSK+, LSK- and Lin- (Common)	8.71911	17.5788	10.9649	20.4439	6.10035	12.4241	7.92848	11.5938	2.65744	7.05635	2.64039	4.52959
Tmem164	chrX	LSK+, LSK- and Lin- (Common)	23.9458	47.9246	24.9379	40.1291	22.5353	39.2687	26.5647	32.295	17.9866	23.5724	16.8865	26.8965
Tmem29	chrX	LSK+, LSK- and Lin- (Common)	7.0621	7.43155	7.74564	9.26863	5.11467	8.79895	8.0372	8.67236	1.82864	2.37149	2.26758	5.15278
1810030O07Rik	chrX	LSK+, LSK- and Lin- (Common)	44.8096	84.3431	42.9287	91.2377	33.2117	68.3538	41.0796	65.8479	24.1403	51.7978	27.253	37.8317
Ftx	chrX	LSK+, LSK- and Lin- (Common)	2.13564	4.45423	2.59334	4.61073	2.59552	3.17709	1.40219	3.93533	3.56781	3.59985	4.96732	5.18212
Pbdc1	chrX	LSK+, LSK- and Lin- (Common)	21.6078	25.6107	14.7477	25.1815	26.6599	40.1586	26.9175	42.9162	15.8669	20.165	10.5403	15.5718
Ddx3x	chrX	LSK+, LSK- and Lin- (Common)	33.5886	56.1571	31.0834	49.249	38.8034	49.1321	38.1634	59.7962	136.298	166.934	108.837	165.158
Kdm6a	chrX	LSK+, LSK- and Lin- (Common)	17.0867	22.6501	19.363	21.8912	12.9609	13.9905	12.1226	14.949	32.9607	39.2584	34.7678	37.7205
Utp14a	chrX	LSK+, LSK- and Lin- (Common)	16.6045	23.208	10.5418	22.7075	21.2528	30.0241	15.074	31.7811	18.7387	34.6016	16.3984	37.877
Eif2s3x	chrX	LSK+, LSK- and Lin- (Common)	0.960103	2.09469	1.03323	1.67313	1.98647	2.14052	2.43291	2.45933	6.5267	10.525	9.9214	13.3442
Kdm5c	chrX	LSK+, LSK- and Lin- (Common)	10.2358	19.8144	10.2774	17.5924	14.5075	21.1938	9.52515	16.7467	23.7101	30.9757	23.0668	29.7399
Med14	chrX	LSK+, LSK- and Lin- (Common)	6.17462	13.0407	7.65733	11.3104	9.77913	13.2432	7.83751	12.1038	35.0016	50.9987	30.6708	48.7091
Rbm10	chrX	LSK+, LSK- and Lin- (Common)	15.7413	16.2078	12.9634	15.7518	14.1218	15.4819	8.51431	13.4334	13.1879	13.8061	13.6306	15.3758
Cdk16	chrX	LSK+, LSK- and Lin- (Common)	61.1342	65.6812	58.7401	58.9813	48.7419	58.1026	35.36	56.459	25.7789	27.154	24.432	26.7788
Ocrl	chrX	LSK+, LSK- and Lin- (Common)	10.5136	14.4666	12.0398	12.522	9.52439	11.4625	7.69134	11.2781	14.7697	19.4004	14.1147	19.6459
Sash3	chrX	LSK+, LSK- and Lin- (Common)	161.444	235.235	168.43	256.667	69.7006	117.848	88.7206	96.1227	43.273	78.654	45.5405	70.6933
Zdhhc9	chrX	LSK+, LSK- and Lin- (Common)	17.8231	24.607	17.5355	27.8588	12.2407	22.5182	14.1735	15.8048	12.3401	24.1524	18.1684	24.5472
Aifm1	chrX	LSK+, LSK- and Lin- (Common)	56.711	62.157	40.4333	58.3428	53.0181	71.2586	58.8095	76.8737	19.1854	27.2709	14.8212	23.5855
Pcyt1b	chrX	LSK+, LSK- and Lin- (Common)	1.75758	2.17166	1.93821	2.54967	1.01852	1.37602	1.13024	2.05658	2.28556	6.26995	2.53811	5.2308
F630028O10Rik	chrX	LSK+, LSK- and Lin- (Common)	1.86022	5.07739	2.85895	5.59869	39.7099	40.2348	11.9398	15.1766	64.1566	67.4464	86.5563	91.5355
Nono	chrX	LSK+, LSK- and Lin- (Common)	98.7177	100.359	71.9035	94.2174	64.5813	70.1797	66.6986	73.1645	118.176	118.753	100.082	114.767
Ercc6l	chrX	LSK+, LSK- and Lin- (Common)	10.6743	15.7432	7.91632	14.1282	11.838	16.4355	13.401	13.471	14.7121	15.0561	13.1259	18.5448
Magt1	chrX	LSK+, LSK- and Lin- (Common)	24.9586	29.8348	19.8911	25.8476	41.9036	48.2293	37.5469	39.2672	19.6997	24.2876	18.5404	20.4894
Btk	chrX	LSK+, LSK- and Lin- (Common)	58.2196	77.6677	61.6052	66.7895	48.825	59.4521	38.1899	63.1136	32.1618	36.7466	32.4984	39.942
Acsl4	chrX	LSK+, LSK- and Lin- (Common)	6.62491	9.88958	7.80771	8.91775	7.12758	9.71309	7.80286	9.18535	17.0382	22.3914	15.9939	19.7317
Iqsec2	chrX	LSK+, LSK- and Lin- (Common)	1.20459	2.52449	1.74232	3.51139	0.772716	1.32956	0.518014	1.24662	2.69338	7.69925	2.90965	4.66505
Rps6ka3	chrX	LSK+, LSK- and Lin- (Common)	4.41482	6.59567	5.6174	7.52473	4.23257	4.92442	3.62512	4.87583	29.3994	31.8176	32.5751	33.7512
Ofd1	chrX	LSK+, LSK- and Lin- (Common)	6.06119	6.77053	6.03114	7.41261	4.582	4.95058	3.754	5.15027	4.35667	5.22711	4.7797	5.15042
Arhgap6	chrX	LSK+, LSK- and Lin- (Common)	13.182	14.7021	12.3249	19.9783	2.53298	3.47354	3.26173	4.4833	7.6492	8.84928	6.97047	16.9005
Hccs	chrX	LSK+, LSK- and Lin- (Common)	29.6389	30.3595	27.2912	29.8116	29.975	32.7576	34.0173	35.2252	11.4264	11.9764	11.391	12.5882
Med12	chrX	LSK+ and LSK-	6.30048	9.38348	6.94526	7.85593	5.86166	6.0714	3.6105	6.04812	26.0148	23.4672	23.527	23.8027
Gpkow	chrX	LSK+ and LSK-	22.4883	23.884	21.1634	23.6452	15.4231	17.0495	13.8221	15.6094	13.1045	15.0813	13.771	13.4916
Otud5	chrX	LSK+ and LSK-	56.676	63.7855	57.941	64.5857	42.9691	45.7507	33.5892	43.483	26.2839	24.9979	22.2361	24.6042
Gata1	chrX	LSK+ and LSK-	13.8327	19.0455	19.5134	21.0817	46.8096	49.2344	113.758	154.854	56.9173	56.4382	39.4634	60.2466
Suv39h1	chrX	LSK+ and LSK-	54.6665	60.7187	42.0677	58.3761	59.7884	65.4759	57.2659	61.557	33.1234	31.8205	26.3573	27.426
Elf4	chrX	LSK+ and LSK-	15.314	24.4643	13.0798	18.1932	12.3217	13.5223	9.18257	9.63034	42.5038	54.2681	48.4402	46.3798
Fmr1	chrX	LSK+ and LSK-	12.835	17.0021	11.8414	13.8284	19.038	21.4172	18.282	21.4818	30.88	29.6396	29.7695	33.8464
Haus7	chrX	LSK+ and LSK-	36.7301	39.0168	30.3171	31.5295	33.9486	34.1034	32.2654	36.627	9.35515	10.675	8.89467	8.21434
Hcfc1	chrX	LSK+ and LSK-	13.9996	20.0935	10.5199	14.2717	22.278	22.5943	13.7918	21.7795	121.247	120.076	100.75	110.715
Pfkfb1	chrX	LSK+ and LSK-	1.92282	2.25284	2.15142	2.18881	1.92286	2.66808	1.14293	1.80341	0.494252	0.707331	1.07411	0.708271
Smc1a	chrX	LSK+ and LSK-	85.5122	88.4185	60.1674	92.93	64.0839	64.4069	29.485	60.7552	83.5896	83.0361	79.8858	79.7123
Sh3kbp1	chrX	LSK+ and LSK-	29.45	39.5982	26.1462	38.397	31.989	38.7138	25.4629	29.8897	40.9151	44.7397	50.5432	48.6691
Phka2	chrX	LSK+ and LSK-	9.32127	13.1675	7.65202	10.2154	16.7899	18.6508	11.7015	12.9905	18.5707	14.3496	16.9028	16.4566
Piga	chrX	LSK+ and LSK-	8.11939	8.6492	8.31557	8.44136	12.7957	13.7132	9.78499	12.949	6.41328	6.09639	5.55437	6.18224
Gemin8	chrX	LSK+ and LSK-	4.54762	7.06119	4.26685	6.76795	3.84123	4.46416	5.26936	5.96192	4.6591	4.48359	5.1136	7.24057
Msl3	chrX	LSK+ and LSK-	28.6363	32.8399	30.4622	35.3977	25.1641	28.1774	28.364	30.1859	30.0283	28.7429	25.7849	32.2292
Usp9x	chrX	LSK+ and Lin-	2.57559	3.32343	3.01799	3.60416	3.83726	4.42075	3.81542	3.70424	27.765	29.1919	27.4518	31.8771
Uba1	chrX	LSK+ and Lin-	123.99	132.334	101.461	124.823	100.27	118.904	122.43	111.152	138.358	139.016	125.063	129.679
Flna	chrX	LSK+ and Lin-	49.8568	71.4265	42.4024	56.0008	58.944	68.5017	48.1016	44.076	155.516	184.717	229.379	235.206
Kif4	chrX	LSK+ and Lin-	12.6204	19.7012	9.1552	16.8569	14.851	14.6902	5.98912	10.314	19.9432	20.5022	17.8176	20.0912
Ccdc22	chrX	LSK+ and Lin-	37.0543	44.3789	35.0129	43.3406	45.8406	53.4154	40.3048	39.2957	10.1959	10.7998	6.40581	7.15395
Atp6ap2	chrX	LSK+ and Lin-	63.5854	68.4311	61.2767	63.3521	121.61	151.812	99.9039	93.3429	23.3854	29.3288	29.497	33.0556
Slc25a5	chrX	LSK+ and Lin-	257.588	260.069	161.909	202.575	278.091	293.503	441.696	321.174	270.288	311.476	249.076	274.706
Bcorl1	chrX	LSK+ and Lin-	0.738794	1.27307	0.596488	1.07191	1.35591	1.41698	0.685533	0.995962	15.5095	18.2982	14.9671	22.016
Hprt	chrX	LSK+ and Lin-	212.204	223.212	218.083	223.682	219.727	236.012	388.176	254.916	49.0599	51.027	35.8914	49.3983
Fam122b	chrX	LSK+ and Lin-	5.60855	6.65949	5.83604	6.76577	6.39678	5.57288	6.46592	5.81922	11.0019	11.9748	9.60639	11.1716
BC023829	chrX	LSK+ and Lin-	21.895	22.4562	23.464	25.0602	16.8301	19.769	22.3811	17.8171	8.53969	10.9652	8.77323	9.99338
Naa10	chrX	LSK+ and Lin-	68.0125	75.3278	58.7824	66.8069	112.245	121.575	140.452	124.32	45.4247	63.3483	36.4937	50.0734
Slc10a3	chrX	LSK+ and Lin-	22.5589	24.985	20.2678	23.079	16.6779	17.6788	27.0613	20.3682	6.44006	11.2129	6.39669	7.35534
Fundc2	chrX	LSK+ and Lin-	15.7	16.6568	17.3548	18.688	17.7116	17.2327	25.7441	20.3354	6.81519	8.08079	6.08971	8.59596
Brcc3	chrX	LSK+ and Lin-	10.9414	11.6079	11.2421	12.9034	14.0205	15.4337	15.7267	15.3224	9.97501	12.5918	9.89494	11.838
Tbl1x	chrX	LSK+ and Lin-	34.7917	42.6288	32.3142	35.3882	31.7668	32.4841	41.7237	38.5281	34.7237	37.5887	28.7839	34.7413
Snx12	chrX	LSK+ and Lin-	18.3728	19.2998	16.1953	18.2948	22.7209	22.61	21.6823	20.9426	20.2345	24.726	20.9038	21.0841
Cxcr3	chrX	LSK+ and Lin-	0.908422	2.74069	0.764164	1.61465	0.256944	0.578195	0.0981677	0.213774	2.7218	4.64569	2.56619	3.35235
Atp7a	chrX	LSK+ and Lin-	1.6657	2.85114	3.37028	3.75862	1.19548	1.61171	1.63289	1.59189	6.56518	13.4461	9.94728	12.066
Pgk1	chrX	LSK+ and Lin-	5.81479	7.80894	4.84116	7.77985	3.2181	4.38782	4.30581	4.3016	3.47614	11.6395	5.33296	7.26094
Prps1	chrX	LSK+ and Lin-	60.6457	66.0543	57.3193	58.8476	52.4243	55.2793	79.8223	67.1635	35.3127	39.8838	24.5649	34.3431
Kantr	chrX	LSK+ and Lin-	3.52206	4.85374	5.39156	5.89328	3.52962	3.64513	3.82082	3.50919	4.72921	6.03314	6.44161	7.86996
Ubqln2	chrX	LSK+ and Lin-	16.0205	16.315	13.8798	15.5449	10.9461	10.3532	11.1172	8.3681	31.5547	33.7012	33.8484	34.5443
Eif1ax	chrX	LSK+ and Lin-	90.2964	95.4478	82.1527	88.8436	120.466	132.119	174.384	147.607	76.3768	80.7226	63.6464	77.7428
Ap1s2	chrX	LSK+ and Lin-	2.0516	2.43668	2.22176	2.58462	5.45554	5.87356	3.53797	2.29128	16.5984	17.9912	24.2645	24.393
Tlr7	chrX	LSK+ and Lin-	3.33123	5.99792	2.07035	4.43885	0.608127	0.674783	0.529285	0.236451	7.80722	20.5694	13.6136	21.316
Prps2	chrX	LSK+ and Lin-	38.284	44.2666	30.9775	44.4637	25.8899	26.9932	37.2773	24.2179	15.1205	20.6768	15.5517	17.8386
Mmgt1	chrX	LSK+	7.4423	8.0913	7.03197	8.4522	11.8588	10.7871	13.9007	9.46752	13.5494	12.1633	11.5184	14.7258
Idh3g	chrX	LSK+	230.448	239.284	216.651	235.453	219.209	239.982	276.347	258.409	120.05	116.728	114.448	107.983
Rlim	chrX	LSK+	7.98212	9.38538	8.38436	8.46475	11.5266	11.6906	11.7127	10.0417	43.4005	40.1766	38.742	38.8502
Gprasp1	chrX	LSK+	12.7514	12.8693	14.1103	15.516	5.38291	4.2587	3.57616	3.62626	3.04957	2.98513	2.93658	4.73969
Jpx	chrX	LSK+	0.947941	1.59293	1.38135	1.57322	0.652429	0.978764	1.049	1.16013	4.98423	4.19341	3.08995	3.4183
Timm17b	chrX	LSK+	35.1647	38.4864	36.1359	36.8546	53.647	58.0339	79.4813	58.5846	33.9951	32.2316	30.1039	38.6414
Gnl3l	chrX	LSK+	13.8726	16.9159	14.5648	15.2418	15.9218	16.1877	17.1868	15.0783	16.0711	13.5517	15.461	13.7944
Plp2	chrX	LSK+	11.2081	14.0749	10.7812	11.2734	2.68347	2.23341	4.22113	3.36055	45.3039	50.7355	66.2742	54.7741
Ccdc120	chrX	LSK+	3.36552	4.70942	4.41895	4.81773	2.16406	1.50396	1.87263	2.15612	0.944251	1.6112	0.945025	0.711558
Pqbp1	chrX	LSK+	66.657	71.7601	55.7625	66.2303	61.5905	59.428	65.4581	67.9188	37.155	47.0259	37.0319	35.0536
Hdac6	chrX	LSK+	19.9791	24.1305	16.0043	23.8589	9.3031	8.96147	9.37784	8.33844	2.86561	1.96457	3.00245	3.28126
Ebp	chrX	LSK+	28.1902	34.1168	27.7632	33.3576	42.0176	46.9965	59.9078	41.3193	15.6858	15.3084	12.1547	15.0345
Rpgr	chrX	LSK+	3.27433	3.28283	3.0051	3.23971	2.71432	2.47001	3.48028	2.44409	1.43078	1.23337	1.39069	1.4973
Mid1ip1	chrX	LSK+	37.3224	38.3944	30.8132	40.4743	48.9805	58.5776	49.9593	49.4624	33.733	37.1308	37.9344	35.3141
Bcor	chrX	LSK+	9.10301	14.8816	10.3836	12.1468	9.73453	9.50323	6.13631	8.96056	22.1985	26.7863	23.6728	21.9387
Rp2h	chrX	LSK+	10.3734	10.7292	13.2471	13.8962	11.6203	12.8479	10.4646	9.97291	17.2248	21.7135	20.5242	19.617
Ndufb11	chrX	LSK+	40.9138	46.4387	47.1966	49.156	93.926	94.2505	128.479	91.701	67.8948	65.945	57.3953	75.334
Usp11	chrX	LSK+	43.1608	44.3921	44.6322	49.4937	38.4267	41.9202	35.1447	31.325	15.431	13.0566	14.6868	13.7322
Dock11	chrX	LSK+	13.4496	18.5285	15.222	16.5345	11.8986	12.3857	8.91269	8.07956	29.4454	31.9775	38.2397	35.6598
C330007P06Rik	chrX	LSK+	9.42664	10.7072	9.88977	10.2416	6.33648	7.16303	7.93938	6.48985	12.5765	11.0233	11.6741	9.04387
Nkrf	chrX	LSK+	1.34261	1.84277	1.40906	1.44909	1.84663	1.57208	1.73702	1.89878	16.4668	16.1079	13.0788	14.2006
Nkap	chrX	LSK+	10.3824	10.5687	9.93227	12.3567	12.3706	11.5275	12.9712	11.8825	12.3497	13.3426	12.998	12.0181
Cul4b	chrX	LSK+	13.5517	16.0961	15.9598	17.0682	12.2725	12.7357	14.0296	11.137	26.6571	25.3952	25.7149	25.6377
Stag2	chrX	LSK+	19.307	24.9503	23.2746	27.1529	23.1874	24.5799	20.1668	19.0082	65.3898	61.6297	69.6208	68.7373
Gpc3	chrX	LSK+	3.26648	9.37957	2.19174	8.89753	6.959	9.49672	12.5301	11.3655	1.10082	3.27496	1.56047	1.06741
Phf6	chrX	LSK+	27.701	38.2246	36.763	37.0163	20.0522	19.4519	25.4379	21.0845	17.5383	17.3076	15.5249	19.1892
Slc9a6	chrX	LSK+	3.00991	3.83449	3.65518	4.01885	3.5123	3.95253	4.60532	3.9326	4.36263	3.01219	5.52941	5.28738
Arhgef6	chrX	LSK+	44.1996	59.4168	52.783	66.9195	29.8944	37.7873	21.7851	20.2176	26.9455	37.5039	35.1582	31.1498
Ids	chrX	LSK+	6.693	7.80338	7.77913	7.82971	3.75154	4.3296	4.50845	3.12123	10.0182	11.2089	12.6248	12.0274
Mtmr1	chrX	LSK+	12.8976	17.321	12.8837	15.1849	15.3083	17.1687	15.1794	13.6051	11.7116	11.0566	12.6228	11.3833
F8a	chrX	LSK+	14.7154	16.4862	13.29	16.2004	14.1519	14.1172	19.744	14.0534	3.69838	2.46998	4.22455	2.88263
Abcd1	chrX	LSK+	40.0158	43.1665	37.6914	45.768	37.1256	45.543	33.9303	24.7514	35.9706	40.1735	41.408	39.7869
Mir5132	chrX	LSK+	2.82009	3.46533	3.71089	4.25479	0.342521	0	0	0.427459	0	0	0	0
Emd	chrX	LSK+	23.8996	29.2107	36.0842	39.0081	24.8886	23.4272	33.8316	35.0508	40.3919	39.9812	33.6193	35.3357
Ikbkg	chrX	LSK+	11.6976	15.2413	13.6742	15.5727	8.25474	9.09775	9.23587	7.86872	3.78918	5.21013	4.67979	4.58933
4933407K13Rik	chrX	LSK+	0.95487	1.30621	1.55566	1.74191	0.900436	0.729032	0.45617	0.967902	1.07899	0.546527	0.465922	0.47806
Gyk	chrX	LSK+	4.2353	4.96866	4.41352	5.10042	6.34688	6.75262	7.54186	7.20599	4.77156	6.21533	6.39262	4.30439
Pola1	chrX	LSK+	16.8547	21.8674	11.1066	22.6855	24.0802	23.0391	20.6388	20.9255	24.5175	25.4376	24.4073	21.2161
Zfx	chrX	LSK+	4.84409	5.92216	6.65267	7.20207	5.39033	5.29775	6.07001	4.83721	10.428	9.9592	11.878	11.6582
Msn	chrX	LSK+	194.428	220.681	179.39	215.947	124.109	140.854	145.036	136.318	203.706	281.615	244.827	215.113
Stard8	chrX	LSK+	3.24364	5.37312	4.02049	4.46368	2.77098	3.48088	2.02625	1.63683	3.80177	4.38493	5.62561	3.95366
Il2rg	chrX	LSK+	172.197	175.308	168.604	181.993	45.6986	43.4294	57.4629	60.5349	42.8977	75.8148	49.8051	47.3754
Zmym3	chrX	LSK+	12.6601	14.9413	11.9073	14.3448	7.93552	8.29059	8.35962	8.20557	9.99038	10.1327	9.3663	9.244
Rgag4	chrX	LSK+	3.38026	3.6366	4.05249	4.21856	0.547598	0.4841	0.398224	0.623814	3.62971	5.14615	4.223	3.59981
Abcb7	chrX	LSK+	5.12821	6.52339	5.55097	7.43816	6.76278	6.62114	8.27151	7.39021	22.9056	22.5088	21.2187	23.3046
Chm	chrX	LSK+	4.77219	6.11684	7.09885	7.8538	3.95989	4.23428	4.54621	3.81215	9.01493	9.83713	10.5541	9.69514
Cstf2	chrX	LSK+	34.2077	40.4619	26.558	35.3196	27.3218	30.8934	29.59	29.2843	26.1742	25.7305	19.6302	23.1298
Cenpi	chrX	LSK+	10.7868	14.9276	13.3687	16.5555	13.3517	12.6469	10.831	10.9714	6.75125	5.29222	8.85372	9.42157
Gla	chrX	LSK+	2.57547	3.19595	3.70762	3.74623	9.05144	11.4421	9.4943	7.67415	2.38931	1.85681	3.09649	3.19379
Morf4l2	chrX	LSK+	59.422	59.7544	50.3077	62.773	62.1556	69.4317	92.7861	81.3116	59.2477	56.0085	41.8608	53.5008
Morc4	chrX	LSK+	1.77565	1.81147	1.05971	1.35206	0.987321	0.753203	0.862782	0.897156	0.148528	1.11594	0.825006	0.452751
Phf8	chrX	LSK+	7.97011	10.6509	8.22039	10.7842	7.81694	7.48505	6.97004	6.58727	18.0322	18.1659	18.7674	17.5471
Mbtps2	chrX	LSK+	2.33229	2.81584	1.9362	2.16123	1.88765	1.71526	2.07629	1.7033	8.05953	5.54032	6.64752	6.1597
Yy2	chrX	LSK+	3.54778	4.05322	3.25933	3.70895	2.82887	2.79309	2.35523	2.24067	0.856549	1.66664	3.32613	2.28136
Siah1b	chrX	LSK+	15.2404	18.0543	15.8551	16.3429	12.1768	12.5087	14.6627	14.2573	4.17839	3.45949	3.31433	4.86027
Sat1	chrX	LSK- and Lin-	22.0437	18.8668	30.5117	21.7467	42.7295	44.2573	20.7121	23.4548	21.8095	26.4312	26.7697	33.6651
2610002M06Rik	chrX	LSK- and Lin-	6.45482	7.90286	7.91486	6.96481	5.57492	5.71368	6.77175	7.43368	9.39659	11.5338	9.12237	11.0961
Tfe3	chrX	LSK- and Lin-	14.5333	15.6545	14.7462	14.6679	10.7203	12.1068	13.9597	16.8832	23.478	29.0785	25.5177	27.052
Mospd1	chrX	LSK- and Lin-	8.52766	10.1832	11.022	9.40194	9.05874	11.839	11.3409	12.2596	8.3424	8.92713	8.61904	10.5471
Htatsf1	chrX	LSK- and Lin-	52.8438	47.5378	37.8406	46.4816	32.8682	34.489	31.5523	38.7313	25.1848	28.109	19.4867	23.4923
Arhgap4	chrX	LSK- and Lin-	58.5184	63.2122	75.9875	67.3555	33.0624	36.4383	15.7191	19.9955	27.4954	40.1298	35.138	38.6352
Irak1	chrX	LSK- and Lin-	138.888	117.083	106.451	114.924	80.5263	87.2447	66.7784	70.7262	30.7561	34.0677	28.9584	34.246
Ubl4a	chrX	LSK- and Lin-	45.5845	43.0145	38.4198	35.4111	25.5995	28.6449	20.2979	26.9876	10.4044	12.3328	7.95556	11.5482
Klhl15	chrX	LSK- and Lin-	0.822848	1.89765	1.23983	1.02306	1.22613	1.39808	1.98341	2.20192	2.9513	2.97035	2.54378	2.62621
Las1l	chrX	LSK- and Lin-	61.1253	59.5377	41.3947	52.2019	53.9103	63.739	55.0736	64.2765	20.9735	24.7502	17.4948	18.4159
Nhsl2	chrX	LSK- and Lin-	0.611284	1.01408	0.446874	0.75769	1.84206	4.52035	0.92852	2.02315	19.6803	30.3933	30.8473	34.7378
Hdac8	chrX	LSK- and Lin-	22.5313	22.3951	19.1644	23.3284	14.8185	18.1219	15.8502	18.5313	6.81355	7.60137	9.63707	12.3917
Cox7b	chrX	LSK- and Lin-	33.9644	32.4636	37.6916	38.146	128.191	145.855	167.906	168.383	64.7664	89.5149	45.6683	66.4869
Tsc22d3	chrX	LSK- and Lin-	317.602	355.6	158.157	155.989	62.6021	97.4244	39.3488	51.4155	32.675	71.2324	61.7034	80.4527
Alas2	chrX	LSK- and Lin-	0.404702	0.468608	1.53548	2.06583	0.651292	1.0473	0.79814	1.35978	11.1267	26.6789	5.61343	17.448
Tspyl2	chrX	LSK- and Lin-	19.7685	17.3409	22.3923	17.2696	12.1507	12.8863	4.39551	10.2596	3.56161	4.59716	4.58041	5.48223
Syap1	chrX	LSK- and Lin-	22.2099	18.3949	21.903	19.2524	13.8186	15.4117	13.9185	14.5982	8.50032	13.053	12.2038	12.6902
Rnf128	chrX	LSK-	0.158041	0.247061	0.975826	0.562483	1.77926	1.98057	2.17779	3.2524	3.26784	2.35543	2.23838	2.82372
Cybb	chrX	LSK-	0.303501	1.68541	0.499212	0.631739	8.24285	17.2502	5.23458	6.80683	141.097	197.286	248.765	187.127
5530601H04Rik	chrX	LSK-	8.24082	8.49948	12.0347	12.0178	5.10229	6.52547	3.81266	6.26184	4.75967	6.22428	5.90068	5.28053
Enox2	chrX	LSK-	9.27878	8.2043	9.70771	12.0218	3.91354	4.60445	4.52104	4.6042	4.7752	4.68695	3.51017	4.3465
Slc35a2	chrX	LSK-	21.7852	19.2537	22.7987	21.1259	19.3298	23.305	20.716	21.3509	3.69339	4.25176	4.16412	4.036
Xk	chrX	LSK-	4.7049	4.82252	4.21445	4.01349	7.69643	8.03991	10.1089	12.1266	29.6151	25.2074	22.048	23.0087
Cask	chrX	LSK-	1.47278	1.36496	1.15544	1.52954	3.39291	4.32961	1.87656	2.05452	4.03854	4.66249	6.11422	5.20675
Jade3	chrX	LSK-	6.15402	6.06346	5.38102	5.71374	5.63269	6.33047	5.50664	6.6403	10.1768	8.79649	8.01683	5.63341
Araf	chrX	LSK-	46.0762	39.9277	45.3528	43.545	35.0773	40.2834	32.0751	35.7438	17.9925	15.0537	17.1897	13.8818
A230072C01Rik	chrX	LSK-	4.21194	4.01566	8.6747	5.975	1.87282	1.89403	1.80605	2.2568	0.595057	0.429892	1.13898	1.50514
Gpc4	chrX	LSK-	0.45643	0.260487	1.32209	0.294511	3.34713	4.24954	7.83532	9.59003	6.40778	9.60436	7.04023	5.79079
Rbmx	chrX	LSK-	33.5939	31.8906	34.2193	33.0634	19.5338	20.0097	19.9251	25.3548	18.1298	18.3146	19.7249	18.3141
Atp11c	chrX	LSK-	4.12902	3.96236	3.40434	3.72346	4.61888	4.80627	4.56242	5.13104	14.6808	13.3393	17.8833	16.8075
Mecp2	chrX	LSK-	3.13642	3.11879	2.93274	2.79612	3.04362	3.19525	2.35479	2.80339	10.5471	9.39113	9.67826	11.2585
Taz	chrX	LSK-	86.3824	83.923	103.971	83.1063	48.4323	50.2397	43.1072	51.0076	12.5711	9.70453	13.4351	10.6353
Fam50a	chrX	LSK-	40.552	33.733	33.1484	36.2304	41.191	42.9493	31.8835	39.6395	28.6472	25.9296	19.1572	27.2397
Dkc1	chrX	LSK-	121.486	117.594	85.0859	111.402	105.362	106.952	102.897	133.792	77.7399	73.0151	54.4333	71.3976
Gspt2	chrX	LSK-	5.14018	4.6461	3.95262	4.59658	4.88721	4.95514	3.04647	3.2058	1.85518	1.32839	1.53794	1.24366
Pja1	chrX	LSK-	50.9618	42.441	42.8886	46.4769	36.4215	37.4147	35.4149	40.6796	12.1306	9.01512	9.35027	8.87557
Pdzd11	chrX	LSK-	40.3609	37.8707	47.9529	41.3501	41.6058	44.6101	42.717	46.1373	25.2831	24.8434	17.8216	19.6668
Ogt	chrX	LSK-	36.4206	43.1754	54.26	40.5473	24.729	26.5089	32.7884	37.825	37.5086	36.0366	51.8962	46.1233
Armcx3	chrX	LSK-	1.39005	1.30833	1.60341	1.65993	1.6955	1.80208	1.68373	1.70352	1.55977	0.321454	1.48118	1.3049
Armcx5	chrX	LSK-	5.10492	4.78513	5.08162	4.89933	3.59532	3.65711	2.91778	3.25635	2.49283	2.32862	2.19317	3.41399
Tbc1d8b	chrX	LSK-	1.30162	1.48025	1.95363	1.33989	1.6859	1.87398	1.11861	1.35469	5.30058	4.14069	6.35758	6.20505
Ammecr1	chrX	LSK-	3.92209	4.69955	4.08472	4.06155	10.861	11.958	18.0484	18.515	38.8883	28.6384	28.5853	31.9939
Txlng	chrX	LSK-	2.96853	3.28526	3.78729	3.56671	3.04522	3.05898	2.29177	2.96415	5.25466	4.95894	5.10048	5.15399
Fancb	chrX	LSK-	4.48409	3.88637	4.04657	5.34142	4.38499	5.54148	5.53936	5.55451	3.36458	3.26494	2.52758	2.55751
Cfp	chrX	Lin-	19.7336	21.8568	24.7683	23.0598	29.2817	46.6718	20.8581	17.3654	35.8798	61.9619	49.9934	54.3997
Hsd17b10	chrX	Lin-	115.037	94.464	109.882	99.0165	88.4666	93.3689	136.871	120.177	61.4606	78.4166	65.3419	73.2418
2010204K13Rik	chrX	Lin-	9.50334	8.12259	8.0583	7.47241	8.59905	5.56441	16.9751	12.9077	4.45631	6.35129	2.02647	4.31004
Wdr45	chrX	Lin-	43.5637	38.4807	55.5054	55.9061	26.9036	27.8617	34.9176	31.8341	12.0611	13.0844	10.6265	13.0288
Praf2	chrX	Lin-	12.6511	12.5546	9.96216	11.3889	8.26765	7.78241	9.25533	6.1991	6.51603	13.9654	9.41522	11.6921
Pim2	chrX	Lin-	31.2161	37.0732	48.2022	44.5512	7.47085	5.58516	7.668	6.29991	4.97322	7.2784	7.41777	8.0324
Rbm3	chrX	Lin-	7.2276	6.27698	6.1835	4.77901	5.64524	3.94839	3.70774	7.09456	4.84472	5.62643	6.17522	7.35136
Tbc1d25	chrX	Lin-	17.361	15.9528	19.6875	17.1123	12.7289	12.0563	12.9936	12.1261	6.81631	7.41446	6.68267	7.08934
Ftsj1	chrX	Lin-	16.4449	16.3068	15.1853	15.0589	17.1617	21.3277	27.2861	24.4864	14.5671	15.885	11.8546	12.6114
Gpr34	chrX	Lin-	0.210987	0.249289	0.138816	0.0954973	0.56377	0.980311	0.201115	0.474379	1.72513	3.29024	3.15958	4.16215
Maoa	chrX	Lin-	6.64534	5.73558	5.43704	6.20007	6.47571	7.72057	9.61655	7.80439	1.61315	2.53546	1.54753	1.78625
Fundc1	chrX	Lin-	55.2419	46.9754	67.5391	64.2083	32.8306	36.3732	40.2575	31.2471	9.04631	13.9503	10.7888	12.1317
Elk1	chrX	Lin-	6.8341	6.79588	8.02003	6.29496	3.62591	3.93312	4.11055	2.9882	3.13772	3.96025	3.75449	3.77075
Wdr44	chrX	Lin-	4.32274	5.45403	5.04075	4.60823	3.49534	3.44434	3.29854	3.78462	8.53254	9.76086	9.17681	10.2266
Lonrf3	chrX	Lin-	1.14105	0.893659	1.29889	0.901761	0.999817	0.98747	0.332192	0.43788	1.77154	2.20179	2.40105	2.6797
Rpl39	chrX	Lin-	13.1621	15.2273	18.0107	14.4656	82.4623	81.088	130.658	91.7163	114.268	119.595	72.8589	108.228
Thoc2	chrX	Lin-	16.9636	15.7663	17.143	16.5444	15.029	13.753	11.4471	14.7479	24.4638	25.3717	23.7484	25.1185
Frmd7	chrX	Lin-	4.36904	4.35376	5.21238	5.22227	7.39722	8.0687	6.48927	5.37719	6.25338	7.45225	4.82345	6.03216
Mtap7d3	chrX	Lin-	4.69224	2.85753	4.79499	4.80606	2.69292	2.33838	1.23385	2.79788	2.16725	3.85924	1.81143	4.33076
Vma21	chrX	Lin-	3.03297	4.04433	4.61598	3.55351	4.87037	4.40319	6.18968	4.3552	7.58792	7.86524	7.90608	8.99633
Bcap31	chrX	Lin-	258.117	247.551	237.169	255.093	238.622	264.895	333.067	261.163	50.8407	57.0521	49.2762	57.1656
Ssr4	chrX	Lin-	74.5868	70.7843	73.4272	67.9076	177.568	209.949	216.611	172.774	74.2725	93.0304	75.0161	83.8344
L1cam	chrX	Lin-	0.0340778	0.0214743	0.0365381	0.0114255	0.181657	0.360767	0	0.051654	8.15015	10.5749	9.85327	11.5256
Renbp	chrX	Lin-	24.9647	22.77	22.6436	24.3291	24.5505	26.924	26.8359	20.3971	3.14615	3.70336	3.08517	4.70246
Lage3	chrX	Lin-	52.454	47.2902	48.4652	45.3135	65.6133	75.9096	85.7824	70.5362	25.7959	26.705	18.8211	25.036
Cmc4	chrX	Lin-	6.2187	4.06227	6.34142	5.63742	7.10807	6.79079	7.47316	7.85507	2.02417	2.29295	1.55584	2.1425
Vbp1	chrX	Lin-	106.691	101.546	129.625	111.552	86.3392	85.8901	132.145	100.622	32.1346	34.3371	26.1586	27.2977
Prrg1	chrX	Lin-	0.58015	0.24841	0.769931	0.438896	0.92747	1.18403	0.671498	0.992111	1.93596	2.53068	1.11992	1.70392
Pdk3	chrX	Lin-	73.483	69.7046	68.3185	79.1778	51.7143	56.7198	82.2732	63.8302	27.1562	31.9813	25.6588	26.1839
Maged1	chrX	Lin-	60.1625	50.4099	67.215	51.79	11.3465	5.99933	11.9239	6.62427	5.02686	6.08561	5.30486	5.54048
Yipf6	chrX	Lin-	7.01216	7.40426	8.12637	7.85953	7.04895	6.87433	7.2757	8.19801	7.35993	7.88797	5.88646	7.13861
Igbp1	chrX	Lin-	21.434	21.3947	23.3735	24.6103	23.9185	23.0558	25.0073	24.1917	41.6298	49.1484	38.6632	46.7806
Rps4x	chrX	Lin-	34.8796	45.133	38.9194	37.4739	28.3027	25.394	40.3294	35.9275	251.693	261.229	188.258	256.674
Magee1	chrX	Lin-	4.66967	3.90255	5.28544	5.48734	1.19312	1.1756	2.62804	1.78392	1.36196	1.56084	1.73356	2.10185
Cysltr1	chrX	Lin-	0.188195	0.565431	0.277123	0.425907	0.465318	1.01198	0.49487	0.648626	1.52504	3.25561	1.68304	2.90845
P2ry10	chrX	Lin-	6.60102	5.02106	4.77178	4.66617	0.387108	0.41656	0.209522	0.178927	2.57705	4.58537	2.60814	3.16999
Gpr174	chrX	Lin-	0.130162	0.168731	0.061986	0.123439	0.0609781	0.0590557	0.0440059	0.223601	0.737387	1.15989	0.958628	1.28583
Brwd3	chrX	Lin-	0.597504	0.376521	0.597871	0.328665	0.897693	0.975549	0.842868	0.713849	10.9733	11.1472	12.6821	13.0505
Hmgn5	chrX	Lin-	40.1817	34.8152	18.4491	35.9065	25.5241	25.0652	15.8753	26.79	40.1347	41.0579	33.5861	38.5521
Timm8a1	chrX	Lin-	5.77153	4.8475	4.40978	4.66456	4.36837	4.73833	7.69954	7.40567	4.39388	7.39837	2.74236	3.48248
Hnrnph2	chrX	Lin-	49.8279	49.1885	38.0795	48.9341	33.1197	35.8863	44.7553	35.1083	35.9079	38.0838	33.2689	37.8905
Armcx4	chrX	Lin-	0.355523	0.310848	0.228064	0.328541	0.315761	0.173813	0.29945	0.198716	0.981092	1.00804	0.774606	1.0605
Zmat1	chrX	Lin-	6.00736	3.63069	6.5536	5.47321	2.16948	2.1078	1.53683	1.44687	1.9629	3.52492	3.03095	3.69795
Ngfrap1	chrX	Lin-	158.601	128.689	116.4	117.143	122.075	116.519	136.145	156.17	78.8032	80.9509	56.8057	61.2174
D330045A20Rik	chrX	Lin-	0.974884	0.698714	0.982091	1.07216	0.679865	0.768694	1.13034	1.4371	0.985444	1.22767	1.052	1.43164
Psmd10	chrX	Lin-	34.5033	29.6889	38.0492	34.6905	34.4742	36.9218	45.6263	40.0145	8.12391	10.4627	9.95924	11.7264
Nxt2	chrX	Lin-	6.78358	7.86792	10.9736	8.60131	4.66859	5.20277	6.11029	4.05676	3.55902	5.68032	5.17851	5.59663
Mir652	chrX	Lin-	0	0	0	0	0	0	0	0	3.34113	8.68952	0	6.5008
Maged2	chrX	Lin-	39.1047	28.3634	43.1743	38.5049	9.02351	8.88795	8.42434	5.78022	4.21489	5.25662	3.28587	6.40723
Tsr2	chrX	Lin-	16.4601	13.2258	13.5303	13.0681	11.8751	11.2717	12.2771	13.9425	3.31303	3.97873	3.0746	4.24161
Fam120c	chrX	Lin-	3.82163	3.14575	3.18615	4.03466	3.39368	3.04832	3.5746	2.32338	5.40088	6.40248	5.07046	5.84698
Mir3113	chrX	Lin-	0.526911	0.747081	2.08005	5.03483	4.15983	0.929695	1.73193	0.798673	49.0068	67.8519	18.7564	40.2365
Rbbp7	chrX	Lin-	245.868	214.592	173.863	213.785	178.346	193.197	227.85	194.48	58.8712	61.2193	49.5875	69.0729
Mospd2	chrX	Lin-	2.73947	1.99295	2.76369	1.94849	2.23701	2.60957	1.54363	1.51266	5.72983	7.77898	9.40342	9.48431
Tmsb4x	chrX	Lin-	816.475	849.214	1041.41	883.876	2793.09	3200.21	2238.3	1652.78	2526.04	3162.19	3559.69	3920.53
Tlr8	chrX	Lin-	0	0.0119861	0.222481	0.00637724	0.119362	0.302048	0.0458484	0.0993073	10.122	34.3511	20.904	31.8203

## Sheet: X-linked down DEGs
Supplemental Data 1. Transcriptional analysis of WT and Xist-deficient LSK+, LSK- and Lin- cells.
(Sheet 2). List of transcriptionally downregulated X-linked genes in LSK+, LSK- and Lin- cells. Related to Fig. 3a, 3c-e.
Gene name	Chromosome	Cell Type	LSK+ WT rep1 (FPKM)	LSK+ XistΔ/Δ rep1 (FPKM)	LSK+ WT rep2 (FPKM)	LSK+ XistΔ/Δ rep2 (FPKM)	LSK- WT rep1 (FPKM)	LSK- XistΔ/Δ rep1 (FPKM)	LSK- WT rep2 (FPKM)	LSK- XistΔ/Δ rep2 (FPKM)	Lin- WT rep1 (FPKM)	Lin- XistΔ/Δ rep1 (FPKM)	Lin- WT rep2 (FPKM)	Lin- XistΔ/Δ rep2 (FPKM)
Xist	chrX	LSK+, LSK- and Lin- (Common)	2.13323	0.0496442	3.58787	0.041587	12.0292	4.58808	10.8288	3.29671	152.68	1.82183	153.64	1.76354
Prickle3	chrX	LSK+, LSK- and Lin- (Common)	13.7666	11.3085	16.6757	15.1922	5.73161	5.375	5.95323	5.79706	9.08585	8.06815	9.87175	8.86446
B630019K06Rik	chrX	LSK+, LSK- and Lin- (Common)	10.8239	8.25297	9.93235	8.66639	3.47747	2.31736	5.33158	3.42382	2.05271	1.14108	1.01622	0.747973
Cxx1c	chrX	LSK+, LSK- and Lin- (Common)	13.9023	11.1727	16.4394	13.539	5.56884	5.08403	8.29579	4.06999	8.08258	5.9137	9.39724	9.19034
Efnb1	chrX	LSK+, LSK- and Lin- (Common)	9.1825	7.59747	8.78766	8.49234	4.18231	3.70328	5.3074	5.14864	4.07094	2.83181	2.35674	2.04897
Itm2a	chrX	LSK+, LSK- and Lin- (Common)	43.1002	36.0314	59.2061	48.3615	6.78756	6.71067	13.8079	7.0419	3.46089	2.52202	2.43967	2.3422
Tspan6	chrX	LSK+, LSK- and Lin- (Common)	23.4525	18.808	27.5478	23.1894	5.1452	3.41328	13.9615	5.4169	2.48405	1.77109	1.25466	0.891355
Wbp5	chrX	LSK+, LSK- and Lin- (Common)	77.3762	63.1364	74.1762	67.3817	69.4692	67.6376	104.9	78.1	33.4104	33.0888	27.5228	25.8669
2010204K13Rik	chrX	LSK+ and LSK-	9.50334	8.12259	8.0583	7.47241	8.59905	5.56441	16.9751	12.9077	4.45631	6.35129	2.02647	4.31004
Tbc1d25	chrX	LSK+ and LSK-	17.361	15.9528	19.6875	17.1123	12.7289	12.0563	12.9936	12.1261	6.81631	7.41446	6.68267	7.08934
Dynlt3	chrX	LSK+ and LSK-	46.3506	42.3177	60.445	50.2594	28.487	28.0264	40.4295	33.9912	29.5417	26.5444	24.4062	28.6828
Slc9a7	chrX	LSK+ and LSK-	3.91694	3.75608	4.10487	3.99687	2.59048	2.45634	2.38836	1.93808	4.32662	4.90533	6.88844	3.40601
Pgrmc1	chrX	LSK+ and LSK-	117.14	106.41	117.526	108.443	61.5318	55.9911	113.386	86.2162	45.5828	44.7614	38.591	49.4273
Slc25a43	chrX	LSK+ and LSK-	4.42286	3.45619	4.90247	4.19168	3.92711	3.79391	4.2511	3.88042	2.54581	1.50908	1.68553	1.96441
Mcts1	chrX	LSK+ and LSK-	44.1595	41.3737	51.672	46.509	59.7286	56.3937	72.064	68.5868	11.1666	21.2245	13.916	9.21193
Smim10l2a	chrX	LSK+ and LSK-	7.44314	7.29493	7.33207	7.12501	1.17865	1.08768	2.34127	0.799021	0.347307	0.957309	0.368982	0.637632
Fhl1	chrX	LSK+ and LSK-	4.62373	3.41206	5.85298	4.32431	1.02219	0.807075	1.27538	0.696749	13.7489	10.9889	18.9848	29.3374
Cd99l2	chrX	LSK+ and LSK-	8.15366	7.11304	10.2803	9.75638	3.79646	3.71276	5.95976	5.90412	4.47943	3.39052	3.76853	5.13202
Xlr4a	chrX	LSK+ and LSK-	3.69855	3.57545	3.42153	2.77317	3.82856	3.61886	4.90698	3.88182	0.721666	0.635561	0.330175	0.962838
Pnck	chrX	LSK+ and LSK-	17.0718	8.0063	14.7666	8.15907	1.42199	1.068	3.25925	1.38831	0	0.762147	0.322615	0.253412
Dnase1l1	chrX	LSK+ and LSK-	8.33889	7.09178	9.17978	8.69122	5.57192	5.26648	6.89436	6.37271	5.72148	9.85159	7.78379	5.44448
Vbp1	chrX	LSK+ and LSK-	106.691	101.546	129.625	111.552	86.3392	85.8901	132.145	100.622	32.1346	34.3371	26.1586	27.2977
Maged1	chrX	LSK+ and LSK-	60.1625	50.4099	67.215	51.79	11.3465	5.99933	11.9239	6.62427	5.02686	6.08561	5.30486	5.54048
Amer1	chrX	LSK+ and LSK-	4.27029	3.75705	4.19001	3.44376	3.94308	3.66718	4.45335	4.20287	4.33068	3.64822	3.73247	3.97735
Armcx1	chrX	LSK+ and LSK-	16.5623	12.3154	20.18	18.4563	4.20773	3.04794	5.60681	5.58564	2.85588	1.72733	1.41582	2.25713
Armcx6	chrX	LSK+ and LSK-	6.6939	4.90365	8.42837	6.58439	2.19995	1.40109	1.93492	1.66619	2.41468	2.37246	0.84583	1.33638
Zmat1	chrX	LSK+ and LSK-	6.00736	3.63069	6.5536	5.47321	2.16948	2.1078	1.53683	1.44687	1.9629	3.52492	3.03095	3.69795
Gprasp2	chrX	LSK+ and LSK-	8.17057	4.82817	9.09067	7.47972	1.22933	0.586031	1.08252	0.553786	0.214399	0	0.463481	0.689695
Arxes2	chrX	LSK+ and LSK-	6.40984	5.1002	4.99572	4.7602	1.72128	1.52937	3.171	1.24157	0.451811	0.368646	0.510699	0
Bex1	chrX	LSK+ and LSK-	15.6297	9.09149	11.1555	10.0464	4.50716	3.07322	6.61173	2.07938	1.13429	0	0.851411	0.490437
Tceal1	chrX	LSK+ and LSK-	6.66818	5.44892	10.9701	6.70705	2.16193	1.60487	6.14178	4.25479	1.18206	2.17761	0.798543	0.38332
Slc25a53	chrX	LSK+ and LSK-	7.07982	6.28545	6.02748	4.59904	1.61604	1.25063	1.76957	1.11785	1.1055	1.56827	2.80626	1.57738
Maged2	chrX	LSK+ and LSK-	39.1047	28.3634	43.1743	38.5049	9.02351	8.88795	8.42434	5.78022	4.21489	5.25662	3.28587	6.40723
2210013O21Rik	chrX	LSK+ and LSK-	39.7412	36.0391	46.5592	44.4194	42.956	42.606	56.418	45.3235	27.3496	23.0468	18.7202	21.9306
Tceanc	chrX	LSK+ and LSK-	6.25367	6.07018	8.91047	8.35531	4.02913	3.68968	5.91295	4.02711	2.22494	2.38477	3.24298	2.99098
Gdi1	chrX	LSK+ and Lin-	89.8343	77.5633	112.013	84.1425	36.2268	28.8886	13.3559	28.937	18.2693	14.9389	24.9936	20.8123
Huwe1	chrX	LSK+ and Lin-	4.18827	3.99642	3.86634	3.72792	5.02627	4.13019	3.12775	4.58578	70.3687	63.9637	62.0014	59.6709
Gripap1	chrX	LSK+ and Lin-	27.406	21.5635	28.2456	28.0524	26.3436	25.5715	9.06267	20.8224	18.4119	18.0093	21.6079	21.3695
Araf	chrX	LSK+ and Lin-	46.0762	39.9277	45.3528	43.545	35.0773	40.2834	32.0751	35.7438	17.9925	15.0537	17.1897	13.8818
Ube2a	chrX	LSK+ and Lin-	38.6452	34.9887	41.4399	39.7567	53.3874	57.6669	66.6305	52.2291	23.4125	22.9561	17.9553	16.1286
Ndufa1	chrX	LSK+ and Lin-	32.5723	28.4467	30.6762	30.4337	166.435	166.849	269.688	169.088	62.2649	53.1633	50.5507	45.9179
Gria3	chrX	LSK+ and Lin-	5.82504	4.84444	5.3642	5.09444	15.3885	17.5392	7.92827	7.04982	15.6685	11.8074	14.0601	11.6616
Slc25a14	chrX	LSK+ and Lin-	6.15916	5.99426	6.48563	6.08713	4.64615	5.79341	6.46141	6.07751	1.97406	1.90151	1.08004	0.523501
Cxx1a	chrX	LSK+ and Lin-	2.93665	2.92426	2.43842	2.24297	1.57358	1.59786	1.99246	1.5393	3.53111	1.59554	3.12277	1.39907
1110012L19Rik	chrX	LSK+ and Lin-	19.3217	16.276	20.473	17.1861	12.6311	13.347	15.5785	14.2033	4.6466	3.2226	2.83675	2.65198
Snora70	chrX	LSK+ and Lin-	9.46806	4.98826	11.9822	7.02535	14.2332	8.94622	0.408144	9.48915	14.912	0	7.6209	0
Taz	chrX	LSK+ and Lin-	86.3824	83.923	103.971	83.1063	48.4323	50.2397	43.1072	51.0076	12.5711	9.70453	13.4351	10.6353
Gab3	chrX	LSK+ and Lin-	5.65223	2.77357	4.77692	4.31354	1.59347	1.44367	1.26742	2.02901	4.40239	2.46659	3.48632	3.27167
Atrx	chrX	LSK+ and Lin-	18.2361	15.5432	18.1204	17.0665	19.793	15.4605	7.96132	14.6899	42.447	38.9043	46.554	45.7514
Taf9b	chrX	LSK+ and Lin-	8.91063	7.01648	9.93255	8.75853	4.49422	4.07415	6.43562	6.58998	6.77283	6.33753	6.49249	5.08387
Tceal3	chrX	LSK+ and Lin-	1.83167	0.458299	1.52806	0.650238	0.937862	0.53864	1.97145	2.50418	1.72525	1.31533	2.11608	1.3332
Zcchc18	chrX	LSK+ and Lin-	4.17665	3.6521	5.54346	3.22641	0.383753	0.173439	0.193859	0.0304074	1.35322	1.15181	1.27061	0.408506
Slc16a2	chrX	LSK+	1.90256	1.52064	2.04085	1.47278	0.280806	0.32861	0.326137	0.116813	0.708894	0.238995	1.35983	0.449546
Sh3bgrl	chrX	LSK+	79.8787	79.6349	94.47	92.0685	63.2242	69.6935	101.166	74.1724	62.9663	64.5586	64.182	60.8624
Ppp1r3f	chrX	LSK+	1.49654	1.41458	1.63476	1.54563	1.06204	0.927388	0.376937	0.805382	0.32818	0.569016	0.323757	0.620294
Slc35a2	chrX	LSK+	21.7852	19.2537	22.7987	21.1259	19.3298	23.305	20.716	21.3509	3.69339	4.25176	4.16412	4.036
Gm6787	chrX	LSK+	1.01903	0.741943	1.19596	0.637145	0.744288	0.542642	0.525058	0.487041	0.675578	0.520601	0.405679	0
Wdr13	chrX	LSK+	19.4244	19.2214	22.7031	18.0872	8.21748	7.34926	4.74853	7.29247	6.7804	3.9662	4.62504	6.71406
Rbm3	chrX	LSK+	7.2276	6.27698	6.1835	4.77901	5.64524	3.94839	3.70774	7.09456	4.84472	5.62643	6.17522	7.35136
Porcn	chrX	LSK+	1.98703	1.13789	1.95307	0.875306	0.339109	0.098099	0.858123	0.809762	0.192711	0	0.124623	0.323038
Ftsj1	chrX	LSK+	16.4449	16.3068	15.1853	15.0589	17.1617	21.3277	27.2861	24.4864	14.5671	15.885	11.8546	12.6114
Slc38a5	chrX	LSK+	4.47691	1.14673	9.03201	2.75363	22.4022	21.2539	75.8211	82.131	31.9749	26.7876	20.7952	28.0337
Fundc1	chrX	LSK+	55.2419	46.9754	67.5391	64.2083	32.8306	36.3732	40.2575	31.2471	9.04631	13.9503	10.7888	12.1317
Elk1	chrX	LSK+	6.8341	6.79588	8.02003	6.29496	3.62591	3.93312	4.11055	2.9882	3.13772	3.96025	3.75449	3.77075
A230072C01Rik	chrX	LSK+	4.21194	4.01566	8.6747	5.975	1.87282	1.89403	1.80605	2.2568	0.595057	0.429892	1.13898	1.50514
Zfp182	chrX	LSK+	2.6342	2.5759	3.46037	3.02564	2.11114	1.90392	1.64312	1.83132	3.53238	3.13593	3.53941	3.97995
Gm4907	chrX	LSK+	3.19445	3.13508	4.15657	3.16695	0.176359	0.0629259	0.110526	0.0617803	0	0	0	0
Lonrf3	chrX	LSK+	1.14105	0.893659	1.29889	0.901761	0.999817	0.98747	0.332192	0.43788	1.77154	2.20179	2.40105	2.6797
C1galt1c1	chrX	LSK+	13.7116	11.8429	16.1429	11.1321	25.6503	30.6242	22.7617	17.5009	10.755	15.6338	14.7106	13.7533
Thoc2	chrX	LSK+	16.9636	15.7663	17.143	16.5444	15.029	13.753	11.4471	14.7479	24.4638	25.3717	23.7484	25.1185
Dcaf12l1	chrX	LSK+	6.23795	3.28287	5.01001	4.79833	0.832653	0.616465	2.47684	1.8922	0.671723	0.896928	0.765001	0.697048
Rbmx	chrX	LSK+	33.5939	31.8906	34.2193	33.0634	19.5338	20.0097	19.9251	25.3548	18.1298	18.3146	19.7249	18.3141
Ssr4	chrX	LSK+	74.5868	70.7843	73.4272	67.9076	177.568	209.949	216.611	172.774	74.2725	93.0304	75.0161	83.8344
Mecp2	chrX	LSK+	3.13642	3.11879	2.93274	2.79612	3.04362	3.19525	2.35479	2.80339	10.5471	9.39113	9.67826	11.2585
Rpl10	chrX	LSK+	6.06975	4.73746	3.93276	2.40659	11.0888	7.15456	0.629158	8.2332	23.2187	14.8772	14.901	18.8586
Lage3	chrX	LSK+	52.454	47.2902	48.4652	45.3135	65.6133	75.9096	85.7824	70.5362	25.7959	26.705	18.8211	25.036
Ubl4a	chrX	LSK+	45.5845	43.0145	38.4198	35.4111	25.5995	28.6449	20.2979	26.9876	10.4044	12.3328	7.95556	11.5482
Cmc4	chrX	LSK+	6.2187	4.06227	6.34142	5.63742	7.10807	6.79079	7.47316	7.85507	2.02417	2.29295	1.55584	2.1425
Pls3	chrX	LSK+	2.55157	1.72351	3.19407	2.90671	0.442227	0.485614	0.618177	0.269426	0.363343	0.636756	0.534903	0.206765
Prkx	chrX	LSK+	12.3605	11.9254	13.5034	12.125	6.16879	7.13761	6.8541	6.3051	13.0732	17.5587	15.1493	14.0029
Pdzd11	chrX	LSK+	40.3609	37.8707	47.9529	41.3501	41.6058	44.6101	42.717	46.1373	25.2831	24.8434	17.8216	19.6668
P2ry10	chrX	LSK+	6.60102	5.02106	4.77178	4.66617	0.387108	0.41656	0.209522	0.178927	2.57705	4.58537	2.60814	3.16999
Rps6ka6	chrX	LSK+	2.09077	0.852743	1.27901	1.21705	0.145405	0.176026	0.351341	0.0712888	0.235976	0.171741	0.188936	0.217665
Nap1l3	chrX	LSK+	4.56445	3.9527	4.73785	4.1348	0.705896	0.700316	1.08563	0.877363	0.941724	0.736857	0.313199	0.255583
Sytl4	chrX	LSK+	5.16162	3.47422	5.04044	4.06463	1.35132	1.57514	1.50983	1.10822	2.42048	1.45525	2.85818	4.19746
Armcx2	chrX	LSK+	15.592	12.584	15.7842	15.6456	6.74276	7.33749	8.03417	7.19778	5.55756	5.10914	4.72292	4.81153
Nxf2	chrX	LSK+	1.39768	0.921723	1.05503	0.416845	0.957363	1.25217	1.38892	1.04696	0.282382	0	0.299238	0.22408
Armcx5	chrX	LSK+	5.10492	4.78513	5.08162	4.89933	3.59532	3.65711	2.91778	3.25635	2.49283	2.32862	2.19317	3.41399
Bex4	chrX	LSK+	5.04406	3.09787	5.3009	4.81593	4.74251	3.61416	10.3517	11.1644	24.8085	21.4769	17.6002	22.4308
Tceal5	chrX	LSK+	2.9561	1.84417	2.61053	2.55706	0.682176	0.370902	0.479349	0.338545	0	0	0.145142	0.501636
Psmd10	chrX	LSK+	34.5033	29.6889	38.0492	34.6905	34.4742	36.9218	45.6263	40.0145	8.12391	10.4627	9.95924	11.7264
Tsr2	chrX	LSK+	16.4601	13.2258	13.5303	13.0681	11.8751	11.2717	12.2771	13.9425	3.31303	3.97873	3.0746	4.24161
Hsd17b10	chrX	LSK+	115.037	94.464	109.882	99.0165	88.4666	93.3689	136.871	120.177	61.4606	78.4166	65.3419	73.2418
Ribc1	chrX	LSK+	3.96198	2.37518	3.18407	3.03561	2.27688	2.58043	1.96653	1.91448	0	1.60212	1.63196	1.46649
Tspyl2	chrX	LSK+	19.7685	17.3409	22.3923	17.2696	12.1507	12.8863	4.39551	10.2596	3.56161	4.59716	4.58041	5.48223
Rragb	chrX	LSK+	19.0307	14.9185	20.8761	16.8372	6.56751	5.87	7.45557	7.8147	2.1532	2.21926	2.41356	2.17852
Spin2c	chrX	LSK+	1.50246	0.941955	2.28639	1.44954	0.344488	0.198373	0.413223	0.178162	0	0	0	0.487809
Sat1	chrX	LSK+	22.0437	18.8668	30.5117	21.7467	42.7295	44.2573	20.7121	23.4548	21.8095	26.4312	26.7697	33.6651
A830080D01Rik	chrX	LSK+	25.2573	23.323	22.6266	19.9239	12.2101	9.08925	10.1281	12.0881	8.26844	7.53355	8.3677	9.22369
Rai2	chrX	LSK+	1.5967	1.26023	1.99601	1.68631	0.208476	0.11269	0.461848	0.104876	0.864922	1.01863	1.43074	0.982204
Syap1	chrX	LSK+	22.2099	18.3949	21.903	19.2524	13.8186	15.4117	13.9185	14.5982	8.50032	13.053	12.2038	12.6902
Mospd2	chrX	LSK+	2.73947	1.99295	2.76369	1.94849	2.23701	2.60957	1.54363	1.51266	5.72983	7.77898	9.40342	9.48431
Trappc2	chrX	LSK+	5.78431	4.32949	4.61508	4.18582	4.00548	4.57191	5.6608	4.09951	3.3171	4.14345	7.38928	4.83013
Xiap	chrX	LSK- and Lin-	2.01005	2.2048	2.3145	1.62188	2.57473	1.81008	2.28455	1.89492	21.8397	21.1717	24.4545	23.8307
Zfp280c	chrX	LSK- and Lin-	8.23013	10.5629	7.31411	7.22927	5.75904	5.36164	6.20181	5.60095	13.4844	12.0124	10.5143	10.3379
F8a	chrX	LSK- and Lin-	14.7154	16.4862	13.29	16.2004	14.1519	14.1172	19.744	14.0534	3.69838	2.46998	4.22455	2.88263
Zfp275	chrX	LSK- and Lin-	2.26067	3.4724	3.11799	2.95916	1.91821	1.6029	1.39738	1.13587	3.80599	3.50909	4.51697	3.60981
Zfx	chrX	LSK- and Lin-	4.84409	5.92216	6.65267	7.20207	5.39033	5.29775	6.07001	4.83721	10.428	9.9592	11.878	11.6582
Zdhhc15	chrX	LSK- and Lin-	2.74093	3.17152	2.69787	2.58871	1.12146	1.10535	1.73973	1.25446	2.27382	1.63196	2.26676	2.25931
Fam199x	chrX	LSK- and Lin-	2.04884	2.55024	2.75212	2.49041	2.47674	2.27802	2.33047	1.98258	3.13736	2.14396	2.79039	1.61759
Fgd1	chrX	LSK- and Lin-	6.19519	4.63384	4.57462	5.24995	1.68412	1.18157	1.89889	1.22146	1.10034	0.942558	1.2271	0.244677
Mbtps2	chrX	LSK- and Lin-	2.33229	2.81584	1.9362	2.16123	1.88765	1.71526	2.07629	1.7033	8.05953	5.54032	6.64752	6.1597
Rab9	chrX	LSK- and Lin-	14.6713	17.0439	22.2715	18.4425	23.3197	22.7146	24.78	20.6173	30.0465	24.7983	27.4629	23.9931
Mmgt1	chrX	LSK-	7.4423	8.0913	7.03197	8.4522	11.8588	10.7871	13.9007	9.46752	13.5494	12.1633	11.5184	14.7258
Plp2	chrX	LSK-	11.2081	14.0749	10.7812	11.2734	2.68347	2.23341	4.22113	3.36055	45.3039	50.7355	66.2742	54.7741
Praf2	chrX	LSK-	12.6511	12.5546	9.96216	11.3889	8.26765	7.78241	9.25533	6.1991	6.51603	13.9654	9.41522	11.6921
Pim2	chrX	LSK-	31.2161	37.0732	48.2022	44.5512	7.47085	5.58516	7.668	6.29991	4.97322	7.2784	7.41777	8.0324
Hdac6	chrX	LSK-	19.9791	24.1305	16.0043	23.8589	9.3031	8.96147	9.37784	8.33844	2.86561	1.96457	3.00245	3.28126
Rpgr	chrX	LSK-	3.27433	3.28283	3.0051	3.23971	2.71432	2.47001	3.48028	2.44409	1.43078	1.23337	1.39069	1.4973
2021-09-06	chrX	LSK-	26.6301	26.0166	24.0379	28.746	10.175	9.68714	10.8827	10.2646	18.9518	20.55	18.2468	16.8949
Rpl39	chrX	LSK-	13.1621	15.2273	18.0107	14.4656	82.4623	81.088	130.658	91.7163	114.268	119.595	72.8589	108.228
Nkap	chrX	LSK-	10.3824	10.5687	9.93227	12.3567	12.3706	11.5275	12.9712	11.8825	12.3497	13.3426	12.998	12.0181
Rap2c	chrX	LSK-	7.35802	8.21037	9.09724	8.13417	6.47271	6.28194	8.14353	6.94994	17.9865	18.7876	21.0743	18.7006
Phf6	chrX	LSK-	27.701	38.2246	36.763	37.0163	20.0522	19.4519	25.4379	21.0845	17.5383	17.3076	15.5249	19.1892
Fam122b	chrX	LSK-	5.60855	6.65949	5.83604	6.76577	6.39678	5.57288	6.46592	5.81922	11.0019	11.9748	9.60639	11.1716
Cxx1b	chrX	LSK-	3.73799	4.02486	3.9635	3.77612	2.93131	2.81977	4.07059	2.53734	1.66107	3.80166	1.83532	1.51685
Zfp449	chrX	LSK-	2.60862	2.7341	3.7592	3.10872	1.46708	1.00812	1.51064	0.990543	0.996394	1.25298	1.9988	1.40891
Vma21	chrX	LSK-	3.03297	4.04433	4.61598	3.55351	4.87037	4.40319	6.18968	4.3552	7.58792	7.86524	7.90608	8.99633
Dusp9	chrX	LSK-	1.20877	0.974341	0.910771	0.999507	1.08084	0.684761	1.9549	1.15029	0.651829	0.280353	0.491548	0
Fundc2	chrX	LSK-	15.7	16.6568	17.3548	18.688	17.7116	17.2327	25.7441	20.3354	6.81519	8.08079	6.08971	8.59596
Igbp1	chrX	LSK-	21.434	21.3947	23.3735	24.6103	23.9185	23.0558	25.0073	24.1917	41.6298	49.1484	38.6632	46.7806
Snx12	chrX	LSK-	18.3728	19.2998	16.1953	18.2948	22.7209	22.61	21.6823	20.9426	20.2345	24.726	20.9038	21.0841
Rps4x	chrX	LSK-	34.8796	45.133	38.9194	37.4739	28.3027	25.394	40.3294	35.9275	251.693	261.229	188.258	256.674
Abcb7	chrX	LSK-	5.12821	6.52339	5.55097	7.43816	6.76278	6.62114	8.27151	7.39021	22.9056	22.5088	21.2187	23.3046
Magee1	chrX	LSK-	4.66967	3.90255	5.28544	5.48734	1.19312	1.1756	2.62804	1.78392	1.36196	1.56084	1.73356	2.10185
2810403D21Rik	chrX	LSK-	2.17161	2.91894	3.82757	2.38466	1.99633	1.19519	3.37907	2.33536	2.52496	0.564891	0.880384	1.31008
Apool	chrX	LSK-	31.2436	24.6433	30.9947	35.9781	23.9643	22.6568	30.3701	29.5803	13.7282	20.7472	16.1801	14.3343
Trmt2b	chrX	LSK-	20.9693	20.1226	23.7111	25.0108	12.6408	12.3588	13.8646	11.4875	6.81771	9.75321	9.2959	9.18784
Bex2	chrX	LSK-	6.99238	5.91701	3.54413	4.3985	1.57723	1.33167	1.98461	1.2898	1.45202	0.209799	0.762934	0.0470863
Fam120c	chrX	LSK-	3.82163	3.14575	3.18615	4.03466	3.39368	3.04832	3.5746	2.32338	5.40088	6.40248	5.07046	5.84698
Phf8	chrX	LSK-	7.97011	10.6509	8.22039	10.7842	7.81694	7.48505	6.97004	6.58727	18.0322	18.1659	18.7674	17.5471
Mir3113	chrX	LSK-	0.526911	0.747081	2.08005	5.03483	4.15983	0.929695	1.73193	0.798673	49.0068	67.8519	18.7564	40.2365
Mageh1	chrX	LSK-	9.43842	9.90977	13.2051	8.88839	1.38295	1.06137	2.73045	1.54136	0.17566	0.507614	0	0
Ubqln2	chrX	LSK-	16.0205	16.315	13.8798	15.5449	10.9461	10.3532	11.1172	8.3681	31.5547	33.7012	33.8484	34.5443
Yy2	chrX	LSK-	3.54778	4.05322	3.25933	3.70895	2.82887	2.79309	2.35523	2.24067	0.856549	1.66664	3.32613	2.28136
Idh3g	chrX	Lin-	230.448	239.284	216.651	235.453	219.209	239.982	276.347	258.409	120.05	116.728	114.448	107.983
Clcn5	chrX	Lin-	0.469172	0.730433	0.532635	0.902175	0.628506	0.519416	0.707572	0.332337	2.67029	2.13018	3.94096	3.59055
2900008C10Rik	chrX	Lin-	1.06002	1.76736	2.04062	1.82142	1.18913	1.54995	1.58726	1.34639	1.89597	1.00881	2.85531	1.37409
Gpr82	chrX	Lin-	0.048112	0.189488	0.0281375	0	0.107132	0.122619	0.0790708	0.0526691	2.29477	1.93255	4.46862	1.63288
Jade3	chrX	Lin-	6.15402	6.06346	5.38102	5.71374	5.63269	6.33047	5.50664	6.6403	10.1768	8.79649	8.01683	5.63341
Usp11	chrX	Lin-	43.1608	44.3921	44.6322	49.4937	38.4267	41.9202	35.1447	31.325	15.431	13.0566	14.6868	13.7322
Uxt	chrX	Lin-	3.34111	3.45349	2.7623	2.2968	8.56857	8.65186	9.57571	8.27053	2.06364	1.70383	2.5374	0.61184
C330007P06Rik	chrX	Lin-	9.42664	10.7072	9.88977	10.2416	6.33648	7.16303	7.93938	6.48985	12.5765	11.0233	11.6741	9.04387
Rnf113a1	chrX	Lin-	9.59232	7.39852	7.11666	8.57221	9.10608	9.62644	9.40022	8.95443	6.19581	2.52767	1.92592	1.85318
Cul4b	chrX	Lin-	13.5517	16.0961	15.9598	17.0682	12.2725	12.7357	14.0296	11.137	26.6571	25.3952	25.7149	25.6377
Stag2	chrX	Lin-	19.307	24.9503	23.2746	27.1529	23.1874	24.5799	20.1668	19.0082	65.3898	61.6297	69.6208	68.7373
Mbnl3	chrX	Lin-	12.6495	11.5049	7.95696	12.1681	12.3909	13.5199	16.5979	13.7333	34.5896	32.1799	33.367	31.887
Slc9a6	chrX	Lin-	3.00991	3.83449	3.65518	4.01885	3.5123	3.95253	4.60532	3.9326	4.36263	3.01219	5.52941	5.28738
Snord61	chrX	Lin-	0	0	0	0	1.56897	0	0	0.16317	10.5623	0	13.4779	10.2755
Atp11c	chrX	Lin-	4.12902	3.96236	3.40434	3.72346	4.61888	4.80627	4.56242	5.13104	14.6808	13.3393	17.8833	16.8075
Mtmr1	chrX	Lin-	12.8976	17.321	12.8837	15.1849	15.3083	17.1687	15.1794	13.6051	11.7116	11.0566	12.6228	11.3833
Pdzd4	chrX	Lin-	0.186515	0.071473	0.0132665	0.16225	0.186739	0.21643	0.165693	0.11716	2.67912	2.19158	3.36609	3.03676
Mir7092	chrX	Lin-	0	0	0	0	0	0	0	0	10.8341	0	2.16859	0
Gspt2	chrX	Lin-	5.14018	4.6461	3.95262	4.59658	4.88721	4.95514	3.04647	3.2058	1.85518	1.32839	1.53794	1.24366
Zxdb	chrX	Lin-	1.02552	1.16458	1.23701	1.23565	0.849845	0.726715	0.978479	0.64409	1.17917	0.715155	1.15391	0.891282
Zxda	chrX	Lin-	0.474483	0.534955	0.463883	0.574999	0.517277	0.432044	0.794833	0.515575	1.86969	1.68167	1.73322	1.5764
Zc4h2	chrX	Lin-	12.3011	12.458	15.0033	11.6587	5.88571	6.00291	7.15311	5.3901	3.04789	2.09706	3.37721	2.3721
Pja1	chrX	Lin-	50.9618	42.441	42.8886	46.4769	36.4215	37.4147	35.4149	40.6796	12.1306	9.01512	9.35027	8.87557
Foxo4	chrX	Lin-	0.33561	0.281317	0.572163	0.45858	0.580671	0.547468	0.31637	0.611087	5.41057	4.00979	8.09919	6.50107
Itgb1bp2	chrX	Lin-	0.185825	0.483031	0.190184	0.280362	0.639478	0.255013	0.274858	0.367731	1.42444	0	1.55866	0.328475
Ogt	chrX	Lin-	36.4206	43.1754	54.26	40.5473	24.729	26.5089	32.7884	37.825	37.5086	36.0366	51.8962	46.1233
Uprt	chrX	Lin-	1.00833	0.97013	0.85297	1.26776	1.33404	1.64146	2.17799	1.39193	19.0657	15.3161	17.1069	11.3818
Xkrx	chrX	Lin-	0.383175	0.342434	0.666169	0.84089	0.143849	0.167996	0.50837	0.0739204	1.15353	0.724294	1.00909	0.428561
Rpl36a	chrX	Lin-	1.26933	1.93518	1.65232	1.15317	2.33741	2.33596	2.58408	3.95145	27.2022	26.9926	21.411	18.3263
Armcx3	chrX	Lin-	1.39005	1.30833	1.60341	1.65993	1.6955	1.80208	1.68373	1.70352	1.55977	0.321454	1.48118	1.3049
Tbc1d8b	chrX	Lin-	1.30162	1.48025	1.95363	1.33989	1.6859	1.87398	1.11861	1.35469	5.30058	4.14069	6.35758	6.20505
Rbm41	chrX	Lin-	1.27974	1.62967	1.83731	1.76692	1.35285	1.17082	0.699126	1.2453	4.06321	2.42883	3.61443	3.46235
Chrdl1	chrX	Lin-	0.0206998	0.0363371	0.0570709	0.0148718	0.019754	0.0017392	0.0330476	0.0134469	1.4326	0.810503	1.15428	1.14789
Alg13	chrX	Lin-	1.9893	1.72628	2.51855	2.67531	2.60287	2.26808	2.23071	2.57358	2.64277	2.5471	3.53769	3.37103
Amot	chrX	Lin-	0.278203	0.199754	0.246401	0.382069	0.675798	0.583694	0.409739	0.331136	1.85916	1.38421	1.94386	1.49233
Gnl3l	chrX	Lin-	13.8726	16.9159	14.5648	15.2418	15.9218	16.1877	17.1868	15.0783	16.0711	13.5517	15.461	13.7944
Smc1a	chrX	Lin-	85.5122	88.4185	60.1674	92.93	64.0839	64.4069	29.485	60.7552	83.5896	83.0361	79.8858	79.7123
Map3k15	chrX	Lin-	0.0967054	0.095762	0.153511	0.189906	1.20532	1.81192	0.193747	0.602617	2.96517	2.46994	3.9455	3.40908
Pdha1	chrX	Lin-	61.5618	60.1575	53.8461	57.6754	53.2886	60.5825	67.6773	58.3908	38.7645	37.0115	36.194	34.8266
Phka2	chrX	Lin-	9.32127	13.1675	7.65202	10.2154	16.7899	18.6508	11.7015	12.9905	18.5707	14.3496	16.9028	16.4566
Scml2	chrX	Lin-	1.99365	1.60528	1.5546	1.79896	1.37514	1.24734	0.965423	1.79283	2.48206	2.14207	1.84293	1.81861
Reps2	chrX	Lin-	0.041665	0.0984578	0.267276	0.267162	0.88401	0.778031	1.09732	1.60517	5.01962	3.84556	4.20012	3.62908
Zrsr2	chrX	Lin-	7.40663	6.61275	6.60879	7.10385	7.95761	6.78169	4.43219	6.32874	7.19462	4.7499	6.68951	5.10711
Bmx	chrX	Lin-	0.0266524	0.0566837	0.105214	0.107231	1.09658	1.63416	0.376702	0.935905	8.71695	8.32838	15.3926	12.9041

## Sheet: Autosomal up DEGs
Supplemental Data 1. Transcriptional analysis of WT and Xist-deficient LSK+, LSK- and Lin- cells.
(Sheet 3). List of transcriptionally upregulated autosomal genes in LSK+, LSK- and Lin- cells. Related to Fig. 3a and Supplementary Fig. 4.
Gene name	Chromosome	Cell Type	LSK+ WT rep1 (FPKM)	LSK+ XistΔ/Δ rep1 (FPKM)	LSK+ WT rep2 (FPKM)	LSK+ XistΔ/Δ rep2 (FPKM)	LSK- WT rep1 (FPKM)	LSK- XistΔ/Δ rep1 (FPKM)	LSK- WT rep2 (FPKM)	LSK- XistΔ/Δ rep2 (FPKM)	Lin- WT rep1 (FPKM)	Lin- XistΔ/Δ rep1 (FPKM)	Lin- WT rep2 (FPKM)	Lin- XistΔ/Δ rep2 (FPKM)
Uggt1	chr1	LSK+, LSK- and Lin- (Common)	12.3542	18.6871	10.3358	15.7608	23.6402	31.1431	17.3437	17.6549	26.1284	27.2152	27.2804	28.4965
Stat1	chr1	LSK+, LSK- and Lin- (Common)	30.2956	56.3576	38.5305	53.4617	15.2311	28.7236	12.2534	42.0867	32.5	41.0823	30.2399	34.9386
Serpine2	chr1	LSK+, LSK- and Lin- (Common)	3.76094	7.18361	2.11975	2.68524	58.7028	69.3961	29.6432	30.453	16.8097	22.0318	22.2452	26.3305
Trip12	chr1	LSK+, LSK- and Lin- (Common)	5.47961	5.95369	6.14369	6.27054	8.94414	9.53999	7.3507	8.84461	46.3041	47.3685	47.5779	48.6098
Sp100	chr1	LSK+, LSK- and Lin- (Common)	70.3297	91.2976	72.9292	90.8229	31.4637	49.4074	31.0036	43.5273	75.9402	92.6023	91.2028	115.233
Cab39	chr1	LSK+, LSK- and Lin- (Common)	49.5613	55.7173	40.9724	50.0992	53.4634	60.4519	51.6392	52.5793	53.8644	54.7671	55.8683	56.6888
Hdlbp	chr1	LSK+, LSK- and Lin- (Common)	35.5789	40.4618	23.0442	35.9855	43.9783	54.4116	22.4308	34.328	66.7426	70.0319	62.9917	64.407
Ddx18	chr1	LSK+, LSK- and Lin- (Common)	12.4017	13.8516	10.075	10.8801	11.2566	11.441	10.4938	13.3912	12.4115	15.9452	11.3216	15.2022
Rab7b	chr1	LSK+, LSK- and Lin- (Common)	1.23802	2.77552	0.25759	2.22706	13.5812	19.5476	7.65343	8.91762	2.10889	2.66269	2.14309	2.17157
Tmcc2	chr1	LSK+, LSK- and Lin- (Common)	10.6161	10.845	10.951	12.3257	5.33805	5.40805	3.99126	6.41999	5.84525	10.4747	6.22723	6.46419
Pla2g4a	chr1	LSK+, LSK- and Lin- (Common)	47.1001	47.5043	50.6796	50.8599	19.389	22.8459	23.0422	25.8202	11.5502	14.3898	11.7933	14.4357
Selp	chr1	LSK+, LSK- and Lin- (Common)	11.3042	26.8367	11.4391	18.2472	4.49526	8.84067	5.21452	6.06756	3.65478	4.40345	3.54578	6.54744
Uck2	chr1	LSK+, LSK- and Lin- (Common)	76.4813	92.5352	52.6946	72.0467	124.978	141.014	116.219	133.898	129.552	136.055	90.9198	112.295
Pyhin1	chr1	LSK+, LSK- and Lin- (Common)	1.25392	2.55991	1.11507	3.44966	6.21014	8.39854	3.32736	3.91412	13.0148	16.8567	14.5764	17.6956
Ifi203	chr1	LSK+, LSK- and Lin- (Common)	17.7833	23.821	29.1467	30.4005	4.46751	5.23919	4.3732	6.12039	18.8117	23.8047	20.3111	25.7471
Iars2	chr1	LSK+, LSK- and Lin- (Common)	33.7161	35.0827	26.5607	30.6072	28.5198	28.7018	28.2514	35.0535	20.7766	29.3213	23.9525	26.9108
Sec63	chr10	LSK+, LSK- and Lin- (Common)	14.3896	14.5271	11.8837	13.6755	16.3625	18.5056	11.4257	15.0624	15.2262	16.6195	17.0314	17.9829
Dna2	chr10	LSK+, LSK- and Lin- (Common)	20.8338	22.636	16.5976	21.6197	24.4104	27.6662	17.9334	25.954	15.0926	15.219	15.2521	16.0532
Cdc34	chr10	LSK+, LSK- and Lin- (Common)	62.6458	70.8605	48.9069	59.2249	118.608	134.97	137.199	161.896	54.8627	74.1782	52.7657	73.6716
Ptbp1	chr10	LSK+, LSK- and Lin- (Common)	146.723	168.13	114.573	151.842	149.232	161.172	171.195	174.507	233.141	241.115	191.353	204.242
Lmnb2	chr10	LSK+, LSK- and Lin- (Common)	51.5504	62.7013	35.7967	49.6643	57.212	65.1758	36.1573	46.7413	13.1735	19.227	16.5939	17.5129
Fzr1	chr10	LSK+, LSK- and Lin- (Common)	94.8543	105.789	85.9618	103.797	85.4995	92.4694	76.2897	96.2506	34.1557	44.4761	32.7553	42.1138
Ncln	chr10	LSK+, LSK- and Lin- (Common)	63.9973	75.3821	55.1411	63.6638	126.021	147.658	94.1594	111.668	46.0182	50.2017	45.4498	46.9271
Txnrd1	chr10	LSK+, LSK- and Lin- (Common)	90.9313	94.8045	76.2295	84.9369	50.6106	57.1578	58.9356	59.5387	32.9141	35.1614	26.7116	34.2501
Hsp90b1	chr10	LSK+, LSK- and Lin- (Common)	282.349	285.743	151.915	215.386	455.697	556.462	229.433	315.889	196.856	238.537	215.308	217.162
Tmpo	chr10	LSK+, LSK- and Lin- (Common)	85.8463	107.075	74.4045	105.194	84.6519	87.536	81.8628	83.712	58.7551	61.0978	55.136	58.7841
Nup107	chr10	LSK+, LSK- and Lin- (Common)	50.1796	54.8623	35.9875	51.4816	56.7155	69.0192	49.2748	61.877	25.7857	29.9281	24.9271	27.2248
Mars	chr10	LSK+, LSK- and Lin- (Common)	76.1846	76.5473	46.7428	61.2608	67.2199	81.3639	82.8541	83.848	21.1343	23.1678	18.2817	19.0787
Pa2g4	chr10	LSK+, LSK- and Lin- (Common)	78.1722	83.5952	53.0629	67.7549	108.115	112.784	125.462	141.178	219.117	239.213	163.108	186.88
Sf3a1	chr11	LSK+, LSK- and Lin- (Common)	45.7596	52.2776	34.1471	46.2066	37.6484	41.8273	37.769	40.2048	48.5467	48.9937	42.2155	45.9104
Ascc2	chr11	LSK+, LSK- and Lin- (Common)	30.1915	34.6481	26.708	37.0935	26.9843	30.7491	19.0997	31.1807	22.4205	26.1338	21.0394	23.0538
Ykt6	chr11	LSK+, LSK- and Lin- (Common)	32.2447	38.7843	30.1517	38.0915	38.5942	41.9225	38.6802	40.6948	17.1184	20.4365	18.6935	21.1245
Tbrg4	chr11	LSK+, LSK- and Lin- (Common)	18.2175	18.3774	13.1946	15.1542	22.8354	24.19	17.1295	24.3938	28.0073	31.183	22.6748	30.5245
Hus1	chr11	LSK+, LSK- and Lin- (Common)	6.75971	8.65361	6.82309	8.40263	7.12459	7.34326	7.59304	8.77271	9.09887	9.46378	6.97506	9.57584
Rars	chr11	LSK+, LSK- and Lin- (Common)	65.2826	71.5033	53.8733	66.4097	64.2553	72.7678	76.7523	78.3449	42.6189	51.0393	41.8196	44.0065
Clint1	chr11	LSK+, LSK- and Lin- (Common)	109.753	120.53	98.3746	113.487	107.12	127.361	111.375	124.527	137.084	137.125	133.592	155.514
Irgm1	chr11	LSK+, LSK- and Lin- (Common)	51.4277	70.8771	66.655	77.0666	25.1871	40.4418	42.6028	71.5925	18.0292	23.538	14.3249	18.1368
Rufy1	chr11	LSK+, LSK- and Lin- (Common)	30.6933	33.9415	24.4996	32.6534	26.2273	29.4381	16.3332	20.5072	16.0203	16.1675	16.4466	17.1838
Gm12250	chr11	LSK+, LSK- and Lin- (Common)	14.2796	28.5852	17.6689	28.9866	2.74061	10.1069	5.51448	25.7481	4.31706	9.54246	4.12958	8.89677
Igtp	chr11	LSK+, LSK- and Lin- (Common)	30.7911	54.2428	38.1165	55.6096	9.01593	23.0691	15.0951	49.8375	15.6796	16.791	13.7283	32.2685
Irgm2	chr11	LSK+, LSK- and Lin- (Common)	8.05691	14.5365	14.4608	15.0042	2.21113	3.36126	2.58459	8.40645	6.04497	8.03752	4.79798	9.04068
Srebf1	chr11	LSK+, LSK- and Lin- (Common)	60.4451	66.4107	41.9408	54.3326	33.7688	40.1523	37.8591	48.58	19.003	19.4785	16.1791	18.119
Mybbp1a	chr11	LSK+, LSK- and Lin- (Common)	135.854	153.353	92.607	127.958	111.571	131.543	84.5837	134.265	100.378	106.639	82.848	89.2972
Dph1	chr11	LSK+, LSK- and Lin- (Common)	18.147	19.421	17.3978	17.6782	17.0684	18.5574	20.3417	22.5469	5.78024	7.33377	3.83328	5.69523
Git1	chr11	LSK+, LSK- and Lin- (Common)	53.8801	59.0959	47.0498	50.8228	30.0523	36.5415	21.5507	30.344	29.7827	32.676	23.2307	24.9362
Eral1	chr11	LSK+, LSK- and Lin- (Common)	29.7059	34.2435	33.2546	36.0988	31.9987	33.048	36.3182	39.2807	18.8996	20.0138	14.4487	15.0571
Slfn9	chr11	LSK+, LSK- and Lin- (Common)	10.2294	10.9011	8.96919	12.749	6.94378	7.59219	2.25294	6.07359	8.95848	14.3916	10.7972	14.5942
Slfn2	chr11	LSK+, LSK- and Lin- (Common)	6.83465	14.5244	10.4397	12.0545	4.59635	14.4654	2.17532	5.58111	52.0957	57.8007	71.1326	71.2629
Ddx52	chr11	LSK+, LSK- and Lin- (Common)	25.3953	28.1438	22.8277	26.4217	21.0216	21.535	21.512	25.3201	18.2265	22.3689	14.5724	16.8465
Trim25	chr11	LSK+, LSK- and Lin- (Common)	12.3454	17.9428	16.1156	19.5963	10.8568	14.6064	10.9716	13.9464	23.8672	25.3854	27.3386	29.8212
Eme1	chr11	LSK+, LSK- and Lin- (Common)	14.2171	15.2988	8.71936	15.2672	15.7124	15.7509	9.51161	14.7162	7.51341	10.3835	6.39806	6.80541
Med24	chr11	LSK+, LSK- and Lin- (Common)	51.0724	58.976	43.2889	54.9609	44.227	50.406	37.3148	49.8766	29.2863	33.5191	24.5197	25.8941
Dhx58	chr11	LSK+, LSK- and Lin- (Common)	21.2346	32.4222	24.9928	41.0719	6.56371	14.7934	7.1325	13.4468	4.02161	6.88461	4.25927	8.61059
Fam134c	chr11	LSK+, LSK- and Lin- (Common)	11.6526	15.474	18.4468	18.8783	9.73568	10.8643	9.45593	11.8393	18.0007	19.7052	16.6228	21.57
Aoc2	chr11	LSK+, LSK- and Lin- (Common)	1.25586	1.34386	1.42043	2.26418	2.17768	2.47136	0.991742	3.32429	1.4208	1.77294	1.51245	1.57489
Rpl27	chr11	LSK+, LSK- and Lin- (Common)	5.18297	7.8128	4.52283	5.35037	10.8839	15.3699	14.5255	17.5179	17.6763	23.6548	10.9158	14.408
Ifi35	chr11	LSK+, LSK- and Lin- (Common)	54.1347	59.3248	56.4917	64.9641	37.3368	57.2615	48.4986	61.5323	12.0981	13.4971	8.42137	13.3974
Brca1	chr11	LSK+, LSK- and Lin- (Common)	4.35811	6.73856	3.82316	7.25234	7.78442	8.69217	4.2054	5.37022	11.1187	11.6068	10.6916	12.0299
Nmt1	chr11	LSK+, LSK- and Lin- (Common)	49.6862	58.2815	39.6882	51.5207	63.0666	78.1467	55.5152	71.5698	71.8369	84.7094	62.8208	70.8481
Ftsj3	chr11	LSK+, LSK- and Lin- (Common)	57.7896	63.2057	40.6536	54.0001	65.2581	81.1341	67.2743	83.524	39.0002	43.1483	34.6914	41.8344
Prpsap1	chr11	LSK+, LSK- and Lin- (Common)	91.3023	92.9889	82.7843	90.4113	86.0798	87.47	95.9225	97.9429	24.9122	30.5436	23.8406	24.7374
2021-09-09	chr11	LSK+, LSK- and Lin- (Common)	79.2357	97.4716	67.503	88.6404	55.8629	64.5547	52.0084	53.5561	48.0047	61.2594	57.5144	58.9804
Lgals3bp	chr11	LSK+, LSK- and Lin- (Common)	192.395	221.412	155.702	225.118	57.9539	110.179	135.057	176.535	84.274	99.3109	62.2824	103.143
Stra13	chr11	LSK+, LSK- and Lin- (Common)	95.8945	97.1596	80.5056	85.9088	178.205	188.344	188.209	189.271	128.063	171.981	105.729	120.137
Rrm2	chr12	LSK+, LSK- and Lin- (Common)	70.9976	75.7129	55.2004	66.4505	148.563	154.899	147.579	175.452	71.3625	86.8066	62.8415	80.8134
Nampt	chr12	LSK+, LSK- and Lin- (Common)	17.9838	24.4578	20.4891	20.7638	15.6413	18.5176	15.9851	18.8447	20.3339	20.6531	22.0207	23.0527
Pole2	chr12	LSK+, LSK- and Lin- (Common)	17.6246	21.2485	18.9742	22.9909	25.5385	28.1724	29.4238	29.5797	21.2009	21.4079	12.2959	16.3874
Rhoj	chr12	LSK+, LSK- and Lin- (Common)	0.883101	3.31487	1.78032	2.47685	1.98533	3.36604	1.02153	2.40686	2.84662	4.87542	4.27342	6.28612
Cipc	chr12	LSK+, LSK- and Lin- (Common)	19.4781	21.0819	16.1475	19.834	15.3173	17.6353	15.2107	15.7837	13.2293	14.3532	13.3461	14.334
Psmc1	chr12	LSK+, LSK- and Lin- (Common)	112.137	115.573	89.0369	107.945	97.8301	111.684	100.273	118.93	42.3827	58.7882	36.5696	45.2046
Ddx24	chr12	LSK+, LSK- and Lin- (Common)	89.2044	93.0296	71.6726	87.8998	64.6491	84.257	65.9592	86.9406	35.0948	46.6652	33.3667	43.8441
Ifi27l2a	chr12	LSK+, LSK- and Lin- (Common)	1.31519	8.14484	2.44675	6.34058	1.54231	13.6299	2.19129	5.53373	11.9125	51.8637	7.90485	54.6891
Ifi27	chr12	LSK+, LSK- and Lin- (Common)	81.0793	193.88	87.0737	195.751	42.5871	117.582	81.2885	120.956	25.1092	53.2401	23.7605	41.3828
Serpina3f	chr12	LSK+, LSK- and Lin- (Common)	1.59132	6.64478	3.25985	4.42362	0.446025	1.54787	0.523057	3.51649	0.94726	3.698	0.25758	2.70781
Setd3	chr12	LSK+, LSK- and Lin- (Common)	22.9911	26.045	21.4968	23.4134	17.5052	18.2584	17.6838	19.2641	22.1691	25.4691	22.8908	26.2001
Akt1	chr12	LSK+, LSK- and Lin- (Common)	268.794	269.263	208.232	229.251	165.197	198.316	174.373	183.707	46.4215	52.832	54.9839	55.4503
Ripk1	chr13	LSK+, LSK- and Lin- (Common)	28.7577	31.4522	26.0366	31.2148	23.4723	27.7493	17.5492	21.6802	16.5536	18.7028	18.7652	20.0029
Iars	chr13	LSK+, LSK- and Lin- (Common)	34.5568	38.8208	22.008	30.635	37.5655	40.5521	33.5714	39.5824	43.4799	47.3742	33.9253	35.7958
Ubqln1	chr13	LSK+, LSK- and Lin- (Common)	76.413	85.6807	63.0114	76.3448	71.6176	83.778	66.6989	79.6011	58.9392	66.1513	58.8764	66.5423
Ap3b1	chr13	LSK+, LSK- and Lin- (Common)	49.0504	49.2407	49.9943	53.765	33.6745	35.6507	32.9787	33.6362	45.7038	52.2642	48.8858	50.0154
Skiv2l2	chr13	LSK+, LSK- and Lin- (Common)	47.0825	49.337	37.9802	48.7811	40.2671	40.8019	39.6312	43.9881	36.8347	37.9592	30.913	36.7473
Ero1l	chr14	LSK+, LSK- and Lin- (Common)	8.07159	9.13317	7.16828	7.44398	23.9502	30.7065	14.2322	16.2258	12.7196	16.9621	17.3789	18.4481
Dlgap5	chr14	LSK+, LSK- and Lin- (Common)	18.0433	23.4405	20.9901	24.1889	25.4677	27.0406	11.4307	22.5403	26.0431	27.693	24.2291	30.3493
Exoc5	chr14	LSK+, LSK- and Lin- (Common)	13.9931	16.31	14.5752	14.8224	15.2731	16.341	17.5361	17.7946	14.7147	20.1871	13.6312	14.9869
Apex1	chr14	LSK+, LSK- and Lin- (Common)	30.5012	34.3912	18.2771	24.8236	33.4084	37.4638	43.335	46.5345	18.8517	26.1343	11.245	18.9775
Setdb2	chr14	LSK+, LSK- and Lin- (Common)	7.79391	8.6708	7.38141	8.86157	9.14968	9.83545	8.28631	10.2466	8.16147	10.3538	9.96381	10.233
Tdrd3	chr14	LSK+, LSK- and Lin- (Common)	9.93793	10.2754	9.81389	10.3108	8.43776	8.50744	6.50092	7.66114	6.427	7.72181	6.50967	7.32655
Atad2	chr15	LSK+, LSK- and Lin- (Common)	20.8858	31.2348	18.6281	28.8783	36.7309	41.3978	21.8413	28.7884	56.8379	57.6989	49.8986	56.537
Them6	chr15	LSK+, LSK- and Lin- (Common)	16.8604	19.066	11.6509	12.939	19.514	24.2012	29.156	31.7637	19.7217	26.6116	14.568	18.4102
Ly6a	chr15	LSK+, LSK- and Lin- (Common)	50.2764	111.837	67.963	102.546	2.30569	4.04291	1.78655	4.21017	28.2253	29.9816	32.5246	33.3586
Eif3d	chr15	LSK+, LSK- and Lin- (Common)	161.376	175.002	139.397	154.303	147.626	161.419	161.88	195.916	136.779	145.743	121.394	144.315
Gga1	chr15	LSK+, LSK- and Lin- (Common)	53.4619	53.865	48.7868	52.5056	47.2874	56.9284	35.4186	44.7241	30.0288	31.9971	32.2406	33.1908
Gtpbp1	chr15	LSK+, LSK- and Lin- (Common)	39.4678	51.1582	27.102	36.2543	41.9678	47.4095	46.2049	46.9207	49.6614	54.9671	52.0045	52.3461
Rangap1	chr15	LSK+, LSK- and Lin- (Common)	69.1054	72.8735	40.4132	64.3425	94.8173	103.824	74.3633	90.8364	41.5287	47.2308	34.9421	43.3207
Pacsin2	chr15	LSK+, LSK- and Lin- (Common)	51.1712	51.7393	37.3027	43.7252	38.0705	44.3821	32.9881	44.8152	41.1503	41.9568	44.5434	45.2741
Nup50	chr15	LSK+, LSK- and Lin- (Common)	25.4784	29.6305	22.0809	28.2816	32.2896	35.7921	31.6913	33.0358	35.2665	35.6341	30.6273	34.7538
Gtse1	chr15	LSK+, LSK- and Lin- (Common)	15.9029	18.6469	10.6337	17.2126	23.7591	25.0942	13.0632	20.6843	15.9004	17.8007	17.1865	17.2026
Twf1	chr15	LSK+, LSK- and Lin- (Common)	13.638	16.4624	13.4114	13.4872	9.93864	10.2393	7.95603	10.7937	19.3975	20.0823	16.5007	20.3002
Prkag1	chr15	LSK+, LSK- and Lin- (Common)	55.951	60.6349	55.0416	60.2705	50.9526	60.9859	70.7523	72.4884	38.0321	38.7944	29.151	38.0666
Eif4b	chr15	LSK+, LSK- and Lin- (Common)	68.0426	79.2154	63.5006	74.7621	59.4219	60.8088	59.2798	73.2096	151.672	152.682	134.493	141.477
Zfp740	chr15	LSK+, LSK- and Lin- (Common)	48.615	53.5141	49.0094	49.7585	28.3939	31.4837	27.21	30.4157	16.7058	17.0911	17.0235	20.5074
Aaas	chr15	LSK+, LSK- and Lin- (Common)	67.6646	68.1484	50.2185	65.7966	72.4615	75.3453	84.2091	86.9542	41.6049	42.1514	28.6646	32.2983
Nagpa	chr16	LSK+, LSK- and Lin- (Common)	33.0476	37.9447	31.4668	34.9953	54.7799	72.8089	48.624	55.6432	18.0895	28.9453	18.1189	19.3947
Mcm4	chr16	LSK+, LSK- and Lin- (Common)	112.303	125.121	68.8695	114.776	96.4289	110.487	107.3	113.881	90.8553	91.6401	78.9983	81.5829
Psmd2	chr16	LSK+, LSK- and Lin- (Common)	100.802	103.166	72.1868	98.4142	100.645	117.53	110.083	113.943	46.9883	49.4171	37.3048	46.1723
Eif4g1	chr16	LSK+, LSK- and Lin- (Common)	76.1405	94.2718	49.5297	68.9306	96.0352	103.63	55.7096	102	154.602	158.969	135.49	154.192
Rtp4	chr16	LSK+, LSK- and Lin- (Common)	26.018	55.4426	41.5169	67.9078	2.46591	8.73665	5.5981	18.9211	4.73556	17.0832	8.15601	24.4625
Rnf168	chr16	LSK+, LSK- and Lin- (Common)	17.0674	21.0369	15.2714	22.1375	19.3599	19.401	16.143	20.625	13.8232	16.9636	13.6731	15.4478
Parp14	chr16	LSK+, LSK- and Lin- (Common)	1.90258	3.1426	2.58955	3.61625	1.37509	1.73776	1.12185	2.69132	11.752	15.4241	13.8292	17.1914
Dtx3l	chr16	LSK+, LSK- and Lin- (Common)	14.902	27.9781	19.9313	27.6065	11.1433	15.7333	11.5113	14.7618	22.6329	28.7547	22.77	24.1584
Parp9	chr16	LSK+, LSK- and Lin- (Common)	20.8653	32.7913	31.0589	35.9954	8.05515	11.6506	8.8342	15.1549	7.77463	11.5088	11.0612	12.7749
Usp25	chr16	LSK+, LSK- and Lin- (Common)	33.1442	34.6699	32.7615	34.0173	25.6719	30.2583	24.6073	31.1107	44.5552	45.8838	40.8008	49.844
Ezr	chr17	LSK+, LSK- and Lin- (Common)	84.4994	98.8223	71.3351	87.9767	82.5657	93.5263	77.7583	96.799	81.231	102.571	84.0755	90.519
Traf7	chr17	LSK+, LSK- and Lin- (Common)	53.0691	53.9064	45.6365	53.9454	46.0949	53.3995	44.6664	53.183	30.7677	35.6508	23.3463	32.7041
Bnip1	chr17	LSK+, LSK- and Lin- (Common)	31.0212	31.0841	25.7564	30.441	34.7526	37.9658	34.4655	41.2214	5.99786	11.5549	5.11935	8.65095
D17Wsu92e	chr17	LSK+, LSK- and Lin- (Common)	14.2028	15.2223	10.409	13.9633	13.2663	15.8879	20.6832	26.873	30.149	34.3156	28.3942	30.3498
Rrp1b	chr17	LSK+, LSK- and Lin- (Common)	28.7384	32.3051	18.8207	24.0704	28.6707	31.3899	23.1001	28.8511	17.5824	21.1062	14.6486	15.9113
H2-K1	chr17	LSK+, LSK- and Lin- (Common)	1341.76	1389.89	1229.16	1421.82	486.683	756.578	624.65	957.174	244.603	405.897	216.209	302.489
Psmb9	chr17	LSK+, LSK- and Lin- (Common)	227.577	244.958	199.206	245.345	175.92	239.117	266.797	296.141	32.0423	39.9138	20.6743	31.1952
Tap1	chr17	LSK+, LSK- and Lin- (Common)	135.93	161.673	102.293	154.554	58.9591	90.9398	90.7331	125.736	30.3289	43.9578	32.4588	35.8779
H2-Eb1	chr17	LSK+, LSK- and Lin- (Common)	14.1442	20.7631	16.0704	19.4153	8.68431	9.18666	1.30917	4.12177	29.8935	43.3411	30.0701	32.1656
Nelfe	chr17	LSK+, LSK- and Lin- (Common)	68.1267	68.9096	54.1129	64.9712	62.6931	67.38	64.8077	66.6937	14.8716	17.1901	13.0672	15.1158
Vars	chr17	LSK+, LSK- and Lin- (Common)	234.488	265.561	180.734	222.362	152.23	167.119	164.854	169.984	66.9259	75.1197	67.0991	69.4894
Clic1	chr17	LSK+, LSK- and Lin- (Common)	387.53	390.67	364.497	367.773	297.682	324.824	323.785	341.998	164.315	242.793	194.965	199.02
H2-D1	chr17	LSK+, LSK- and Lin- (Common)	387.339	402.451	357.277	416.348	297.964	436.626	398.185	546.013	67.4052	102.74	61.8965	85.7755
H2-Q4	chr17	LSK+, LSK- and Lin- (Common)	8.93369	13.6166	10.6878	12.2993	2.99071	3.37587	2.38587	8.19253	22.4161	26.7815	17.7374	20.6556
Mdc1	chr17	LSK+, LSK- and Lin- (Common)	3.81007	6.95311	4.07107	5.73883	4.48373	5.42196	2.20929	3.5983	25.5193	28.5904	24.5908	24.6905
Uhrf1	chr17	LSK+, LSK- and Lin- (Common)	69.5061	82.4483	34.4273	67.2138	66.2028	71.0923	63.8665	68.574	51.7803	52.6742	46.7448	51.3827
Lonp1	chr17	LSK+, LSK- and Lin- (Common)	59.9059	60.996	46.8554	59.834	62.4824	67.9292	53.2497	71.1943	35.616	42.9391	35.9629	41.67
Ranbp3	chr17	LSK+, LSK- and Lin- (Common)	59.181	61.2246	49.6322	57.1423	59.522	64.2138	50.0106	64.682	23.0315	23.5207	21.2156	23.7493
Mllt1	chr17	LSK+, LSK- and Lin- (Common)	55.4575	59.2796	40.8241	54.4973	37.3781	42.8888	26.3071	39.3841	17.6122	24.6576	20.4573	21.0888
Rab12	chr17	LSK+, LSK- and Lin- (Common)	16.0181	19.5757	15.5025	17.394	9.95142	11.6883	9.9342	10.7004	6.90291	8.07323	8.14355	9.27619
Ehd3	chr17	LSK+, LSK- and Lin- (Common)	4.41724	4.72892	6.17987	6.74981	4.99942	6.57378	4.02292	7.30392	9.09653	14.3041	10.011	17.3115
Eif2ak2	chr17	LSK+, LSK- and Lin- (Common)	10.6223	14.5423	9.92744	15.5258	5.80148	8.15564	4.01939	10.6825	14.4471	15.1246	12.0217	17.7506
Ercc3	chr18	LSK+, LSK- and Lin- (Common)	14.6743	15.1946	14.9035	16.8242	13.1284	15.3535	12.5225	14.7831	19.7524	21.4513	16.6975	18.352
Kif20a	chr18	LSK+, LSK- and Lin- (Common)	31.8516	35.0847	21.5771	37.0863	31.9603	33.5793	18.1648	27.8833	28.5401	29.2823	24.7473	29.714
Hspa9	chr18	LSK+, LSK- and Lin- (Common)	176.715	188.246	125.61	167.404	178.359	194.113	194.909	221.519	121.939	123.919	96.2251	108.316
Ythdc2	chr18	LSK+, LSK- and Lin- (Common)	2.42535	2.42773	1.94917	1.9599	3.15811	3.38197	2.66638	2.87805	7.58927	8.29927	7.63191	7.91585
Commd10	chr18	LSK+, LSK- and Lin- (Common)	40.9113	66.5038	30.4352	63.9544	23.6674	51.8333	35.2817	44.966	10.0935	19.7301	8.34584	11.6804
Snx2	chr18	LSK+, LSK- and Lin- (Common)	57.3524	57.4551	59.5355	62.2288	41.9572	47.3561	38.8341	47.7583	49.1837	49.9418	43.8559	50.7004
Tcof1	chr18	LSK+, LSK- and Lin- (Common)	76.8334	82.5607	44.5401	70.8205	50.2771	60.7327	14.5645	49.8374	45.1286	48.5258	40.4154	43.7931
4930503L19Rik	chr18	LSK+, LSK- and Lin- (Common)	9.88459	10.2767	8.57926	11.296	8.12579	8.46587	4.92953	9.36585	3.82312	6.85586	4.76314	7.35981
Ska1	chr18	LSK+, LSK- and Lin- (Common)	6.30161	7.72217	6.39679	6.98727	11.7085	11.8379	9.22224	10.4387	8.06614	10.6531	6.9616	8.60895
Mbd1	chr18	LSK+, LSK- and Lin- (Common)	34.6949	41.0253	36.6022	40.9268	34.2077	39.5682	28.9953	31.9625	18.3046	25.0004	19.4448	21.4108
Cndp2	chr18	LSK+, LSK- and Lin- (Common)	35.2792	39.3705	23.6612	31.2177	39.5561	47.9084	46.4077	46.9145	9.2888	9.85617	11.3954	16.8871
Sf3b2	chr19	LSK+, LSK- and Lin- (Common)	235.385	242.327	166.396	223.42	160.665	170.392	126.501	156.019	102.746	106.238	102.323	113.53
Map3k11	chr19	LSK+, LSK- and Lin- (Common)	64.7116	65.6763	54.5975	61.6783	39.5511	46.0455	30.6309	33.9887	26.0016	33.2274	28.8363	29.8185
Fermt3	chr19	LSK+, LSK- and Lin- (Common)	323.435	325.218	280.501	319.816	224.093	281.089	250.386	297.399	118.705	141.234	138.173	167.688
Naa40	chr19	LSK+, LSK- and Lin- (Common)	67.1965	75.9758	53.66	71.038	58.8148	66.6871	61.4003	62.8677	24.0449	25.5255	23.144	26.1704
Ms4a4c	chr19	LSK+, LSK- and Lin- (Common)	0.267278	1.74651	0.621855	1.81172	2.94989	4.94147	1.87929	2.41317	13.825	25.3984	20.2268	24.0337
Ms4a6b	chr19	LSK+, LSK- and Lin- (Common)	14.9428	25.0515	22.2814	33.283	11.9144	21.1719	12.0859	14.0264	10.5051	21.3132	18.3857	19.1086
Patl1	chr19	LSK+, LSK- and Lin- (Common)	13.0685	13.1151	10.3284	12.243	9.4545	9.49959	7.27205	10.2507	20.2753	23.6492	22.4521	26.4933
Osbp	chr19	LSK+, LSK- and Lin- (Common)	33.096	36.3296	32.3076	36.4589	36.444	42.4475	31.4876	32.5771	32.1131	34.3554	32.9627	33.7868
Ifit2	chr19	LSK+, LSK- and Lin- (Common)	10.095	12.9353	9.69648	16.6561	5.7395	6.87662	6.39634	6.78876	5.29618	7.06829	4.16988	6.64665
Ifit1	chr19	LSK+, LSK- and Lin- (Common)	5.29028	10.08	7.85025	13.047	0.308827	1.49099	0.449067	3.58949	1.28775	4.30413	3.26084	7.88901
Arhgap19	chr19	LSK+, LSK- and Lin- (Common)	7.39746	10.3136	5.87432	9.92861	20.4606	24.3862	13.073	14.8815	25.5447	29.9137	27.2646	27.4414
Rrp12	chr19	LSK+, LSK- and Lin- (Common)	21.6309	26.8601	11.2789	18.0368	22.9454	24.9807	22.8244	26.4973	16.7884	17.303	15.6453	18.493
Pi4k2a	chr19	LSK+, LSK- and Lin- (Common)	21.2491	25.6714	18.9343	21.7949	16.6834	16.7789	14.9288	17.207	6.75092	6.84992	7.49509	7.61362
Xpnpep1	chr19	LSK+, LSK- and Lin- (Common)	56.9068	61.7405	38.6622	48.0037	77.7609	93.8915	88.891	97.8667	43.6725	48.5482	36.013	48.3515
Acsl5	chr19	LSK+, LSK- and Lin- (Common)	130.411	130.897	108.132	118.899	98.422	119.836	160.688	181.805	83.3903	83.9441	65.5345	80.7383
Hspa14	chr2	LSK+, LSK- and Lin- (Common)	26.8231	28.1173	23.3463	27.0522	29.143	31.991	32.2966	32.947	11.4727	13.2776	9.62808	12.066
Nudt5	chr2	LSK+, LSK- and Lin- (Common)	45.4762	48.929	34.2012	42.484	49.6863	53.026	56.138	57.7132	25.4227	26.4684	15.4981	22.2917
Man1b1	chr2	LSK+, LSK- and Lin- (Common)	32.308	36.8962	35.1438	36.3337	23.5976	26.435	20.7746	21.9822	20.3331	23.0227	20.19	20.6684
Abca2	chr2	LSK+, LSK- and Lin- (Common)	24.6526	33.8255	20.8225	29.1259	16.1644	17.1624	9.22415	11.5472	16.3492	22.1259	16.2752	18.0615
Qsox2	chr2	LSK+, LSK- and Lin- (Common)	7.74508	9.17773	7.10852	8.86048	9.61513	11.7791	10.4925	10.6645	3.7227	4.24263	3.78017	6.53246
Gapvd1	chr2	LSK+, LSK- and Lin- (Common)	22.7147	28.44	23.776	28.5809	26.4076	28.142	26.7921	26.8062	30.2254	30.9778	34.177	34.3629
Stom	chr2	LSK+, LSK- and Lin- (Common)	25.0069	31.978	31.1751	32.848	111.797	140.988	128.177	135.337	109.328	112.259	98.0303	104.144
Dennd1a	chr2	LSK+, LSK- and Lin- (Common)	13.3975	15.1991	12.3664	14.9703	11.4303	12.8233	9.15216	10.4048	24.2262	25.3941	21.7424	23.4805
Ifih1	chr2	LSK+, LSK- and Lin- (Common)	8.12659	9.32757	10.0953	11.5786	2.46318	4.19068	3.26264	5.86755	7.77195	12.3867	7.1608	11.6203
Ctnnd1	chr2	LSK+, LSK- and Lin- (Common)	7.50803	10.3117	6.85912	8.7767	7.12468	8.02928	7.9024	8.278	21.8885	23.1752	19.3656	20.4873
Ube2l6	chr2	LSK+, LSK- and Lin- (Common)	87.7415	105.669	109.391	123.682	17.9982	26.6682	46.9281	69.6852	27.6793	33.8364	20.0943	28.9985
Psmc3	chr2	LSK+, LSK- and Lin- (Common)	186.951	190.372	157.718	187.006	204.413	241.659	228.539	236.628	77.602	84.3471	59.0759	79.4367
Trim44	chr2	LSK+, LSK- and Lin- (Common)	18.913	21.8196	15.6024	17.979	18.7007	19.1016	14.1384	15.5353	24.2714	25.5853	23.5263	25.4513
Pdhx	chr2	LSK+, LSK- and Lin- (Common)	19.9592	24.07	18.9289	20.8096	24.9886	27.812	26.7164	29.8406	10.2808	11.1526	8.04316	11.6781
Bub1b	chr2	LSK+, LSK- and Lin- (Common)	49.7428	59.7648	30.5099	54.0287	52.8171	58.8935	36.069	44.8447	37.1583	39.2377	31.5373	33.9867
Knstrn	chr2	LSK+, LSK- and Lin- (Common)	25.7892	29.9794	19.1535	26.8697	31.904	35.4531	22.2516	25.2394	23.326	24.99	18.3345	24.0556
B2m	chr2	LSK+, LSK- and Lin- (Common)	1655.88	1826.58	1738.02	2052.71	1074.27	1676.18	1746.17	1983.04	2439.17	3401.16	1940.53	2632.27
Ncaph	chr2	LSK+, LSK- and Lin- (Common)	40.179	47.2449	26.0278	44.7864	42.4002	43.66	29.9067	38.4909	33.059	33.1905	28.482	34.8572
Bub1	chr2	LSK+, LSK- and Lin- (Common)	12.5851	17.8744	13.28	18.0822	21.5462	21.7629	13.7605	15.1923	18.0815	21.4895	17.0007	17.4999
Rbck1	chr2	LSK+, LSK- and Lin- (Common)	164.121	174.386	140.394	158.547	122.911	135.687	141.961	150.733	50.1261	68.4974	52.2499	53.6707
Tpx2	chr2	LSK+, LSK- and Lin- (Common)	33.5087	40.9089	22.3454	37.0997	38.3421	38.9274	20.421	27.9647	41.0694	44.6217	40.8103	41.7421
Mybl2	chr2	LSK+, LSK- and Lin- (Common)	14.998	19.7185	8.66856	17.1581	20.049	22.4039	13.1058	20.8288	13.5766	14.0319	10.0115	10.8187
Stau1	chr2	LSK+, LSK- and Lin- (Common)	39.7053	41.6767	40.531	42.1371	30.8982	34.3224	30.4413	34.6461	24.5662	29.9377	25.533	26.7601
Spata2	chr2	LSK+, LSK- and Lin- (Common)	16.4149	17.6473	13.7055	16.0873	13.9061	15.6308	12.0592	14.2153	9.39232	10.8803	9.39796	9.78894
Aurka	chr2	LSK+, LSK- and Lin- (Common)	42.3364	51.8813	38.2336	51.4445	64.0544	70.3826	47.3189	49.046	31.8934	40.315	24.7641	33.8915
Zbp1	chr2	LSK+, LSK- and Lin- (Common)	2.29677	6.03147	4.78525	7.87129	0.275585	1.49244	0.566201	4.84302	3.76727	9.05928	4.86546	7.15067
Ctsz	chr2	LSK+, LSK- and Lin- (Common)	127.926	151.897	94.3434	132.489	307.444	396.99	242.834	243.603	85.2659	127.121	97.3921	105.067
Slco4a1	chr2	LSK+, LSK- and Lin- (Common)	22.8432	25.7536	12.3034	18.3458	25.1538	34.0661	15.49	20.6426	4.59919	4.82595	5.63497	6.02418
Ogfr	chr2	LSK+, LSK- and Lin- (Common)	59.9366	69.9139	58.7901	67.4333	40.2996	50.1876	29.7598	47.0321	21.7345	23.0138	17.3159	19.6395
Gmeb2	chr2	LSK+, LSK- and Lin- (Common)	9.88772	13.0333	10.7688	12.3074	7.05551	8.01359	6.99083	7.53619	7.29644	7.87325	8.01041	9.80523
Mfn1	chr3	LSK+, LSK- and Lin- (Common)	9.41695	9.41916	9.42013	10.2941	9.72008	11.0718	10.4871	13.3674	8.8253	10.4831	8.34253	9.50485
Actl6a	chr3	LSK+, LSK- and Lin- (Common)	124.376	131.31	98.3329	112.449	102.136	106.524	127.201	138.235	39.9518	41.519	29.2083	37.0577
Plk4	chr3	LSK+, LSK- and Lin- (Common)	21.1121	23.0506	14.8115	20.1393	25.3063	25.9493	20.7107	22.7515	19.374	20.3803	15.9923	17.8293
Exosc8	chr3	LSK+, LSK- and Lin- (Common)	68.8766	71.9839	62.669	74.8077	108.771	115.29	110.866	129.739	47.0904	47.9	40.0677	41.743
Gfm1	chr3	LSK+, LSK- and Lin- (Common)	27.375	31.7255	24.0824	27.2013	32.6078	34.5488	28.4026	42.0471	24.8755	28.2983	21.6258	26.3038
Adar	chr3	LSK+, LSK- and Lin- (Common)	22.1711	33.1637	23.8939	35.6332	12.1273	18.4062	10.3422	16.298	20.3187	21.6062	20.9105	23.0117
Mov10	chr3	LSK+, LSK- and Lin- (Common)	27.2509	31.5116	22.7598	32.9655	9.72114	12.4477	11.1097	13.9699	10.3462	18.3717	13.9641	15.558
Sars	chr3	LSK+, LSK- and Lin- (Common)	44.8347	48.5312	38.2453	47.0534	43.8188	47.6355	50.3941	54.9035	31.017	32.5317	24.3385	28.4827
Gpsm2	chr3	LSK+, LSK- and Lin- (Common)	13.0308	14.3519	11.0083	11.288	9.39502	11.4655	13.7136	14.441	18.317	19.8027	14.2194	17.0837
Gbp5	chr3	LSK+, LSK- and Lin- (Common)	8.245	8.31343	11.5878	12.6262	3.17572	4.66992	2.84951	4.96282	2.88574	4.77637	2.91251	3.88025
Gbp7	chr3	LSK+, LSK- and Lin- (Common)	23.5663	31.2135	29.5341	31.1225	11.1408	13.7661	8.04462	23.0006	16.2856	23.1751	14.9161	18.3123
Ifi44	chr3	LSK+, LSK- and Lin- (Common)	16.6832	51.8319	29.2707	58.4096	1.5722	7.9898	2.36276	8.21707	3.06825	20.401	8.65449	16.4308
Ifi44l	chr3	LSK+, LSK- and Lin- (Common)	14.2151	53.1872	32.1112	51.9457	1.93833	13.3512	3.52096	8.19706	2.41881	5.03998	1.8347	5.41632
Zranb2	chr3	LSK+, LSK- and Lin- (Common)	45.005	45.9622	48.8741	51.6109	45.44	51.1515	46.5976	52.203	26.0342	28.5196	25.7048	31.3181
Ankrd13c	chr3	LSK+, LSK- and Lin- (Common)	15.9789	22.7483	17.1611	19.426	26.8068	28.4864	25.7649	27.8529	23.0861	24.2252	23.2254	24.5485
Map3k7	chr4	LSK+, LSK- and Lin- (Common)	9.43795	11.3221	10.2213	11.4642	12.9319	13.125	10.3392	12.7923	16.0604	16.5608	17.2409	17.2998
Ddx58	chr4	LSK+, LSK- and Lin- (Common)	15.2023	20.3274	20.7346	24.5763	3.23482	4.05721	2.97977	5.57913	9.97758	13.4186	11.8039	12.3386
Tln1	chr4	LSK+, LSK- and Lin- (Common)	65.2139	85.3529	48.0038	68.1632	55.3101	65.5337	23.6897	43.0898	184.442	194.666	233.623	241.494
Clta	chr4	LSK+, LSK- and Lin- (Common)	96.6279	110.892	84.7969	105.594	142.874	152.979	136.961	143.738	117.758	170.629	127.752	134.12
Rad23b	chr4	LSK+, LSK- and Lin- (Common)	24.7932	36.5907	23.3077	26.6287	29.4591	31.9016	30.5632	38.4168	74.6083	81.2494	55.9779	69.7871
Plaa	chr4	LSK+, LSK- and Lin- (Common)	13.1065	13.7051	11.3199	11.8679	13.9384	15.0697	16.956	17.3785	15.3445	17.3897	13.8268	15.9854
Usp1	chr4	LSK+, LSK- and Lin- (Common)	44.3338	54.4723	33.1851	44.7603	45.3875	48.6376	45.6135	49.17	65.3153	66.1413	49.8794	58.5155
Orc1	chr4	LSK+, LSK- and Lin- (Common)	9.0607	11.7817	8.93989	10.7316	13.8066	14.3527	12.9616	16.0246	8.98205	11.3876	7.84975	9.26428
Med8	chr4	LSK+, LSK- and Lin- (Common)	30.4427	31.9933	27.0236	29.2358	40.1797	44.8345	38.8485	48.941	16.0542	16.1855	14.5559	23.0028
Cdc20	chr4	LSK+, LSK- and Lin- (Common)	86.7123	92.8161	61.349	84.9487	112.53	124.323	104.873	106.303	46.5955	49.1129	47.0607	49.0426
Mrps15	chr4	LSK+, LSK- and Lin- (Common)	61.1352	65.2121	56.833	58.7647	106.324	117.987	114.479	120.999	83.8211	84.431	77.1384	89.7433
Gpatch3	chr4	LSK+, LSK- and Lin- (Common)	8.43689	8.85357	7.91866	10.8489	11.9834	12.5875	10.0872	12.7075	2.57465	3.33033	3.43568	5.27983
Mfn2	chr4	LSK+, LSK- and Lin- (Common)	28.4861	29.7131	26.596	29.4337	26.3213	33.5695	21.1591	25.0589	17.8758	18.0128	15.3744	16.9816
Dffa	chr4	LSK+, LSK- and Lin- (Common)	17.5573	20.3568	18.6035	19.4761	15.6135	18.1049	15.1282	18.2529	10.4773	12.4294	11.976	12.8592
Slc25a33	chr4	LSK+, LSK- and Lin- (Common)	13.1209	15.4474	8.5438	10.3111	10.8703	12.1212	14.2917	15.1505	2.66026	4.36045	1.75459	2.19487
Isg15	chr4	LSK+, LSK- and Lin- (Common)	6.5153	17.0985	9.01477	16.2766	2.36435	10.2029	5.60632	17.1151	3.14004	6.32046	5.0065	9.99999
Cyp51	chr5	LSK+, LSK- and Lin- (Common)	17.3134	20.2521	10.0474	11.608	8.57002	8.82467	10.1328	10.7463	4.35333	4.86899	4.61849	6.69325
Nub1	chr5	LSK+, LSK- and Lin- (Common)	43.3559	47.1015	46.9986	51.8843	25.0905	26.0958	21.9525	24.4704	21.0013	21.3745	21.6083	23.3997
Emilin1	chr5	LSK+, LSK- and Lin- (Common)	103.518	114.097	100.871	115.051	114.413	151.101	64.6429	68.7684	12.8671	14.7774	12.8847	17.4718
Zfp512	chr5	LSK+, LSK- and Lin- (Common)	42.9967	43.3055	38.7311	50.5896	20.0999	20.3877	18.5124	19.9416	7.84561	9.14049	9.07954	10.0995
Maea	chr5	LSK+, LSK- and Lin- (Common)	92.0683	97.6185	81.4851	90.8541	68.7228	75.82	74.8379	78.0418	46.5642	52.6897	49.2241	56.363
Tacc3	chr5	LSK+, LSK- and Lin- (Common)	61.6468	72.2074	45.3876	63.1646	78.409	82.3298	55.4687	67.7403	26.4751	32.7112	24.7178	26.7937
Tada2b	chr5	LSK+, LSK- and Lin- (Common)	2.86792	3.68436	1.34366	2.50214	7.37075	8.99907	6.57959	8.15513	7.80573	7.82461	7.9353	11.1809
Stim2	chr5	LSK+, LSK- and Lin- (Common)	9.36292	10.4768	7.18693	9.16319	7.6424	7.90033	6.0827	7.00121	12.0036	12.6609	15.0167	15.0511
Rfc1	chr5	LSK+, LSK- and Lin- (Common)	36.4437	43.2572	29.0192	46.0218	30.4709	31.9178	13.5782	27.7069	32.2661	33.1167	31.1487	32.0609
Atp10d	chr5	LSK+, LSK- and Lin- (Common)	16.0664	16.8701	15.2792	19.9695	7.64391	9.63237	6.15041	6.48341	7.15306	9.33207	10.9233	11.3413
Sec31a	chr5	LSK+, LSK- and Lin- (Common)	77.5143	79.8045	57.8502	70.3638	59.834	69.4898	49.746	52.9634	66.669	72.1953	54.5609	54.9281
Pigg	chr5	LSK+, LSK- and Lin- (Common)	6.13764	9.10852	6.32085	6.52036	5.31666	5.88324	4.41635	5.99191	3.73809	4.89008	4.15336	4.39004
Gak	chr5	LSK+, LSK- and Lin- (Common)	46.6262	54.4114	43.8243	51.1962	38.3792	41.8669	27.4254	38.21	42.0548	44.6572	45.4564	46.2428
Ankle2	chr5	LSK+, LSK- and Lin- (Common)	28.3416	34.9119	27.037	32.4971	26.3352	30.3976	23.2142	23.3763	25.3091	26.1152	24.1708	24.8742
Coro1c	chr5	LSK+, LSK- and Lin- (Common)	57.1134	70.6642	47.3628	50.4538	51.1399	54.3635	56.8952	57.6342	46.0985	52.0048	43.3466	50.5806
Oasl2	chr5	LSK+, LSK- and Lin- (Common)	8.47258	22.1729	22.0793	23.5558	0.666911	2.4108	1.19203	5.41634	6.85192	10.1378	3.55808	6.6904
Oasl1	chr5	LSK+, LSK- and Lin- (Common)	10.6995	27.9257	7.70737	30.446	4.12759	18.7343	8.32891	19.3614	7.8813	11.4042	11.3861	22.4757
Oas2	chr5	LSK+, LSK- and Lin- (Common)	1.86028	9.15445	3.73662	11.4665	0.239162	2.0846	0.0238454	1.47664	2.71164	8.57058	5.66094	10.2442
Oas3	chr5	LSK+, LSK- and Lin- (Common)	5.30061	15.5765	5.90087	17.147	0.672664	2.52096	0.658412	2.74677	7.23497	17.2974	12.3043	25.4219
Oas1g	chr5	LSK+, LSK- and Lin- (Common)	1.41291	4.4731	1.57056	4.10768	0.558314	3.81344	0.674355	2.45946	0.118692	1.48629	0	2.85335
Oas1a	chr5	LSK+, LSK- and Lin- (Common)	12.6202	25.0309	16.8485	31.201	3.65815	11.09	5.17303	10.9792	3.36015	6.2144	5.38932	10.7979
Ptpn11	chr5	LSK+, LSK- and Lin- (Common)	8.21102	9.92344	8.53356	10.9257	13.5247	14.7795	12.0929	14.5789	29.9726	31.7112	31.7741	36.0227
Trafd1	chr5	LSK+, LSK- and Lin- (Common)	56.2583	69.1037	63.6885	73.323	34.5024	43.6039	28.9303	40.4132	16.9576	20.0961	17.9733	22.0218
Brap	chr5	LSK+, LSK- and Lin- (Common)	23.375	28.3002	23.7132	24.9861	19.4476	21.4671	18.8862	22.541	16.1211	19.4208	17.0046	18.8571
Anapc7	chr5	LSK+, LSK- and Lin- (Common)	31.5411	37.0813	34.1397	36.097	25.5393	27.5519	26.7705	29.0289	15.7018	17.3067	14.9609	17.066
Atp2a2	chr5	LSK+, LSK- and Lin- (Common)	47.1869	59.2245	35.4641	43.1492	55.9358	65.319	42.5091	52.226	41.944	43.2604	41.6936	45.2094
Setd8	chr5	LSK+, LSK- and Lin- (Common)	64.6457	67.2849	48.2488	58.0054	81.306	86.0544	57.9868	92.4417	122.846	129.868	116.963	120.559
Snrnp35	chr5	LSK+, LSK- and Lin- (Common)	8.96617	9.44569	8.04252	9.90368	11.7141	13.2751	10.6675	11.7934	7.68352	10.0078	8.82265	9.45116
Atp6v0a2	chr5	LSK+, LSK- and Lin- (Common)	22.068	28.3767	19.3066	21.8763	19.8533	20.9745	20.452	20.9958	13.0712	16.4544	14.7602	15.7571
Lrwd1	chr5	LSK+, LSK- and Lin- (Common)	65.4893	68.4777	56.6606	76.8973	59.4861	70.846	72.005	78.7594	26.7286	27.8777	25.288	28.5745
Plod3	chr5	LSK+, LSK- and Lin- (Common)	19.7844	22.8579	18.2454	22.1361	58.1341	71.0305	31.6137	36.7318	18.5915	24.4775	19.9138	22.9462
Gnb2	chr5	LSK+, LSK- and Lin- (Common)	217.113	242.834	198.549	216.705	252.705	284.128	258.253	261.695	108.927	135.929	120.534	139.858
Pdap1	chr5	LSK+, LSK- and Lin- (Common)	27.0392	29.0721	18.8087	30.3507	36.0314	36.2639	35.6879	51.1888	67.9236	70.4597	50.382	66.6286
Rbm28	chr6	LSK+, LSK- and Lin- (Common)	14.6558	15.725	11.8708	15.0107	17.7919	19.7882	10.4459	17.4175	11.3224	11.9009	9.55853	10.7955
Parp12	chr6	LSK+, LSK- and Lin- (Common)	18.305	22.8941	19.9855	23.9377	3.05776	5.81695	5.31561	8.47169	4.41103	6.53456	3.82095	8.08925
Cul1	chr6	LSK+, LSK- and Lin- (Common)	83.5534	85.6258	80.1129	87.5234	65.0265	70.8919	59.1006	72.8826	44.2995	54.6825	41.214	51.2703
Gars	chr6	LSK+, LSK- and Lin- (Common)	101.336	105.202	71.7514	95.3627	86.7648	100.649	108.496	113.957	51.3579	52.2979	41.0309	52.9388
Gng12	chr6	LSK+, LSK- and Lin- (Common)	17.1406	21.403	13.076	18.7545	49.2957	55.8523	38.5919	40.8927	22.4672	24.159	21.3947	22.7399
Mbd4	chr6	LSK+, LSK- and Lin- (Common)	15.7265	16.217	15.9721	21.398	14.9313	15.6829	11.9507	12.4904	6.47506	6.73211	9.20281	9.39737
Usp18	chr6	LSK+, LSK- and Lin- (Common)	9.25947	21.384	12.2488	27.3831	4.17446	11.6764	5.59654	16.8285	3.99812	7.74691	6.2172	8.70541
Cdca3	chr6	LSK+, LSK- and Lin- (Common)	49.922	56.0277	39.6626	55.2884	78.8324	83.1769	69.0332	78.8518	58.2575	61.0128	45.5871	48.2375
BC064078	chr6	LSK+, LSK- and Lin- (Common)	21.2383	34.5626	22.918	34.5246	26.36	40.3753	25.0874	31.012	10.3784	21.402	8.6606	13.0449
Asun	chr6	LSK+, LSK- and Lin- (Common)	31.8241	32.0301	34.9575	38.9224	36.1684	38.1579	28.7048	34.8142	26.1842	26.2762	24.8907	30.6425
Ppp6r1	chr7	LSK+, LSK- and Lin- (Common)	283.289	307.532	240.383	294.423	191.689	220.487	150.696	171.496	77.7032	90.8649	83.0305	86.4554
Tmem150b	chr7	LSK+, LSK- and Lin- (Common)	1.56408	2.5471	1.62904	1.96208	4.45042	5.60555	1.98326	2.81771	1.43694	1.9101	1.48126	1.59052
U2af2	chr7	LSK+, LSK- and Lin- (Common)	23.2961	32.9616	22.9971	26.3311	26.086	30.0875	23.5457	28.9437	44.702	49.1573	38.3282	44.0727
6330408A02Rik	chr7	LSK+, LSK- and Lin- (Common)	3.55944	3.70944	2.74992	3.64036	1.52584	2.18142	1.21913	1.54755	1.36959	1.7386	1.02804	1.23089
Ercc2	chr7	LSK+, LSK- and Lin- (Common)	8.93595	10.122	9.53266	11.0207	8.416	9.65464	5.75565	9.10687	6.19644	6.72231	4.93349	7.18441
Xrcc1	chr7	LSK+, LSK- and Lin- (Common)	51.5757	58.4029	43.1338	60.6983	51.3463	53.1648	35.8415	50.3996	21.7844	27.9247	21.9885	24.1232
Hnrnpul1	chr7	LSK+, LSK- and Lin- (Common)	77.441	99.8819	60.974	86.7821	71.436	76.3744	58.7294	76.6166	250.126	253.756	230.354	239.117
Snrpa	chr7	LSK+, LSK- and Lin- (Common)	74.4918	75.6439	53.5449	68.3839	73.6927	83.9631	79.261	83.3035	54.9801	57.2235	36.099	51.2638
Supt5	chr7	LSK+, LSK- and Lin- (Common)	93.3496	101.46	80.7503	96.0791	75.7102	87.4238	56.9095	74.0457	60.2566	62.0374	50.0928	57.8953
Actn4	chr7	LSK+, LSK- and Lin- (Common)	143.458	153.976	104.283	132.853	117.067	140.439	62.1211	113.48	99.5995	104.761	101.405	111.88
Uba2	chr7	LSK+, LSK- and Lin- (Common)	134.161	150.666	116.287	139.204	123.845	138.813	149.384	159.676	74.301	81.9296	67.2275	72.3065
Faap24	chr7	LSK+, LSK- and Lin- (Common)	22.8894	25.3618	25.1095	25.7373	32.5205	37.739	34.9311	40.302	14.9477	15.7963	11.0516	16.1289
Nucb1	chr7	LSK+, LSK- and Lin- (Common)	267.828	284.414	222.28	255.752	244.425	294.506	193.285	238.089	87.9217	111.775	73.2013	80.5984
Nomo1	chr7	LSK+, LSK- and Lin- (Common)	37.4079	42.447	30.6591	37.3989	50.5908	59.1959	49.5693	61.2788	33.0006	33.2467	27.9994	33.7062
Atp10a	chr7	LSK+, LSK- and Lin- (Common)	15.6659	21.8191	15.8145	20.3934	10.5142	10.945	6.62345	6.75545	6.7803	7.24047	7.16335	9.10167
Lrrk1	chr7	LSK+, LSK- and Lin- (Common)	8.46946	10.1156	6.85251	8.99164	7.05035	7.51689	4.00495	6.0368	9.55957	11.6084	8.71782	9.3274
Crtc3	chr7	LSK+, LSK- and Lin- (Common)	4.85088	5.65559	5.03228	6.21521	4.47831	5.0884	5.39643	7.53295	13.9446	14.2762	13.5344	13.7971
Zfp592	chr7	LSK+, LSK- and Lin- (Common)	14.7369	19.606	14.5466	17.1068	11.7326	12.3091	7.61925	12.8607	26.1839	27.8589	27.1726	28.7844
Gab2	chr7	LSK+, LSK- and Lin- (Common)	4.04918	6.52394	4.12225	5.2326	4.99697	5.84299	2.90288	4.63225	14.5649	16.8592	15.6922	16.9237
Ints4	chr7	LSK+, LSK- and Lin- (Common)	42.6437	43.4237	35.3788	39.9558	30.4212	32.6857	28.8856	30.2529	21.6882	26.0757	23.9561	24.6923
Myo7a	chr7	LSK+, LSK- and Lin- (Common)	3.87764	6.44222	2.8913	5.78814	8.22836	10.7899	4.03394	4.66988	3.61611	4.33537	4.23302	4.86924
Dgat2	chr7	LSK+, LSK- and Lin- (Common)	0.996239	1.53863	0.655463	1.79831	13.4127	17.8604	3.73069	3.78415	9.61854	11.8957	13.6917	14.1887
Trim30a	chr7	LSK+, LSK- and Lin- (Common)	18.4506	24.8298	20.5653	27.6128	9.63406	13.9658	10.6174	11.5173	19.205	27.2689	22.4261	28.3671
Knop1	chr7	LSK+, LSK- and Lin- (Common)	17.2112	17.857	12.0031	14.4944	15.1062	16.5353	13.6177	18.7098	17.4232	22.5926	15.7572	19.0261
Nupr1	chr7	LSK+, LSK- and Lin- (Common)	3.03858	8.40486	3.84407	7.36726	1.37911	1.73068	1.91342	6.01174	6.342	38.3162	5.96767	10.4483
Ccdc101	chr7	LSK+, LSK- and Lin- (Common)	63.9659	64.4719	50.5103	55.8927	64.8124	69.1924	63.9958	66.4515	21.7983	28.1585	21.5843	23.1665
Spn	chr7	LSK+, LSK- and Lin- (Common)	52.9885	64.7718	58.3662	63.1418	40.6585	42.8732	44.2091	46.9476	102.039	117.402	88.4681	89.4306
Ifitm3	chr7	LSK+, LSK- and Lin- (Common)	178.041	276.18	186.735	260.195	87.4057	208.5	183.871	253.663	262.753	637.657	349.393	502.256
Irf7	chr7	LSK+, LSK- and Lin- (Common)	21.4874	70.7054	35.5832	80.6006	3.70868	14.8168	4.58109	29.2721	13.2319	27.2558	16.2086	40.6213
Stxbp2	chr8	LSK+, LSK- and Lin- (Common)	110.624	112.576	107.722	122.915	86.6144	103.946	70.6683	84.9968	50.8468	59.999	53.7375	60.0231
Vps36	chr8	LSK+, LSK- and Lin- (Common)	64.2386	66.5598	59.0906	65.6223	57.5314	61.0109	51.8776	53.3078	26.9226	34.0096	27.4836	27.8379
Ddx60	chr8	LSK+, LSK- and Lin- (Common)	2.93291	4.19947	4.5773	5.05667	0.476724	1.12575	0.772982	2.1958	2.91568	3.10977	4.24794	4.70492
Sugp1	chr8	LSK+, LSK- and Lin- (Common)	38.7933	39.1348	32.9869	41.7757	29.354	30.6375	21.9339	30.3894	13.1001	16.7559	15.5395	15.7296
Tpm4	chr8	LSK+, LSK- and Lin- (Common)	16.147	41.361	17.5817	19.1237	17.3924	20.628	8.78143	9.135	76.1173	80.5081	102.677	145.796
Hsh2d	chr8	LSK+, LSK- and Lin- (Common)	37.9531	45.3762	33.0936	49.2221	12.0503	18.4381	19.2121	24.387	9.15468	12.6674	13.6028	14.3884
Cherp	chr8	LSK+, LSK- and Lin- (Common)	75.7593	80.2514	59.813	78.1565	58.4552	63.932	46.0658	61.3674	84.1517	89.3529	77.4188	86.8102
Mmaa	chr8	LSK+, LSK- and Lin- (Common)	3.28193	3.54822	4.62136	4.64699	2.90408	2.96578	2.72698	2.77555	3.03763	4.34323	2.07477	2.24086
Smarca5	chr8	LSK+, LSK- and Lin- (Common)	25.1977	28.0035	18.4622	26.1043	23.9546	24.4788	20.2732	22.4291	33.4471	34.776	30.7178	35.6969
Rfx1	chr8	LSK+, LSK- and Lin- (Common)	9.95372	11.7086	10.4791	11.2041	8.69118	8.8688	4.97228	5.60386	10.0948	10.9996	10.8866	13.0103
Dnaja2	chr8	LSK+, LSK- and Lin- (Common)	94.2241	94.5569	77.6529	88.0696	88.3672	89.5136	91.4849	98.1542	46.1332	48.6761	41.2595	57.2974
Heatr3	chr8	LSK+, LSK- and Lin- (Common)	34.9455	39.5715	30.32	33.1268	36.118	41.1546	39.5048	46.7385	18.4617	18.5046	18.3645	22.9892
Brd7	chr8	LSK+, LSK- and Lin- (Common)	59.5272	62.8632	49.7004	59.6022	51.1622	55.6808	34.5561	55.4317	65.9178	71.1041	60.6242	68.9048
Ogfod1	chr8	LSK+, LSK- and Lin- (Common)	2.58624	3.17869	2.69873	3.73891	4.58585	4.77609	3.21941	3.7487	6.01871	7.65184	6.23806	6.72544
Nlrc5	chr8	LSK+, LSK- and Lin- (Common)	5.86119	8.01461	8.32086	10.2973	1.6913	3.84738	1.32479	6.50692	5.10947	6.51231	4.29618	4.88014
Edc4	chr8	LSK+, LSK- and Lin- (Common)	39.5845	40.6078	36.0116	41.3446	29.1039	31.1698	24.6098	30.2353	16.1917	16.4495	16.5666	17.975
Vac14	chr8	LSK+, LSK- and Lin- (Common)	43.4154	44.523	27.8603	39.8001	46.1378	54.8232	38.0674	52.2854	38.2407	42.7504	35.5115	39.2059
Cdt1	chr8	LSK+, LSK- and Lin- (Common)	75.7314	77.4923	46.9385	80.3183	89.5118	98.4498	98.0801	107.8	52.1557	55.9467	42.1775	50.1288
Nup133	chr8	LSK+, LSK- and Lin- (Common)	22.4117	25.3781	18.7111	26.2491	20.1151	21.3463	21.0924	21.3008	19.3016	19.9974	16.5542	18.7569
Ttc13	chr8	LSK+, LSK- and Lin- (Common)	40.4393	48.6093	38.9204	43.2114	42.9271	52.8053	37.5367	45.2606	19.3301	20.0007	18.3142	19.5435
Itgb1	chr8	LSK+, LSK- and Lin- (Common)	100.949	115.804	105.477	108.312	70.2983	75.9861	81.9072	87.9516	76.1877	86.4635	79.3462	94.7971
Med17	chr9	LSK+, LSK- and Lin- (Common)	19.2268	19.882	18.6187	22.0242	19.7732	21.5805	20.7261	22.08	14.3356	15.1633	14.1415	18.0015
Dcps	chr9	LSK+, LSK- and Lin- (Common)	96.8431	105.044	73.6135	100.174	95.8909	104.565	96.8899	105.749	36.5068	40.2171	29.8057	32.1207
Foxred1	chr9	LSK+, LSK- and Lin- (Common)	40.1062	40.4453	32.0507	34.9087	35.6692	41.7415	38.4288	38.9348	7.65523	8.3548	7.09847	10.0684
Vps11	chr9	LSK+, LSK- and Lin- (Common)	26.0042	28.9069	26.0545	30.494	25.1564	27.2518	20.3193	22.9563	11.9826	13.1068	11.3458	15.2925
Rdx	chr9	LSK+, LSK- and Lin- (Common)	42.5305	49.0154	40.2447	51.2051	41.1896	43.1281	43.0382	46.3037	51.6724	55.9273	50.2816	56.9098
Pml	chr9	LSK+, LSK- and Lin- (Common)	31.0263	41.1889	31.6213	40.2974	15.9677	22.4309	17.684	24.4964	39.1096	39.3118	36.9963	42.3218
Tipin	chr9	LSK+, LSK- and Lin- (Common)	149.153	167.537	122.388	158.786	171.187	183.76	210.95	218.353	64.7222	78.5238	53.2544	70.7397
Dis3l	chr9	LSK+, LSK- and Lin- (Common)	17.3244	20.1608	18.432	19.4494	12.2453	13.3839	10.0593	10.8606	11.1961	14.6338	8.62994	9.59629
Mb21d1	chr9	LSK+, LSK- and Lin- (Common)	12.5153	13.2171	8.59548	11.0343	10.8388	12.2262	4.90336	7.72321	5.88091	6.51165	5.5528	5.86634
Rbm15b	chr9	LSK+, LSK- and Lin- (Common)	38.3856	41.4164	35.3569	40.312	38.3854	42.8798	30.7158	33.6401	20.5594	22.2587	20.4377	22.5174
Ccdc71	chr9	LSK+, LSK- and Lin- (Common)	26.9288	27.8471	28.6418	30.5654	21.3456	24.2532	25.5799	28.5008	15.3022	15.7394	14.4871	14.9225
Pdcd6ip	chr9	LSK+, LSK- and Lin- (Common)	41.7241	47.4782	36.3468	45.2098	40.1294	45.3189	32.7976	34.3928	51.3887	58.363	54.7078	56.0131
Rrs1	chr1	LSK+ and LSK-	55.1209	61.5466	35.6872	40.5343	69.4599	77.7294	60.3567	79.6034	35.0932	34.05	24.0734	27.4781
Ogfrl1	chr1	LSK+ and LSK-	33.5226	39.372	31.1192	35.6887	43.2033	47.3477	28.366	30.1742	57.329	52.5933	72.829	66.61
Gm15455	chr1	LSK+ and LSK-	4.42808	5.22725	3.6807	4.18011	3.97119	4.32234	2.10358	3.3677	5.26537	4.84704	5.26426	6.43556
Fam168b	chr1	LSK+ and LSK-	39.4264	54.282	42.1384	42.8159	30.7961	31.8559	25.6931	31.642	48.6231	44.0594	44.3264	44.4951
Mgat4a	chr1	LSK+ and LSK-	3.10101	4.07963	2.3788	3.7079	2.62944	2.8064	2.21828	2.43879	5.89858	5.05001	6.97563	4.71519
Tgfbrap1	chr1	LSK+ and LSK-	6.64167	8.90597	5.62342	7.20405	6.21368	6.81732	4.2188	6.19998	13.2291	13.19	12.8878	13.26
Nck2	chr1	LSK+ and LSK-	11.725	12.7606	10.6339	12.1852	9.67063	11.1099	11.3175	13.1314	11.814	9.17209	11.5846	14.6624
Uxs1	chr1	LSK+ and LSK-	14.6642	17.6973	15.1172	15.6108	16.2608	19.2353	16.1224	19.376	11.018	11.5746	15.0228	11.2317
Sdpr	chr1	LSK+ and LSK-	2.89689	6.59779	2.46656	4.79916	5.79516	7.09652	5.52358	6.29178	20.9534	19.6981	23.5074	49.7567
Orc2	chr1	LSK+ and LSK-	19.3423	20.276	19.38	21.9321	23.5473	24.422	28.4877	30.9291	23.7573	23.7279	20.6088	20.2997
Trak2	chr1	LSK+ and LSK-	3.81842	5.71421	2.1759	2.54969	4.12526	4.31037	2.4005	4.34816	28.965	28.0977	27.0194	24.8569
Acadl	chr1	LSK+ and LSK-	64.1073	73.4016	47.2664	51.5579	58.2257	68.5833	70.8067	84.2559	33.9953	28.8521	31.3904	37.9587
Fbxo36	chr1	LSK+ and LSK-	3.3371	3.72212	2.77134	4.31877	4.24231	4.40951	5.22119	6.8118	3.77454	1.05132	1.80234	4.38876
Inpp5d	chr1	LSK+ and LSK-	77.2411	88.0866	72.2044	91.4464	49.6472	52.144	36.104	38.1541	76.7953	74.0864	86.5184	79.149
Dgkd	chr1	LSK+ and LSK-	17.7123	23.4232	17.2996	25.2714	19.67	23.391	12.5593	14.1336	23.009	23.0981	29.0923	24.0405
Lrrfip1	chr1	LSK+ and LSK-	42.6984	44.5749	38.6042	41.3693	29.0278	30.1919	15.2369	25.1143	27.4165	28.2474	29.1522	27.2891
Scly	chr1	LSK+ and LSK-	34.8014	37.2261	35.0263	40.233	24.8314	32.9486	30.9117	40.4203	26.6862	24.8016	16.2364	22.5926
Ppip5k2	chr1	LSK+ and LSK-	18.6741	20.4046	17.2084	24.0891	21.5281	24.6246	14.8884	20.3693	24.8601	22.4653	24.0654	23.898
Zcchc2	chr1	LSK+ and LSK-	7.35034	7.82549	7.64228	8.10349	6.53689	6.84158	4.03592	4.80546	19.6505	15.6634	21.04	19.4734
Ccdc93	chr1	LSK+ and LSK-	1.63636	3.26041	2.31907	2.91987	4.6922	4.92728	1.96279	3.32663	7.64876	6.32446	7.78374	6.1343
Zranb3	chr1	LSK+ and LSK-	8.41564	8.45164	6.92963	11.5343	5.63054	5.79778	3.99712	4.66103	3.60409	3.63835	4.95659	4.84519
Ptpn7	chr1	LSK+ and LSK-	131.46	148.886	111.933	129.425	118.201	128.387	60.5668	121.981	58.2583	54.9916	58.9436	56.1477
Ivns1abp	chr1	LSK+ and LSK-	159.644	174.407	132.805	155.665	128.178	134.912	100.315	114.469	50.257	42.1907	40.5866	41.8732
Edem3	chr1	LSK+ and LSK-	3.90205	5.90937	3.78746	5.10802	8.68693	10.116	5.63858	8.09904	21.0098	22.4584	25.7683	22.7794
Tor1aip1	chr1	LSK+ and LSK-	16.9283	18.0563	16.2353	18.5333	19.1966	21.1461	15.6297	17.1268	26.3608	31.1312	34.9919	31.5645
Tor3a	chr1	LSK+ and LSK-	30.1749	37.0239	30.8191	36.3469	28.0993	35.2239	27.6786	28.0774	5.81119	8.68597	6.75352	5.02956
Ralgps2	chr1	LSK+ and LSK-	7.84849	9.71111	7.41945	9.30593	8.67512	10.3283	7.50122	9.25138	13.8916	10.8773	13.9202	15.362
Scyl3	chr1	LSK+ and LSK-	14.8344	16.1289	13.227	14.2938	13.9799	14.4232	12.4749	15.6764	12.2987	10.6444	12.1708	10.8874
Uhmk1	chr1	LSK+ and LSK-	4.22414	5.47958	4.08748	4.53732	6.91481	7.20881	5.20263	5.66805	19.3118	20.6863	24.3831	19.1165
Atf6	chr1	LSK+ and LSK-	6.04462	7.49383	6.20878	6.5359	7.85976	9.16623	5.53103	6.01325	16.2936	14.1618	16.8679	16.4982
Arhgap30	chr1	LSK+ and LSK-	69.2826	86.8228	70.9837	72.007	33.0748	33.6067	24.3012	24.8979	27.4288	34.2459	39.4378	32.2869
Slamf1	chr1	LSK+ and LSK-	3.31476	10.2727	5.91376	6.68314	2.65537	2.98785	6.0035	10.4778	20.7994	13.605	19.3291	29.8946
Fcer1a	chr1	LSK+ and LSK-	1.85395	7.95041	3.23563	5.88869	18.5474	35.7875	17.9223	31.9272	4.70721	9.36048	8.09664	4.18095
Ackr1	chr1	LSK+ and LSK-	0.760791	1.29116	1.47132	1.54784	0.682528	1.54575	1.77321	2.35004	2.36807	1.42991	0.466928	2.05391
Mndal	chr1	LSK+ and LSK-	45.733	58.4843	66.1536	69.5693	14.9954	20.3799	9.67193	18.1334	35.6733	33.7961	33.9292	35.6603
Hnrnpu	chr1	LSK+ and LSK-	522.65	577.172	330.411	520.67	573.461	631.24	464.785	585.072	337.657	328.396	285.272	325.054
Cnst	chr1	LSK+ and LSK-	5.96934	8.83632	6.39601	7.24927	7.43214	8.19277	4.47154	6.59299	18.5688	14.2397	18.0072	24.2963
Parp1	chr1	LSK+ and LSK-	146.693	158.134	97.2011	151.048	109.375	118.648	89.4696	109.379	66.7673	64.4805	60.4705	59.4739
Acbd3	chr1	LSK+ and LSK-	20.6399	21.7505	17.4535	19.0253	20.7037	22.1816	13.7542	15.5143	18.3714	16.9148	22.4319	20.6058
Rab3gap2	chr1	LSK+ and LSK-	23.3979	24.4971	20.3348	22.9493	22.1996	26.5974	15.3797	19.1357	17.9517	14.3256	16.467	14.5078
Eprs	chr1	LSK+ and LSK-	84.3881	88.5036	49.9892	78.8839	70.0537	80.1627	61.6447	87.678	59.967	49.9141	47.4318	53.8736
Kctd3	chr1	LSK+ and LSK-	8.19181	9.09759	6.96808	8.32657	8.75102	9.96663	6.75373	7.69053	5.59275	4.89321	6.51769	4.9778
Ppil4	chr10	LSK+ and LSK-	39.4783	39.7996	38.8234	39.2633	31.4988	32.3803	26.5707	35.2996	26.2023	20.6653	29.8391	25.7236
Heca	chr10	LSK+ and LSK-	7.04368	10.1624	9.09617	10.6601	7.93832	8.12159	7.54511	8.98818	17.9921	14.2432	16.9569	14.5935
Myb	chr10	LSK+ and LSK-	155.569	158.995	183.564	190.345	204.857	215.378	179.6	202.724	218.482	198.658	196.411	185.495
Epb4.1l2	chr10	LSK+ and LSK-	13.7821	17.2849	12.9562	16.3624	8.0918	8.64147	4.79554	5.8709	18.4056	15.5084	15.5515	13.9416
Qrsl1	chr10	LSK+ and LSK-	12.3185	13.7382	11.4929	12.513	11.0979	11.4653	11.3586	14.9797	4.57073	4.94709	4.64101	2.60868
Rtn4ip1	chr10	LSK+ and LSK-	14.0044	15.0659	11.3308	13.701	14.6436	17.6978	13.1936	15.3326	9.22648	7.87171	6.44734	6.35439
Prep	chr10	LSK+ and LSK-	77.5205	81.9479	46.8159	65.7657	66.1594	77.2141	65.3727	74.4248	49.1627	52.2859	48.6486	46.2676
Gopc	chr10	LSK+ and LSK-	11.4978	11.6309	12.4016	12.927	10.1822	10.6986	8.45191	9.35023	7.56571	8.89863	8.28925	7.31968
Ddx21	chr10	LSK+ and LSK-	27.8704	32.8602	14.5281	22.8356	26.9006	30.3602	22.8147	38.8216	92.5924	85.8415	75.5303	87.8719
Zfp280b	chr10	LSK+ and LSK-	4.93787	7.1526	4.54077	4.78485	5.23651	5.63196	5.56051	6.7063	7.55763	8.59027	8.35046	8.18241
Mcm3ap	chr10	LSK+ and LSK-	15.0664	19.6762	15.3744	18.2021	14.8855	18.4234	8.75586	11.9043	15.6264	12.5556	12.9991	14.8914
Fam207a	chr10	LSK+ and LSK-	29.1433	29.6129	27.6278	29.0312	28.8112	31.9867	26.1518	32.0537	11.665	13.3083	10.5679	9.32352
Icosl	chr10	LSK+ and LSK-	3.06751	6.52218	3.15758	3.73765	2.28322	2.43836	0.804704	1.16333	7.41723	6.86919	7.72739	8.03689
Pwp2	chr10	LSK+ and LSK-	32.2555	35.075	20.6005	26.0807	24.7587	27.6227	32.0209	32.0352	9.68503	9.16616	7.51734	11.8825
Trappc10	chr10	LSK+ and LSK-	5.68901	8.46366	5.52317	7.23052	10.8031	11.5638	7.76406	10.1546	22.5202	20.7255	22.0695	21.7198
Pdxk	chr10	LSK+ and LSK-	18.3364	24.6403	15.2029	18.214	19.015	23.3512	16.2427	18.396	12.2369	13.4852	15.391	11.9645
Polrmt	chr10	LSK+ and LSK-	28.2776	30.3863	28.1635	30.8621	24.4903	28.4512	19.1142	28.3758	10.1724	8.29993	7.73515	8.46728
Palm	chr10	LSK+ and LSK-	46.7899	61.9112	24.7671	47.0171	114.921	138.049	74.4527	87.0418	24.1466	29.999	27.5534	23.6311
Arid3a	chr10	LSK+ and LSK-	3.73046	5.05183	4.07287	4.4915	13.1958	14.2917	6.54126	7.52441	22.9144	24.8548	30.902	27.2256
Hmha1	chr10	LSK+ and LSK-	158.862	164.463	187.695	192.064	130.826	141.619	68.6849	101.7	74.7162	80.1531	96.7811	86.516
Sbno2	chr10	LSK+ and LSK-	39.4411	47.1479	40.244	45.4958	23.6586	26.1334	12.3088	18.5172	20.4379	23.1654	30.4463	25.6387
Dazap1	chr10	LSK+ and LSK-	107.431	111.269	76.6367	105.603	116.422	133.745	115.169	145.222	88.4533	86.7002	67.5908	81.1141
Mknk2	chr10	LSK+ and LSK-	160.901	172.986	150.498	166.844	98.147	107.792	120.827	127.052	83.9349	76.4939	78.9784	71.1231
Ap3d1	chr10	LSK+ and LSK-	22.9181	27.1527	27.6879	27.7352	24.2316	25.9872	13.7693	20.3785	35.0015	30.9663	36.123	32.5229
4930404N11Rik	chr10	LSK+ and LSK-	56.2362	64.1852	53.377	59.114	63.0719	70.4535	44.128	68.7778	12.367	7.35171	15.2062	10.6332
Dram1	chr10	LSK+ and LSK-	1.20549	2.48122	0.738387	2.41787	9.49541	14.9184	5.99283	7.35584	7.7425	12.2698	11.0147	10.6369
Gnptab	chr10	LSK+ and LSK-	23.2161	36.3864	27.3902	33.1927	24.3634	25.9034	18.5021	21.5258	31.7898	30.5549	31.0382	26.6714
Uhrf1bp1l	chr10	LSK+ and LSK-	8.35881	10.3996	12.2676	13.1752	13.1725	14.6115	11.6393	11.6954	23.5312	20.9392	24.4554	22.8173
Apaf1	chr10	LSK+ and LSK-	4.93771	8.91317	4.74683	6.72027	12.1725	14.4647	9.08759	9.95607	15.4926	17.2514	19.9408	17.722
Poc1b	chr10	LSK+ and LSK-	29.1932	29.4128	24.7467	31.3426	23.4361	25.1414	24.5104	24.529	15.3089	16.6546	19.8097	18.2067
Csl	chr10	LSK+ and LSK-	10.0113	12.9305	7.40709	9.85322	2.40203	3.24236	3.30077	3.474	1.78042	0.920043	1.76092	1.02159
Frs2	chr10	LSK+ and LSK-	7.60183	8.1378	7.74411	8.77641	6.55466	6.74787	5.07147	5.75774	15.3375	17.1543	16.5954	14.6903
Cpsf6	chr10	LSK+ and LSK-	34.4007	38.6139	28.1323	34.7645	38.8642	40.6812	43.803	43.8569	32.2156	30.4681	29.4071	26.956
Helb	chr10	LSK+ and LSK-	4.76266	5.67948	5.70122	6.6746	8.22617	8.5047	7.23191	8.11421	15.4522	13.7482	16.0198	18.5932
Xpot	chr10	LSK+ and LSK-	16.5089	20.2438	15.7641	18.4512	20.7781	22.6104	21.2286	21.304	22.9417	16.8258	15.5204	17.5164
Usp15	chr10	LSK+ and LSK-	16.9158	17.3102	14.3603	17.9194	13.583	15.0483	12.7296	16.7607	21.3699	18.5568	19.5359	21.6791
B4galnt1	chr10	LSK+ and LSK-	87.4628	91.1661	65.5011	74.1218	205.717	265.667	137.498	148.334	67.5344	94.95	72.6337	69.0862
Dctn2	chr10	LSK+ and LSK-	82.8052	85.6342	86.0541	90.7682	76.4311	84.1275	71.9809	103.346	43.9267	45.8842	42.6434	38.4122
Stat6	chr10	LSK+ and LSK-	67.1034	70.6456	63.2889	67.9127	42.3106	50.4223	40.076	41.7529	34.776	44.4747	47.2687	43.789
Timeless	chr10	LSK+ and LSK-	39.655	43.3559	24.2835	41.3492	38.1725	38.4453	33.1122	47.8356	19.5352	18.4104	16.5591	15.5683
Pan2	chr10	LSK+ and LSK-	20.0721	23.6214	21.0423	21.1848	13.0421	13.4116	10.8141	12.5218	11.3957	9.66391	11.4326	9.11475
Smarcc2	chr10	LSK+ and LSK-	59.0683	63.6477	55.7548	64.8199	36.2391	38.4973	19.9089	39.6211	74.6372	72.6392	65.833	72.9067
Erbb3	chr10	LSK+ and LSK-	1.55399	2.25983	1.90941	2.2544	2.3835	2.53392	2.35749	2.36807	1.36429	1.20039	0.990432	0.771255
Mtmr3	chr11	LSK+ and LSK-	37.7444	46.5679	43.6366	45.1484	29.3422	33.7303	21.9432	24.086	32.0707	36.2868	45.7242	40.3086
Nf2	chr11	LSK+ and LSK-	22.8835	26.16	18.4998	29.673	22.258	25.6172	15.1949	21.9974	16.7717	15.6091	14.5293	15.929
Thoc5	chr11	LSK+ and LSK-	28.3094	31.0099	23.7578	33.926	27.6377	30.7497	26.29	31.6351	28.2931	25.253	18.1224	22.7087
Ewsr1	chr11	LSK+ and LSK-	138.326	143.537	108.78	131.217	96.9501	103.263	96.2939	122.172	68.0096	60.1213	48.2231	52.5948
Dbnl	chr11	LSK+ and LSK-	161.085	163.775	125.416	139.029	121.292	143.63	96.9503	120.771	55.2685	59.5913	56.5415	55.6849
Zmiz2	chr11	LSK+ and LSK-	63.936	72.7997	48.3175	60.2391	40.3666	43.7923	34.938	47.3552	79.3633	84.709	74.1748	73.3538
Ikzf1	chr11	LSK+ and LSK-	45.8322	49.1462	41.9584	43.0307	32.7581	33.6007	34.7309	39.3766	142.991	144.034	147.907	140.193
Grb10	chr11	LSK+ and LSK-	12.6781	13.2937	13.1311	13.5603	9.31882	10.9702	13.0606	18.0344	24.6938	21.9213	17.1155	16.2131
Etaa1	chr11	LSK+ and LSK-	13.0778	13.278	12.256	13.8458	8.46697	8.5568	9.18748	9.37565	8.22091	8.44169	7.09414	6.99084
Xpo1	chr11	LSK+ and LSK-	36.0205	57.4441	37.1239	47.2632	53.524	53.858	50.8006	53.7352	59.7541	57.4631	50.9608	63.6583
Sptbn1	chr11	LSK+ and LSK-	16.4466	21.566	16.9878	18.5657	15.8474	16.9295	7.62476	8.04254	40.7505	40.2597	46.1169	48.9049
Dock2	chr11	LSK+ and LSK-	51.9914	60.8223	43.2661	58.3714	27.2224	27.4122	17.3498	18.0618	68.7611	73.8623	97.5511	81.8921
Rnf145	chr11	LSK+ and LSK-	18.3769	21.7056	22.3139	22.5377	8.58093	10.6019	11.7226	17.9864	10.3022	7.75689	10.5872	8.50647
Ifi47	chr11	LSK+ and LSK-	63.3204	94.2541	94.2901	110.901	53.9657	72.1603	89.1438	89.3853	13.8666	13.7722	9.49886	17.2166
Tbc1d9b	chr11	LSK+ and LSK-	65.7477	74.197	70.6543	81.739	42.9787	48.8859	30.7237	34.131	29.872	29.2384	28.4684	30.1001
Hspa4	chr11	LSK+ and LSK-	53.4785	62.8638	34.895	47.6833	70.4097	70.87	63.1524	73.4756	72.3134	71.3416	56.0619	66.9023
Rad50	chr11	LSK+ and LSK-	23.9743	24.1892	18.5909	26.7169	21.9994	22.0531	11.2443	22.8697	32.9781	32.9322	31.25	30.257
Slc22a4	chr11	LSK+ and LSK-	0.921395	2.07684	1.5311	1.94264	11.573	11.7761	7.25693	10.1613	3.98422	0.753604	3.13199	1.59739
Slc36a1	chr11	LSK+ and LSK-	1.12755	1.19858	1.22561	1.42434	1.8283	1.9091	0.885996	1.18736	7.4423	8.468	9.44137	9.24492
Galnt10	chr11	LSK+ and LSK-	18.2252	18.7972	22.6688	27.1523	13.3804	13.9806	17.9702	20.5731	11.3793	11.6437	12.1397	11.4017
Larp1	chr11	LSK+ and LSK-	50.3214	54.2861	35.9661	41.7126	65.9958	71.1019	45.0316	74.3852	106.879	91.5439	79.5765	89.9582
Gemin5	chr11	LSK+ and LSK-	16.3461	19.2154	12.2112	15.5631	16.6053	18.3066	13.7303	19.3197	20.0824	17.2215	16.9281	18.2081
Flii	chr11	LSK+ and LSK-	61.5781	64.69	52.4954	63.3865	42.5627	44.3209	28.6678	40.1145	52.934	58.9358	60.5317	58.0704
Top3a	chr11	LSK+ and LSK-	19.6907	20.5555	13.9157	20.2093	15.2611	16.9022	12.8565	14.9259	8.52501	5.32549	9.81781	7.56317
Aldh3a2	chr11	LSK+ and LSK-	22.1547	23.8398	23.451	24.7248	12.4223	13.5169	10.8706	11.3775	16.0229	15.1278	21.1983	18.0901
Grap	chr11	LSK+ and LSK-	4.00703	4.66345	1.17538	5.9952	5.47519	8.54304	2.05795	2.39152	5.14489	9.43825	8.05413	5.57792
Polr2a	chr11	LSK+ and LSK-	15.0541	17.3437	10.7648	13.2757	14.8427	15.0865	12.1462	13.9038	138.054	132.718	126.113	119.973
Dvl2	chr11	LSK+ and LSK-	38.3125	40.1284	37.5774	40.5874	26.7219	27.5566	22.5223	24.5623	8.52044	6.33481	7.51976	5.81727
Pelp1	chr11	LSK+ and LSK-	24.9526	28.334	20.0464	25.9294	20.2293	22.8984	22.652	24.3326	22.3086	24.2599	21.4052	17.1616
Ankfy1	chr11	LSK+ and LSK-	9.3085	15.6751	10.6014	13.1054	10.2585	12.254	8.57522	8.72258	20.5765	20.9872	25.0363	24.2387
1200014J11Rik	chr11	LSK+ and LSK-	10.1611	12.4116	8.78802	10.4767	9.5221	10.6611	7.4883	8.52113	12.5509	10.0883	10.3566	10.2935
Cluh	chr11	LSK+ and LSK-	36.1142	44.5931	26.2155	37.011	40.6337	45.6868	33.6978	44.2661	46.3187	44.3829	37.228	40.5839
Wdr81	chr11	LSK+ and LSK-	4.43981	6.14706	5.15582	6.477	5.59664	6.09516	4.72286	5.42067	11.3207	11.0588	12.2585	11.9381
Prpf8	chr11	LSK+ and LSK-	18.9199	21.8936	12.8455	20.8177	18.1425	21.3674	19.0551	21.1837	146.06	136.288	131.892	134.648
Myo1c	chr11	LSK+ and LSK-	34.9378	41.2904	28.8719	36.6448	16.3926	16.8278	14.1662	19.3007	24.0953	29.534	28.1207	26.5891
Fam101b	chr11	LSK+ and LSK-	1.79069	2.61978	0.940528	1.57168	13.8807	15.0296	5.55223	5.8031	29.6212	29.523	48.4968	38.2985
Gosr1	chr11	LSK+ and LSK-	16.558	19.8846	17.1118	19.228	13.9927	15.3932	12.6318	13.7006	14.5002	13.6993	12.8505	15.8037
Myo18a	chr11	LSK+ and LSK-	17.0839	25.2996	17.2062	21.0839	15.8906	16.1561	8.182	13.0155	25.2421	23.0065	24.1564	21.8291
Flot2	chr11	LSK+ and LSK-	45.3571	46.2921	36.7163	44.2034	54.4237	68.2153	52.3698	54.3781	38.1342	47.6461	47.0047	41.762
Fam222b	chr11	LSK+ and LSK-	9.20195	10.1501	9.53314	11.1482	11.5647	12.5372	8.2453	9.11113	25.7333	22.1444	32.8163	32.0726
Supt6	chr11	LSK+ and LSK-	8.9829	11.4698	7.00498	8.68774	11.4438	12.0173	5.22601	9.84734	43.1333	41.1222	38.8974	40.876
2610507B11Rik	chr11	LSK+ and LSK-	29.2605	34.6049	24.0735	31.1817	27.1926	29.6089	19.7767	23.8064	51.8442	48.6698	50.0728	51.7959
Lgals9	chr11	LSK+ and LSK-	372.337	449.929	261.457	377.111	291.467	332.732	532.191	653.932	360.514	336.835	264.866	329.572
Suz12	chr11	LSK+ and LSK-	35.8878	43.4957	29.9844	40.3846	39.5371	40.9028	38.7987	41.248	43.4558	43.1985	42.3992	48.4352
Ints2	chr11	LSK+ and LSK-	8.60817	11.2112	9.83834	11.1239	13.4633	14.0968	10.9578	14.1037	11.8667	12.5983	12.0604	10.9586
Mtmr4	chr11	LSK+ and LSK-	13.3742	15.2386	10.7728	15.8687	14.52	15.9884	10.9265	11.5899	11.6631	14.8861	13.23	11.0507
Bzrap1	chr11	LSK+ and LSK-	1.80614	2.79567	1.28	3.16264	9.98975	12.407	1.86482	4.88957	2.34846	1.69584	2.07824	2.48161
Akap1	chr11	LSK+ and LSK-	19.1525	21.4639	14.9085	18.599	16.3022	16.5106	17.6668	18.8162	8.35447	5.61559	5.46842	7.74133
Utp18	chr11	LSK+ and LSK-	34.145	35.6937	26.7405	27.8159	40.1873	40.2498	38.959	48.3719	19.7047	13.4705	12.4533	16.4979
Kat7	chr11	LSK+ and LSK-	43.7068	50.0655	35.5154	48.1642	36.9554	37.4681	36.5757	36.9492	26.92	26.6206	27.3952	24.8453
Nfe2l1	chr11	LSK+ and LSK-	31.7392	37.3699	28.1716	32.0938	25.071	30.3029	14.4527	23.7521	19.8379	17.2927	19.0984	18.5002
Psmd3	chr11	LSK+ and LSK-	148.048	158.17	111.451	142.936	160.458	184.156	175.884	212.522	91.2939	87.3696	73.7894	81.3434
Casc3	chr11	LSK+ and LSK-	47.1725	51.8317	41.1615	49.9662	33.385	34.8815	29.572	36.7028	33.1958	27.8775	31.5395	28.1822
Acly	chr11	LSK+ and LSK-	111.728	128.558	72.8345	107.52	85.1549	108.175	79.6538	90.2695	64.4302	68.7683	63.4227	60.0861
Cnp	chr11	LSK+ and LSK-	73.5708	79.577	63.3332	84.9792	52.7789	59.1797	77.3097	77.8006	43.5117	40.5258	41.5558	40.8383
Nkiras2	chr11	LSK+ and LSK-	5.82874	6.20526	6.02947	6.09282	6.24586	8.30121	6.06149	7.12127	4.24944	5.21745	6.25118	4.93712
Stat5b	chr11	LSK+ and LSK-	36.9473	54.288	39.2966	51.1847	26.6048	30.5526	32.5172	32.8462	41.6884	42.2761	44.2501	38.9599
Stat5a	chr11	LSK+ and LSK-	53.3319	56.6954	48.1859	54.803	29.7263	30.9881	37.7038	46.4871	31.6019	30.5176	33.2503	29.4616
Stat3	chr11	LSK+ and LSK-	112.911	115.762	101.803	107.694	47.3562	50.2041	40.8755	45.521	38.548	44.8318	52.8466	40.5125
Coasy	chr11	LSK+ and LSK-	44.2783	47.7666	43.945	49.5005	46.3118	52.7007	46.0816	48.1694	10.6246	7.87756	9.61024	12.3363
Dhx8	chr11	LSK+ and LSK-	26.5144	27.8237	20.6727	27.4572	19.881	21.7169	12.0835	18.8625	19.4691	23.6986	21.1167	19.1507
Atxn7l3	chr11	LSK+ and LSK-	14.254	16.1436	11.0829	14.3534	12.1989	13.104	10.3718	11.9532	12.4652	11.0776	13.0213	15.7307
Eftud2	chr11	LSK+ and LSK-	119.211	131.523	78.1539	110.449	96.9914	112.804	105.116	116.53	56.1681	55.9681	46.4854	46.231
Kif18b	chr11	LSK+ and LSK-	24.302	27.2317	16.8804	24.6791	20.6886	20.8765	14.4174	16.1118	32.9541	30.6605	26.0214	29.0912
Plekhm1	chr11	LSK+ and LSK-	7.39916	10.1237	9.25169	10.8905	6.22439	7.28431	4.24552	6.02888	23.2499	16.7816	28.9676	23.3562
Nsf	chr11	LSK+ and LSK-	24.5164	26.1697	21.4417	23.5306	26.4182	28.0344	26.4791	31.7683	26.8836	25.0056	21.9206	24.6032
Kansl1	chr11	LSK+ and LSK-	26.698	33.2769	32.0216	32.6761	25.1355	25.2963	18.0121	20.8224	41.5825	37.9507	41.0188	39.4426
Taco1	chr11	LSK+ and LSK-	6.63427	8.54999	7.44897	10.3483	11.3774	11.6088	11.3315	13.0675	10.5613	9.23546	8.27212	10.5783
Map3k3	chr11	LSK+ and LSK-	39.5111	41.9811	40.1666	40.2595	26.3076	31.4766	19.2194	20.0017	27.6195	27.929	38.5558	31.0076
Ddx42	chr11	LSK+ and LSK-	54.2288	58.5707	43.7852	53.6614	38.1151	39.2088	36.4138	39.9038	32.1044	30.447	27.8977	25.661
Pecam1	chr11	LSK+ and LSK-	41.5531	52.5477	54.8131	63.7836	28.4013	34.1872	24.2796	25.7906	36.3238	38.5943	38.5953	36.6739
Srp68	chr11	LSK+ and LSK-	97.5449	107.72	79.5564	96.7501	118.018	137.598	79.3667	110.401	47.2642	37.6079	32.1861	37.2427
Engase	chr11	LSK+ and LSK-	9.61311	10.5391	10.3275	10.4034	9.54901	9.56924	7.90699	10.0907	2.14975	1.41133	2.43142	1.78681
Aatk	chr11	LSK+ and LSK-	1.23833	2.10363	1.28217	1.43852	6.49495	8.30279	2.29773	2.82346	2.63114	3.36277	4.042	3.22609
Slc38a10	chr11	LSK+ and LSK-	81.9844	90.7562	65.7684	87.9686	57.4908	74.2965	49.5502	60.4693	25.1334	24.4545	24.6546	25.3042
Fasn	chr11	LSK+ and LSK-	18.3927	22.8263	10.6489	16.3417	18.8535	19.559	13.9693	18.2266	33.2274	31.0811	28.6085	31.3475
Narf	chr11	LSK+ and LSK-	17.0819	17.682	18.6477	18.7106	15.712	18.9267	22.2172	27.6829	18.2102	18.1325	17.9261	19.3106
Foxk2	chr11	LSK+ and LSK-	11.2886	16.3986	9.36886	11.3224	16.0548	16.8334	10.5992	15.0542	26.8493	23.3257	22.7898	27.5831
Cenpo	chr12	LSK+ and LSK-	10.7052	12.7292	9.14441	12.321	10.6448	11.5104	9.86517	10.6243	5.65445	3.5839	5.36481	4.90925
Gen1	chr12	LSK+ and LSK-	1.81747	2.16759	1.47667	2.79116	4.35564	4.39408	2.5339	4.11687	6.27084	5.87947	9.14821	9.2887
Nbas	chr12	LSK+ and LSK-	2.68812	3.34866	1.64003	2.36999	3.84603	4.50226	3.08159	3.11461	9.57078	8.00473	9.89885	9.96094
E2f6	chr12	LSK+ and LSK-	57.4206	58.8178	49.8304	54.9071	38.9532	48.6992	40.2632	47.5104	16.283	15.4097	13.8051	15.4335
Rock2	chr12	LSK+ and LSK-	13.61	13.7079	13.987	14.7953	14.7714	15.4374	8.68584	13.3414	36.0962	32.3231	37.6146	37.738
Scin	chr12	LSK+ and LSK-	0.768302	1.22511	1.24835	2.00923	5.91137	9.02169	11.4278	17.9411	2.00752	1.92585	2.36179	2.21075
Ifrd1	chr12	LSK+ and LSK-	53.6509	55.8819	56.6022	57.335	47.0779	55.0742	27.9561	54.2816	34.3703	33.4502	32.3999	41.8638
Baz1a	chr12	LSK+ and LSK-	9.8898	12.1324	7.50465	8.66327	36.8327	37.118	20.7761	27.8348	64.9932	60.3716	67.1572	65.7046
Dnaaf2	chr12	LSK+ and LSK-	18.4521	18.4814	14.1238	16.0489	20.0708	20.3929	24.1008	24.3042	11.818	8.28232	8.88474	10.6703
Sav1	chr12	LSK+ and LSK-	10.0788	10.817	10.5821	11.4626	12.3282	13.1017	13.6844	15.5738	42.1292	37.1651	42.5891	48.0607
Nin	chr12	LSK+ and LSK-	2.35118	3.90166	2.09388	2.59533	11.1536	12.5471	2.23945	5.84295	36.948	37.2194	53.2579	43.412
Zbtb1	chr12	LSK+ and LSK-	24.0754	24.9309	23.6797	24.4733	25.2034	25.3156	27.5501	28.0685	25.6023	24.5863	21.7603	22.7539
Dcaf5	chr12	LSK+ and LSK-	15.3248	17.0656	14.5825	16.2576	9.14039	9.61364	7.20982	8.3226	10.9153	12.0118	13.0574	12.8822
Sipa1l1	chr12	LSK+ and LSK-	10.5536	13.2008	11.1973	15.457	9.80624	12.8637	8.54829	14.0927	25.7725	27.48	29.3371	26.3525
Arel1	chr12	LSK+ and LSK-	8.73064	11.9032	9.14614	10.7313	14.4155	16.3604	11.9222	14.4067	21.1838	19.2007	23.0258	20.4894
Snw1	chr12	LSK+ and LSK-	108.115	117.665	110.767	112.225	81.4584	90.8699	85.0936	96.9071	39.1516	38.3591	39.2236	42.4719
Cep128	chr12	LSK+ and LSK-	15.2367	16.0676	10.6478	16.0419	28.6698	29.4514	13.0641	19.3891	35.2922	30.2045	35.6262	34.1401
Smek1	chr12	LSK+ and LSK-	27.9201	36.1918	29.2569	34.5314	34.2896	36.7075	27.7235	31.9725	42.8532	39.7714	37.5562	42.3147
Atxn3	chr12	LSK+ and LSK-	5.57625	8.59447	7.69682	7.74045	8.92611	10.1614	9.61624	10.7605	15.4278	15.2417	12.7526	16.8347
Cpsf2	chr12	LSK+ and LSK-	26.9618	32.8989	28.16	33.1854	24.1497	25.7967	33.3264	33.5873	30.5715	33.2814	30.0015	27.329
Dicer1	chr12	LSK+ and LSK-	3.64232	3.89818	2.7673	3.69218	4.78924	5.40333	4.41205	5.04337	16.1413	12.4913	15.4934	14.965
Atg2b	chr12	LSK+ and LSK-	3.22031	4.65523	3.47775	3.81325	4.94293	5.72947	3.1095	5.30988	14.5375	13.0506	13.4243	14.6931
Vrk1	chr12	LSK+ and LSK-	42.0232	42.9027	33.2326	40.077	48.1895	49.211	46.7455	49.2901	24.6694	22.8946	21.0034	20.8779
Evl	chr12	LSK+ and LSK-	9.95563	11.0665	9.69747	10.3049	5.47786	6.47535	2.01564	2.89204	7.99758	14.1911	10.899	9.60617
Rcor1	chr12	LSK+ and LSK-	52.4251	55.2276	45.4609	49.2459	57.6839	60.728	51.9398	66.4896	52.1459	42.9297	43.1594	43.2676
Pacs2	chr12	LSK+ and LSK-	11.2413	15.2899	10.6523	11.0682	7.36751	7.41429	5.02657	7.74506	18.271	18.265	19.1297	20.423
Mta1	chr12	LSK+ and LSK-	75.3428	80.4579	62.5372	73.9385	44.9091	46.6165	49.2117	55.3438	107.226	99.9383	87.8763	91.8617
Ncapg2	chr12	LSK+ and LSK-	9.38068	11.7098	6.15728	10.8778	13.4373	13.9998	12.2438	14.1576	22.8071	21.4054	18.4591	20.0783
Pfkp	chr13	LSK+ and LSK-	29.9765	31.0159	18.3495	27.0529	36.6615	48.3086	29.5955	29.9726	15.5365	16.399	17.0738	14.1438
Larp4b	chr13	LSK+ and LSK-	26.4633	31.2998	21.1355	27.8978	31.6074	34.6728	25.2163	31.4372	63.5147	61.4883	67.5669	66.5707
Heatr1	chr13	LSK+ and LSK-	11.5863	16.0771	8.84983	12.8605	18.9319	21.9882	16.4591	19.4731	27.0966	25.9798	22.4301	21.355
Prss16	chr13	LSK+ and LSK-	0.967636	1.49509	0.595834	1.48799	7.52058	7.60634	2.89921	3.17787	1.08408	0.5496	1.43901	0.927592
Cdkal1	chr13	LSK+ and LSK-	8.10085	8.41723	8.13677	8.99822	6.16914	6.54065	6.2057	6.22666	5.49384	5.87163	6.34932	5.60696
Wrnip1	chr13	LSK+ and LSK-	45.9565	47.7879	42.4695	51.5298	44.818	45.4019	32.8817	42.6104	12.037	8.54151	13.8794	14.4359
Jarid2	chr13	LSK+ and LSK-	21.4045	25.5431	17.4793	26.484	19.8465	21.0873	11.0551	14.056	30.1881	32.267	35.8164	35.6576
Kif13a	chr13	LSK+ and LSK-	6.17158	6.66892	5.43193	7.12284	6.55886	7.02795	3.3362	5.0089	10.5228	8.72454	10.368	10.6968
Phf2	chr13	LSK+ and LSK-	11.6101	14.6911	9.00951	11.1034	9.27912	9.31793	4.17902	8.42403	33.9491	28.5027	34.7074	31.6117
Fam120a	chr13	LSK+ and LSK-	54.5309	73.5953	47.4801	64.8611	55.8575	64.4144	47.8732	59.5657	120.015	119.755	109.604	113.624
Bicd2	chr13	LSK+ and LSK-	9.97349	12.2459	10.1651	11.7722	11.4761	13.1091	6.71602	10.2981	15.0326	12.6541	17.2491	19.8452
Ippk	chr13	LSK+ and LSK-	9.6281	9.71205	8.87698	9.90103	12.8067	14.6462	12.3479	13.6016	3.56169	5.60245	4.51271	3.69597
Sema4d	chr13	LSK+ and LSK-	29.3333	38.7434	24.6271	33.7724	13.9658	14.1682	18.9387	20.1151	38.641	46.2789	45.6066	39.7146
Syk	chr13	LSK+ and LSK-	49.8059	53.9529	43.7256	52.6785	34.8801	36.8049	20.9624	25.558	66.7888	68.8017	94.1885	74.5272
Grk6	chr13	LSK+ and LSK-	108.253	114.274	80.221	92.5209	74.111	86.757	70.079	84.4156	36.9022	36.0982	43.3945	46.4044
B4galt7	chr13	LSK+ and LSK-	21.9421	27.7131	23.3318	23.5842	29.4235	35.5498	23.7274	28.4543	8.38578	3.6164	5.35898	5.21584
B230219D22Rik	chr13	LSK+ and LSK-	15.7271	20.9602	19.5434	19.7367	17.5387	18.3882	16.3373	18.8848	34.5502	33.4177	36.5174	35.9988
2010111I01Rik	chr13	LSK+ and LSK-	7.55914	10.1659	7.41141	9.64114	8.51736	9.41731	9.41013	9.77012	2.99992	2.61882	3.55446	3.67987
Zfp759	chr13	LSK+ and LSK-	2.23113	2.31004	2.45161	3.0076	1.32351	1.57263	1.29283	1.36843	2.57421	2.01086	2.54103	1.64667
Papd7	chr13	LSK+ and LSK-	6.83785	11.2884	6.0073	7.86023	7.98261	9.08033	5.36451	7.30455	13.7419	12.4754	10.3548	11.9648
Cep72	chr13	LSK+ and LSK-	6.04758	7.23275	6.58682	7.55779	7.14772	7.45412	3.79079	5.77132	4.40615	1.62822	4.73683	3.47306
Rasa1	chr13	LSK+ and LSK-	21.1766	23.6863	23.7045	23.7953	14.7959	14.9735	16.7365	17.3078	21.7602	19.996	18.8101	17.6515
Papd4	chr13	LSK+ and LSK-	14.3889	17.0971	13.1666	16.8598	11.9972	15.6931	14.6666	15.1667	22.3764	34.2003	27.0049	20.567
Poc5	chr13	LSK+ and LSK-	10.8266	12.973	14.0785	15.7038	11.2374	12.8012	9.24814	11.2306	11.4298	7.48718	6.20715	9.74626
Tnpo1	chr13	LSK+ and LSK-	5.17708	5.98405	4.47476	5.86409	8.05933	8.9724	7.34571	9.08636	39.1415	35.4972	36.3918	36.2154
Ak6	chr13	LSK+ and LSK-	15.0675	17.3967	11.8164	14.362	32.892	35.5068	35.1669	35.6327	13.8496	13.5716	8.24211	10.5107
Cenph	chr13	LSK+ and LSK-	30.3814	33.8652	23.3489	35.061	37.3225	39.4344	37.2251	43.6015	21.8353	16.8772	11.1084	15.1857
Nln	chr13	LSK+ and LSK-	14.0476	14.3998	9.16347	12.3287	11.7703	13.5581	14.2978	16.4568	12.7875	11.5145	10.2731	9.55055
Ppwd1	chr13	LSK+ and LSK-	9.54587	16.7743	9.63618	17.3474	11.3578	13.2544	12.9234	15.1791	18.1118	13.537	14.3559	19.1716
Kif2a	chr13	LSK+ and LSK-	9.50694	14.0821	10.4229	14.3292	7.01598	8.32557	7.52599	10.4002	44.3914	38.1467	42.3913	51.2327
Dhx29	chr13	LSK+ and LSK-	13.7979	14.4924	7.52657	11.0968	13.2069	14.6871	9.40465	12.6839	14.8514	14.1536	10.7594	12.1467
Parp8	chr13	LSK+ and LSK-	35.688	40.0156	39.4584	45.3135	37.0376	37.8835	20.7798	21.799	21.8693	20.5294	28.9548	26.3386
Flnb	chr14	LSK+ and LSK-	3.52525	5.35812	2.65432	3.48604	5.40555	6.12685	2.35652	4.29166	9.27071	8.46467	9.68618	9.66691
Top2b	chr14	LSK+ and LSK-	39.0109	54.6547	40.1189	53.3032	46.2959	46.9415	37.0742	46.8273	67.0061	56.6489	63.3087	61.4647
Dnajc9	chr14	LSK+ and LSK-	132.756	136.207	95.2121	137.184	106.498	116.736	107.932	115.438	56.5625	48.3828	42.2834	57.8096
Sec24c	chr14	LSK+ and LSK-	66.5159	73.4154	59.2887	64.2986	49.5833	52.6079	41.1205	46.5226	43.2041	39.5976	40.2928	36.9406
Vcl	chr14	LSK+ and LSK-	10.9361	15.8676	8.96214	11.9896	11.5526	14.2151	12.259	14.3767	97.9896	97.7225	125.364	145.967
Anxa11	chr14	LSK+ and LSK-	24.4786	28.0453	20.0291	24.0074	11.9666	12.8185	12.2393	12.6045	19.7894	16.4547	25.5523	21.4399
Slmap	chr14	LSK+ and LSK-	11.5972	14.3932	12.9639	15.0206	16.59	18.5263	12.2356	17.0864	41.6108	39.0165	43.3121	47.8787
Chdh	chr14	LSK+ and LSK-	3.2561	8.86385	2.07522	6.11256	24.1373	25.3134	9.03578	12.9518	15.9449	11.5403	14.4853	11.8742
Tkt	chr14	LSK+ and LSK-	238.758	247.404	153.623	210.437	257.955	316.829	265.352	278.883	286.768	303.974	303.332	285.241
Prkcd	chr14	LSK+ and LSK-	78.2001	93.1298	82.3238	93.207	87.4958	102.522	52.0008	62.0225	64.8076	74.0416	87.8055	83.7346
Sfmbt1	chr14	LSK+ and LSK-	5.09564	5.15445	3.52292	4.60462	4.58114	4.75424	4.55394	5.68479	8.4861	7.11799	8.62418	10.4376
Nisch	chr14	LSK+ and LSK-	68.1293	78.3334	60.933	72.0848	51.2762	53.7199	34.9543	42.0381	53.8976	45.5988	54.6898	49.7558
Capn7	chr14	LSK+ and LSK-	26.3988	27.164	28.9542	29.4653	25.9409	27.6893	24.6583	26.6365	20.1943	19.1178	21.6993	20.0134
Eaf1	chr14	LSK+ and LSK-	14.8162	14.8398	13.5446	13.8571	15.2524	17.7253	9.86733	16.3755	13.2598	10.4934	11.9001	10.3624
Parg	chr14	LSK+ and LSK-	20.0591	24.7246	18.7012	24.6581	22.79	23.1875	16.2569	19.733	20.7907	15.5938	19.9418	17.9078
Wdhd1	chr14	LSK+ and LSK-	25.4672	30.561	17.8889	27.8544	26.3028	28.5686	21.3617	29.923	18.9641	16.6955	16.8638	22.2229
Zfp219	chr14	LSK+ and LSK-	35.6387	39.1701	32.4767	39.4468	21.3827	21.731	21.5595	23.4385	6.79884	6.16151	6.89086	6.27411
Cebpe	chr14	LSK+ and LSK-	1.6982	5.48825	0.993167	2.45641	101.951	132.572	45.7078	52.4785	30.3164	38.1381	43.6755	39.8645
Ppp1r3e	chr14	LSK+ and LSK-	1.23249	2.15626	1.09069	1.34842	1.38534	1.48156	1.42145	1.43117	1.21549	1.14953	1.00858	2.20157
Ap1g2	chr14	LSK+ and LSK-	58.5334	58.989	51.7994	55.7203	37.528	38.1498	32.4072	38.4601	20.6623	16.2627	16.9884	19.1977
Rnf31	chr14	LSK+ and LSK-	15.587	17.7057	16.718	19.7581	12.3609	14.7402	10.1805	14.156	13.4129	11.698	16.2105	14.8482
Irf9	chr14	LSK+ and LSK-	47.0025	69.48	64.8096	76.916	16.8143	33.4095	19.9545	42.3253	21.6368	21.2788	24.0105	27.9986
Mcpt8	chr14	LSK+ and LSK-	5.87776	21.3426	2.17989	16.3181	87.9314	160.777	54.881	60.8923	132.164	110.144	151.277	89.3024
Pspc1	chr14	LSK+ and LSK-	34.304	37.4935	27.9189	36.1575	24.8054	26.8248	26.3696	36.8625	26.7287	21.613	19.0203	22.6755
Kif13b	chr14	LSK+ and LSK-	1.51519	2.19897	1.7963	1.90502	1.94882	2.25939	0.930289	1.16819	8.10833	5.44613	9.466	6.53413
Ccdc25	chr14	LSK+ and LSK-	17.8648	19.6484	14.3863	15.7262	18.0891	19.7609	16.242	18.6704	10.1449	8.49746	8.60816	9.47845
Clu	chr14	LSK+ and LSK-	1.98233	5.7469	1.43783	1.88249	6.32186	7.94629	2.12583	2.99915	28.6818	27.4228	30.7489	61.1473
Ccar2	chr14	LSK+ and LSK-	97.1778	105.733	82.9873	96.7329	55.1543	59.9966	48.8091	57.2715	20.9064	18.1115	19.5743	18.2317
Fndc3a	chr14	LSK+ and LSK-	7.71406	11.3075	6.55533	9.57734	9.91427	11.6955	5.07543	6.82074	16.6357	19.3217	22.6307	18.7926
Gpalpp1	chr14	LSK+ and LSK-	7.51951	8.64317	7.48957	8.40617	8.29604	9.22335	7.12252	8.65884	20.1413	18.6355	16.7729	14.4925
Nufip1	chr14	LSK+ and LSK-	14.2637	15.4113	11.7836	13.6171	14.7175	15.1276	13.3746	15.3046	5.63363	4.58334	4.94764	5.16203
Vwa8	chr14	LSK+ and LSK-	6.17793	7.00224	4.41868	6.96129	6.6197	7.46341	4.74917	5.37814	9.37465	8.54795	10.3023	7.68567
Dock9	chr14	LSK+ and LSK-	0.917084	1.87216	0.786722	1.66355	3.51539	4.47403	1.08133	1.62006	6.10293	5.10577	8.41926	5.56828
Prkaa1	chr15	LSK+ and LSK-	8.68866	10.144	11.0634	11.0755	11.0206	11.1766	14.8592	15.9887	24.7331	23.233	24.9839	23.2751
Nup155	chr15	LSK+ and LSK-	9.20778	11.6056	6.13838	11.4251	12.9247	15.099	13.1627	13.8478	26.8747	24.6964	23.3339	24.7244
Skp2	chr15	LSK+ and LSK-	16.2012	17.4446	10.8345	16.8861	19.7097	24.0563	17.7779	19.4323	11.1711	12.136	13.3299	12.4016
Tars	chr15	LSK+ and LSK-	61.6098	64.7837	44.9117	50.6539	55.5803	59.6178	53.3197	62.7869	29.5476	29.4159	24.5587	28.0514
Drosha	chr15	LSK+ and LSK-	24.6921	29.0039	20.1625	25.0299	17.7431	20.1439	13.4017	20.4345	37.7053	34.1445	30.4112	34.3975
Pop1	chr15	LSK+ and LSK-	6.33194	6.82185	4.29156	6.27981	5.68375	6.69501	8.72855	8.96862	8.9626	7.58515	5.621	6.32134
Utp23	chr15	LSK+ and LSK-	5.8345	7.32516	5.76262	7.33218	7.71588	7.98533	8.45623	9.19747	4.34965	4.07086	4.07798	4.65924
Rad21	chr15	LSK+ and LSK-	44.3497	51.5072	45.8684	50.6639	33.0381	33.6429	31.5904	32.8443	93.1882	90.7347	91.342	93.1789
Taf2	chr15	LSK+ and LSK-	14.831	16.0305	13.4083	15.7297	16.2787	18.5451	17.8545	18.2914	16.9961	19.8337	19.6307	18.641
Zhx1	chr15	LSK+ and LSK-	24.256	28.9046	28.1656	29.2561	23.2567	25.4546	19.6194	22.1109	28.9342	26.2731	27.1098	29.8545
D15Ertd621e	chr15	LSK+ and LSK-	22.3736	29.4177	21.5459	25.3022	23.4926	27.7947	22.0705	22.3496	20.6865	18.7101	19.7983	21.9122
Asap1	chr15	LSK+ and LSK-	15.316	20.7284	13.8318	20.0616	31.1917	31.9295	18.4854	28.7319	67.2334	63.5492	67.9245	66.9428
Zfat	chr15	LSK+ and LSK-	2.65295	2.96514	2.81085	4.4714	2.12002	2.86233	1.33453	1.77515	4.00311	4.64837	4.27959	3.75479
Ly6c2	chr15	LSK+ and LSK-	11.0737	33.4573	5.56988	11.0125	448.14	796.264	287.261	298.393	720.571	1009.45	926.331	894.295
Scrib	chr15	LSK+ and LSK-	9.1432	12.5287	9.22733	11.1098	9.70655	10.7168	6.74625	9.79554	13.4732	12.3583	14.0809	13.7438
Gpaa1	chr15	LSK+ and LSK-	94.9698	97.2423	70.2508	86.9473	107.094	117.177	96.955	112.897	18.1526	16.1959	14.9927	16.6258
Mroh1	chr15	LSK+ and LSK-	6.52319	6.75136	8.10202	8.13879	6.99828	7.92777	4.98194	5.39075	5.35714	5.901	7.04625	4.92657
Bop1	chr15	LSK+ and LSK-	84.4573	84.7315	57.4405	69.3489	94.9383	107.973	93.4836	114.358	32.9116	27.5145	25.2127	28.732
Cpsf1	chr15	LSK+ and LSK-	68.2481	80.1591	56.3974	70.2111	56.7721	65.4989	52.9946	58.9362	25.295	25.5405	23.8155	22.167
Tonsl	chr15	LSK+ and LSK-	20.608	21.7287	17.1515	23.7727	16.0152	16.2492	11.0101	15.1471	10.5459	8.04049	8.90324	6.92553
Myh9	chr15	LSK+ and LSK-	40.7212	58.3742	23.549	39.7207	25.8498	32.1227	11.1551	20.6671	294.77	297.653	398.283	394.134
Csf2rb2	chr15	LSK+ and LSK-	3.42653	4.0456	4.38102	5.07414	1.89615	2.15196	1.99981	3.7913	8.54158	13.2475	10.5072	7.66268
Csf2rb	chr15	LSK+ and LSK-	21.0941	28.2838	17.9077	23.6304	16.2577	19.168	14.0411	19.4114	35.1481	55.1631	59.3262	41.8123
C1qtnf6	chr15	LSK+ and LSK-	8.6094	8.95635	7.19089	13.1967	5.52886	7.04725	7.32403	7.39573	2.86569	3.39039	3.50238	2.18657
Nol12	chr15	LSK+ and LSK-	24.3326	25.3455	22.2095	24.7573	26.009	29.3901	27.2433	31.8369	13.5129	13.1033	10.1121	17.4959
Tab1	chr15	LSK+ and LSK-	29.0506	30.616	26.1077	32.7367	23.0209	23.97	17.625	27.2994	8.78042	6.85763	9.10336	7.73533
St13	chr15	LSK+ and LSK-	90.4104	95.0153	84.3265	101.913	100.829	114.109	100.351	109.305	125.84	112.732	91.0667	117.282
L3mbtl2	chr15	LSK+ and LSK-	25.8402	27.9768	17.3943	27.2912	30.3189	37.3684	28.4016	34.436	14.1908	12.7649	12.8499	13.6779
Ttll12	chr15	LSK+ and LSK-	21.2389	23.0225	20.7517	21.6458	23.632	25.1047	40.4621	47.5262	52.9469	40.3575	37.1203	43.1591
Gramd4	chr15	LSK+ and LSK-	34.6242	39.9077	34.9638	35.7182	17.3902	18.5129	14.2223	30.841	13.1889	9.50022	12.0704	13.8771
Tubgcp6	chr15	LSK+ and LSK-	5.38772	7.13569	5.71862	6.50758	6.54029	7.40219	4.14916	5.14042	5.66543	6.77309	7.36227	5.95229
Sbf1	chr15	LSK+ and LSK-	31.0178	37.5471	35.197	35.5201	18.9861	19.1747	11.972	16.9018	23.4746	21.247	21.6993	21.0123
Pphln1	chr15	LSK+ and LSK-	19.3557	21.8429	18.7639	24.3014	22.4849	23.9445	25.3095	26.5574	25.4233	26.9453	22.1502	20.7926
Endou	chr15	LSK+ and LSK-	0.567234	1.03056	1.13092	1.51897	1.00211	1.36478	0.503648	1.05706	0.918564	1.7406	1.37445	0.593794
Senp1	chr15	LSK+ and LSK-	16.4342	20.8393	11.5626	17.4394	17.3254	19.3313	15.8075	17.0463	19.4731	19.7444	19.1473	16.7299
Larp4	chr15	LSK+ and LSK-	9.49049	11.1363	7.92202	8.20557	12.0207	12.0432	12.5169	13.5232	25.102	21.7581	18.913	18.3182
Soat2	chr15	LSK+ and LSK-	2.06254	3.6588	2.15636	2.32085	2.2077	2.38182	3.96861	6.69518	0.827816	3.58271	1.73406	1.47832
Itgb7	chr15	LSK+ and LSK-	35.2755	39.8905	32.6073	32.7848	14.083	14.8237	18.3608	18.7008	26.4032	30.1125	29.2833	27.9704
Zfp385a	chr15	LSK+ and LSK-	31.4017	41.9661	26.3051	31.4089	19.5953	19.8925	28.8877	37.4811	31.2459	40.1027	30.467	29.3095
Slx4	chr16	LSK+ and LSK-	5.74675	6.72551	4.54396	6.45261	5.38792	5.96732	1.68416	4.34298	10.2447	12.7681	11.8999	11.6258
Glyr1	chr16	LSK+ and LSK-	100.579	105.748	97.8015	106.669	93.935	107.517	69.4927	86.0599	47.327	49.2008	56.1203	53.8247
Usp7	chr16	LSK+ and LSK-	29.4787	38.0439	25.9508	31.9958	29.9674	32.1929	27.2882	32.6984	64.8812	67.9002	63.8097	62.9135
Gspt1	chr16	LSK+ and LSK-	32.5995	38.2292	22.779	30.8036	41.4527	46.2608	47.0384	50.2817	45.2645	43.6496	36.4502	42.5528
Pdxdc1	chr16	LSK+ and LSK-	30.4671	30.7511	26.5987	31.1317	20.9061	24.7124	18.5042	21.0838	13.3221	14.7692	14.7781	12.9197
Dnm1l	chr16	LSK+ and LSK-	30.8827	31.0041	23.908	28.3083	26.0475	27.3775	19.6762	24.744	34.3438	31.8758	28.6525	32.4656
Top3b	chr16	LSK+ and LSK-	51.9546	56.5095	48.2425	61.8813	59.1989	66.6771	41.2851	55.858	23.0717	31.1773	29.1041	24.7453
Ppm1f	chr16	LSK+ and LSK-	24.7269	31.2262	20.8941	26.2958	31.1813	39.4917	21.4584	22.4069	7.69126	7.68193	7.81215	8.3945
Smpd4	chr16	LSK+ and LSK-	21.3878	23.7184	16.5895	20.5495	19.767	20.4719	16.0215	24.1699	22.9742	26.0487	19.1708	18.7499
Med15	chr16	LSK+ and LSK-	42.9175	45.1861	38.2757	42.3104	30.4323	31.2077	21.2756	29.4688	41.0872	46.9827	43.7475	42.2488
Cdc45	chr16	LSK+ and LSK-	32.1222	41.1904	26.4989	42.3274	52.729	59.2379	44.0147	48.2695	30.4435	28.037	24.2677	25.6456
Yeats2	chr16	LSK+ and LSK-	10.6684	12.589	8.98334	10.5084	8.90769	9.89042	3.88929	6.21263	10.0148	11.2734	12.2619	12.1852
Eif2b5	chr16	LSK+ and LSK-	80.3568	82.7607	64.0197	71.8586	67.3672	76.955	75.9428	80.6195	19.9039	18.8054	15.9426	17.0486
Tbccd1	chr16	LSK+ and LSK-	17.1178	19.2903	19.3591	19.7517	18.4507	21.0288	19.5345	22.3447	11.1032	10.8381	9.27792	7.95365
Atp13a3	chr16	LSK+ and LSK-	4.0626	7.00437	4.70063	5.22151	13.6351	13.8642	15.0734	17.8759	43.8743	38.772	38.6096	36.8585
Acap2	chr16	LSK+ and LSK-	6.43573	8.1907	7.75581	8.32186	8.68749	8.83437	5.07004	5.34729	20.4675	23.5564	28.5859	21.9326
Fbxo45	chr16	LSK+ and LSK-	16.9396	17.2093	13.0369	14.0169	12.986	15.5948	13.9207	14.3672	9.27625	8.69954	9.42761	8.50277
Pcyt1a	chr16	LSK+ and LSK-	12.1778	12.6732	15.6609	19.2902	20.2924	26.0463	25.1064	26.7249	28.8093	21.6145	22.855	26.0195
Lrch3	chr16	LSK+ and LSK-	5.87348	6.67433	5.99841	6.67	4.54902	4.83741	3.65432	4.1249	11.7295	11.6875	14.1119	15.2218
Heg1	chr16	LSK+ and LSK-	6.68538	8.51276	7.97033	8.48969	5.55572	5.72301	7.58092	8.39799	25.2337	26.4657	23.7341	18.8458
Kpna1	chr16	LSK+ and LSK-	18.9971	22.8552	15.3638	18.8174	21.6253	24.1086	24.4533	24.8335	30.3455	26.3132	30.9448	30.5181
B4galt4	chr16	LSK+ and LSK-	21.2924	22.2486	20.6042	23.0405	20.5195	28.4833	16.0373	16.0394	3.11134	4.39119	4.00505	3.05027
Dzip3	chr16	LSK+ and LSK-	4.20853	4.66018	6.32469	7.18539	4.6375	4.96471	4.37235	4.58759	8.36873	10.7473	7.88725	7.74959
Tomm70a	chr16	LSK+ and LSK-	61.9599	70.875	53.6523	63.5897	61.5635	68.5871	67.5936	78.9212	56.7023	54.8481	46.6177	44.0795
Gabpa	chr16	LSK+ and LSK-	11.5172	14.3179	14.574	17.5219	16.7955	17.6737	16.0428	17.5223	27.7866	27.2035	24.3013	26.2191
App	chr16	LSK+ and LSK-	12.072	15.3912	12.6622	12.8383	35.1962	48.413	13.0607	20.0462	48.2196	76.3972	72.5681	63.6762
Ltn1	chr16	LSK+ and LSK-	10.8485	12.8669	10.5475	10.9638	14.0344	15.0333	12.3631	12.508	16.9703	14.9077	17.6238	16.9459
Tiam1	chr16	LSK+ and LSK-	2.67037	3.02894	1.83352	2.49482	4.30057	4.68448	1.68458	2.72827	20.4486	24.577	22.0749	19.444
Scaf4	chr16	LSK+ and LSK-	27.6779	35.1833	25.1509	32.4679	26.2112	28.4071	18.5512	30.0105	47.6408	46.664	42.2823	44.7698
Synj1	chr16	LSK+ and LSK-	3.26278	4.72038	3.79045	4.03678	4.91157	4.97501	3.90018	4.89243	19.5274	21.4526	25.2404	22.6137
Prdm15	chr16	LSK+ and LSK-	3.75148	4.31249	4.16563	5.07767	4.12917	4.23095	1.15116	3.29034	4.82426	3.64551	5.02702	6.34468
Snx9	chr17	LSK+ and LSK-	38.5905	38.7162	27.3691	34.5147	34.9623	37.9357	28.1088	32.3063	15.391	22.9464	20.1976	20.0162
Chd1	chr17	LSK+ and LSK-	9.87223	13.8157	8.90444	8.91238	13.0164	13.3571	9.40902	12.7242	32.4877	27.4429	34.2184	34.3562
1600002H07Rik	chr17	LSK+ and LSK-	16.2293	16.2854	14.9174	16.8689	11.9893	12.0564	7.70227	12.2928	8.2125	7.06443	5.7114	6.75824
Abca3	chr17	LSK+ and LSK-	7.50964	8.24637	9.31244	9.79146	8.19954	8.48995	7.86224	11.4984	25.5276	24.9071	26.8041	24.9364
Tsc2	chr17	LSK+ and LSK-	16.1502	20.3101	15.3429	18.7104	14.4525	14.5594	12.4377	13.718	16.411	16.2017	16.4589	12.8863
Zfp598	chr17	LSK+ and LSK-	29.6349	30.3323	23.2346	25.4024	24.1118	25.0391	12.9184	25.2467	21.6037	19.1714	19.5901	23.0772
Ift140	chr17	LSK+ and LSK-	15.631	19.1315	14.4023	21.2323	11.3152	11.8573	10.0035	10.812	10.5566	9.50431	10.5186	9.83497
Wdr90	chr17	LSK+ and LSK-	14.621	19.8805	13.1215	18.1646	13.1394	14.0079	7.23425	8.9595	3.20388	3.08744	3.80731	2.48476
Axin1	chr17	LSK+ and LSK-	52.1733	61.3156	48.5578	54.3852	36.3626	42.7886	32.17	37.955	17.6972	19.004	17.1437	17.0944
Hmga1	chr17	LSK+ and LSK-	1.27221	2.21081	0.944347	2.05724	3.15576	4.01747	3.11375	3.11506	1.78038	2.19668	1.17722	0.581238
Rab44	chr17	LSK+ and LSK-	19.7592	54.0626	11.63	53.4955	109.231	130.8	31.1928	62.0965	15.7234	17.4487	23.1465	16.161
Pi16	chr17	LSK+ and LSK-	2.72022	7.84862	3.88852	6.14496	9.49469	11.8548	6.54908	6.94864	17.83	18.8606	28.6171	22.9102
Tbc1d22b	chr17	LSK+ and LSK-	15.3482	15.3588	10.1133	14.03	15.0957	18.3878	13.0194	14.7126	15.1241	9.85221	12.8977	11.3023
Ubash3a	chr17	LSK+ and LSK-	18.0834	23.1753	11.813	19.7028	29.1737	30.7065	26.4501	31.2985	19.1546	16.5175	16.2462	20.8116
Myo1f	chr17	LSK+ and LSK-	57.4769	67.4929	53.4599	67.4586	61.1908	77.6525	31.1948	31.7009	56.8497	71.5013	87.2552	65.5195
Hnrnpm	chr17	LSK+ and LSK-	286.097	291.739	193.213	294.669	259.686	300.682	272.574	276.814	146.92	136.697	125.585	148.366
Kifc1	chr17	LSK+ and LSK-	1.44867	2.75495	1.45239	3.15707	2.81208	3.05815	2.01238	2.86679	14.207	12.2858	9.84366	14.7426
Daxx	chr17	LSK+ and LSK-	41.0976	41.17	32.1124	42.7934	34.7929	40.8032	37.0551	42.4787	15.3898	14.5016	13.5934	14.0075
Zbtb22	chr17	LSK+ and LSK-	28.686	34.8684	30.9794	31.5261	17.6212	20.6613	21.9226	22.1345	10.8955	11.4146	11.8032	8.47156
Atf6b	chr17	LSK+ and LSK-	78.6937	85.7499	50.8053	68.0624	80.7284	98.3074	71.0558	77.3169	28.0568	28.5775	26.3014	24.629
Bag6	chr17	LSK+ and LSK-	58.8959	63.588	47.5582	58.1296	36.2661	39.9364	35.477	40.5283	64.0909	62.5753	58.6811	58.4014
Cchcr1	chr17	LSK+ and LSK-	11.7771	12.8831	10.0673	14.2316	9.10933	9.59275	5.60366	10.0518	4.57159	1.53013	4.14091	3.37028
Vars2	chr17	LSK+ and LSK-	23.7656	26.1602	21.1104	24.9283	15.9277	17.3102	16.0606	18.3922	8.22461	9.0363	7.27766	5.9234
Dhx16	chr17	LSK+ and LSK-	40.6949	47.8622	37.5753	45.7442	36.3458	41.7758	32.9183	39.2247	26.1268	25.9435	20.7204	21.687
Ppp1r10	chr17	LSK+ and LSK-	18.9845	19.1232	19.249	25.589	17.5311	19.6213	14.6865	16.7315	41.4811	31.8421	37.5061	37.9572
H2-T24	chr17	LSK+ and LSK-	5.03777	11.5707	9.24127	12.0633	4.45254	7.85256	4.78368	15.198	40.4036	38.2466	39.2878	62.4426
H2-T10	chr17	LSK+ and LSK-	7.58192	12.3735	13.26	13.8202	2.05246	3.38203	3.08961	4.66541	3.15054	2.44958	2.39241	4.25158
Aars2	chr17	LSK+ and LSK-	17.1887	18.0614	12.4092	16.5312	17.2099	17.986	15.2614	20.3569	5.20623	8.13685	4.06565	3.55095
Xpo5	chr17	LSK+ and LSK-	27.6775	36.1631	25.0331	29.9131	28.0662	34.4458	26.1124	29.9323	30.3131	26.8245	27.0755	22.7532
Abcc10	chr17	LSK+ and LSK-	2.89344	5.07214	4.92887	5.00926	2.4238	2.62792	1.75917	2.39047	2.22961	1.7651	3.1685	2.32855
Srf	chr17	LSK+ and LSK-	14.7198	16.9932	14.2132	17.9202	23.1188	24.9045	15.7354	16.8864	23.5193	27.9026	22.4937	20.6496
Gltscr1l	chr17	LSK+ and LSK-	6.82942	8.95528	9.24298	9.5661	5.08078	5.23026	4.14146	4.8007	20.4302	19.4373	22.3173	18.8828
Ubr2	chr17	LSK+ and LSK-	8.67268	12.6239	9.6643	11.8372	12.5911	12.8674	7.55137	9.93634	27.4848	21.9695	31.0675	26.9972
Bysl	chr17	LSK+ and LSK-	15.7469	17.7622	10.5097	12.3846	25.4769	27.549	31.2639	37.6522	19.636	18.0449	14.476	17.1585
Sgol1	chr17	LSK+ and LSK-	11.7229	13.5036	10.9166	14.626	12.8973	13.5708	11.8752	14.0017	13.9491	12.5058	12.0537	11.227
Chaf1a	chr17	LSK+ and LSK-	54.4448	62.7397	31.4394	60.8076	61.5216	71.5682	39.5715	59.5707	30.3254	31.9926	32.23	26.0121
Hdgfrp2	chr17	LSK+ and LSK-	71.8805	78.1272	49.6481	65.9145	62.5593	72.3173	37.4498	67.5471	22.093	27.8496	22.3663	20.5195
Dpp9	chr17	LSK+ and LSK-	33.1922	35.7971	26.8854	34.5164	38.2977	43.2418	25.425	33.1922	24.2493	24.875	21.4746	17.8651
Ticam1	chr17	LSK+ and LSK-	4.72619	5.40362	6.19425	6.65381	3.61347	4.36092	3.06508	3.40316	7.93989	10.3981	10.491	9.45487
Ptprs	chr17	LSK+ and LSK-	33.2323	51.5889	37.6171	42.5994	25.9189	28.5652	20.4241	23.8087	21.6875	20.6136	21.5233	20.9833
Safb	chr17	LSK+ and LSK-	44.1026	46.5511	34.9862	43.5371	43.5916	47.2563	22.5953	37.326	41.6489	37.3661	40.8928	41.7914
C3	chr17	LSK+ and LSK-	0.346763	1.66095	0.444334	1.10122	16.6386	25.9744	3.68319	6.14787	130.544	164.714	191.071	173.648
Vav1	chr17	LSK+ and LSK-	91.6967	96.5873	94.2088	102.997	75.8364	87.3152	55.6665	57.5341	36.5492	36.0951	43.6709	44.3061
Man2a1	chr17	LSK+ and LSK-	1.65373	2.4257	1.0028	1.35521	4.43727	4.63644	2.69187	3.42211	26.6259	26.1612	30.6186	27.9512
Smchd1	chr17	LSK+ and LSK-	8.8153	12.8922	6.94071	11.0412	14.147	15.2833	11.3567	13.57	50.2028	49.1555	46.8742	50.2756
Wdr43	chr17	LSK+ and LSK-	97.3796	100.955	75.9413	83.0616	75.7413	84.3172	84.5958	96.3269	47.4537	44.9098	38.7682	40.1328
Lclat1	chr17	LSK+ and LSK-	4.25604	5.37662	4.10658	4.69948	5.18559	5.72225	4.37186	4.38443	9.3311	8.0788	10.5912	10.4613
Nlrc4	chr17	LSK+ and LSK-	0.615599	1.59772	0.979385	1.23837	2.87037	2.90875	1.40955	1.78713	2.92196	4.79506	3.85503	3.28664
Heatr5b	chr17	LSK+ and LSK-	5.30038	7.57395	5.82585	7.32112	6.1128	6.37013	4.10605	4.57813	9.79188	7.78326	11.1948	9.42866
Rmdn2	chr17	LSK+ and LSK-	3.51118	4.46369	5.56578	5.96804	3.1782	4.01905	3.29432	4.22177	3.04354	2.15282	3.13696	2.42764
Hnrnpll	chr17	LSK+ and LSK-	43.9382	44.3428	40.5835	47.6477	55.0087	61.5525	55.883	58.1982	30.3947	27.4085	29.5896	27.4326
Lrpprc	chr17	LSK+ and LSK-	24.2213	30.4471	19.2145	26.4849	26.8951	27.9457	30.5809	31.7638	29.2197	23.2402	25.4337	22.5365
Ttc7	chr17	LSK+ and LSK-	49.6379	56.569	34.2239	49.4166	40.5149	51.2766	36.034	39.05	38.2593	33.8497	35.7451	34.1984
Svil	chr18	LSK+ and LSK-	5.46684	6.6231	5.39911	6.62992	4.71541	5.70248	2.31198	4.1003	29.3679	32.3979	46.0164	41.2304
Mib1	chr18	LSK+ and LSK-	4.52924	5.27414	3.70469	4.79457	7.3861	8.29577	4.59808	5.8224	22.6387	25.7315	27.8885	23.5594
Rbbp8	chr18	LSK+ and LSK-	18.0676	19.3044	14.855	20.7587	18.1457	19.8341	14.0262	19.2116	15.8806	16.5256	12.6099	12.0602
Ino80c	chr18	LSK+ and LSK-	38.1533	39.3517	36.8862	39.0498	31.8002	35.7775	42.6727	43.8354	24.8001	24.2963	25.1398	26.185
Pik3c3	chr18	LSK+ and LSK-	25.7803	26.6014	25.7641	29.1637	17.518	19.7446	14.3083	17.6958	19.6727	18.8049	17.0346	17.7035
Cdc23	chr18	LSK+ and LSK-	42.0262	45.0352	41.5838	49.8806	30.7929	35.7301	27.2932	32.6768	12.6133	11.9704	8.90589	12.2977
Nrg2	chr18	LSK+ and LSK-	1.62021	3.49095	0.589633	2.76827	21.5004	29.1407	7.05109	8.29341	3.22513	2.80848	4.56809	2.58133
Lars	chr18	LSK+ and LSK-	55.0701	57.2555	36.7727	47.7978	39.0343	41.399	42.0645	46.7471	24.1529	24.9351	25.4427	21.3364
Eno1b	chr4	LSK+ and LSK-	12.374	13.4663	4.15048	11.6963	18.9504	24.0978	8.55129	14.1857	13.235	16.0889	16.9902	16.3736
Hmgxb3	chr18	LSK+ and LSK-	15.2971	20.8045	13.2336	15.4986	14.1428	14.9495	9.46881	14.2184	11.541	10.1917	12.3856	11.7229
Fbxo38	chr18	LSK+ and LSK-	27.3934	27.9587	24.8416	30.4288	19.7737	24.6421	16.9247	18.2686	18.1285	14.4037	20.5091	18.6575
Wdr7	chr18	LSK+ and LSK-	2.11832	3.58924	3.00985	3.63233	4.81898	5.70252	4.06657	4.80919	11.9827	11.1285	12.7175	13.4263
Malt1	chr18	LSK+ and LSK-	4.86172	5.83125	5.52059	6.3418	4.2296	4.40194	2.59416	3.04223	9.92981	10.042	12.1513	8.26878
Cep76	chr18	LSK+ and LSK-	7.15058	7.22985	5.96384	6.48366	11.5789	12.4687	11.1282	13.4167	10.8519	10.796	9.56165	9.70267
Epg5	chr18	LSK+ and LSK-	1.52985	2.30705	1.88325	2.58613	2.14601	2.18307	1.86852	1.92561	7.86669	5.86479	9.08184	9.02834
Ctdp1	chr18	LSK+ and LSK-	29.4498	29.8965	16.6735	25.5718	28.2523	33.0083	20.8459	28.9659	15.6607	15.4831	15.1666	17.346
Atp9b	chr18	LSK+ and LSK-	17.7152	21.3928	17.4194	18.6452	10.756	11.503	7.87045	9.16298	8.96636	8.5004	10.7413	9.23403
Ppp6r3	chr19	LSK+ and LSK-	20.8306	27.6749	21.6442	27.0759	21.3233	22.6137	17.4068	19.8513	47.8741	46.6414	52.894	53.3212
Pacs1	chr19	LSK+ and LSK-	38.7541	44.2421	37.4517	44.8844	18.4325	19.0962	17.816	23.6347	41.73	45.904	45.7133	43.2642
Pcnxl3	chr19	LSK+ and LSK-	13.1426	18.9234	14.5253	15.6063	11.1434	12.3046	6.04859	9.46614	14.4975	15.3053	15.3609	13.2257
Pola2	chr19	LSK+ and LSK-	70.4905	76.1786	54.034	77.8225	66.928	70.9275	63.6363	74.162	33.3473	32.1053	26.6141	31.987
Capn1	chr19	LSK+ and LSK-	23.3482	30.9365	25.2436	27.5046	25.0049	28.4126	29.2664	32.4737	51.1514	49.0294	58.921	53.9317
Batf2	chr19	LSK+ and LSK-	6.41133	9.92547	7.77671	8.32895	1.3481	2.11301	1.38251	2.42767	0.895597	1.17325	0.573652	0.960341
Atg2a	chr19	LSK+ and LSK-	14.1453	15.1468	14.1793	17.3884	11.1027	11.1483	7.24569	8.87989	14.7382	13.9541	16.0722	14.5235
Sf1	chr19	LSK+ and LSK-	114.324	125.666	80.4925	114.243	112.463	117.904	91.1284	116.103	142.299	134.234	125.832	127.922
Esrra	chr19	LSK+ and LSK-	15.0661	18.7403	13.867	15.3425	22.4425	22.7539	17.5835	22.5794	6.3164	4.43132	5.21804	4.50861
Plcb3	chr19	LSK+ and LSK-	19.3503	21.6412	17.8453	20.1441	13.0959	14.4167	5.95549	10.9455	6.58282	7.05367	8.52909	5.57449
Mta2	chr19	LSK+ and LSK-	174.6	184.889	158.01	173.562	144.484	157.317	156.349	171.04	116.741	111.109	101.749	113.891
Incenp	chr19	LSK+ and LSK-	62.0409	81.4932	42.3424	65.3135	75.2286	75.9318	32.1313	55.1488	60.4072	57.045	54.1054	62.8562
Rab3il1	chr19	LSK+ and LSK-	20.2384	22.7031	17.6557	19.2799	6.78206	8.0961	6.91607	8.43771	6.35102	8.17722	6.61047	4.72316
Fads2	chr19	LSK+ and LSK-	66.1623	70.3577	38.3678	54.7688	27.5524	28.761	60.6023	62.7788	58.0548	49.4429	45.4062	48.8652
Ms4a4b	chr19	LSK+ and LSK-	0.652566	3.41511	1.64758	3.39391	2.46476	3.55718	1.92522	1.96219	7.90596	5.64105	5.74384	11.3101
Ms4a3	chr19	LSK+ and LSK-	14.7441	46.5367	5.15282	21.1373	828.063	1013.71	422.392	442.24	75.6919	74.9264	77.9461	58.0884
Mpeg1	chr19	LSK+ and LSK-	1.28836	3.36094	1.02084	3.46957	4.79257	6.57791	3.48798	3.53005	99.2448	143.304	133.872	128.66
Dtx4	chr19	LSK+ and LSK-	4.69161	8.44948	2.90718	6.72591	23.0103	29.6383	10.2883	11.8067	10.8458	10.4704	11.1344	10.18
Cep78	chr19	LSK+ and LSK-	20.4939	21.7624	19.8113	22.5017	25.4066	26.4767	27.1102	29.921	8.70279	8.50051	10.4519	12.43
Jak2	chr19	LSK+ and LSK-	17.7807	21.5731	18.2077	22.972	15.5175	17.5303	13.1028	19.4225	29.8849	29.1158	35.6968	39.7244
Stambpl1	chr19	LSK+ and LSK-	16.2367	16.7828	16.9077	17.319	11.9689	12.2941	9.71561	10.2188	12.6221	10.2608	14.5128	9.74834
Kif11	chr19	LSK+ and LSK-	28.9308	39.3091	17.8929	34.9126	32.0653	34.4853	18.2786	24.3645	47.8083	43.4612	45.8397	45.9443
Exoc6	chr19	LSK+ and LSK-	53.2105	59.2088	60.3684	66.0847	37.2526	40.1802	40.7065	47.8397	59.4538	54.3377	54.2447	56.3494
Noc3l	chr19	LSK+ and LSK-	9.3543	11.5593	9.64146	10.0823	9.10815	10.7131	6.79149	9.9232	14.1403	11.7412	10.2339	10.5939
Slc25a28	chr19	LSK+ and LSK-	45.7064	46.3102	41.0686	42.942	34.3159	37.0699	32.6451	38.0144	18.9579	13.0679	12.5849	10.5695
Cox15	chr19	LSK+ and LSK-	26.6621	27.2096	25.9373	28.7483	22.028	24.1904	25.6367	25.7088	11.6781	12.4437	11.5767	10.6489
Hif1an	chr19	LSK+ and LSK-	8.863	12.9547	10.1275	10.9644	7.14247	7.55461	6.65363	8.35962	7.69646	5.9309	6.79749	7.75334
Pprc1	chr19	LSK+ and LSK-	37.6436	45.9437	25.2721	32.014	27.1339	28.2255	26.0166	38.1357	40.2107	38.333	30.5671	35.8549
Taf5	chr19	LSK+ and LSK-	12.5679	12.9891	12.4809	13.7353	15.4998	16.3666	12.1809	15.1313	7.49984	7.15888	6.2311	5.13625
Add3	chr19	LSK+ and LSK-	33.1338	33.2013	30.4597	38.218	22.4177	22.4514	21.9468	22.4863	35.9672	50.2549	54.6894	46.2243
Dclre1a	chr19	LSK+ and LSK-	5.74532	5.77444	6.01017	7.43484	7.41389	8.68902	4.7688	7.75749	9.66458	6.89786	8.108	7.19332
Eif3a	chr19	LSK+ and LSK-	51.1281	53.3227	34.4816	43.9672	66.7081	68.566	52.971	68.9316	149.474	143.163	133.257	149.825
Suv39h2	chr2	LSK+ and LSK-	3.32463	4.25195	3.58927	3.99776	5.88665	6.51785	5.65914	6.40729	4.98945	4.07689	5.25756	6.03057
Frmd4a	chr2	LSK+ and LSK-	10.687	12.6461	11.459	11.6527	8.59696	9.68677	5.22241	8.51127	19.1436	16.1479	17.8242	16.5781
Mcm10	chr2	LSK+ and LSK-	19.7129	25.2123	13.1781	25.935	28.3238	30.5123	18.6727	28.9645	18.7625	18.5568	20.7512	21.7851
Pfkfb3	chr2	LSK+ and LSK-	8.92757	9.86776	8.01455	8.26307	7.89078	8.53347	3.84367	5.24015	10.5265	13.0809	15.4051	11.7031
Pdss1	chr2	LSK+ and LSK-	12.5891	14.9209	7.97133	12.9581	17.938	19.0003	20.7704	21.9346	7.28457	3.38546	8.59833	4.70178
Mastl	chr2	LSK+ and LSK-	2.47485	3.44998	2.71478	3.7837	2.99805	3.25034	2.3909	2.84228	3.58963	5.6442	5.46282	5.23138
Psd4	chr2	LSK+ and LSK-	46.1978	49.0792	48.1674	48.4797	34.6531	40.0283	22.8091	25.9599	38.5341	39.3287	47.4439	41.184
Ehmt1	chr2	LSK+ and LSK-	23.3081	25.5374	24.3679	29.6194	19.2142	20.3955	16.5287	16.81	21.0935	20.0466	22.8882	19.2608
Rabl6	chr2	LSK+ and LSK-	47.5149	47.5941	40.0178	46.8535	41.2575	46.149	33.0798	46.2763	30.0188	36.1982	27.0624	26.3985
Card9	chr2	LSK+ and LSK-	13.6467	31.9781	4.39394	13.8888	62.0126	69.3265	14.4781	28.541	14.964	24.1981	23.1891	17.9009
Pmpca	chr2	LSK+ and LSK-	71.9789	72.2945	57.0732	69.5435	57.0231	64.8083	65.868	76.154	29.914	29.3698	23.1539	26.6655
Inpp5e	chr2	LSK+ and LSK-	19.9332	20.5281	21.4925	21.844	10.9701	11.059	8.06534	11.2678	11.1152	8.79894	10.6331	11.5142
Vav2	chr2	LSK+ and LSK-	7.69393	8.66945	5.89699	6.79023	5.68165	6.05041	3.25853	4.86941	6.65298	4.74183	6.2114	4.01299
Wdr5	chr2	LSK+ and LSK-	68.2894	75.1109	57.9949	69.7696	60.9859	64.2678	62.0227	67.174	24.5883	25.7652	24.6197	24.579
6530402F18Rik	chr2	LSK+ and LSK-	1.83805	2.98531	2.76651	4.0166	3.19286	3.56961	2.05475	2.05536	8.3822	7.23092	14.7396	9.38102
Rapgef1	chr2	LSK+ and LSK-	16.4168	21.726	13.7818	16.6839	14.5044	14.5481	11.3543	14.6241	41.6768	41.1602	38.839	41.4748
Odf2	chr2	LSK+ and LSK-	34.1885	40.4503	30.9493	37.7533	37.5259	38.8444	15.0907	28.2142	20.1614	19.5691	21.9642	21.6361
Sptan1	chr2	LSK+ and LSK-	10.326	12.2153	9.60415	14.1573	10.1806	11.489	3.82173	5.63045	27.7992	26.6351	38.4721	34.7029
Nup188	chr2	LSK+ and LSK-	21.4493	29.9312	14.3927	25.3464	20.4052	24.2688	17.1138	21.7764	42.95	42.612	33.6108	34.2472
Nup214	chr2	LSK+ and LSK-	12.3385	15.7598	9.91306	13.4721	14.9045	14.9361	10.7694	13.2583	38.3467	35.6078	33.5056	35.268
Pomt1	chr2	LSK+ and LSK-	30.7533	33.5242	25.169	32.0091	34.5588	35.2492	31.5997	37.1966	13.6478	13.3137	12.5627	13.155
Golga2	chr2	LSK+ and LSK-	13.7661	13.8899	13.9586	16.2629	11.8365	13.5577	3.80182	10.2896	14.8899	17.2645	17.1411	15.9102
Fpgs	chr2	LSK+ and LSK-	39.1782	40.913	28.571	33.1502	40.7931	43.7377	58.5194	63.9626	30.1676	27.5537	17.833	22.7843
Zbtb34	chr2	LSK+ and LSK-	2.29887	2.84378	1.83311	1.88215	3.80329	3.91884	2.11536	2.6249	10.4151	9.23691	11.3766	12.7634
Mapkap1	chr2	LSK+ and LSK-	44.5035	46.1517	32.3333	38.55	30.1473	32.2993	29.4426	29.9598	16.9976	17.0877	17.2947	14.5583
Gm13498	chr2	LSK+ and LSK-	11.5433	11.8649	7.46283	11.6572	1.03437	1.22498	0.785013	1.03364	13.4916	13.5608	13.7715	12.5668
Nmi	chr2	LSK+ and LSK-	38.5231	41.3108	38.8661	40.8234	19.137	22.657	28.4806	31.1113	11.9675	12.3807	12.6121	12.4808
Prpf40a	chr2	LSK+ and LSK-	45.0453	54.9408	36.8645	50.3314	54.8064	57.8663	54.4788	65.6524	64.8154	62.9998	59.154	63.0404
Rbms1	chr2	LSK+ and LSK-	11.1542	14.9638	10.3309	12.5566	15.9581	18.6484	10.2132	13.9719	29.3343	37.9158	40.0217	37.373
Wipf1	chr2	LSK+ and LSK-	15.5177	21.7543	16.5943	19.9286	12.6074	13.4792	10.1764	10.3325	43.0874	53.9634	59.9055	51.672
Agps	chr2	LSK+ and LSK-	11.7975	13.4532	11.1991	11.2232	33.1672	40.1371	17.4536	18.4143	24.6941	25.1816	26.8117	25.8098
Nckap1	chr2	LSK+ and LSK-	2.49999	4.69607	3.45715	3.90899	3.12475	3.75874	5.38757	8.79828	12.9058	11.8462	12.4979	14.9833
Zdhhc5	chr2	LSK+ and LSK-	24.1412	29.3753	26.6475	27.5195	26.3943	27.9646	22.4987	24.6937	34.021	32.957	30.3743	29.569
Nup160	chr2	LSK+ and LSK-	14.2279	19.9982	14.2212	18.3146	19.6768	20.8838	20.9852	22.303	27.4851	24.6536	24.3525	22.2521
Dgkz	chr2	LSK+ and LSK-	105.956	108.328	98.4564	104.289	59.3043	64.3689	43.6147	51.6214	43.3716	41.6623	40.7918	46.9784
Commd9	chr2	LSK+ and LSK-	19.5796	20.1824	19.8969	22.8131	23.7912	28.1224	22.9534	30.5304	8.18576	12.3609	6.40058	3.10858
Nat10	chr2	LSK+ and LSK-	30.8959	35.8299	24.1881	29.201	32.7102	34.2412	30.3635	40.5894	27.5229	21.201	16.4827	22.4585
Caprin1	chr2	LSK+ and LSK-	79.7872	94.0345	72.7277	92.5539	70.0728	77.211	71.9066	74.3957	101.689	101.267	90.2822	101.719
Hipk3	chr2	LSK+ and LSK-	6.69914	10.2684	7.83811	8.89827	11.0678	11.7761	7.33639	8.3931	32.4547	31.8279	39.5546	30.7547
Rcn1	chr2	LSK+ and LSK-	47.9876	50.0431	43.9494	48.2673	28.9041	33.9905	34.5547	36.9982	9.42044	11.7077	8.08815	7.80661
Kif18a	chr2	LSK+ and LSK-	10.1183	12.7728	13.0954	14.1298	9.97165	10.6713	8.05079	9.17336	12.6262	11.3358	11.1211	9.41998
Arhgap11a	chr2	LSK+ and LSK-	15.8042	21.9779	12.6669	19.3726	23.6549	25.869	16.4186	17.3657	32.2976	31.458	34.8306	27.9872
Aqr	chr2	LSK+ and LSK-	28.4764	35.1266	21.8587	31.6097	24.1281	26.7707	22.3174	24.8318	39.3388	37.0067	31.9694	35.3057
Eif2ak4	chr2	LSK+ and LSK-	11.7511	14.8292	12.5009	16.1713	8.90414	9.72968	5.48026	9.93147	9.4913	9.29424	9.96583	10.448
Rpusd2	chr2	LSK+ and LSK-	3.6504	4.02188	2.64123	3.29118	3.91027	3.99572	5.46863	7.80514	10.0767	7.80507	8.11906	8.95102
Chp1	chr2	LSK+ and LSK-	16.8425	19.59	19.1764	23.0352	18.4924	20.0884	21.5809	22.963	31.9983	37.8258	40.9686	36.1682
Rpap1	chr2	LSK+ and LSK-	22.9417	24.9037	22.8868	25.4352	16.3026	16.448	14.0989	17.1406	8.74256	6.85803	6.92163	6.74688
Vps39	chr2	LSK+ and LSK-	34.4389	35.0706	32.8601	36.6309	16.7746	17.172	11.7931	14.3496	15.0655	13.8952	13.9843	12.2262
Zfp106	chr2	LSK+ and LSK-	12.257	19.4065	10.7717	14.0238	16.7552	18.6679	10.0785	14.655	50.6448	50.4916	51.4291	47.7838
Mfap1a	chr2	LSK+ and LSK-	3.95299	4.00774	4.50552	4.59452	3.90142	4.02297	3.76901	4.66325	8.99021	8.59294	7.89294	9.49064
Atp8b4	chr2	LSK+ and LSK-	7.42383	21.863	5.67705	16.8647	74.2039	95.4359	28.237	40.3673	35.9765	34.2008	44.843	35.689
Usp8	chr2	LSK+ and LSK-	41.1629	44.973	36.6442	44.2348	30.0637	32.92	18.4465	25.8704	32.5291	30.5433	35.0972	31.1931
Blvra	chr2	LSK+ and LSK-	44.3407	49.968	43.5669	50.3483	41.0617	43.1389	52.7519	54.6898	11.2292	15.7294	12.6038	12.197
Snrnp200	chr2	LSK+ and LSK-	28.0436	35.6927	22.6284	31.3146	24.6455	27.5691	21.5797	24.5934	61.4903	50.2366	55.8279	54.1359
Anapc1	chr2	LSK+ and LSK-	16.1083	24.4728	14.6031	20.0764	19.9214	23.7519	20.4111	21.1119	34.2237	32.1412	30.4566	32.279
Itpa	chr2	LSK+ and LSK-	28.2632	29.5403	23.4299	28.5843	42.8782	47.0741	48.0965	56.073	17.3391	15.3072	13.5716	12.3861
Atrn	chr2	LSK+ and LSK-	1.28335	1.88676	1.5279	1.73802	5.20366	5.70813	2.03534	3.38684	16.8269	18.5026	24.7265	18.9293
Cds2	chr2	LSK+ and LSK-	4.02904	4.50771	4.00756	4.97823	4.47946	5.10889	4.74061	5.51145	16.2713	14.9011	22.6927	17.0975
Acss1	chr2	LSK+ and LSK-	23.6327	26.646	25.1352	26.5442	30.3108	35.7052	52.4052	70.3541	46.2698	45.6905	35.1086	35.9132
Tbc1d20	chr2	LSK+ and LSK-	32.8987	38.0672	35.8465	37.6884	19.4765	24.4647	21.7701	21.9993	33.4449	32.2077	31.2295	28.4316
Plagl2	chr2	LSK+ and LSK-	9.19848	11.2954	8.33251	8.80886	7.76076	8.40686	7.15706	8.69831	34.54	36.1012	34.8638	33.7057
Rprd1b	chr2	LSK+ and LSK-	29.1531	29.2299	26.3454	32.3638	23.5423	25.2152	23.4972	26.1056	21.4914	22.293	20.0229	19.672
Srsf6	chr2	LSK+ and LSK-	114.032	114.17	115.796	120.336	133.456	137.574	135.487	143.894	66.6218	64.0934	52.3292	59.9948
Stk4	chr2	LSK+ and LSK-	50.9498	58.2699	51.1104	60.3908	38.9647	47.7468	37.4764	38.0233	75.3266	66.1824	84.6307	86.2779
Elmo2	chr2	LSK+ and LSK-	31.331	38.0614	28.3647	36.0348	26.965	31.8568	18.9984	20.6679	13.3127	17.4215	15.1884	14.1425
Arfgef2	chr2	LSK+ and LSK-	3.2968	4.95364	3.56661	4.39228	5.67794	6.07325	2.77322	4.88766	15.4696	17.3044	16.5287	14.7606
Znfx1	chr2	LSK+ and LSK-	4.94231	7.1903	7.15836	7.39639	3.92466	5.07164	2.91767	4.51382	14.6974	14.4201	17.2232	17.673
Slc9a8	chr2	LSK+ and LSK-	23.1071	25.1493	18.8512	22.0355	10.4484	10.9742	7.51959	11.4405	7.58967	6.94845	8.14709	6.97845
Zfp64	chr2	LSK+ and LSK-	24.6192	25.6976	21.1633	27.4401	25.8605	26.6963	19.6747	25.6018	13.6033	11.3247	12.2842	12.3266
Slmo2	chr2	LSK+ and LSK-	63.1815	63.8226	48.8756	59.983	89.5723	96.0065	105.766	119.06	62.9696	61.6149	49.084	48.5567
Slc17a9	chr2	LSK+ and LSK-	22.1188	22.8801	17.7887	18.5626	15.2423	16.3483	9.2564	11.7604	6.68795	7.10613	9.03893	7.7907
Prpf6	chr2	LSK+ and LSK-	50.9315	50.9609	40.7298	49.0398	35.8058	40.4359	34.4039	38.3137	23.5927	22.625	22.8316	24.6907
Mir7007	chr3	LSK+ and LSK-	0	1.8926	1.25463	1.72623	1.73707	2.01877	2.06842	4.04661	4.09288	0	0	0
Prkci	chr3	LSK+ and LSK-	9.26018	10.9657	9.22893	11.6686	12.7259	13.5485	8.55499	8.94061	8.09409	8.09508	8.69704	7.74291
Pik3ca	chr3	LSK+ and LSK-	7.59409	8.26701	8.49385	8.58016	5.78997	6.21493	4.94799	5.6363	14.6191	14.8927	14.9498	13.9795
Ccrn4l	chr3	LSK+ and LSK-	6.8895	7.60372	5.13954	6.30625	13.8869	14.3317	13.9647	14.5699	13.8163	11.7156	12.2527	13.5622
Naa15	chr3	LSK+ and LSK-	14.4531	17.8818	11.831	15.6353	22.0887	22.4404	18.9378	23.067	37.4408	36.7368	30.2919	34.3611
Maml3	chr3	LSK+ and LSK-	6.21095	7.97498	6.82958	7.36669	3.48801	3.56069	2.6014	2.81653	13.953	11.8347	12.4548	12.9464
Golim4	chr3	LSK+ and LSK-	16.085	17.8448	15.8628	18.0506	19.1437	21.1484	8.48588	16.3029	31.5397	31.8932	39.5096	39.1029
Rapgef2	chr3	LSK+ and LSK-	2.65928	3.35827	3.34224	4.30304	3.54396	3.61941	1.90308	2.00846	7.98809	7.4981	8.90991	8.84749
D930015E06Rik	chr3	LSK+ and LSK-	30.3623	32.4815	30.675	35.3392	20.4945	22.3456	18.0132	22.8008	38.8194	34.5112	43.5374	39.8158
Fbxw7	chr3	LSK+ and LSK-	5.65151	6.02319	5.13156	5.52761	5.00098	5.27212	4.05047	5.08701	7.24502	6.63191	7.95622	7.33044
Iqgap3	chr3	LSK+ and LSK-	11.4153	15.2049	7.52603	10.6835	9.64876	10.5624	5.23631	6.0332	9.90771	11.1356	10.6692	10.588
Tmem79	chr3	LSK+ and LSK-	1.51648	1.52251	1.16498	1.76661	1.39441	1.75357	0.929327	1.18611	1.12086	0	0.778231	0.636078
Fdps	chr3	LSK+ and LSK-	10.5389	14.3144	7.00911	8.76702	18.7511	22.2868	16.9826	22.1373	6.77944	5.21345	4.20558	3.16867
Fam189b	chr3	LSK+ and LSK-	19.7935	24.3954	22.6351	22.944	17.49	18.5901	22.5861	29.4831	4.42871	4.63971	6.33115	2.9018
Ubap2l	chr3	LSK+ and LSK-	89.1638	93.2606	64.1377	81.8054	64.018	68.448	56.0073	71.6179	114.356	110.461	93.7041	105.529
Dennd4b	chr3	LSK+ and LSK-	13.6009	17.302	14.7578	14.8806	11.1587	11.6892	7.74603	9.05428	15.2718	15.0074	20.0193	18.9199
Ints3	chr3	LSK+ and LSK-	15.6365	18.1665	17.2419	22.3339	13.6317	15.1506	10.2409	13.4123	18.5923	19.4436	22.0976	20.036
Setdb1	chr3	LSK+ and LSK-	17.3071	19.7343	17.7722	22.6935	17.7226	18.2404	13.6202	20.563	20.7103	16.4771	15.7591	18.6111
Ecm1	chr3	LSK+ and LSK-	5.10319	5.73064	5.83645	6.34192	2.24749	3.08821	4.39448	4.47492	22.8244	20.7026	24.0209	33.973
Vps45	chr3	LSK+ and LSK-	10.4612	10.9621	13.2773	13.3137	13.1689	13.691	11.684	11.7192	7.65272	5.36872	6.79481	7.26194
Sf3b4	chr3	LSK+ and LSK-	39.0102	41.4612	26.9577	36.8315	33.4473	38.3452	43.6311	45.7655	32.7477	32.3912	24.7609	25.2977
Chd1l	chr3	LSK+ and LSK-	38.7256	39.0615	34.783	38.1023	31.2591	33.5594	28.9851	35.1658	18.0065	16.0653	14.8007	15.6019
Ttf2	chr3	LSK+ and LSK-	11.8787	14.4415	10.6488	13.3671	13.0539	13.9467	6.45524	11.7094	10.0317	8.5847	10.9437	11.9157
Lrif1	chr3	LSK+ and LSK-	7.5456	7.98944	7.3497	7.50425	4.03492	4.21646	3.83097	3.99731	9.70108	12.8297	10.0236	9.88686
Csf1	chr3	LSK+ and LSK-	3.27824	4.26285	3.37633	3.83932	3.44271	5.18502	2.38428	3.57808	8.32089	5.57402	6.69181	6.27185
Ampd2	chr3	LSK+ and LSK-	88.3161	88.7079	77.2008	84.196	80.8753	91.5352	56.7492	66.7245	26.4537	24.5156	26.0387	24.0768
Gclm	chr3	LSK+ and LSK-	83.6853	85.3316	88.121	95.4188	90.3042	98.017	167.97	190.022	130.885	126.517	99.5432	133.175
Ints12	chr3	LSK+ and LSK-	10.6251	11.3683	11.857	11.9082	11.3163	11.7722	10.6712	12.3635	12.1895	16.3246	14.7876	14.0719
Pdlim5	chr3	LSK+ and LSK-	3.63887	3.98692	3.29792	3.462	3.68248	4.18181	3.69644	4.26967	10.088	13.7581	13.2701	9.82614
Gbp3	chr3	LSK+ and LSK-	25.4931	37.3426	25.3603	37.8595	19.2907	34.7777	23.668	31.0984	8.56585	12.8303	8.28619	7.21679
Lmo4	chr3	LSK+ and LSK-	26.3157	30.2041	22.1597	28.2088	66.0494	67.6798	67.1109	68.7716	47.4606	66.9584	65.2039	52.069
Ssx2ip	chr3	LSK+ and LSK-	9.61563	10.0317	10.5465	13.1336	13.7428	14.7951	16.5691	23.67	19.6556	12.6279	15.7152	17.8212
Aco1	chr4	LSK+ and LSK-	19.1603	20.5518	16.2187	16.8007	16.4529	16.7085	19.7882	20.8842	18.1664	15.4778	14.3174	13.6591
Tmem215	chr4	LSK+ and LSK-	1.1234	1.93015	1.35575	3.72072	2.15976	3.86576	2.57867	2.96032	0.304492	0.0586604	0.213319	0.381799
Nfx1	chr4	LSK+ and LSK-	30.8244	34.7732	29.2781	35.299	28.1683	29.6049	23.3419	28.6018	17.6277	15.4268	12.8553	16.1748
Ubap2	chr4	LSK+ and LSK-	57.9689	67.27	37.4213	54.9049	46.2695	49.8889	33.574	52.6226	104.837	89.1833	75.6392	88.1712
Tdrd7	chr4	LSK+ and LSK-	10.3593	11.4463	11.9412	14.5504	7.80858	8.90187	5.16733	7.01072	4.92482	7.88493	8.10187	6.88854
Ncbp1	chr4	LSK+ and LSK-	46.3075	57.5447	36.1742	47.4902	49.8457	55.7995	56.4162	57.0408	41.9944	38.6415	39.5482	38.0213
Tbc1d2	chr4	LSK+ and LSK-	7.59046	9.8433	6.36089	8.63114	9.77561	11.9485	5.22531	6.57751	3.37508	6.05519	8.51788	6.80734
Ikbkap	chr4	LSK+ and LSK-	15.4005	21.7035	15.0271	15.742	12.7457	13.0015	12.8485	13.902	8.97643	6.89676	8.8734	8.43232
Fam206a	chr4	LSK+ and LSK-	9.07748	11.2174	9.44229	10.6716	11.6758	12.4719	11.1174	11.4979	13.8714	9.80527	14.201	12.9816
AI314180	chr4	LSK+ and LSK-	16.6024	26.9282	18.4281	23.8047	21.3476	23.2789	16.89	18.865	36.8643	34.1614	40.3001	33.8926
Snx30	chr4	LSK+ and LSK-	8.2443	9.74413	6.99366	8.82353	6.69768	6.78301	4.3782	4.59401	7.0659	6.37769	7.37944	7.68307
Fkbp15	chr4	LSK+ and LSK-	14.8717	20.6434	18.9807	21.4891	14.6995	15.1989	7.94852	11.5704	24.7345	25.1802	32.2868	26.1365
Slc31a1	chr4	LSK+ and LSK-	15.7282	19.0019	12.24	15.1852	19.3435	21.3505	20.9569	21.3112	12.9542	14.3293	14.2055	10.4138
Tek	chr4	LSK+ and LSK-	5.94036	6.13828	10.0787	10.0868	1.40163	1.6179	2.20591	2.86585	0.67025	0.935728	0.878137	1.63492
Slc35d1	chr4	LSK+ and LSK-	4.57482	6.01865	4.28648	6.46714	8.57007	8.62145	7.30248	8.39605	6.19662	5.42924	4.85941	6.73854
Lrp8	chr4	LSK+ and LSK-	5.51359	6.24705	3.8095	4.10552	6.91841	6.96874	3.49941	4.74266	5.6619	5.05326	4.64848	4.5144
Nrd1	chr4	LSK+ and LSK-	39.12	41.4733	29.0253	41.8491	37.1311	44.6161	31.1659	33.4174	62.2452	60.7567	58.6663	60.401
Faf1	chr4	LSK+ and LSK-	34.4937	35.1343	28.6257	34.722	27.7672	30.9945	29.7727	30.0024	14.758	14.4097	13.8619	13.9431
Rad54l	chr4	LSK+ and LSK-	33.9656	36.9907	25.9875	40.4685	40.6331	42.4071	37.5238	39.4926	9.76649	8.70521	9.69992	9.66525
Mast2	chr4	LSK+ and LSK-	9.56555	12.7132	7.84852	10.7607	9.18703	9.28191	5.36895	10.0812	27.5646	24.7328	25.5859	29.7385
Tmem69	chr4	LSK+ and LSK-	9.09288	11.9888	10.2662	14.1285	13.2447	14.3817	14.3319	16.7055	16.0895	12.5491	10.488	12.8526
Hectd3	chr4	LSK+ and LSK-	10.6579	11.8413	13.4746	14.8479	9.41078	9.88761	8.27293	10.8788	10.2772	9.77995	8.99515	8.45332
Kif2c	chr4	LSK+ and LSK-	22.5896	25.3146	16.2479	28.7415	27.9696	29.5531	17.1743	21.7041	15.6887	16.9062	16.6242	12.5858
Ctps	chr4	LSK+ and LSK-	31.9326	33.5281	21.448	30.2723	44.1428	46.186	43.6387	52.1497	21.5462	21.4249	17.6085	16.6433
Trit1	chr4	LSK+ and LSK-	21.8605	23.6874	25.4302	25.7733	16.9902	18.0674	12.9581	13.4478	9.50168	6.27271	5.96828	8.10658
Cdca8	chr4	LSK+ and LSK-	96.4558	109.576	55.8705	100.499	134.577	137.953	102.347	115.618	48.5809	46.3494	43.5319	48.8714
Map7d1	chr4	LSK+ and LSK-	46.544	62.1776	41.2043	47.1008	41.4019	44.8926	14.1345	30.0329	27.0763	31.6469	31.2407	29.4017
AU040320	chr4	LSK+ and LSK-	19.6167	20.9015	19.3912	21.8695	12.4573	13.2133	9.04899	10.4556	11.6493	10.5217	13.4579	10.7416
Rnf19b	chr4	LSK+ and LSK-	16.8595	17.9319	17.4053	21.5869	20.5155	23.6174	13.2302	14.9511	28.1264	27.6533	34.2647	34.4706
Txlna	chr4	LSK+ and LSK-	68.9947	73.1835	66.2623	78.0541	57.5659	57.9787	33.1833	48.7957	25.1462	22.4309	20.9216	24.6866
Kpna6	chr4	LSK+ and LSK-	3.6357	5.55752	4.10595	4.89113	5.10354	5.60454	4.05182	5.10521	15.4871	14.53	12.8073	14.8142
Epb4.1	chr4	LSK+ and LSK-	25.8187	29.4944	26.4909	26.7562	19.1095	20.5848	14.7592	22.6989	48.6063	43.5572	44.5516	51.1765
Snora61	chr4	LSK+ and LSK-	1.61473	3.96836	1.98313	2.27379	1.37285	2.84907	0	2.93706	17.1637	2.28917	51.5332	11.6455
Rcc1	chr4	LSK+ and LSK-	82.8611	88.8638	51.1019	72.9066	113.553	119.472	125.908	134.702	32.6973	27.7718	23.2994	26.3008
Themis2	chr4	LSK+ and LSK-	15.7062	19.7301	18.4977	22.9836	19.2868	24.0804	13.116	13.4635	30.9784	38.4693	40.9945	35.2373
Ppp1r8	chr4	LSK+ and LSK-	36.682	44.0248	39.1812	41.8271	36.6988	40.1323	46.0757	49.1509	31.6887	30.7675	23.7349	30.2004
Gpn2	chr4	LSK+ and LSK-	20.5247	20.587	15.1814	18.6838	24.319	27.2866	27.0145	29.1634	9.23614	6.76848	5.98122	3.75857
Gale	chr4	LSK+ and LSK-	13.7175	15.2689	11.108	13.7975	20.134	24.0963	19.8082	21.2533	5.37906	5.14034	5.053	3.70282
E2f2	chr4	LSK+ and LSK-	5.83226	6.81065	3.94349	6.58695	5.6592	6.64144	5.31822	5.79243	26.1512	30.9659	31.5742	26.1437
Kdm1a	chr4	LSK+ and LSK-	71.3775	73.0238	60.7575	73.6304	51.8603	56.1232	50.8694	57.7263	20.3354	24.51	22.1074	18.9327
Usp48	chr4	LSK+ and LSK-	25.8942	26.0834	24.0118	24.8394	22.6641	22.9436	17.0844	21.9532	22.0528	17.7514	22.1735	22.1599
Ece1	chr4	LSK+ and LSK-	15.0378	16.466	13.3524	17.4212	6.19084	6.41379	4.15706	5.66114	8.34553	8.80179	9.74726	8.24568
Eif4g3	chr4	LSK+ and LSK-	21.8365	22.5916	15.1433	19.8177	20.7759	21.7444	7.79978	14.1887	44.8955	46.1951	48.8439	44.943
Hp1bp3	chr4	LSK+ and LSK-	113.593	131.212	100.499	122.689	83.3831	89.88	79.9271	89.1693	47.5226	44.6382	45.2826	49.7587
Arhgef10l	chr4	LSK+ and LSK-	1.82453	2.7472	2.30859	2.36628	2.4272	2.65115	0.99623	1.58993	3.19427	2.18087	4.1946	3.65163
Szrd1	chr4	LSK+ and LSK-	41.0898	48.4661	38.6512	47.6148	44.6954	47.2046	42.2187	45.4523	30.5383	36.2893	31.9648	31.7927
Dnajc16	chr4	LSK+ and LSK-	4.27265	6.05072	5.22502	5.45558	4.35666	4.61054	3.9054	4.87082	4.89514	5.93637	5.12526	5.05798
Smarca5-ps	chr4	LSK+ and LSK-	2.10792	2.43637	1.24059	2.28661	1.23799	1.25545	1.35415	1.36702	2.9453	1.91659	2.7119	3.44122
Mtor	chr4	LSK+ and LSK-	3.86009	5.06016	2.9612	4.00443	3.99799	4.6762	3.03377	3.45339	13.0001	12.2636	15.3155	11.0244
Kif1b	chr4	LSK+ and LSK-	0.76231	1.0103	0.70381	1.03351	2.05491	2.65637	0.85771	1.07737	5.16241	5.78144	7.32872	5.61429
Ube4b	chr4	LSK+ and LSK-	14.7298	18.39	15.8109	17.1228	15.9411	16.4904	13.6167	14.6826	38.1645	31.7459	34.7689	34.5296
Pik3cd	chr4	LSK+ and LSK-	41.2457	53.8818	49.1842	49.6887	31.0828	39.6628	19.2033	25.7275	30.2573	33.1973	39.4675	30.9658
Nol9	chr4	LSK+ and LSK-	35.13	38.7024	24.7557	29.7035	39.7595	42.322	42.739	46.7762	28.4467	27.8585	23.0475	24.0503
Kcnab2	chr4	LSK+ and LSK-	50.3372	55.5721	46.7731	53.1067	43.3009	55.4494	45.422	51.5991	42.1733	48.9983	43.4101	43.1793
Cep104	chr4	LSK+ and LSK-	10.4237	12.446	8.90303	11.1974	10.0371	10.4609	7.78834	10.1165	9.41724	5.52932	9.28496	9.46123
Lrrc47	chr4	LSK+ and LSK-	29.571	34.825	28.1659	33.6407	32.0409	37.7634	33.4087	35.8295	15.5397	13.5728	13.5809	16.0755
Tnfrsf14	chr4	LSK+ and LSK-	18.6101	24.606	14.4374	20.7934	57.5567	66.9776	35.2576	54.559	78.8326	68.4479	67.7598	74.9084
Agrn	chr4	LSK+ and LSK-	1.19664	1.35937	0.895025	1.59936	0.898079	1.05489	0.581519	1.01179	1.89141	1.2951	2.15165	2.97574
Phtf2	chr5	LSK+ and LSK-	13.4229	16.9587	13.7136	15.8651	5.89757	6.303	6.56909	7.42799	7.79838	7.3521	7.70996	9.25973
Paxip1	chr5	LSK+ and LSK-	26.739	31.3093	20.3367	27.6696	21.2776	21.6215	13.1739	20.9214	20.097	19.9301	18.1358	20.0342
Nom1	chr5	LSK+ and LSK-	27.411	28.0097	22.5834	25.2737	28.4145	29.8559	22.7912	29.7641	20.1177	21.9051	21.0108	20.1927
Dnajb6	chr5	LSK+ and LSK-	4.69566	5.07256	4.59183	4.85593	3.78981	3.99612	3.23053	3.46632	5.19401	4.19062	4.10455	5.04488
Tmem214	chr5	LSK+ and LSK-	53.384	54.6128	40.6752	44.7775	61.4798	74.0635	49.0144	56.2196	23.7837	21.8905	25.8054	23.2657
Cad	chr5	LSK+ and LSK-	29.0675	35.5371	14.3876	24.4144	32.2686	38.8083	30.2573	34.1994	46.847	39.5804	37.7632	38.8537
Gtf3c2	chr5	LSK+ and LSK-	42.0251	44.5891	36.8511	42.9382	35.7758	36.3505	25.1597	32.5903	25.9279	24.1486	26.1705	23.4057
Eif2b4	chr5	LSK+ and LSK-	37.1005	42.7705	33.7754	37.3263	50.1774	54.8731	53.6969	58.0942	15.5066	21.8196	15.8858	12.877
Ppm1g	chr5	LSK+ and LSK-	112.312	120.567	84.2383	105.59	130.177	138.534	141.859	175.154	117.758	113.456	87.4115	99.6372
Ift172	chr5	LSK+ and LSK-	6.19783	7.38424	6.26528	7.32881	4.24278	4.63598	2.468	2.61518	3.33	3.43799	5.30813	3.81681
Whsc1	chr5	LSK+ and LSK-	8.33702	11.0397	5.53741	9.10645	9.84276	10.9368	6.14004	7.20237	16.8244	16.1901	17.6936	17.8238
D5Ertd579e	chr5	LSK+ and LSK-	2.61242	3.42405	1.92278	2.90471	1.45158	1.58525	0.759384	1.68509	5.73366	5.59877	6.36249	6.88597
Tbc1d1	chr5	LSK+ and LSK-	13.7352	15.8165	11.8974	14.714	9.88601	11.1955	6.90228	8.01931	13.3238	13.0342	16.895	13.8414
Pds5a	chr5	LSK+ and LSK-	25.4364	36.7291	24.7374	36.3392	37.502	38.2256	23.4712	32.8165	86.9021	72.5847	83.4659	86.3369
Slc30a9	chr5	LSK+ and LSK-	22.3002	22.6658	24.8617	26.7343	20.4868	22.7375	18.0364	21.0961	12.671	14.5632	13.546	8.65375
Tec	chr5	LSK+ and LSK-	23.9655	26.4936	28.8721	31.787	18.8767	21.0873	14.9434	17.4083	14.412	12.2497	17.678	12.3218
Fip1l1	chr5	LSK+ and LSK-	36.9918	40.6769	30.4393	37.9524	38.0369	40.6586	26.2869	38.6969	42.2169	34.8759	37.5758	36.8494
Srp72	chr5	LSK+ and LSK-	41.5893	44.1783	34.3209	40.3792	43.1333	48.7019	38.8088	47.7175	75.9425	74.593	60.0356	63.6783
Uso1	chr5	LSK+ and LSK-	24.2706	24.9272	21.6204	22.1181	26.983	29.957	17.5727	23.5006	21.4514	20.2807	21.16	23.8945
Sdad1	chr5	LSK+ and LSK-	17.2346	23.9893	11.9595	16.5166	24.4425	28.2018	19.7833	26.9257	28.6665	26.4726	21.3069	27.3952
2021-09-11	chr5	LSK+ and LSK-	19.8667	24.0846	11.8058	18.9007	31.8434	38.9944	24.5617	26.6852	37.9049	41.7171	35.6097	33.0836
Lin54	chr5	LSK+ and LSK-	8.2578	8.78524	7.83794	9.17397	10.1993	10.7112	8.31252	10.1315	18.4538	19.6915	20.8957	19.8585
Aff1	chr5	LSK+ and LSK-	2.1776	3.15211	3.23346	3.58886	7.70416	7.85076	3.08771	5.58695	37.889	35.7606	45.666	40.2773
Tgfbr3	chr5	LSK+ and LSK-	2.59669	6.03457	2.60876	3.60665	3.41502	3.56417	8.07417	12.1305	12.4281	12.1615	11.8644	12.8896
Chfr	chr5	LSK+ and LSK-	15.8052	19.8218	16.7028	18.8685	23.097	26.3424	20.2496	21.9413	15.1973	13.8349	15.9972	15.4353
Golga3	chr5	LSK+ and LSK-	6.63818	7.86195	7.09231	8.14018	8.78452	9.61991	3.86382	7.75383	16.5346	14.6535	18.021	16.1352
Gm29766	chr5	LSK+ and LSK-	16.1836	16.8252	12.5343	14.1295	13.1119	13.338	11.8597	13.3834	19.7268	14.7771	15.4716	16.5112
Chek2	chr5	LSK+ and LSK-	26.2691	28.966	30.0956	31.9343	28.7077	28.7564	29.3773	32.7268	15.9198	15.3488	11.7473	19.8278
Pitpnb	chr5	LSK+ and LSK-	76.705	85.0032	65.9288	78.8903	63.5588	75.0182	74.9717	77.2678	41.1025	38.1891	33.3494	37.9948
Tfip11	chr5	LSK+ and LSK-	27.9098	29.6129	24.4592	29.7862	20.7249	23.6618	17.8988	20.6578	16.9989	18.3826	17.6038	14.6479
Sart3	chr5	LSK+ and LSK-	45.4278	50.524	29.9671	43.1822	44.4028	48.07	33.0278	41.1065	18.6382	15.5808	15.3112	17.2446
Rnf10	chr5	LSK+ and LSK-	114.004	134.408	102.609	125.633	91.3855	102.847	83.0198	91.6366	74.0003	81.5882	82.5138	80.3352
Sirt4	chr5	LSK+ and LSK-	21.2142	22.1997	21.5604	24.1493	12.4841	14.6776	9.27535	12.7948	2.6178	1.47349	3.08926	2.36217
Gcn1l1	chr5	LSK+ and LSK-	21.993	26.9474	15.9021	23.5116	16.6713	19.1469	11.1188	14.7309	18.3284	17.2609	18.4172	17.9559
Rab35	chr5	LSK+ and LSK-	70.0931	72.8605	44.7608	66.6562	40.8858	50.9265	51.2875	52.2991	40.9666	45.363	43.9507	43.65
Taok3	chr5	LSK+ and LSK-	34.0332	42.5961	35.7377	40.8248	45.5123	47.8938	33.6582	51.9743	55.3026	52.4098	52.4708	58.2958
Plbd2	chr5	LSK+ and LSK-	34.8154	35.7726	31.1966	31.6067	19.6818	23.3132	23.8246	25.6248	20.1513	21.2926	16.353	14.8149
Ddx54	chr5	LSK+ and LSK-	60.8319	63.1189	47.9046	56.2989	49.7763	56.0288	41.6109	54.5304	26.4876	25.442	22.2203	23.2185
Naa25	chr5	LSK+ and LSK-	31.43	32.159	29.0259	30.6922	36.4902	39.1173	42.1926	48.6603	22.1055	28.4772	24.237	24.2247
Ppp1cc	chr5	LSK+ and LSK-	5.39491	6.92125	6.10599	6.20518	4.42117	4.98964	4.79145	5.03913	8.13758	9.32669	11.8806	6.64125
Kdm2b	chr5	LSK+ and LSK-	18.2	18.3623	17.1398	19.0896	16.5348	19.1702	12.7265	17.7077	16.1597	14.0026	13.222	14.6501
Hip1r	chr5	LSK+ and LSK-	31.2329	35.5337	35.0937	35.1796	15.5177	16.7338	8.19969	13.6776	9.3003	9.88848	13.531	13.461
Dhx37	chr5	LSK+ and LSK-	24.4662	30.0687	18.7271	22.9066	19.2303	19.8184	14.628	19.6956	15.8042	19.1935	17.6748	17.1795
Ncf1	chr5	LSK+ and LSK-	28.7694	43.4171	23.262	35.0827	87.0372	106.576	37.9673	42.2379	144.76	153.067	227.844	183.849
Tbl2	chr5	LSK+ and LSK-	15.9821	20.3359	11.4398	15.4203	18.1299	21.1541	16.1285	18.1286	9.63752	10.6927	10.2821	10.2164
Pom121	chr5	LSK+ and LSK-	18.0494	27.6379	17.59	19.681	25.2863	25.9282	21.0753	25.5116	80.7575	72.6894	60.8512	66.4664
Hip1	chr5	LSK+ and LSK-	2.25108	3.53508	2.9476	3.07706	2.42911	2.62692	0.945217	1.19533	6.40978	6.82477	8.23001	6.6244
Ssc4d	chr5	LSK+ and LSK-	1.06581	1.27841	1.27029	1.6561	1.04454	1.20182	1.15004	1.16615	1.44242	1.49362	1.51579	0.841953
Srrt	chr5	LSK+ and LSK-	84.3413	99.3805	70.3001	78.3795	98.3696	98.6369	61.7435	92.969	59.4036	56.1332	41.45	52.9072
Agfg2	chr5	LSK+ and LSK-	14.6605	17.7911	14.1058	14.5813	21.2905	21.6906	17.6384	21.9186	9.63604	9.60699	8.90983	11.9818
Stag3	chr5	LSK+ and LSK-	1.989	2.94097	2.14783	2.39595	2.5826	3.29498	0.675567	1.44043	2.52659	1.73439	1.92992	0.743358
Dnaaf5	chr5	LSK+ and LSK-	25.0152	25.0846	16.7236	22.5712	19.5717	23.3438	19.5052	23.3047	17.3457	16.397	14.3969	14.56
Ints1	chr5	LSK+ and LSK-	19.6145	25.7536	16.6265	26.3145	17.6845	18.7196	12.2022	13.7106	26.9406	22.8134	24.7191	25.347
Psmg3	chr5	LSK+ and LSK-	43.8398	51.5447	46.1837	49.9042	89.4643	99.9498	105.599	113.693	20.0497	17.7059	17.9277	20.0969
Amz1	chr5	LSK+ and LSK-	1.63313	2.22742	1.21678	2.01768	1.86129	2.29821	1.76483	1.92158	0.442061	0.264299	0.439372	0.585273
Gna12	chr5	LSK+ and LSK-	58.7472	64.5499	53.5915	58.9504	78.6874	98.763	88.5539	98.1034	74.2161	62.6097	60.6329	68.1357
Wipi2	chr5	LSK+ and LSK-	42.5026	47.1966	47.2513	49.8514	30.0987	33.4014	33.992	35.3341	17.8534	17.419	17.5831	19.8405
Rnf216	chr5	LSK+ and LSK-	30.7648	35.0442	31.8958	34.8849	24.8318	27.5029	19.3424	22.4249	32.4994	21.5532	30.8862	31.3515
Lnx2	chr5	LSK+ and LSK-	6.43033	7.79455	6.59214	7.00421	7.48091	8.74592	5.70778	6.99673	8.2254	8.14354	7.81196	5.88978
Nrf1	chr6	LSK+ and LSK-	24.0181	25.5654	22.007	24.2939	19.0951	19.9568	17.7087	18.8108	15.354	14.4621	14.1428	14.5813
Nup205	chr6	LSK+ and LSK-	18.5502	27.3589	14.4371	24.909	22.0445	22.068	20.1582	20.5596	31.6692	29.0937	29.3839	29.5557
Zc3hav1	chr6	LSK+ and LSK-	14.2728	18.6998	14.296	16.5412	10.1681	11.4547	9.74803	11.9878	38.8606	36.7548	40.395	38.4766
Zfp786	chr6	LSK+ and LSK-	1.96758	2.2746	1.1238	1.68006	1.14331	1.39449	0.963121	1.98469	0.520833	1.10372	0.903517	0.585508
Zfp777	chr6	LSK+ and LSK-	33.3582	35.1814	24.9273	29.157	24.5066	27.1332	16.1963	25.4718	10.3276	9.0787	7.39455	8.99677
Zfp746	chr6	LSK+ and LSK-	32.351	34.0887	27.9854	29.6601	23.2466	23.6684	19.0392	19.2965	17.589	16.8972	20.4374	17.3796
Tax1bp1	chr6	LSK+ and LSK-	167.071	170.501	148.488	193.55	119.929	143.254	94.2829	118.441	64.5588	74.1914	70.1997	68.3507
Eif2ak3	chr6	LSK+ and LSK-	9.43237	9.77453	7.47757	10.9073	9.60914	11.9307	6.95899	8.11392	11.798	11.8169	15.5358	13.3102
Kdm3a	chr6	LSK+ and LSK-	19.5887	22.3417	20.9839	22.7664	12.2506	13.0523	7.41449	12.3275	13.6291	15.8401	16.1194	14.5989
Polr1a	chr6	LSK+ and LSK-	12.9038	14.5268	9.4998	11.8317	15.8776	16.3698	13.8047	17.446	35.0531	30.3652	30.7368	31.6957
Dctn1	chr6	LSK+ and LSK-	59.3306	60.3341	48.7047	65.4483	61.1454	76.8375	18.9644	37.376	27.2828	25.0086	28.6664	29.4326
Zfp638	chr6	LSK+ and LSK-	13.2855	16.3402	16.3025	17.2165	14.815	14.9541	6.93938	12.0804	29.7951	26.9087	31.8177	28.4831
Aplf	chr6	LSK+ and LSK-	7.26263	7.71361	6.64978	7.05921	9.12147	9.40511	9.28774	13.0885	10.3009	7.41828	7.25775	8.70686
Copg1	chr6	LSK+ and LSK-	83.8923	85.329	64.5176	80.763	66.1036	81.2065	60.0548	65.1475	24.2955	31.5082	27.6502	24.7587
Mcm2	chr6	LSK+ and LSK-	190.456	204.649	116.404	184.803	174.103	202.741	185.199	203.159	92.5178	90.9843	77.3557	89.0637
Mrps25	chr6	LSK+ and LSK-	7.01204	7.38319	5.80089	7.0828	10.4072	10.4461	10.7146	10.8188	6.08702	4.46185	4.06854	5.16805
Rbsn	chr6	LSK+ and LSK-	9.1943	12.4071	9.31409	11.339	9.48999	10.2128	7.86986	8.99053	5.77864	7.56772	6.31855	5.93142
Rad18	chr6	LSK+ and LSK-	28.5105	38.6719	22.4227	31.8233	32.2332	35.5203	33.4744	35.2225	18.6233	15.8166	16.5426	18.319
Brpf1	chr6	LSK+ and LSK-	22.4902	31.3027	20.9624	25.8594	26.5196	28.8385	10.1788	20.8502	25.5126	25.4068	24.803	25.2699
Fancd2	chr6	LSK+ and LSK-	6.52201	8.73845	4.85055	8.397	9.00515	9.52685	5.98102	7.81597	8.86219	9.22438	8.49411	8.10342
Plxnd1	chr6	LSK+ and LSK-	5.56297	7.3956	4.80637	5.29507	6.20738	8.9084	2.41452	3.54452	10.3522	14.0689	16.0125	15.9385
Fam21	chr6	LSK+ and LSK-	27.7856	30.5054	30.2817	37.4103	25.4198	27.5041	14.8811	23.628	26.0889	24.2548	34.787	32.3011
Alox5	chr6	LSK+ and LSK-	0.793256	1.57326	0.615112	1.08996	7.57011	11.0097	7.06323	10.6139	37.2948	42.7242	58.4571	43.2681
Bms1	chr6	LSK+ and LSK-	22.8663	27.4489	18.5562	23.6712	26.304	29.6326	19.569	28.0658	37.2062	34.1913	31.1	40.4513
Fbxl14	chr6	LSK+ and LSK-	43.1395	53.6739	41.4038	50.1359	36.7696	37.7707	40.0745	41.3557	38.9013	40.5142	40.2186	38.878
Cecr5	chr6	LSK+ and LSK-	23.0554	23.6278	19.3232	22.757	19.3418	22.8487	22.0343	23.7802	2.03786	1.81006	3.14302	3.67288
Bcl2l13	chr6	LSK+ and LSK-	12.1903	13.45	12.8069	13.6266	17.0387	19.9309	20.5119	21.485	19.1686	16.8207	18.0865	17.6614
Bid	chr6	LSK+ and LSK-	88.1377	91.6477	67.2964	78.9704	119.936	148.463	98.3406	130.841	43.7425	40.9299	38.3932	30.3659
Tuba8	chr6	LSK+ and LSK-	9.68972	19.0053	3.79018	12.7277	30.3223	43.552	36.1973	37.8593	23.4655	18.3027	19.6001	24.4984
Clec4d	chr6	LSK+ and LSK-	2.11317	2.22409	2.60318	3.30128	4.75094	6.0291	13.2809	15.8639	29.9613	35.8009	55.7038	43.8389
Pex5	chr6	LSK+ and LSK-	38.6116	39.5648	42.0818	42.5429	31.462	31.5035	33.1834	40.3089	9.96408	8.12998	7.99776	8.38567
Ncapd2	chr6	LSK+ and LSK-	54.8648	74.4673	41.3362	65.8209	56.9104	57.5293	44.553	48.1039	68.5018	63.8271	63.7792	63.3691
Tapbpl	chr6	LSK+ and LSK-	46.1786	48.6252	42.6793	47.1958	23.9905	32.0336	21.3282	30.6521	9.49674	12.6205	8.41773	5.67521
Vwf	chr6	LSK+ and LSK-	0.96328	3.86491	1.81534	2.68099	3.54021	3.98714	2.87272	3.04618	24.055	19.2741	32.768	52.7461
Rad51ap1	chr6	LSK+ and LSK-	36.1171	37.2951	29.9799	38.1604	40.0302	40.6614	25.2493	43.0242	10.1932	8.43065	9.02734	8.54066
Parp11	chr6	LSK+ and LSK-	12.5007	13.5593	11.886	13.0927	6.2626	7.37432	5.56691	6.95172	5.60518	5.09429	4.47462	6.21567
Foxm1	chr6	LSK+ and LSK-	19.6511	29.2411	12.905	24.0611	20.472	20.671	8.51276	12.9881	36.128	34.3794	34.8532	33.4131
Fkbp4	chr6	LSK+ and LSK-	337.326	340.049	219.216	285.835	382.438	453.884	373.165	405.095	112.266	106.408	81.3424	100.506
Wbp11	chr6	LSK+ and LSK-	107.447	108.328	70.4401	87.8524	80.5734	91.9378	80.0494	88.8262	88.9246	76.5609	72.4139	77.0485
C2cd5	chr6	LSK+ and LSK-	23.5675	26.8982	23.4886	27.266	20.1105	23.0304	15.9888	17.0634	18.4465	14.4875	19.7687	16.7139
Ipo8	chr6	LSK+ and LSK-	9.17626	12.2018	7.99416	11.9243	11.5537	11.7322	11.0945	11.4191	16.4968	13.1715	12.9973	17.515
Suv420h2	chr7	LSK+ and LSK-	77.4029	79.2438	80.7434	82.6749	85.938	96.3536	57.315	76.4466	27.9268	22.861	22.3891	22.8797
Zfp787	chr7	LSK+ and LSK-	39.8344	40.3536	27.3694	35.2518	30.8758	34.0138	28.987	31.6654	8.4487	7.42404	7.40298	5.97156
Slc1a5	chr7	LSK+ and LSK-	34.9779	36.4728	91.2316	101.682	54.4135	78.8463	23.9152	24.499	11.2636	16.6561	13.7591	13.1512
Sympk	chr7	LSK+ and LSK-	22.7046	26.1043	25.1006	33.3635	22.3214	26.2241	13.1946	23.2575	42.1206	43.4178	40.4594	38.5761
Qpctl	chr7	LSK+ and LSK-	7.26535	9.20166	9.63558	10.1656	9.13699	12.1855	6.10496	8.16067	5.71054	5.27164	5.07933	5.03595
Mark4	chr7	LSK+ and LSK-	10.0157	12.1314	11.7255	13.2747	7.2451	7.44415	5.48298	6.37713	14.6213	13.7175	14.2307	14.7777
Bcl3	chr7	LSK+ and LSK-	45.2391	55.2414	23.4613	23.8489	14.8763	15.2544	11.0896	11.4011	11.3084	13.2003	19.394	18.0303
Zfp180	chr7	LSK+ and LSK-	14.25	17.5537	16.723	17.6638	10.9426	11.7849	10.3647	11.1917	8.52725	10.0211	9.16693	7.18235
Zfp574	chr7	LSK+ and LSK-	31.192	33.201	24.5767	26.3199	19.9788	21.5924	22.8202	22.8553	19.1987	17.836	16.9883	15.4106
Ceacam1	chr7	LSK+ and LSK-	1.68284	1.75279	2.32255	2.44734	5.39626	6.83684	2.2478	2.66994	43.0212	58.2632	66.7852	49.8271
Prx	chr7	LSK+ and LSK-	3.88652	4.04068	3.33265	4.05467	1.13504	1.15075	0.535515	1.09435	0.459087	0.503676	0.513976	0.306831
Psmc4	chr7	LSK+ and LSK-	188.054	188.193	138.391	157.51	177.219	203.77	177.274	209.777	51.902	42.6972	40.9737	44.1577
Rps16	chr7	LSK+ and LSK-	2.37667	2.46192	1.99925	2.42327	2.23418	13.7675	1.07014	3.42152	20.6308	13.7698	14.9462	16.6434
Ffar2	chr7	LSK+ and LSK-	5.4839	11.3449	8.06765	12.9559	5.98509	7.9466	7.51287	7.86125	3.47591	6.71307	4.59195	4.26823
Ankrd27	chr7	LSK+ and LSK-	32.7889	35.9415	34.5659	37.7333	31.404	34.6009	19.2962	27.9823	17.0475	18.4348	17.814	17.3729
Zfp507	chr7	LSK+ and LSK-	3.3371	3.95212	4.79424	4.83464	3.50062	3.70711	2.96701	3.70335	8.83426	6.9444	5.92943	6.14541
Siglecf	chr7	LSK+ and LSK-	2.94356	6.82393	1.67951	7.71071	13.264	18.0865	10.6665	18.2017	4.56576	3.18539	5.09173	6.0239
Vsig10l	chr7	LSK+ and LSK-	7.47868	7.80019	9.94305	10.1837	5.50585	5.77349	4.26649	4.97452	5.51582	5.30395	6.65296	4.45319
Pnkp	chr7	LSK+ and LSK-	35.6823	39.7411	32.7592	36.5792	59.618	70.4637	43.3368	44.3297	28.8458	37.9541	42.3597	36.7599
Ap2a1	chr7	LSK+ and LSK-	45.6165	50.0718	33.3289	37.3891	36.6692	43.5577	31.5208	36.755	26.2477	24.6648	23.9706	23.3762
Scaf1	chr7	LSK+ and LSK-	32.7399	34.3632	31.9548	34.1747	22.9188	23.3267	16.2288	23.028	32.6784	30.4675	31.6441	33.5443
Sphk2	chr7	LSK+ and LSK-	20.7104	22.3903	20.5479	22.0018	20.2269	24.0841	20.8617	22.357	14.8948	13.7622	15.4915	13.8954
E2f8	chr7	LSK+ and LSK-	16.9522	24.0075	12.7061	24.6135	30.7924	33.5035	23.3226	43.5989	90.2185	83.6345	73.7521	90.444
Aen	chr7	LSK+ and LSK-	24.4229	27.4794	14.6782	20.1003	23.0229	25.378	21.8663	39.7015	17.0061	13.2944	12.2887	10.0253
Abhd2	chr7	LSK+ and LSK-	0.765591	1.36909	1.11936	1.2973	1.91838	2.27978	2.01316	2.20243	44.0728	39.8131	46.2424	46.6269
Fanci	chr7	LSK+ and LSK-	9.33291	11.4359	9.11517	12.4525	8.05543	9.07622	6.87627	7.79492	6.16723	5.89962	6.29999	5.30553
Kif7	chr7	LSK+ and LSK-	4.59746	4.88104	4.07582	5.35862	2.7678	3.02406	2.02167	2.7432	1.0854	1.20234	1.1732	0.30974
Zfp710	chr7	LSK+ and LSK-	13.782	16.0968	15.9814	17.0868	14.481	15.0984	10.0549	12.3323	31.0183	32.5247	38.2656	35.0881
Prc1	chr7	LSK+ and LSK-	50.7152	55.4267	31.6458	47.5954	48.0672	50.5654	30.05	37.5231	48.2486	47.5286	36.4152	46.7822
Fes	chr7	LSK+ and LSK-	57.6031	65.8985	55.7471	64.0054	89.4836	99.4918	44.9732	56.8936	65.7498	65.6545	84.784	70.5353
Arrb1	chr7	LSK+ and LSK-	7.7872	11.568	8.91333	10.3075	6.82689	7.58693	7.22539	9.27585	35.8357	31.8901	33.6384	38.19
C2cd3	chr7	LSK+ and LSK-	8.48373	11.7597	8.1686	11.3019	8.8768	9.19992	5.26708	6.46981	22.3924	20.2271	21.5445	19.2026
Arap1	chr7	LSK+ and LSK-	53.192	57.4126	52.7001	54.3863	22.767	23.1316	16.7464	17.8337	25.4436	24.0643	33.3501	26.8106
Tomt	chr7	LSK+ and LSK-	4.12023	6.8822	5.76831	6.01767	3.95033	3.99177	3.0147	5.06183	1.67292	2.46717	2.97908	2.54412
Numa1	chr7	LSK+ and LSK-	45.1006	60.231	41.5757	57.1097	30.8008	32.5214	10.1706	24.7518	58.3062	64.3604	61.0226	60.0472
Rrp8	chr7	LSK+ and LSK-	26.6716	28.3384	20.9927	23.8414	23.2129	24.9682	23.5826	26.7704	13.4626	13.2384	13.4143	12.3258
Swap70	chr7	LSK+ and LSK-	41.2908	46.6936	47.3011	52.3223	33.0461	39.1195	28.9937	31.1394	16.7772	20.2956	19.1624	15.7993
Ctr9	chr7	LSK+ and LSK-	52.7154	61.6197	41.0446	65.9165	41.4271	41.6328	27.6906	34.1892	27.4223	32.5776	25.9949	24.9695
Eif4g2	chr7	LSK+ and LSK-	208.179	225.415	199.877	221.639	169.988	187.15	182.861	184.148	183.156	181.441	164.593	166.976
Usp47	chr7	LSK+ and LSK-	24.1916	30.3628	21.1562	28.3569	28.1601	32.5778	23.3919	27.5043	34.9722	35.6258	38.9113	34.4401
Plekha7	chr7	LSK+ and LSK-	2.24903	2.28422	1.80108	2.59061	1.6607	2.50855	1.26754	1.85372	1.55565	2.73082	2.14019	1.93355
Igsf6	chr7	LSK+ and LSK-	3.06957	6.62811	1.67167	3.93722	98.2108	128.323	25.7206	44.6968	100.988	126.625	149.677	121.82
Gga2	chr7	LSK+ and LSK-	29.1968	29.3739	24.3559	26.6287	33.5722	37.6808	32.4882	38.6728	15.8075	14.9154	14.2208	13.6247
Arhgap17	chr7	LSK+ and LSK-	33.0228	37.6303	38.0262	46.2687	30.7041	38.4368	20.0635	25.0316	38.9303	33.7662	37.9907	34.8047
Xpo6	chr7	LSK+ and LSK-	50.8256	53.3347	39.1067	43.1874	40.0482	41.5075	41.6019	44.6177	48.4949	43.9941	58.2968	53.605
Sh2b1	chr7	LSK+ and LSK-	40.5399	45.1565	43.7892	45.6687	39.3323	41.8129	23.3625	32.3351	11.5158	10.4541	13.9112	12.4862
Tufm	chr7	LSK+ and LSK-	7.22257	8.00922	7.03781	7.06066	13.617	14.1287	16.5107	16.9083	11.0786	7.50777	4.28756	8.00679
Eif3c	chr7	LSK+ and LSK-	108.79	109.537	77.8412	108.167	93.3395	102.345	82.2095	96.7353	121.863	124.364	121.795	112.811
Doc2a	chr7	LSK+ and LSK-	8.4966	9.10508	5.73038	7.94305	12.5859	13.1588	10.0665	12.54	5.16045	5.27526	3.89287	3.34688
Kctd13	chr7	LSK+ and LSK-	30.4455	32.1079	25.7526	27.1893	21.2828	21.5018	22.8078	24.8938	11.3334	13.2147	9.48028	9.32121
Maz	chr7	LSK+ and LSK-	205.698	222.299	179.145	208.375	168.746	177.069	178.12	212.852	145.296	143.525	117.486	130.12
Kif22	chr7	LSK+ and LSK-	70.4381	75.9701	48.2353	77.0641	79.1722	81.8339	57.3443	72.6145	42.3367	36.3303	35.5562	41.0932
Zfp771	chr7	LSK+ and LSK-	45.3032	49.0846	35.6867	46.7134	59.4233	59.7232	58.6113	63.2571	8.01938	5.15405	8.71199	9.87557
Zfp689	chr7	LSK+ and LSK-	6.08254	6.48639	5.8113	6.03457	5.59451	6.30272	4.52205	5.42007	2.5093	1.88141	1.84619	2.76812
Rnf40	chr7	LSK+ and LSK-	48.6491	50.1171	43.3498	48.8648	37.7606	38.5432	17.9093	31.9594	26.4943	20.7392	24.2579	23.0456
Zfp646	chr7	LSK+ and LSK-	9.09427	11.3976	9.13317	10.7974	6.28208	6.51887	2.80567	5.40457	15.5478	15.385	20.0826	15.656
Sec23ip	chr7	LSK+ and LSK-	15.7355	19.0666	14.2722	17.3056	21.0141	22.2813	18.598	21.7117	27.3991	22.9881	23.3585	24.5812
Edrf1	chr7	LSK+ and LSK-	8.15459	8.45255	8.70017	9.47356	7.34854	8.65893	5.07716	7.47084	8.21949	6.93957	8.8125	7.8133
Inpp5a	chr7	LSK+ and LSK-	14.0711	15.8923	12.0145	12.2646	9.0099	10.1885	7.14957	8.51636	11.8326	7.56686	12.0713	12.5642
Phrf1	chr7	LSK+ and LSK-	28.4058	32.4004	24.9386	31.7342	27.7243	30.3059	16.2047	26.1253	27.9434	25.5828	27.294	26.1675
Tollip	chr7	LSK+ and LSK-	36.7811	39.0934	32.0339	32.4186	27.1808	31.8035	26.5527	27.9877	23.4305	22.3204	24.4646	26.1136
Nap1l4	chr7	LSK+ and LSK-	190.511	192.471	154.804	177.318	150.545	159.901	163.113	190.78	61.3336	73.1971	55.0002	53.4209
Arhgef18	chr8	LSK+ and LSK-	27.5141	33.3705	32.6143	32.6447	13.3777	14.1358	6.631	9.90084	26.2717	26.3952	34.6402	31.1968
Ccl25	chr8	LSK+ and LSK-	2.05884	2.68886	2.61956	3.41452	3.35006	3.36461	2.8309	3.59716	1.83119	0.965502	2.00632	1.23348
Mcf2l	chr8	LSK+ and LSK-	0.966259	2.00523	1.80365	2.1557	5.01204	5.86457	1.59041	2.07213	3.95774	2.2745	5.0653	5.02388
Cul4a	chr8	LSK+ and LSK-	47.2605	47.9178	42.4908	47.4693	45.9493	50.5754	43.0808	56.2336	34.5756	29.5701	29.3275	36.1134
Upf3a	chr8	LSK+ and LSK-	49.4635	49.5779	34.6408	43.4124	36.8083	37.5811	31.1075	34.906	15.3081	13.9464	19.0865	17.401
Slc20a2	chr8	LSK+ and LSK-	15.2989	16.9289	10.8664	16.0707	13.1135	15.9033	16.0629	16.5493	6.69093	7.22965	7.1085	6.78064
Ikbkb	chr8	LSK+ and LSK-	48.7582	49.5859	45.9499	48.2384	35.9019	39.4477	18.9456	32.8642	15.68	16.5385	18.8531	17.5733
Adam9	chr8	LSK+ and LSK-	5.14074	7.15057	5.91004	6.50701	4.82586	5.90119	3.55545	4.12526	6.98191	10.4482	8.0809	6.95071
Wrn	chr8	LSK+ and LSK-	7.40301	9.03161	7.85369	9.62952	11.247	11.6193	13.3235	14.2627	42.192	33.3976	35.5935	36.8427
Mtus1	chr8	LSK+ and LSK-	2.33939	2.66323	3.14945	3.28229	9.1229	16.9874	4.3402	6.37401	18.4213	18.6762	30.347	23.9921
Cenpu	chr8	LSK+ and LSK-	7.13413	8.22405	6.42218	9.49414	10.7153	11.2892	8.79822	10.4856	5.50805	2.39712	3.70603	5.81901
Trappc11	chr8	LSK+ and LSK-	15.098	17.2357	17.5974	19.049	13.8954	16.2065	12.1698	13.562	13.2673	12.5334	12.6697	13.06
Nek1	chr8	LSK+ and LSK-	5.14908	7.22484	6.15505	7.42635	6.33401	6.53671	5.30816	6.34106	8.80635	6.23049	6.53472	7.67955
Gatad2a	chr8	LSK+ and LSK-	58.7284	62.364	38.8459	52.4002	49.8283	60.3004	50.188	56.9302	50.5896	46.7778	46.223	50.2871
Tmem161a	chr8	LSK+ and LSK-	32.4559	32.9366	31.8877	32.831	28.968	31.1055	27.5791	31.1798	6.01656	3.74235	5.89728	5.73944
Armc6	chr8	LSK+ and LSK-	12.3798	14.1644	11.6193	11.6365	18.2835	18.7197	20.9536	22.6034	3.44487	3.27164	2.34816	1.73907
Ddx49	chr8	LSK+ and LSK-	28.7849	31.4803	22.7758	28.4156	35.8647	39.2538	38.1654	40.1819	17.1316	13.1566	15.4486	15.1483
Upf1	chr8	LSK+ and LSK-	60.185	65.0398	44.5476	59.9511	53.8537	68.57	27.4146	62.4042	52.2427	47.4736	41.4238	47.4864
Pik3r2	chr8	LSK+ and LSK-	30.4301	33.1071	25.7273	27.7131	24.7001	31.4813	20.4044	31.2431	10.5593	9.55477	11.25	10.2045
Myo9b	chr8	LSK+ and LSK-	15.4759	21.2474	16.0965	17.9948	14.4491	15.3056	5.46024	10.7196	29.0826	33.5517	39.7374	32.8972
Bst2	chr8	LSK+ and LSK-	56.3822	97.0022	58.2897	89.0758	65.258	109.89	66.6209	98.8673	41.7837	34.7719	27.9143	52.2304
Hmgxb4	chr8	LSK+ and LSK-	13.4179	14.7657	14.4348	15.5498	12.9756	13.602	10.6561	12.6562	11.8613	13.132	13.8871	13.568
Ptger1	chr8	LSK+ and LSK-	12.1367	14.6536	10.5625	14.3452	11.996	14.0952	6.55604	10.5879	20.5037	15.6108	25.0024	23.1739
Pkn1	chr8	LSK+ and LSK-	80.2942	85.8466	74.2212	84.5134	52.0232	59.1902	48.8112	51.5977	39.7951	38.658	50.2246	45.3649
Ddx39	chr8	LSK+ and LSK-	159.215	171.909	136.527	137.163	211.842	233.223	279.232	310.009	63.4779	72.0908	57.4213	55.8355
Podnl1	chr8	LSK+ and LSK-	4.82276	5.75061	4.69522	5.97402	0.987959	1.0021	0.892276	1.02624	1.92837	0.54588	0.921652	1.55186
Nacc1	chr8	LSK+ and LSK-	23.6327	30.4954	19.7278	24.9262	16.8973	19.6151	15.4869	18.2187	55.4117	53.1573	44.7121	50.8794
Tnpo2	chr8	LSK+ and LSK-	12.8708	16.3388	15.7482	16.0097	12.3472	12.8973	8.49808	13.9308	19.2872	13.5604	17.7052	18.8991
Lpcat2	chr8	LSK+ and LSK-	5.44186	7.30005	5.35728	6.49493	9.47572	9.87934	8.41	10.6585	10.7584	8.78607	15.2731	14.8196
Katnb1	chr8	LSK+ and LSK-	24.5474	26.8833	23.0728	27.1543	23.7083	23.8583	18.2932	19.6866	5.497	5.37326	7.72125	8.68038
Gins3	chr8	LSK+ and LSK-	16.7602	17.1762	12.7076	15.5888	15.2044	16.5706	12.0603	13.4929	6.29543	3.86401	6.33795	6.93778
Cnot1	chr8	LSK+ and LSK-	12.1522	20.126	12.5335	18.2132	16.7213	18.3398	13.2963	14.0544	77.039	73.3736	76.4173	73.148
Enkd1	chr8	LSK+ and LSK-	23.378	29.0041	19.9719	23.6562	27.9754	28.283	19.6151	26.2539	7.05116	3.81589	4.77306	4.35694
Dhx38	chr8	LSK+ and LSK-	19.0908	23.9082	15.0873	20.9516	27.7695	34.0862	15.9083	22.2564	24.4596	25.8566	27.4633	26.9428
Ap1g1	chr8	LSK+ and LSK-	9.79143	13.0376	10.9758	11.9723	12.729	13.4513	10.7656	12.0309	28.8853	26.9544	33.4967	29.4122
Cog4	chr8	LSK+ and LSK-	27.8237	30.7806	31.9344	37.3974	28.3854	33.6223	21.1396	28.2741	13.6875	11.7673	13.8504	12.9698
Aars	chr8	LSK+ and LSK-	53.0505	55.6166	26.0045	41.1026	45.4663	55.7171	41.1107	53.9158	31.6744	26.6666	23.3403	29.9647
Glg1	chr8	LSK+ and LSK-	35.7303	36.1062	32.6107	37.0626	47.0984	56.6624	43.6204	48.0574	29.6972	31.662	41.1909	33.9446
Mlkl	chr8	LSK+ and LSK-	33.3985	38.2858	27.3071	39.2374	20.2611	30.6235	14.6089	19.9596	5.98782	5.97624	4.70754	5.51485
Mon1b	chr8	LSK+ and LSK-	9.19801	10.1988	9.87641	10.4047	8.91147	10.2227	8.74795	9.1401	19.364	19.6559	19.6619	18.1717
Atmin	chr8	LSK+ and LSK-	17.2596	17.8395	16.3223	16.7532	11.1697	11.5806	10.4664	12.5891	14.6192	14.0658	13.0623	13.298
Cmip	chr8	LSK+ and LSK-	26.5023	34.6178	28.9186	31.4427	31.909	35.1966	25.4912	35.4292	102.184	103.254	104.654	104.367
Mbtps1	chr8	LSK+ and LSK-	46.0877	50.318	48.4218	52.0105	29.4397	35.2073	30.0418	31.6194	21.999	20.3775	18.6325	21.1777
Usp10	chr8	LSK+ and LSK-	82.4912	84.4186	59.7346	76.1759	64.6715	72.1634	66.0858	73.9888	45.2164	45.5991	40.861	39.23
Piezo1	chr8	LSK+ and LSK-	5.39802	8.11774	3.69854	5.11327	9.29721	9.73796	5.54799	9.31863	25.1521	23.2863	19.48	26.6173
Fanca	chr8	LSK+ and LSK-	7.91469	9.5818	5.04395	8.24023	10.6359	11.7891	6.19436	9.43704	8.97711	7.63663	7.60974	6.63126
Urb2	chr8	LSK+ and LSK-	8.69855	14.7756	9.54156	10.033	9.05485	10.1218	9.25923	10.12	11.9249	11.2763	12.4143	12.4407
Galnt2	chr8	LSK+ and LSK-	49.7522	62.6203	51.8614	54.1572	33.565	35.887	25.9923	26.3286	21.1961	21.1288	24.5475	25.0223
Cog2	chr8	LSK+ and LSK-	31.5867	32.9999	33.0585	34.388	21.9034	26.0626	21.8787	24.3671	9.13071	10.0181	12.1146	10.3322
Exoc8	chr8	LSK+ and LSK-	5.14149	7.29753	6.08024	6.60435	6.71751	7.67746	6.16639	7.00385	9.41025	7.76038	8.37496	7.5345
Gm17296	chr8	LSK+ and LSK-	4.14698	5.65911	3.16584	5.48458	5.73611	7.06103	5.36911	6.59774	8.70343	6.74115	7.47036	9.41767
2610044O15Rik8	chr8	LSK+ and LSK-	5.41152	5.95702	6.53737	6.58837	3.31373	4.00495	3.68347	4.14117	1.38273	2.23762	4.06855	2.15229
Casp1	chr9	LSK+ and LSK-	39.8467	44.682	39.4252	49.7826	35.1926	37.928	30.5882	33.4387	13.3904	26.1719	17.6411	15.4954
Ccdc82	chr9	LSK+ and LSK-	6.24143	8.28473	5.09313	6.81145	4.58142	4.93421	3.97261	4.75751	6.26893	7.77622	9.21255	7.9326
Dnmt1	chr9	LSK+ and LSK-	97.9279	124.037	54.0933	108.466	78.1861	87.897	39.9494	69.978	88.3241	83.9625	80.7264	86.2912
Raver1	chr9	LSK+ and LSK-	22.7086	23.185	17.2385	22.9403	19.595	21.4802	20.5542	22.8944	53.0981	61.0052	41.1764	38.6736
Tyk2	chr9	LSK+ and LSK-	20.6061	26.5306	25.5237	26.8056	22.4076	25.4348	15.4478	19.195	10.5829	11.1454	12.609	10.4763
Ilf3	chr9	LSK+ and LSK-	62.6315	70.6498	49.2471	67.2377	36.9672	38.6465	30.4006	35.2135	30.2873	28.4229	22.9967	26.7323
Dnm2	chr9	LSK+ and LSK-	81.4051	84.6847	64.7685	75.4536	68.3816	78.7985	38.3095	57.909	48.4305	55.2043	59.7534	54.2491
Carm1	chr9	LSK+ and LSK-	50.8717	53.7728	40.2332	41.0484	37.9937	40.8542	32.8739	45.5307	46.0799	45.7806	36.0336	39.5814
Prkcsh	chr9	LSK+ and LSK-	77.1015	81.0017	70.8309	83.477	88.741	100.909	64.1128	85.7582	48.2333	49.5279	43.91	36.7209
Dpy19l1	chr9	LSK+ and LSK-	18.3157	23.8183	17.4388	22.1834	28.9914	34.1555	37.1993	42.4642	26.5143	29.3102	26.6467	26.6267
Ncapd3	chr9	LSK+ and LSK-	18.167	24.1227	15.0146	22.5803	19.8931	21.0699	12.8995	18.801	25.5777	22.6446	23.8405	24.0954
Nfrkb	chr9	LSK+ and LSK-	13.7932	16.6419	13.0154	15.1025	9.75209	9.93512	5.50781	9.5619	9.48292	9.41243	9.71288	10.4082
Ets1	chr9	LSK+ and LSK-	8.36518	10.9704	11.6324	12.0438	7.83638	8.03151	2.65594	2.70507	26.0052	24.6552	36.7495	32.4666
Nlrx1	chr9	LSK+ and LSK-	3.03861	3.58073	3.78218	4.37195	5.05933	7.05089	3.72721	4.34909	10.9006	12.0533	14.3389	13.3818
Pcsk7	chr9	LSK+ and LSK-	10.7622	11.0736	10.712	11.8077	11.1628	11.6006	7.32173	9.39427	6.88706	6.05017	7.60954	7.67761
Ddx10	chr9	LSK+ and LSK-	29.7783	33.9298	26.1126	33.3303	26.8787	28.3949	24.3243	31.8725	25.2524	30.4254	26.8396	24.9686
Npat	chr9	LSK+ and LSK-	8.29302	9.76055	8.82427	8.91975	7.23909	8.24025	6.34574	8.78914	19.9714	19.4338	18.8403	17.2905
Commd4	chr9	LSK+ and LSK-	83.5167	85.1902	97.1397	98.1059	87.5956	88.8641	111.803	113.541	48.6774	41.8552	43.428	40.9256
Tle3	chr9	LSK+ and LSK-	4.01453	5.7484	3.51162	4.3128	4.97412	6.7483	5.70584	8.04344	44.6896	45.8363	52.6226	46.1459
Kif23	chr9	LSK+ and LSK-	32.3285	38.5428	23.2061	33.9046	31.2525	32.0105	15.8375	17.619	33.1015	32.433	29.4785	27.306
Dpp8	chr9	LSK+ and LSK-	20.3546	23.149	20.4518	22.6631	21.7334	23.7574	18.9565	20.7661	42.7931	40.7355	45.3268	40.2787
Lactb	chr9	LSK+ and LSK-	20.4367	20.4823	11.2083	18.8106	25.1272	26.1557	19.6824	21.7523	9.33039	15.3972	9.75351	9.0339
Tex9	chr9	LSK+ and LSK-	4.67055	4.80494	3.46659	4.6278	4.92351	4.97833	5.06444	7.04665	13.5671	11.5836	10.9764	11.2452
Rfx7	chr9	LSK+ and LSK-	6.56492	8.54984	7.26746	8.90158	6.59196	6.80072	4.57073	6.59345	28.7934	33.1758	33.6096	28.9446
Mapk6	chr9	LSK+ and LSK-	14.4835	18.3057	16.4497	18.4776	13.4359	14.9719	11.6271	12.5883	41.3322	32.3566	35.6014	49.2861
Gclc	chr9	LSK+ and LSK-	38.0529	40.1164	37.0723	39.7086	39.2425	42.6958	40.3637	47.424	31.3266	31.0612	26.1623	32.173
Ttk	chr9	LSK+ and LSK-	18.6865	20.6262	12.4425	20.2233	19.0058	19.1773	11.5368	14.047	14.8378	12.3245	14.0668	16.9642
Ibtk	chr9	LSK+ and LSK-	15.4617	19.3414	16.6136	18.7064	20.5549	22.16	15.25	16.618	17.7913	19.1499	22.4024	18.417
Tbc1d2b	chr9	LSK+ and LSK-	14.0975	19.532	14.6078	16.4332	22.0752	26.9319	11.5079	21.0531	25.4856	29.714	30.7818	27.7706
Pik3cb	chr9	LSK+ and LSK-	3.34535	3.88736	3.41237	3.42709	6.82374	7.83135	6.05254	6.46091	14.25	12.9824	20.5267	19.1185
Dbr1	chr9	LSK+ and LSK-	15.0336	15.5692	13.2551	13.9434	16.6983	23.5635	22.7577	24.7116	11.8135	10.3033	9.06898	11.3905
Topbp1	chr9	LSK+ and LSK-	44.1352	53.0196	31.937	49.4597	42.8806	46.7336	29.7171	40.6245	50.8347	48.0131	49.8761	48.6295
Dnajc13	chr9	LSK+ and LSK-	3.57166	5.54233	3.76993	4.1498	7.87831	9.45518	3.98112	5.43351	22.9875	28.5197	26.9499	25.4268
Pik3r4	chr9	LSK+ and LSK-	15.058	16.2018	14.8891	18.5765	11.3429	12.8467	9.45695	9.6194	10.2573	7.14875	11.6949	8.73091
Glyctk	chr9	LSK+ and LSK-	2.60588	2.9558	3.47058	3.9459	1.36096	1.43231	1.46702	1.84089	1.62708	0.324652	0.849101	0.844211
Alas1	chr9	LSK+ and LSK-	34.1226	46.3598	27.8375	35.2732	426.463	541.981	209.124	216.843	37.2742	38.948	36.2892	28.8793
Poc1a	chr9	LSK+ and LSK-	17.5477	18.4493	12.0598	16.8477	30.5661	36.1287	27.1581	27.7893	8.05628	9.78341	8.14927	7.68823
Traip	chr9	LSK+ and LSK-	15.2193	15.4243	13.1232	14.4716	15.9782	16.8543	9.71704	13.8863	8.16451	6.66579	6.88932	8.48807
Rnf123	chr9	LSK+ and LSK-	28.9989	34.3248	27.0395	27.6647	21.8414	22.6788	14.7157	27.1533	19.5536	13.5656	15.838	15.831
Apeh	chr9	LSK+ and LSK-	50.9568	52.4246	50.5495	50.7821	45.5866	46.7007	56.1133	58.7529	27.6111	23.9219	21.3806	29.0606
Usp19	chr9	LSK+ and LSK-	58.0994	63.4846	60.622	67.535	47.4821	52.381	32.1423	41.8892	26.2531	21.4425	24.6622	20.8859
Qrich1	chr9	LSK+ and LSK-	78.5123	80.7875	67.5897	77.9635	59.1699	63.1365	60.3478	63.8978	72.788	70.4156	69.5945	71.237
Impdh2	chr9	LSK+ and LSK-	11.3852	11.3906	8.84188	11.4144	6.53993	8.73246	9.25841	12.3328	8.31169	4.62906	6.23131	6.08981
Mir425	chr9	LSK+ and LSK-	4.00453	15.3635	5.78607	7.58186	12.4456	21.1971	12.2335	14.6392	0	0	0	0
Arih2	chr9	LSK+ and LSK-	16.3988	20.4505	15.8276	16.7768	14.6174	15.2703	13.9444	18.2345	9.50449	7.3925	8.58298	8.293
Cdc25a	chr9	LSK+ and LSK-	31.1077	32.2687	24.2383	30.1673	39.9449	44.1792	35.5032	38.9516	24.5776	25.2918	24.015	21.031
Dhx30	chr9	LSK+ and LSK-	47.1377	50.4989	43.8302	46.8262	33.5061	36.247	27.3081	33.9398	15.5802	12.9944	14.954	13.7798
Dync1li1	chr9	LSK+ and LSK-	27.707	34.2436	33.9817	34.4694	33.5088	37.0587	35.3742	38.2638	24.2355	25.8982	25.459	23.9804
Oxsr1	chr9	LSK+ and LSK-	7.37587	9.31835	7.12159	7.57913	9.91094	10.0572	9.58462	10.7076	13.3801	12.4739	11.8898	13.2263
Wdr48	chr9	LSK+ and LSK-	29.9422	33.8351	28.786	36.4627	26.3047	29.1892	20.7068	25.3747	17.9954	15.1178	20.5058	17.8958
Tgm4	chr9	LSK+ and LSK-	2.50373	2.94116	2.09483	2.51832	4.73284	5.14116	4.24326	4.86632	3.26898	1.98334	2.86011	2.77825
Cops5	chr1	LSK+ and Lin-	55.7156	55.7551	55.3207	57.6385	58.3712	61.1289	77.7952	75.1497	20.2173	24.7294	15.8008	19.221
Zfp451	chr1	LSK+ and Lin-	11.4027	11.9903	11.2793	12.5747	7.83821	8.7368	7.95224	7.16914	9.06568	11.303	9.40894	9.74372
Nif3l1	chr1	LSK+ and Lin-	31.7643	34.0148	29.7669	33.7472	25.9876	27.9306	40.7255	36.066	14.7701	15.1858	10.0597	12.1809
Atic	chr1	LSK+ and Lin-	39.171	39.3598	28.1805	34.0309	43.6549	44.7322	71.898	57.4096	68.3139	72.8216	54.0495	63.1629
Rqcd1	chr1	LSK+ and Lin-	50.829	59.7045	37.8726	47.5056	48.731	53.8652	64.8742	57.6574	34.7506	39.2846	28.7915	34.7343
Tuba4a	chr1	LSK+ and Lin-	301.832	360.59	207.176	299.696	571.745	660.571	554.922	477.886	213.177	258.117	213.14	267.533
Mrpl44	chr1	LSK+ and Lin-	51.1955	51.4751	44.2329	48.6229	58.5517	68.424	66.7654	55.8185	10.7783	11.9935	10.3902	13.0935
Agfg1	chr1	LSK+ and Lin-	24.765	27.3483	24.5079	28.1963	23.5515	27.8843	25.4861	25.251	32.7482	34.0683	30.6179	37.4218
Gbx2	chr1	LSK+ and Lin-	16.9335	19.3712	12.8143	16.587	11.0328	9.56604	13.9304	12.0009	1.55938	1.78023	1.52597	3.71579
Pam	chr1	LSK+ and Lin-	15.4793	19.0644	23.4812	27.4185	11.3504	14.055	14.0192	13.6695	6.27448	6.63003	7.11624	7.37021
Dsel	chr1	LSK+ and Lin-	0.597587	1.07389	1.23743	1.51665	0.763792	0.627325	0.71489	0.43008	0.624975	1.00973	0.68235	1.01703
R3hdm1	chr1	LSK+ and Lin-	17.0309	20.8493	13.3854	20.7755	16.9707	15.5596	10.8595	17.4558	56.1452	56.3743	47.5714	51.5982
Tmem9	chr1	LSK+ and Lin-	50.8231	62.1856	52.6444	59.4513	32.4554	24.8443	65.5199	48.5709	11.3665	11.8409	7.303	8.42156
Qsox1	chr1	LSK+ and Lin-	28.1425	33.2628	22.7596	28.1507	19.4349	21.8109	24.3437	22.4153	14.3817	15.4555	15.1808	17.9694
Dars2	chr1	LSK+ and Lin-	26.3744	29.7183	26.7814	30.2849	23.7791	29.3664	29.718	28.0133	7.15482	9.69708	8.00258	8.6106
Pbx1	chr1	LSK+ and Lin-	3.13717	4.48678	3.96534	4.07127	2.4188	1.972	3.31619	2.79949	11.6391	14.3509	13.3745	15.1489
Fcgr3	chr1	LSK+ and Lin-	3.74407	5.52534	3.03783	3.63193	85.5209	105.698	61.6981	40.3166	73.0547	89.0595	83.9228	88.5537
Fcer1g	chr1	LSK+ and Lin-	18.4403	25.8867	26.7744	28.5868	125.956	143.766	112.083	75.3973	183.558	285.871	202.147	222.687
Tagln2	chr1	LSK+ and Lin-	597.071	711.863	511.021	589.942	531.692	586.361	722.746	605.191	329.8	351.844	301.046	347.458
Fh1	chr1	LSK+ and Lin-	83.9061	111.573	85.3919	91.8857	111.551	131.63	151.137	135.191	45.6687	65.6015	40.9021	49.4724
Exo1	chr1	LSK+ and Lin-	14.2442	15.4818	8.49213	14.02	15.0724	15.1918	15.3094	14.8955	7.87206	9.17665	6.97237	8.06857
2021-03-02	chr1	LSK+ and Lin-	82.8339	89.4841	76.3227	76.9958	85.7816	96.4105	136.583	103.766	23.5835	31.657	23.1286	27.5402
Dtl	chr1	LSK+ and Lin-	46.7681	61.9402	38.7022	58.0598	42.4539	46.5646	50.6823	47.8281	26.1663	29.0443	24.953	26.2541
Nup43	chr10	LSK+ and Lin-	21.2488	23.6502	20.3426	21.841	24.6677	25.6428	39.4267	33.4238	11.771	12.7626	14.2511	14.289
Tab2	chr10	LSK+ and Lin-	7.1048	8.15793	6.89784	7.72996	7.99832	6.6258	5.83366	7.18893	87.0909	93.7345	86.176	89.2822
Sf3b5	chr10	LSK+ and Lin-	111.652	114.82	100.029	113.208	205.154	225.56	265.638	227.305	57.3784	74.2516	46.8779	47.7374
Cited2	chr10	LSK+ and Lin-	77.1415	87.6038	106.451	122.994	160.735	184.441	124.387	100.949	92.5419	104.23	108.52	116.156
Tnfaip3	chr10	LSK+ and Lin-	4.94138	6.98966	6.55576	6.72334	6.32982	3.98518	1.57551	2.33153	6.19944	7.88665	6.03336	6.17436
Med23	chr10	LSK+ and Lin-	10.0963	12.6505	10.3237	12.2847	8.22597	7.93806	7.37439	8.96906	14.0594	14.1948	12.8502	13.8167
Fyn	chr10	LSK+ and Lin-	40.0289	41.6065	36.7933	40.7705	15.7232	12.15	16.7846	15.9998	13.0839	13.6344	12.4188	14.9487
Gtf3c6	chr10	LSK+ and Lin-	57.3393	57.5018	52.6774	60.6352	61.8823	60.0814	69.8911	59.9751	29.9342	33.3486	22.0233	25.9828
Psap	chr10	LSK+ and Lin-	268.507	302.54	264.405	315.914	199.873	245.713	176.432	154.861	273.008	404.875	355.792	361.236
Lrrc20	chr10	LSK+ and Lin-	6.57744	7.45922	6.09174	8.05266	8.47128	7.71897	7.94982	13.1542	8.22948	8.8446	7.5767	7.85916
Vps26a	chr10	LSK+ and Lin-	38.7153	41.7223	45.149	45.8523	42.132	48.4046	48.85	47.5278	40.6267	43.1926	36.4277	45.4365
Cdk1	chr10	LSK+ and Lin-	42.5376	48.2945	33.7663	47.5668	61.1971	60.1118	55.8492	54.9724	27.5053	37.5995	27.3961	33.9626
Snrpd3	chr10	LSK+ and Lin-	168.899	169.864	136.738	147.477	294.022	293.994	314.313	345.185	188.449	206.392	149.336	152.449
Lss	chr10	LSK+ and Lin-	5.20417	5.9	3.70502	4.27988	3.95966	3.80134	4.62949	5.51622	2.1276	2.27242	1.33585	2.03333
Bsg	chr10	LSK+ and Lin-	259.197	267.244	235.251	259.857	317.313	365.168	438.072	391.652	191.912	214	156.078	183.584
Wdr18	chr10	LSK+ and Lin-	77.3115	82.566	55.5071	68.5242	84.569	102.888	118.74	113.943	20.8523	21.7169	14.793	18.6336
Klf16	chr10	LSK+ and Lin-	15.1529	20.1963	12.1139	14.1401	13.6129	12.6554	19.0988	22.7736	12.8404	13.7362	9.61966	12.2835
Dohh	chr10	LSK+ and Lin-	61.302	70.6712	54.5557	67.3635	97.2507	112.452	138.618	130.023	27.1536	27.226	21.6839	28.7656
Tmem263	chr10	LSK+ and Lin-	10.8911	11.6021	11.7301	12.2819	11.1457	12.2655	16.894	11.3322	9.28427	10.1056	9.92724	10.7922
Slc25a3	chr10	LSK+ and Lin-	175.82	175.892	149.801	162.447	207.918	208.723	302.924	249.809	239.563	282.45	209.33	236.067
Ube2n	chr10	LSK+ and Lin-	6.59275	8.1926	6.45854	7.1646	7.799	8.00875	9.20121	7.59987	7.9817	9.80344	7.4798	9.73842
Mdm1	chr10	LSK+ and Lin-	10.3322	13.2741	12.9437	15.806	14.3244	12.703	8.25433	9.19188	7.36484	13.0473	10.6858	11.4705
Slc16a7	chr10	LSK+ and Lin-	5.47125	6.22001	5.26438	6.66038	4.73009	5.40855	3.8416	2.55945	3.07939	3.97017	3.35285	5.31996
Shmt2	chr10	LSK+ and Lin-	156.871	162.107	94.8884	137.376	154.66	167.053	198.759	178.529	72.0737	89.4469	54.2728	63.0352
Atp5b	chr10	LSK+ and Lin-	955.79	986.048	784.922	939.721	1168.95	1291.7	1671.17	1430.81	571.783	575.269	469.521	514.432
Cs	chr10	LSK+ and Lin-	79.8993	88.6807	61.0857	77.4666	83.6975	95.4042	111.357	110.91	86.5467	92.8794	71.4204	79.0265
Eif4enif1	chr11	LSK+ and Lin-	32.6563	35.0065	28.3737	34.9272	26.2363	25.8908	18.3064	31.7272	42.9994	43.0148	39.9978	43.9679
Plek	chr11	LSK+ and Lin-	29.6035	38.9554	34.1058	46.3982	17.7534	16.9019	26.6226	15.0335	94.1054	99.3881	128.684	168.495
Ppp3r1	chr11	LSK+ and Lin-	34.4044	40.6887	35.4464	36.0785	43.8541	43.7203	48.412	46.3236	41.4351	43.3295	42.2047	43.1324
Fbxw11	chr11	LSK+ and Lin-	39.362	48.1421	37.3856	43.6778	30.445	38.4564	34.8687	30.5502	16.9396	19.2969	18.2588	20.3105
Nudcd2	chr11	LSK+ and Lin-	56.1089	63.8321	50.0427	53.1027	86.1534	88.2504	116.551	97.0369	23.9161	25.971	24.9655	26.4812
Psme2b	chr11	LSK+ and Lin-	90.7352	100.367	83.2631	84.6841	105.153	122.009	149.575	137.38	27.2472	39.9831	33.7446	38.0602
9530068E07Rik	chr11	LSK+ and Lin-	116.792	125.041	119.316	127.244	113.704	130.034	139.102	106.673	51.8453	54.616	51.2469	55.2978
Uqcrq	chr11	LSK+ and Lin-	72.587	76.2731	68.0066	75.0281	376.286	408.979	460.429	380.231	134.269	151.979	104.614	135.672
Hint1	chr11	LSK+ and Lin-	182.255	187.223	169.916	184.226	449.395	464.851	646.478	513.203	202.654	224.146	157.79	226.222
Trim58	chr11	LSK+ and Lin-	10.4315	12.0705	7.45225	10.3453	8.26535	9.18131	11.097	10.7488	4.72399	5.7842	4.68675	6.47153
Shmt1	chr11	LSK+ and Lin-	91.2314	104.611	45.2178	82.2738	78.1387	90.3655	88.6455	69.7232	14.449	18.0991	11.9257	14.6235
Tmem107	chr11	LSK+ and Lin-	19.1521	20.2426	17.3705	20.4418	22.8387	25.8051	37.4589	23.8638	4.27083	5.79683	3.03089	4.0961
Per1	chr11	LSK+ and Lin-	13.8044	14.6397	2.63211	2.67924	8.30562	5.28899	2.21899	3.80716	31.9555	37.038	39.6858	40.6186
Cd68	chr11	LSK+ and Lin-	13.0059	20.1402	10.8319	15.1974	18.4976	23.524	19.9076	14.1404	49.8235	77.6226	54.5945	62.7371
Clec10a	chr11	LSK+ and Lin-	4.30867	7.51494	4.55212	10.3045	2.45458	3.86785	2.44662	2.02196	1.39065	1.44986	2.16137	2.29195
0610010K14Rik	chr11	LSK+ and Lin-	68.7743	75.2067	58.6586	66.7267	85.3828	81.3366	94.157	83.2481	39.3598	53.1132	34.3491	38.8434
Psmb6	chr11	LSK+ and Lin-	160.993	161.876	146.385	150.17	237.568	255.369	361.922	294.922	83.1218	92.1989	74.4913	85.4767
Spag7	chr11	LSK+ and Lin-	73.3301	80.937	71.1218	75.839	79.22	79.7552	83.4315	83.2326	26.2988	35.2886	29.9755	34.4604
Mis12	chr11	LSK+ and Lin-	26.3783	26.7743	20.1177	23.7871	22.8903	22.7093	17.6359	18.4555	13.273	17.0869	15.1765	15.877
Emc6	chr11	LSK+ and Lin-	57.0979	61.5492	54.3092	54.3453	94.4477	90.4532	111.919	89.1043	21.69	28.2342	19.5455	24.6372
Rpa1	chr11	LSK+ and Lin-	127.942	143.359	87.0948	137.461	95.3655	110.398	102.254	102.185	42.9844	47.7361	38.5832	44.7281
Spag5	chr11	LSK+ and Lin-	20.9499	23.9869	16.4941	23.733	24.284	22.3814	8.014	17.0859	20.8499	21.2287	18.8928	20.8803
Pigs	chr11	LSK+ and Lin-	55.3519	60.612	47.9927	56.6459	49.6789	57.3898	68.395	54.6772	27.9165	31.413	25.0713	27.3472
Slfn5	chr11	LSK+ and Lin-	1.2604	1.89292	1.71572	1.75198	0.188818	0.418821	0.239561	0.293918	5.94557	9.85847	7.13233	12.0558
AA465934	chr11	LSK+ and Lin-	10.7577	15.1311	7.17947	17.2919	28.2888	41.2619	59.5534	36.8772	5.78685	14.351	7.45535	11.9009
Tubd1	chr11	LSK+ and Lin-	7.53508	9.71903	10.3862	11.996	11.3489	11.156	12.3742	10.9669	5.02218	7.56496	6.48273	8.0635
Msi2	chr11	LSK+ and Lin-	12.1152	13.5971	11.4214	13.6418	3.964	2.492	6.51666	4.3098	28.4863	32.4	26.0659	27.0128
Ankrd40	chr11	LSK+ and Lin-	27.5677	27.5768	20.1321	25.4699	19.9696	19.7062	19.1126	18.0366	13.8895	18.7076	13.9117	14.0407
Fam117a	chr11	LSK+ and Lin-	166.723	206.03	160.267	203.21	114.694	125.421	148.578	128.808	42.5716	45.3086	49.0063	49.8591
Slc35b1	chr11	LSK+ and Lin-	35.0439	41.7053	20.7803	25.7039	75.9214	88.8902	64.586	60.7165	23.3879	24.1202	18.3752	20.0188
Kpnb1	chr11	LSK+ and Lin-	32.5431	36.9329	21.9286	32.2556	27.4304	27.1575	25.4187	28.2215	122.703	125.444	101.587	112.357
Top2a	chr11	LSK+ and Lin-	59.3387	84.828	44.9441	74.9482	77.6977	76.2661	43.7191	54.3368	136.986	140.215	135.847	144.797
Igfbp4	chr11	LSK+ and Lin-	244.284	390.741	186.004	300.862	398.532	473.058	430.341	299.294	84.1754	97.8251	78.0148	84.7176
Rab5c	chr11	LSK+ and Lin-	17.5084	27.5122	21.0245	28.5112	23.7957	21.3759	27.245	33.6586	110.87	132.706	108.24	129.48
Dusp3	chr11	LSK+ and Lin-	3.3109	3.36823	2.44897	2.5252	1.77923	1.53541	2.51791	1.71136	9.44585	13.0796	10.666	15.2587
Grn	chr11	LSK+ and Lin-	86.0037	107.845	92.7632	107.395	94.0445	116.343	106.069	75.1606	81.7348	121.894	105.895	110.157
Gosr2	chr11	LSK+ and Lin-	77.7357	83.6177	64.4901	67.046	55.5868	64.895	64.6886	57.1955	22.6451	25.3916	22.134	23.8577
Arf2	chr11	LSK+ and Lin-	21.8042	23.4462	22.766	22.8889	17.499	15.9674	16.515	17.5254	5.44046	6.97033	4.33823	5.82917
Ccdc47	chr11	LSK+ and Lin-	36.0812	37.0008	34.9631	38.1217	39.9834	39.9048	39.6128	42.5835	23.3449	26.7528	23.1334	25.3558
Smarcd2	chr11	LSK+ and Lin-	161.779	180.639	149.408	174.094	131.83	153.582	141.509	140.189	56.0934	62.6617	53.815	58.7411
Grb2	chr11	LSK+ and Lin-	92.2345	106.805	92.8448	102.957	82.9687	92.8195	96.7733	93.2426	66.3956	69.0068	60.9256	67.4668
Syngr2	chr11	LSK+ and Lin-	137.715	156.475	107.256	119.607	223.219	273.749	265.982	250.65	100.254	102.597	85.4403	85.724
Tk1	chr11	LSK+ and Lin-	46.8901	55.6169	39.3381	56.2253	68.8268	73.7192	79.4278	77.8138	31.3319	38.9466	23.6977	37.2598
Birc5	chr11	LSK+ and Lin-	24.9872	28.9819	21.3339	26.4122	47.9688	47.5803	40.2971	44.1562	18.3077	20.788	17.2387	19.7439
Eif4a3	chr11	LSK+ and Lin-	88.9317	91.6807	68.7467	77.3636	85.4073	88.3009	101.639	100.114	52.1471	55.879	43.0734	57.0743
Alyref	chr11	LSK+ and Lin-	279.22	283.339	182.786	255.673	390.64	427.343	441.344	416.315	80.5198	82.7918	60.4013	72.4873
Tbcd	chr11	LSK+ and Lin-	31.1753	36.0379	24.0798	32.469	24.8474	26.8756	37.8393	32.9615	12.1782	14.1252	13.1557	17.0018
Fkbp1b	chr12	LSK+ and Lin-	1.9614	2.37541	1.89987	2.01393	8.1146	11.0672	5.33222	4.97568	3.717	4.34476	4.4139	6.5008
Heatr5a	chr12	LSK+ and Lin-	11.8005	14.8389	12.708	17.0773	8.67035	8.36362	9.05494	10.2547	23.8738	26.2059	26.3983	26.4539
Nfkbia	chr12	LSK+ and Lin-	81.3332	86.0961	55.7426	60.9409	124.968	69.911	41.1218	42.2921	25.4023	37.5421	38.2592	39.7552
Prps1l3	chr12	LSK+ and Lin-	36.0317	39.893	33.959	38.1571	36.2903	34.617	51.7799	40.5949	27.4425	31.5437	20.2092	26.1765
Frmd6	chr12	LSK+ and Lin-	8.64125	11.5943	7.71618	10.5017	2.76992	2.4982	2.1006	2.35228	2.48452	2.93275	2.05602	2.83328
Prkch	chr12	LSK+ and Lin-	46.5799	47.3495	40.7824	43.2507	9.19331	8.57517	13.4578	12.1337	5.77964	10.8812	9.01171	9.66557
Eif2s1	chr12	LSK+ and Lin-	41.8239	45.6459	42.5469	44.6937	47.581	56.1123	65.6337	64.9839	30.6446	35.0019	24.0628	31.3149
Coq6	chr12	LSK+ and Lin-	31.5713	32.4176	31.1497	34.6215	29.9205	30.8885	35.5605	33.6081	9.22303	10.9267	6.44351	8.37772
Npc2	chr12	LSK+ and Lin-	38.879	43.4974	39.6259	47.0638	53.8119	60.563	69.6951	48.0147	53.2626	61.2907	49.9534	57.1586
Tmed10	chr12	LSK+ and Lin-	26.0476	34.696	23.1143	28.4327	30.4746	34.7072	34.3065	27.096	46.6746	64.8192	48.6111	49.422
Gpatch2l	chr12	LSK+ and Lin-	17.8308	17.965	18.5643	20.8331	10.2979	11.2112	10.7243	9.6209	9.34709	12.1081	10.147	10.5773
Ankrd9	chr12	LSK+ and Lin-	4.7043	5.63046	3.82472	4.81045	7.00193	6.02618	8.26397	9.61822	2.48005	3.34755	2.90163	3.53655
Siva1	chr12	LSK+ and Lin-	62.3211	68.2741	49.3029	64.1265	135.076	147.322	174.952	140.04	47.2094	60.1957	44.9433	64.4138
Crip1	chr12	LSK+ and Lin-	76.5966	104.284	82.323	86.6396	138.188	111.07	174.678	145.388	140.916	187.545	136.248	152.88
Rapgef5	chr12	LSK+ and Lin-	1.52166	1.99371	1.12782	1.39414	1.50964	1.75741	0.693293	0.778975	1.36532	1.38832	1.24521	1.53397
Zkscan8	chr13	LSK+ and Lin-	2.63248	3.5368	2.15539	2.87866	2.80246	2.04981	2.23642	2.35094	7.72675	8.20834	7.24148	8.24715
Hist1h4d	chr13	LSK+ and Lin-	11.7524	19.4403	16.7057	20.6866	63.8704	60.9607	130.732	62.9534	4331.44	4618.21	3004.59	3645.42
Hist1h1e	chr13	LSK+ and Lin-	8.39824	12.1253	11.4329	11.8724	35.6855	33.8828	49.6714	23.9459	1813.9	2056.58	1885.61	1938.23
Hfe	chr13	LSK+ and Lin-	6.19748	8.61674	6.37517	7.28618	11.2768	16.0435	8.2171	6.9206	2.73334	5.79694	3.91069	4.63688
BC005537	chr13	LSK+ and Lin-	10.1801	13.7253	11.0168	16.3815	13.0079	8.74786	9.77783	14.8556	106.261	114.611	109.081	112.565
Uqcrfs1	chr13	LSK+ and Lin-	104.23	119.293	102.138	116.403	148.349	153.458	243.624	174.678	34.0398	38.0134	29.3132	33.6411
Serpinb6a	chr13	LSK+ and Lin-	13.9458	14.1745	14.5133	14.6458	7.57392	7.95264	10.0184	8.30005	6.46016	12.8548	9.11238	9.24573
F13a1	chr13	LSK+ and Lin-	4.7469	30.7771	1.58339	18.2316	149.506	243.754	95.658	78.0444	103.807	121.22	135.523	143.585
Smad5	chr13	LSK+ and Lin-	5.80447	8.98954	7.38336	7.4326	5.72809	5.00917	5.85211	5.10127	10.4447	11.2224	9.7967	11.0456
Fbp1	chr13	LSK+ and Lin-	92.4913	132.892	71.7558	128.693	39.3066	42.4068	57.4387	28.5848	2.21386	6.62142	3.75557	3.84803
Fancc	chr13	LSK+ and Lin-	6.15507	6.80967	6.40173	6.51925	6.08258	5.28747	6.60279	5.39752	2.64979	2.82051	2.77025	3.46184
Zfp874b	chr13	LSK+ and Lin-	3.68391	4.77165	4.81497	6.68997	2.69817	2.44764	3.24181	2.95825	3.1684	3.46168	4.02673	4.05352
Mrpl36	chr13	LSK+ and Lin-	90.6346	97.8195	86.3833	92.4132	140.953	158.652	229.88	183.634	48.1889	52.1874	33.0242	36.7744
Zfyve16	chr13	LSK+ and Lin-	2.42064	3.34357	2.91298	3.30298	1.92732	1.87304	1.62752	1.12097	3.13104	3.63653	4.617	4.78403
Homer1	chr13	LSK+ and Lin-	0.944304	1.01372	1.09466	1.31616	1.57498	1.51144	1.44552	1.78577	3.12291	3.41853	3.32004	4.05618
F2r	chr13	LSK+ and Lin-	25.3685	28.2742	23.0272	25.608	14.9596	11.0187	36.7364	28.2809	10.4433	24.2577	14.8687	16.9578
Ppif	chr14	LSK+ and Lin-	130.024	132.507	97.8273	116.983	110.237	105.917	181.35	169.823	65.7982	76.3314	53.4761	74.5385
Arf4	chr14	LSK+ and Lin-	164.123	166.794	150.918	162.328	166.946	180.391	228.161	157.435	70.4729	73.0959	61.5277	67.41
Phf7	chr14	LSK+ and Lin-	14.4316	19.8895	18.1403	19.4288	10.6212	13.0582	14.8876	12.7374	6.23009	7.74981	4.97989	6.48638
Btd	chr14	LSK+ and Lin-	19.8267	21.1578	21.7254	24.8164	14.1944	15.6631	20.9776	13.2369	5.85901	6.62627	6.32786	8.04822
Ghitm	chr14	LSK+ and Lin-	154.103	158.678	156.977	161.559	119.692	133.759	161.589	131.482	29.381	30.5055	25.7584	34.0464
Cdkn3	chr14	LSK+ and Lin-	11.9669	12.4378	10.1117	13.8865	17.9954	18.982	24.7928	15.4562	10.5896	14.3826	14.88	16.8679
Cnih1	chr14	LSK+ and Lin-	40.7743	45.1264	47.2818	47.6527	50.6386	54.7833	76.8458	51.906	58.8955	67.1841	52.0716	56.4478
Dad1	chr14	LSK+ and Lin-	25.5496	26.162	18.7876	22.8407	54.6965	58.6884	68.8229	54.0252	29.1268	34.2504	22.8205	30.7935
Psmb5	chr14	LSK+ and Lin-	36.4821	40.7421	20.4083	41.3654	56.2883	71.3599	115.351	73.8007	21.8036	34.2737	17.6077	29.2573
Nop9	chr14	LSK+ and Lin-	40.4375	44.1558	28.1781	38.9055	49.3273	57.6994	73.7906	59.8429	15.0436	16.2642	13.1876	15.0671
Nynrin	chr14	LSK+ and Lin-	9.74526	13.1101	12.3189	13.4262	3.39049	3.31695	4.47278	2.73895	2.76061	3.2229	3.20272	3.71836
Cryl1	chr14	LSK+ and Lin-	21.3149	21.4227	19.1968	24.0958	18.0668	16.2444	30.0781	23.2608	7.46007	11.5086	9.65665	10.7234
Ska3	chr14	LSK+ and Lin-	20.7845	25.5502	14.9146	20.5047	21.1823	20.6812	17.6531	18.8141	13.8361	18.2121	13.6807	13.8503
Phf11b	chr14	LSK+ and Lin-	7.88509	10.3825	9.8774	11.1866	1.64148	2.82506	2.32016	2.10507	3.66001	5.45098	6.1285	9.53152
Pbk	chr14	LSK+ and Lin-	73.8501	80.5564	58.8626	81.0467	70.5782	68.7395	71.8348	59.7404	30.1371	30.5242	26.8171	32.6409
Lacc1	chr14	LSK+ and Lin-	7.44123	7.70655	5.1482	6.34401	5.53938	6.90796	6.36095	5.20673	2.89327	3.44212	2.68228	3.49396
Epsti1	chr14	LSK+ and Lin-	29.2751	31.7798	30.8709	34.6844	5.83362	7.22696	7.44297	7.2541	8.30209	10.0039	8.36182	14.139
Slain1	chr14	LSK+ and Lin-	41.5579	42.4662	43.2839	44.5711	14.4716	12.8506	14.7527	12.7158	7.39407	8.40868	7.55261	8.29286
Rnf219	chr14	LSK+ and Lin-	23.4698	25.755	18.068	24.3001	17.6728	15.9912	20.2201	15.2714	8.71632	9.32229	7.25374	7.50877
Ipo5	chr14	LSK+ and Lin-	40.1804	54.7384	25.8176	41.2872	41.4291	45.897	48.4493	46.0056	65.8175	68.9404	51.6805	64.2487
Stk24	chr14	LSK+ and Lin-	29.2094	30.4184	27.2412	28.3938	17.011	17.5681	22.5105	21.817	107.935	114.708	106.006	114.925
Fyb	chr15	LSK+ and Lin-	11.2114	13.082	11.7052	13.2919	8.58002	7.044	7.11737	12.1026	52.8872	77.7763	77.3767	90.6979
Pabpc1	chr15	LSK+ and Lin-	106.773	135.878	110.023	115.787	143.34	128.327	169.476	120.003	758.198	803.173	740.738	745.848
Fam49b	chr15	LSK+ and Lin-	46.7844	52.4301	41.6056	48.557	80.067	88.7797	64.8988	53.9317	42.5875	53.8209	46.9557	50.9774
Ly6e	chr15	LSK+ and Lin-	305.543	403.196	237.458	332.653	467.541	654.034	570.971	555.53	383.265	486.748	367.646	419.347
Exosc4	chr15	LSK+ and Lin-	41.9703	42.8983	36.2294	37.2167	43.3772	49.3887	62.4141	56.3336	10.684	11.6357	9.34188	11.1818
Zfp251	chr15	LSK+ and Lin-	8.13705	8.39357	9.61456	11.0008	9.70608	11.0469	11.7728	10.4745	7.37045	8.479	7.25257	8.06044
Rpl8	chr15	LSK+ and Lin-	357.736	409.479	369.861	398.698	548.108	544.886	858.031	647.481	778.027	838.291	704.305	797.752
Kctd17	chr15	LSK+ and Lin-	18.4889	22.2624	14.5882	16.5045	7.45136	7.90225	8.70835	7.16543	2.42652	2.60625	2.11474	2.94139
H1f0	chr15	LSK+ and Lin-	108.082	128.96	123.453	133.039	37.1478	30.7805	45.2499	39.2993	14.9661	16.9066	16.7929	19.9649
Polr2f	chr15	LSK+ and Lin-	74.7383	83.4566	67.2532	71.4559	218.918	214.53	300.767	258.419	114.679	151.664	99.3494	143.833
Tmem184b	chr15	LSK+ and Lin-	15.682	21.1774	16.5125	18.1516	16.1153	20.6449	14.6675	13.3257	14.0378	18.1844	19.9749	20.8241
Slc25a17	chr15	LSK+ and Lin-	61.2089	61.2968	63.5054	64.7914	50.7241	56.4223	65.5527	57.0762	23.1283	24.2933	20.405	22.3697
Cenpm	chr15	LSK+ and Lin-	43.3019	48.441	27.1541	42.8719	47.5942	43.3358	61.0359	48.1068	16.427	20.6267	11.8075	14.008
Poldip3	chr15	LSK+ and Lin-	82.7035	97.9273	74.8223	91.4421	77.0737	88.8992	91.0366	89.2428	47.8195	55.0125	42.7703	46.6158
Tspo	chr15	LSK+ and Lin-	151.199	239.538	181.763	250.165	529.236	680.196	631.838	531.508	66.4136	100.864	83.3219	88.7642
Pus7l	chr15	LSK+ and Lin-	14.2577	15.2777	13.3278	15.352	12.6676	12.4584	14.6	14.0097	7.96157	10.1662	5.64382	7.59065
Mfsd5	chr15	LSK+ and Lin-	64.5161	76.1062	52.8257	58.9613	71.8541	77.275	123.95	96.2929	21.3337	27.6199	23.5616	23.6497
Espl1	chr15	LSK+ and Lin-	9.53717	15.8545	6.68683	11.8224	14.2393	13.9022	8.02465	10.0646	12.896	13.5007	12.0403	12.5366
Tfap4	chr16	LSK+ and Lin-	26.0493	26.6469	21.2308	23.1035	15.2555	16.6583	18.5822	17.2263	30.2172	30.8979	21.0065	25.0449
Tmem186	chr16	LSK+ and Lin-	30.4235	33.2883	30.8636	32.7491	20.4996	18.9981	23.9654	21.0169	8.64653	10.3397	8.06152	11.6731
Rrn3	chr16	LSK+ and Lin-	32.054	35.3535	29.2081	31.2109	26.1034	28.2097	36.8137	30.8332	31.2369	32.149	26.531	26.8312
Mzt2	chr16	LSK+ and Lin-	21.1923	23.0673	18.817	20.578	33.3363	34.7221	45.144	39.5146	13.0891	20.3759	13.0917	16.9046
Hic2	chr16	LSK+ and Lin-	2.09734	2.48108	2.11975	2.70685	1.57868	1.74998	1.57395	1.41079	1.07181	1.48519	1.17866	1.27302
Rtn4r	chr16	LSK+ and Lin-	2.64974	5.02944	1.93082	4.26644	10.0572	9.91609	12.369	9.65227	1.94379	2.17109	2.0197	2.40236
Rfc4	chr16	LSK+ and Lin-	79.8929	80.2022	67.1827	81.7166	79.7267	88.5922	95.7107	94.5263	23.9649	26.5338	23.0009	31.1553
Gm4737	chr16	LSK+ and Lin-	7.69437	9.0232	5.63894	9.49549	8.33744	9.34417	11.9896	9.68026	30.123	31.8042	22.8463	27.9822
Gart	chr16	LSK+ and Lin-	129.789	147.745	82.1805	123.857	131.89	158.81	174.367	161.366	55.7158	57.2209	45.4316	51.9696
Donson	chr16	LSK+ and Lin-	14.67	16.0908	12.0073	15.1543	15.1431	14.7012	17.044	19.6582	10.9766	13.9913	9.20462	9.94606
Hlcs	chr16	LSK+ and Lin-	10.8502	11.9203	9.27489	10.8593	4.69976	4.99505	5.90726	5.15979	4.89486	5.92226	5.55318	5.87031
Psmg1	chr16	LSK+ and Lin-	66.3694	67.5189	59.2926	63.6893	85.9065	93.1092	128.072	109.413	29.7097	36.8871	18.7137	26.4748
Mx2	chr16	LSK+ and Lin-	1.20598	5.4264	2.7898	5.45855	0.692248	1.23397	0.103173	0.755401	0.709162	1.19055	1.5006	1.62949
Fgfr1op	chr17	LSK+ and Lin-	30.3006	31.2514	23.0615	25.3881	25.8842	23.0296	18.083	25.7115	4.39913	9.52492	7.9483	8.22774
Ccnf	chr17	LSK+ and Lin-	30.8383	36.4108	24.0603	35.9181	37.0827	44.8208	36.5955	34.9394	33.3347	37.5698	31.5168	34.8656
Nthl1	chr17	LSK+ and Lin-	17.39	18.891	20.3134	21.5752	18.8022	20.3029	16.9286	16.7016	3.18335	4.07388	2.0026	2.87078
Atp6v0e	chr17	LSK+ and Lin-	132.839	135.454	134.561	138.268	223.897	251.293	348.149	249.876	72.1396	83.089	73.6087	91.3999
Cuta	chr17	LSK+ and Lin-	91.5598	103.106	81.1949	91.2869	183.809	180.744	205.619	190.888	78.4303	83.3085	66.7527	72.6248
Bak1	chr17	LSK+ and Lin-	2.06027	3.51673	3.32522	6.1766	6.75392	5.41161	4.75355	6.46306	99.2145	115.462	78.7655	95.148
Wiz	chr17	LSK+ and Lin-	30.4966	30.9198	19.7896	28.0675	19.2564	17.9338	15.0804	20.8564	22.2595	25.1832	19.8028	20.2546
Tapbp	chr17	LSK+ and Lin-	209.699	218.916	193.162	227.062	124.509	159.749	179.438	173.82	59.503	62.5347	57.8596	63.6151
Lsm2	chr17	LSK+ and Lin-	60.8264	70.8518	54.5981	57.6499	110.496	118.259	141.983	127.442	67.1809	80.7806	56.9503	71.4351
D17H6S56E-5	chr17	LSK+ and Lin-	282.46	386.362	239.745	348.115	253.401	293.129	262.042	253.637	141.11	166.935	142.173	147.783
Csnk2b	chr17	LSK+ and Lin-	47.0951	53.2824	40.8073	48.0961	62.8153	68.0059	77.1335	76.3557	124.056	154.422	124.093	126.466
Ddx39b	chr17	LSK+ and Lin-	230.078	251.518	202.236	250.699	241.62	255.123	302.382	289.23	141.202	150.513	122.663	135.002
Tcf19	chr17	LSK+ and Lin-	32.1627	38.4712	32.7521	43.8226	25.7661	26.9596	23.868	20.7523	19.9681	24.9489	20.3772	22.9247
Gtf2h4	chr17	LSK+ and Lin-	31.6441	32.9212	28.4269	31.458	33.8301	35.9644	44.3781	42.9877	10.2261	10.5288	8.2265	10.2336
Tubb5	chr17	LSK+ and Lin-	412.549	575.774	309.095	519.701	356.174	371.204	551.518	368.177	845.856	901.619	713.07	738.625
C920025E04Rik	chr17	LSK+ and Lin-	6.15125	11.3938	10.8196	12.1555	2.38662	2.00989	3.62509	4.00266	1.87339	4.14739	1.06775	1.58157
Mut	chr17	LSK+ and Lin-	23.6512	27.202	23.5919	25.7619	21.0665	24.943	29.205	28.062	13.4981	15.9243	13.7767	17.0003
Mrpl2	chr17	LSK+ and Lin-	71.385	71.7768	63.5772	68.9155	98.2972	109.453	144.126	127.186	29.7259	30.6671	18.7002	18.8857
Ccnd3	chr17	LSK+ and Lin-	123.467	147.833	84.6222	106.792	109.887	126.458	105.884	103.618	138.633	154.866	170.976	192.476
Gm6548	chr17	LSK+ and Lin-	11.3658	11.6525	14.2069	15.1933	3.3975	3.1403	3.36164	5.29134	122.686	158.023	127.995	130.455
Mtpap	chr18	LSK+ and Lin-	32.9833	33.9612	30.5116	32.4083	24.7272	25.1515	27.3879	24.446	17.1064	21.0225	16.4467	18.5684
Snrpd1	chr18	LSK+ and Lin-	43.2029	45.2914	36.3259	38.8109	112.675	108.884	137.571	138.864	137.896	148.938	97.9572	144.82
Elp2	chr18	LSK+ and Lin-	78.4465	79.8979	58.835	71.9715	54.6501	60.0292	64.6617	62.8139	30.0839	39.9138	29.4329	30.746
Sft2d3	chr18	LSK+ and Lin-	9.96143	10.0355	12.5079	13.216	11.0128	10.7829	11.7855	11.823	3.80157	4.52893	2.9213	3.91467
Bin1	chr18	LSK+ and Lin-	42.965	49.9247	27.3239	42.7233	33.4473	33.8558	34.18	23.1135	14.3209	15.2431	11.9733	15.9161
Brd8	chr18	LSK+ and Lin-	50.0185	52.8209	39.3408	50.7571	35.8564	35.7566	22.5379	34.1203	17.1849	18.7338	17.968	18.8026
Cdc25c	chr18	LSK+ and Lin-	13.3038	13.783	12.1679	14.2831	16.221	13.4489	12.3904	12.8292	5.4347	7.25592	7.46303	10.4704
Ticam2	chr18	LSK+ and Lin-	14.5692	16.311	12.5602	14.5985	14.8194	15.734	12.9409	9.54003	7.48606	9.5083	8.328	8.48396
Prrc1	chr18	LSK+ and Lin-	18.271	21.0784	15.3953	16.6492	23.0526	24.7787	21.9935	21.333	13.4014	14.7418	12.8288	12.8362
Iigp1	chr18	LSK+ and Lin-	6.75114	19.6775	12.323	14.6966	0.0817641	0.618408	0.278173	7.98827	1.97895	3.36303	0.80272	1.03358
Camk2a	chr18	LSK+ and Lin-	5.79229	6.20271	4.84525	5.08933	2.75279	2.4638	3.35822	2.0014	1.93262	4.94464	2.99993	3.71768
Afap1l1	chr18	LSK+ and Lin-	91.2168	109.101	81.2433	88.6178	18.7734	17.9289	17.9357	19.3947	6.98784	7.27091	7.22227	12.5057
Pmaip1	chr18	LSK+ and Lin-	0.505469	1.14098	0.225021	1.00165	7.47254	3.37666	1.12086	0.907209	0.60144	2.45996	2.1114	2.7205
Atp5a1	chr18	LSK+ and Lin-	598.636	633.178	494.049	615.695	667.557	699.52	983.035	770.733	271.585	281.016	224.765	242.724
Slc14a1	chr18	LSK+ and Lin-	27.1696	31.7692	35.077	36.9061	27.7736	26.954	64.7886	64.0139	50.7947	53.9531	38.5118	62.2673
Ndufs8	chr19	LSK+ and Lin-	119.668	126.585	100.908	112.58	164.798	179.6	225.06	185.979	97.2009	118.159	85.626	91.3538
Ndufv1	chr19	LSK+ and Lin-	139.137	142.675	107.77	130.254	170.203	179.271	251.286	203.746	41.8451	56.3125	42.1239	43.3963
Mrpl11	chr19	LSK+ and Lin-	15.7638	17.6849	16.3764	16.855	22.1883	23.7035	28.4947	27.2641	7.86764	9.27478	6.41298	6.44004
Banf1	chr19	LSK+ and Lin-	169.886	171.336	133.444	154.235	315.986	313.777	410.623	353.844	85.8523	93.8366	57.6522	65.798
Rnaseh2c	chr19	LSK+ and Lin-	63.7562	68.9658	51.7429	58.1422	180.303	183.241	204.857	192.261	82.3011	84.2199	68.6341	82.4454
Rela	chr19	LSK+ and Lin-	103.72	107.394	88.7515	98.8604	65.8965	67.8313	87.4158	81.4289	56.0977	63.4462	45.5439	59.9059
Dpf2	chr19	LSK+ and Lin-	75.413	77.0971	70.1652	77.8088	55.7032	56.6244	63.4404	59.1769	31.6357	34.0443	30.8609	35.4481
Rasgrp2	chr19	LSK+ and Lin-	65.8017	70.9317	53.055	67.0301	114.553	132.604	69.1505	66.9222	42.7951	50.3514	55.9688	72.7619
Cox8a	chr19	LSK+ and Lin-	133.362	137.934	112.77	147.294	515.741	508.362	723.463	554.534	378.648	444.797	321.084	324.501
Atl3	chr19	LSK+ and Lin-	2.36123	3.01732	2.07926	2.43812	3.32712	2.65442	4.16945	3.51564	27.1759	27.3448	28.0811	28.5048
Ubxn1	chr19	LSK+ and Lin-	118.101	121.031	107.668	113.778	122.278	112.882	150.052	148.937	69.7335	76.2999	50.2968	71.5402
Ganab	chr19	LSK+ and Lin-	62.2545	74.4897	61.9809	67.4318	68.0093	75.9078	75.1305	59.3856	39.2397	43.5477	40.7562	41.9375
Eef1g	chr19	LSK+ and Lin-	20.6239	23.4973	21.841	23.7039	27.893	26.7127	44.0549	34.4867	52.619	54.8066	41.8365	52.2689
Asrgl1	chr19	LSK+ and Lin-	36.5144	38.5845	30.4952	38.9768	36.0774	36.012	38.7065	37.432	14.8308	18.1416	13.6181	15.1472
Fads1	chr19	LSK+ and Lin-	48.2153	52.0548	42.9724	51.4141	18.4854	19.5781	31.1861	28.369	21.9202	23.0391	20.384	25.9646
Prpf19	chr19	LSK+ and Lin-	42.1414	47.1313	30.2899	42.3934	47.3266	46.8163	45.6089	61.5378	35.5905	36.1863	28.4	32.9621
Ms4a6c	chr19	LSK+ and Lin-	5.56184	18.8799	7.57549	15.821	43.9152	59.2882	35.1132	34.6437	55.9679	92.6595	63.1442	69.3169
Mrpl16	chr19	LSK+ and Lin-	44.1246	47.2141	34.739	38.5586	61.241	70.0701	86.6112	82.9933	22.2851	30.6839	21.1663	26.2993
Fam111a	chr19	LSK+ and Lin-	52.6509	55.8848	40.4502	61.4882	55.6623	58.1187	47.997	44.4223	79.6058	80.3627	84.4805	89.086
Psat1	chr19	LSK+ and Lin-	56.4106	72.2168	43.9157	59.6014	65.9229	71.3849	96.4927	73.5895	39.0721	54.2797	33.2895	35.6007
Ifit3	chr19	LSK+ and Lin-	0.460981	1.53454	0.870331	2.59049	0.0852016	0.271122	0.0988187	0.308863	0.778425	3.17292	1.00868	3.93258
Ifit1bl1	chr19	LSK+ and Lin-	2.21724	3.85693	4.17119	5.85948	0.184312	0.297503	0.066506	0.472815	0.775493	3.70509	1.07623	2.98644
Cep55	chr19	LSK+ and Lin-	20.2028	24.9418	17.6281	21.118	18.4406	16.6172	10.8883	10.0146	10.9615	13.4538	10.2096	11.7264
Dntt	chr19	LSK+ and Lin-	321.274	354.637	148.716	286.82	59.2675	14.0319	32.4432	1.88082	13.3739	16.6139	17.4234	23.8281
Fbxw4	chr19	LSK+ and Lin-	16.6169	16.6697	16.3012	20.1807	16.171	14.9229	16.3417	13.3969	6.89858	8.11994	8.2093	8.68643
Usmg5	chr19	LSK+ and Lin-	2.46613	3.27459	2.78153	3.18922	7.59522	6.52695	7.91303	9.31551	55.2118	76.722	47.1367	66.2611
Sephs1	chr2	LSK+ and Lin-	34.1906	35.9837	30.1258	36.3099	25.6497	27.0776	29.0554	26.8132	17.4398	19.4825	17.9871	19.8383
Atp5c1	chr2	LSK+ and Lin-	115.13	127.625	119.139	122.648	140.597	151.827	218.654	163.978	142.523	167.949	133.81	139.166
C330006A16Rik	chr2	LSK+ and Lin-	60.5156	62.1463	43.6536	49.9017	45.5924	50.989	67.6824	54.7529	22.0128	22.2353	18.9071	21.3547
Dnlz	chr2	LSK+ and Lin-	12.9123	15.462	15.8162	15.902	15.6622	15.3215	20.917	19.5235	11.7339	13.5633	10.3085	11.6097
Rpl7a	chr2	LSK+ and Lin-	14.1595	18.2251	17.0973	17.1324	9.10554	7.67357	8.2876	10.7254	49.3609	58.7537	41.8726	59.382
Mrps2	chr2	LSK+ and Lin-	47.5092	49.7048	39.2696	42.9038	45.9417	51.4604	54.8919	52.2274	34.5503	38.7079	32.3916	38.1205
Wdr34	chr2	LSK+ and Lin-	35.0618	37.7995	31.0898	40.301	32.9725	37.3892	50.0473	42.377	8.57231	11.2492	4.97009	5.59213
Endog	chr2	LSK+ and Lin-	13.1932	13.9928	7.16551	8.23527	25.1673	24.682	38.9268	26.948	3.45039	4.07999	2.71494	2.71622
Abl1	chr2	LSK+ and Lin-	17.7493	22.7321	17.0206	20.7836	10.7652	10.1274	7.20965	10.0607	16.7648	17.7582	16.6871	18.015
Ndufa8	chr2	LSK+ and Lin-	134.333	137.809	123.667	130.347	196.312	205.453	273.21	223.494	89.6667	105.118	76.0935	86.438
Ppp6c	chr2	LSK+ and Lin-	37.989	41.4842	41.7025	45.8887	49.6291	51.1937	67.0214	53.4527	56.0078	57.1784	46.757	52.0676
Zeb2	chr2	LSK+ and Lin-	6.31392	8.03371	5.35113	8.04281	17.5718	15.0264	11.4869	13.8776	40.5832	43.9264	39.7862	41.01
Arl6ip6	chr2	LSK+ and Lin-	20.305	22.0248	18.4111	22.4349	21.5756	23.1694	30.883	25.8877	17.3142	20.8288	17.6557	17.9503
Psmd14	chr2	LSK+ and Lin-	106.558	108.496	102.095	106.342	121.808	140.679	179.861	153.914	46.3204	59.8047	38.3733	46.7163
Ola1	chr2	LSK+ and Lin-	29.9036	30.0895	23.1835	27.7003	37.0273	37.1889	45.8693	40.1017	45.1744	52.8537	40.7063	46.3799
2700094K13Rik	chr2	LSK+ and Lin-	111.378	119.047	99.9567	125.671	220.894	222.793	271.744	218.72	82.4001	85.4917	69.7144	75.1233
Med19	chr2	LSK+ and Lin-	25.021	26.6196	24.6198	25.7537	18.5965	18.4678	26.6386	21.5891	15.7036	18.8181	17.4751	18.1521
Mtch2	chr2	LSK+ and Lin-	28.8673	30.7353	29.9183	30.8664	43.2968	46.6277	69.0332	53.8768	21.4961	24.515	18.9713	22.833
Dnajc24	chr2	LSK+ and Lin-	12.6186	12.8122	13.005	13.2805	20.1677	17.6544	20.1395	19.2282	6.38872	12.4	5.00575	7.40953
Emc7	chr2	LSK+ and Lin-	53.045	55.7895	51.0561	56.4164	71.074	78.0389	95.7853	75.8456	54.4063	63.2854	37.5539	41.7983
Vps18	chr2	LSK+ and Lin-	28.5671	28.9866	25.9963	31.5403	19.6729	23.7353	23.4194	18.1593	8.30893	9.1375	7.52963	8.15074
1700020I14Rik	chr2	LSK+ and Lin-	17.5537	19.3415	18.0638	19.9703	28.0948	28.7903	33.0893	26.2155	32.5792	38.6662	37.1913	37.701
Nusap1	chr2	LSK+ and Lin-	54.1625	60.704	42.844	61.0779	47.3522	42.1833	29.8383	29.4986	51.4237	53.6548	46.9793	50.1771
Trp53bp1	chr2	LSK+ and Lin-	9.76997	12.2457	10.7517	12.3967	6.59524	6.29064	3.3358	4.45594	5.40529	5.58926	5.92472	6.00184
Itpripl1	chr2	LSK+ and Lin-	6.48763	6.83273	3.98436	4.78818	6.06356	6.18906	8.38261	6.22721	11.2783	13.742	11.3203	12.2237
Stard7	chr2	LSK+ and Lin-	108.429	111.553	85.9371	106.271	88.2831	88.6987	123.027	102.314	26.017	28.1764	23.7419	27.8015
Ckap2l	chr2	LSK+ and Lin-	35.0859	45.834	26.91	44.2526	43.8238	43.437	19.83	36.2254	57.4464	65.7237	51.1605	56.8909
Cdc25b	chr2	LSK+ and Lin-	19.5524	22.674	13.568	18.0046	10.2918	10.4756	10.6563	9.82758	13.2879	15.4796	13.1506	13.2362
Trmt6	chr2	LSK+ and Lin-	26.9027	30.785	19.7574	23.653	22.8529	22.2076	25.3778	28.2796	14.746	18.387	13.5611	16.3863
Xrn2	chr2	LSK+ and Lin-	75.8624	80.1448	62.7473	76.1371	50.292	55.9673	67.0252	66.8226	56.5369	66.5735	56.5273	58.3152
Abhd12	chr2	LSK+ and Lin-	37.5411	43.7021	32.8794	38.7429	35.3843	38.1602	40.1571	29.8713	13.0672	16.2349	17.043	18.5693
Bcl2l1	chr2	LSK+ and Lin-	19.0199	24.1566	17.5099	19.4964	12.9359	14.1756	15.3585	11.7725	10.4019	13.1045	10.4617	15.3138
Tspyl3	chr2	LSK+ and Lin-	18.0412	18.1313	18.5826	19.274	7.25136	7.34475	10.6432	6.29978	3.18424	7.45373	4.27224	4.59006
Raly	chr2	LSK+ and Lin-	112.668	142.326	82.1696	154.5	112.248	93.5826	89.0373	132.745	110.01	129.729	102.339	106.157
Dynlrb1	chr2	LSK+ and Lin-	60.5243	64.3185	57.5167	62.2742	101.18	100.208	125.169	112.796	124.531	148.727	112.778	122.449
Scand1	chr2	LSK+ and Lin-	50.5308	53.1672	53.6884	58.2715	129.851	124.409	151.284	127.695	84.4425	113.294	81.8815	85.3908
Tti1	chr2	LSK+ and Lin-	24.1365	24.2647	22.3286	27.4219	16.7274	18.5103	16.5929	16.1323	16.4605	18.5626	13.1227	14.6827
Fam83d	chr2	LSK+ and Lin-	8.44317	13.8679	7.62439	11.9232	8.75914	7.79518	8.39847	5.02245	6.57396	7.34764	4.76323	5.22441
Ube2c	chr2	LSK+ and Lin-	72.1116	81.7012	56.1283	66.3668	173.028	155.506	104.481	100.796	183.674	210.327	147.517	171.028
Rtfdc1	chr2	LSK+ and Lin-	84.6615	87.9946	78.1235	82.1369	66.0938	77.3971	71.8231	69.4508	32.2348	33.4834	30.3603	35.2148
Ythdf1	chr2	LSK+ and Lin-	55.6668	60.789	48.3075	54.0351	53.5769	57.956	66.1287	58.1501	41.729	44.2809	37.6218	40.0208
Helz2	chr2	LSK+ and Lin-	1.62415	2.30468	1.93736	2.42652	1.54084	1.36062	0.865879	1.30097	9.66841	11.9105	15.0688	16.8812
Car13	chr3	LSK+ and Lin-	1.62863	2.69196	1.85657	2.23381	1.46506	1.59815	2.84552	2.56544	3.40035	3.86873	3.35681	4.80326
Ythdf3	chr3	LSK+ and Lin-	18.2212	23.4073	17.9153	18.68	17.2311	17.918	14.7903	14.7549	30.9373	32.5994	36.9979	37.012
Ect2	chr3	LSK+ and Lin-	22.2549	30.6623	20.85	31.3561	25.8341	26.4127	19.5633	17.5006	20.9267	25.2004	20.0941	21.2514
Acad9	chr3	LSK+ and Lin-	26.2602	27.0614	23.5979	27.5507	24.1605	30.4771	25.999	24.8609	7.97029	8.92269	8.25318	9.76864
Ccna2	chr3	LSK+ and Lin-	61.5138	72.5801	47.9206	68.392	83.8533	86.8778	94.625	88.9902	121.636	123.584	104.919	119.997
Elf2	chr3	LSK+ and Lin-	20.8513	22.0164	21.9575	25.0169	17.5833	14.3513	17.5968	19.4348	19.1265	21.3998	20.873	21.2086
Eif2a	chr3	LSK+ and Lin-	26.6939	27.3888	30.0948	30.1258	22.1928	25.8624	32.921	28.0746	51.4147	51.6105	39.7685	42.0285
P2ry14	chr3	LSK+ and Lin-	29.5394	32.1765	37.2545	39.7303	5.92604	5.34072	10.6591	5.70555	3.15204	4.52671	4.41647	4.55941
Gmps	chr3	LSK+ and Lin-	32.9209	33.6003	23.7916	30.0128	33.2995	37.0947	47.6674	39.9234	21.3023	23.2145	20.1592	22.8587
Ssr3	chr3	LSK+ and Lin-	84.9278	101.873	82.5457	96.9969	147.705	180.818	157.509	123.639	82.9216	89.5685	88.6831	89.6694
Lxn	chr3	LSK+ and Lin-	44.6475	44.854	46.1319	51.252	33.0934	31.5864	28.4227	24.9485	13.1182	22.3118	17.6903	21.7027
Cct3	chr3	LSK+ and Lin-	264.336	267.934	232.203	256.378	260.624	285.275	339.283	325.993	102.688	111.348	74.9755	90.1957
Rusc1	chr3	LSK+ and Lin-	9.41199	9.54677	7.69434	8.4604	10.5454	9.87578	9.53111	9.19229	4.12271	4.71618	3.60792	5.02985
Mtx1	chr3	LSK+ and Lin-	45.4258	46.4944	42.9081	43.7984	59.0239	60.846	72.5503	71.3408	22.1048	32.7313	18.5057	20.5941
Il6ra	chr3	LSK+ and Lin-	14.9496	20.7717	13.2722	17.4886	22.8022	22.2348	12.5799	12.9036	33.7666	42.5687	49.0666	49.3705
Tuft1	chr3	LSK+ and Lin-	5.59813	6.82802	6.54351	7.53315	4.72357	4.22172	4.77371	5.97551	1.47505	1.72296	1.06291	1.28898
Pogz	chr3	LSK+ and Lin-	4.85365	6.07417	5.55914	5.99435	3.14173	2.82227	2.89096	2.83501	15.7394	16.7379	16.9082	18.1172
Rfx5	chr3	LSK+ and Lin-	17.2025	17.3041	23.171	23.8989	11.0216	10.4183	9.11551	8.89453	8.64693	10.2434	10.4904	10.5952
Mrps21	chr3	LSK+ and Lin-	27.9923	28.6448	27.0594	28.106	64.4124	69.6442	70.341	70.0203	92.4166	125.655	83.0921	89.6396
Phgdh	chr3	LSK+ and Lin-	71.9466	79.6593	51.0986	68.2864	43.2049	45.9779	63.6746	45.327	20.4097	30.6969	18.6793	22.3369
Atp1a1	chr3	LSK+ and Lin-	36.7784	61.2208	50.9153	80.1602	40.0225	36.8871	39.4489	47.1148	77.0372	94.2869	74.582	86.091
Csde1	chr3	LSK+ and Lin-	121.599	122.143	118.204	124.743	82.4073	91.8208	109.631	83.6414	110.472	117.919	99.9126	100.685
Cept1	chr3	LSK+ and Lin-	20.0917	20.8454	24.1388	24.3561	22.7293	25.2787	25.5943	19.7131	18.9467	19.2241	19.16	21.9758
Ahcyl1	chr3	LSK+ and Lin-	89.8444	91.0966	77.4067	88.3913	55.5908	63.2322	66.0696	63.3235	34.4988	35.1966	29.9192	30.5056
A930005H10Rik	chr3	LSK+ and Lin-	13.0967	20.7041	17.0898	23.0778	17.5599	11.9354	28.9953	19.873	7.34096	8.35073	6.82219	10.1872
Ppa2	chr3	LSK+ and Lin-	50.918	50.9484	48.7193	50.443	60.0765	59.2469	89.3309	74.1806	22.1957	27.7427	19.5482	20.0229
Metap1	chr3	LSK+ and Lin-	18.5145	21.2055	18.2264	19.5942	20.622	19.9857	24.6316	25.6187	18.2084	19.8593	17.2013	19.5447
Tspan5	chr3	LSK+ and Lin-	24.5353	25.7306	20.4203	22.0337	26.6219	30.4477	24.198	15.7943	10.6198	11.8871	12.6145	14.6936
Pigk	chr3	LSK+ and Lin-	15.2773	17.5489	15.2542	15.7844	15.2712	18.0479	18.9499	16.3071	10.1039	10.7358	9.32577	10.4324
Ptger3	chr3	LSK+ and Lin-	33.8539	37.6551	18.1916	27.9935	10.858	10.0196	15.8369	16.2526	5.29356	9.33063	6.55235	6.9243
Ripk2	chr4	LSK+ and Lin-	13.2922	13.3906	12.5938	14.4291	6.3324	5.77966	6.77866	7.27475	8.03074	14.1107	10.6274	10.9922
Tstd3	chr4	LSK+ and Lin-	2.75043	2.75483	3.29825	3.56594	8.4741	8.47407	9.14004	9.19858	4.9259	6.64779	5.94689	7.52022
B4galt1	chr4	LSK+ and Lin-	15.5898	24.1678	16.0195	21.4627	25.8098	29.6832	26.9871	23.4699	32.8242	35.3022	35.812	35.9723
Melk	chr4	LSK+ and Lin-	16.5114	18.0882	12.4352	19.3031	15.3225	15.4132	18.2805	15.3657	11.0258	12.9233	12.2803	13.5403
Aldh1b1	chr4	LSK+ and Lin-	15.7954	18.4327	12.6204	15.8875	17.9646	23.8234	15.9015	11.0086	2.2758	5.4256	4.27062	4.3542
Anp32b	chr4	LSK+ and Lin-	265.186	275.238	175.751	253.635	305.473	300.434	267.538	291.07	224.914	230.457	174.721	219.878
Nans	chr4	LSK+ and Lin-	45.3559	50.6649	29.5946	43.198	78.8643	89.7003	80.9047	77.893	41.7886	42.8122	33.2001	40.7766
Tgfbr1	chr4	LSK+ and Lin-	6.91922	10.9461	6.4636	8.84339	6.61196	8.15559	7.12493	6.18669	14.7361	19.7638	18.4179	19.6243
Erp44	chr4	LSK+ and Lin-	49.7351	50.2001	42.303	48.0087	66.2823	80.3465	59.1052	57.7792	26.456	29.0256	21.8012	28.3199
Prpf4	chr4	LSK+ and Lin-	17.5642	17.7804	15.0695	17.1859	18.5097	17.038	17.1967	19.5898	10.41	10.8766	8.29727	10.3889
6330416G13Rik	chr4	LSK+ and Lin-	11.4179	11.512	9.67761	11.0017	5.68448	5.93349	7.01646	5.1781	3.75462	7.33755	5.4165	6.51703
Trim32	chr4	LSK+ and Lin-	15.5557	15.7283	14.1519	17.0831	9.33268	11.205	12.2484	8.26795	2.01058	3.03456	4.10649	4.41197
Ndc1	chr4	LSK+ and Lin-	24.2121	36.008	17.7421	30.8266	44.0357	50.044	45.2364	39.9163	45.2028	46.373	35.3205	37.1464
Coa7	chr4	LSK+ and Lin-	12.6917	12.7336	9.96116	10.5668	10.5106	10.9449	14.4258	13.4864	3.94203	5.01719	2.03387	3.89867
Stil	chr4	LSK+ and Lin-	7.3178	11.0268	6.31611	9.9696	9.52352	8.49945	6.84293	6.73753	14.5141	15.1401	13.433	15.2802
Nsun4	chr4	LSK+ and Lin-	10.4191	11.692	11.7916	12.0228	6.92651	7.50976	11.6256	10.0416	2.65787	3.81333	3.40205	3.4113
Nasp	chr4	LSK+ and Lin-	33.9528	35.4286	23.16	36.7104	44.8918	44.0737	38.5451	53.2761	45.0152	48.5242	35.7872	44.8815
Prdx1	chr4	LSK+ and Lin-	142.292	153.385	134.172	144.329	160.244	170.924	271.688	204.779	38.878	45.3398	26.017	33.5699
Mmachc	chr4	LSK+ and Lin-	23.3943	27.7517	20.4499	22.508	21.2004	20.4465	31.1675	25.8102	21.2702	23.0175	17.5225	20.8838
Mutyh	chr4	LSK+ and Lin-	14.6479	16.7238	11.6762	17.5059	9.85507	11.1385	8.12809	7.9487	3.44217	4.14231	2.2652	2.83798
Ptprf	chr4	LSK+ and Lin-	1.32734	1.67286	0.769381	1.29294	0.934856	0.554316	0.869135	0.391539	1.15059	1.28666	1.5875	1.64934
Psmb2	chr4	LSK+ and Lin-	227.577	241.503	210.239	213.829	289.43	320.959	429.099	364.816	132.113	164.215	109.684	121.549
Zfp362	chr4	LSK+ and Lin-	40.2259	40.6037	30.577	36.4492	20.0619	19.5275	19.3284	20.0821	40.5169	42.7132	33.6681	36.1055
Rbbp4	chr4	LSK+ and Lin-	102.853	110.954	104.186	111.134	115.718	120.629	164.182	130.551	40.1022	44.2608	40.5552	42.5393
Ptp4a2	chr4	LSK+ and Lin-	95.6573	99.5278	84.5769	93.497	76.27	74.3526	109.981	84.9298	129.092	144.237	122.361	125.537
Sdc3	chr4	LSK+ and Lin-	5.29561	7.78054	4.75156	7.34769	1.28394	1.6461	0.548003	0.374385	10.3392	17.2225	11.3989	13.3002
Rpa2	chr4	LSK+ and Lin-	136.945	147.521	99.1991	141.495	120.155	137.976	161.047	158.538	30.5703	37.991	25.3773	25.4068
Lypla2	chr4	LSK+ and Lin-	147.8	150.767	115.203	126.639	127.053	131.26	149.987	134.328	22.9694	28.7481	24.346	24.7686
Atp13a2	chr4	LSK+ and Lin-	129.751	161.263	130.74	144.587	77.3464	72.1891	61.737	66.4319	23.7987	24.1741	26.253	26.6296
Dhrs3	chr4	LSK+ and Lin-	84.8705	86.489	71.0512	98.7914	48.7124	46.9604	52.2185	27.3433	28.1514	30.1971	32.1407	32.1671
2510039O18Rik	chr4	LSK+ and Lin-	70.5007	71.4006	65.5386	69.2746	75.8243	94.7567	83.6462	75.4313	29.1192	31.1124	28.2582	30.2015
Ubiad1	chr4	LSK+ and Lin-	30.3306	30.8233	23.9994	29.2936	25.3016	29.9717	28.2753	26.1667	10.1151	11.5486	8.40762	9.8243
Tardbp	chr4	LSK+ and Lin-	18.7628	21.1223	20.0485	21.3146	27.3629	25.3644	24.1674	27.8388	24.3354	26.0095	22.6914	26.4666
Aurkaip1	chr4	LSK+ and Lin-	70.104	71.0235	64.8694	66.2649	95.013	96.5176	128.328	102.897	36.7648	57.2489	37.5674	45.6335
Sdf4	chr4	LSK+ and Lin-	50.0127	51.865	48.1471	50.4348	39.2961	45.2716	48.8253	42.9629	21.5513	24.1648	20.7562	23.4805
Gatad1	chr5	LSK+ and Lin-	39.1805	40.0887	34.6263	41.8284	31.332	31.8978	47.0693	35.3185	47.3565	48.9256	40.2579	52.3103
Ost4	chr5	LSK+ and Lin-	23.771	25.5103	23.2371	23.7211	36.0042	40.2336	49.4678	37.72	55.6146	66.7206	70.013	71.2944
Depdc5	chr5	LSK+ and Lin-	3.44457	4.7035	3.2422	4.29207	4.79268	4.73778	2.52624	3.15737	6.98299	7.27064	6.50082	7.26135
Tlr6	chr5	LSK+ and Lin-	2.318	2.47494	2.39152	3.3927	0.996143	1.39955	1.26564	1.22176	2.50295	2.60203	3.6488	3.95315
Ppat	chr5	LSK+ and Lin-	36.828	41.1575	26.1808	36.299	37.5312	41.428	61.9118	52.2435	33.27	36.4855	27.2632	29.0352
Paics	chr5	LSK+ and Lin-	184.978	189.547	150.66	193.983	135.253	145.909	215.285	163.775	102.942	123.069	90.434	102.893
Utp3	chr5	LSK+ and Lin-	48.9122	49.8035	46.8908	54.9209	53.9392	53.7907	57.8137	51.4736	42.3093	48.462	37.9177	45.6287
Naaa	chr5	LSK+ and Lin-	7.64891	8.41678	5.21729	9.07267	8.35714	11.1689	4.69707	4.49067	9.92827	23.4011	13.4648	14.1923
Enoph1	chr5	LSK+ and Lin-	40.297	41.36	34.8032	42.0184	42.9471	46.8535	51.7439	41.6664	12.1287	14.899	9.99758	12.4234
Plac8	chr5	LSK+ and Lin-	309.459	493.219	332.092	490.086	1713.42	2205.03	2143.92	1442.27	352.834	512.521	354.112	367.906
Pole	chr5	LSK+ and Lin-	12.8157	15.7854	11.314	16.8313	10.6602	9.91119	8.40091	10.3138	25.4449	27.7659	23.4431	24.5573
2900026A02Rik	chr5	LSK+ and Lin-	5.91281	8.09171	5.68947	6.2681	1.78289	1.26677	1.92773	1.68782	6.25359	7.23663	8.06617	8.34451
Mvk	chr5	LSK+ and Lin-	9.42173	10.3044	6.80486	8.4534	10.8186	11.5858	14.0518	10.5546	3.04839	4.99865	2.92318	4.92889
Mlec	chr5	LSK+ and Lin-	108.167	136.098	94.9718	125.891	133.793	167.199	108.284	100.718	88.4521	107.218	94.907	97.2457
Ccdc64	chr5	LSK+ and Lin-	9.53047	15.2389	8.85352	9.44472	1.28616	0.762621	0.731653	1.25569	0.176703	1.32763	0.265271	1.69612
Rfc5	chr5	LSK+ and Lin-	93.6897	99.7173	73.0516	104.596	99.2088	109.532	128.469	112.826	40.1244	40.2542	30.0043	34.5421
2810006K23Rik	chr5	LSK+ and Lin-	13.1677	13.4585	14.3812	14.608	11.3826	10.48	10.4342	10.4046	4.6187	4.66525	5.2739	5.82513
Scarb1	chr5	LSK+ and Lin-	67.2437	72.9752	46.6602	61.8212	70.9251	81.848	86.589	84.9658	35.6345	36.7031	26.163	31.7991
Cct6a	chr5	LSK+ and Lin-	273.381	297.882	260.342	270.225	322.336	351.304	434.95	388.836	128.008	138.856	99.2831	121.84
Gusb	chr5	LSK+ and Lin-	102.958	105.796	75.938	90.1596	109.619	132.669	141.863	111.677	40.3955	53.1077	40.0684	44.132
Tmem248	chr5	LSK+ and Lin-	40.9826	43.2173	25.9202	32.9719	55.8325	65.8974	50.7233	50.038	33.8075	36.4819	32.2542	32.6409
Eif4h	chr5	LSK+ and Lin-	336.902	362.69	266.951	335.037	312.664	350.229	402.688	379.666	82.1634	98.0952	62.9075	81.4
Dnajc30	chr5	LSK+ and Lin-	14.8098	18.4529	18.0191	18.5247	26.7509	24.1512	32.8612	23.2593	13.4783	17.578	12.9667	13.0711
Baz1b	chr5	LSK+ and Lin-	19.5277	23.3832	16.1041	23.8429	28.6626	28.0592	17.6559	24.3313	48.7099	52.1634	51.0727	54.0455
Dtx2	chr5	LSK+ and Lin-	14.5872	19.009	14.0545	17.8436	12.3905	14.6847	13.0088	11.4656	13.0547	14.2257	13.2001	13.2676
Ap1s1	chr5	LSK+ and Lin-	119.948	124.672	95.8158	116.672	160.644	172.262	190.513	173.589	26.5701	40.9374	28.1764	33.3256
Pop7	chr5	LSK+ and Lin-	29.7053	34.1481	32.2244	39.1598	52.338	49.3498	66.6442	60.4181	24.1852	27.7167	13.8403	25.2043
Mcm7	chr5	LSK+ and Lin-	157.615	179.252	101.123	158.694	156.769	171.147	200.763	195.178	90.8428	92.6644	81.2408	83.437
Gm5294	chr5	LSK+ and Lin-	0.615134	1.22104	0.809441	1.02089	0.392242	0.52459	0.363944	0.32634	0	1.96215	0.830572	1.37006
Adap1	chr5	LSK+ and Lin-	49.5349	61.772	39.3983	47.9012	60.9647	72.0019	47.6742	42.4818	9.40048	10.6885	9.32281	12.4282
D830046C22Rik	chr5	LSK+ and Lin-	0.730567	1.4052	1.3414	1.35857	1.36195	1.60879	1.18391	1.18033	1.78857	2.48892	2.06463	2.6849
Ttyh3	chr5	LSK+ and Lin-	48.6534	58.1024	49.4259	58.1183	22.3041	22.5539	22.274	22.2025	54.2028	55.4636	61.1507	61.9803
E130309D02Rik	chr5	LSK+ and Lin-	46.6255	50.8006	39.6353	43.6309	53.0025	54.7744	71.8469	64.9047	22.0977	26.4918	19.2801	19.7586
Rac1	chr5	LSK+ and Lin-	185.701	192.005	172.273	195.864	166.701	172.314	233.789	167.879	160.468	184.901	194.279	208.185
Gtf3a	chr5	LSK+ and Lin-	34.6154	40.4475	32.0444	38.2771	38.2115	41.3163	52.2349	43.233	28.5051	37.3593	25.0697	31.5103
Pomp	chr5	LSK+ and Lin-	165.118	165.796	144.779	152.142	245.029	266.118	297.774	277.639	94.2366	109.186	76.4779	97.6158
Mios	chr6	LSK+ and Lin-	14.5034	16.1515	14.7907	19.0845	12.3039	10.7651	14.2323	12.5637	9.73495	11.9296	8.36056	8.82919
Capza2	chr6	LSK+ and Lin-	273.794	318.76	290.165	303.925	202.315	256.187	256.241	209.814	90.2659	117.655	105.809	110.414
Fam3c	chr6	LSK+ and Lin-	21.8209	23.7906	16.9108	17.882	19.9506	20.0267	20.9478	18.7003	12.9705	13.4035	11.5574	12.0019
Calu	chr6	LSK+ and Lin-	73.9778	80.3873	57.6721	77.7979	69.2341	85.457	71.1006	60.7405	31.2795	33.6544	29.0362	33.7988
Podxl	chr6	LSK+ and Lin-	0.679943	3.84912	0.958982	1.60208	0.221289	0.163496	0.246954	1.23752	1.88902	5.76946	1.07901	3.05192
Tpk1	chr6	LSK+ and Lin-	12.7232	14.6193	13.9107	14.5975	5.04035	4.1552	7.15161	5.91118	2.3963	2.71448	3.99071	5.5535
Pdia4	chr6	LSK+ and Lin-	129.489	131.231	82.0189	105.267	203.756	273.281	159.782	135.066	68.6436	80.2223	73.227	75.2202
Gimap4	chr6	LSK+ and Lin-	1.9027	7.63316	2.92101	3.49378	0.214974	0.390369	0.269071	0.0894279	9.67819	11.2132	9.09771	9.87881
Gimap7	chr6	LSK+ and Lin-	9.26184	11.6629	7.41904	9.41105	0.948613	1.03934	0.850542	0.326854	1.19335	2.72151	1.66561	2.61056
Lancl2	chr6	LSK+ and Lin-	14.4489	16.9594	13.6503	17.5235	11.8569	12.681	19.3247	13.674	9.13259	13.1567	10.1078	10.2202
Smarcad1	chr6	LSK+ and Lin-	17.9921	20.1252	18.7053	21.8775	13.531	12.3074	14.4149	12.7042	15.262	16.537	15.5139	16.4372
Tgoln1	chr6	LSK+ and Lin-	13.5464	13.8856	12.3311	14.7437	12.4209	11.4222	11.6536	11.2643	9.06723	9.26605	9.15782	9.88249
Mogs	chr6	LSK+ and Lin-	133.826	151.88	103.404	123.199	186.839	224.593	230.285	204.135	46.2037	47.0534	36.804	41.4906
Npm3-ps1	chr6	LSK+ and Lin-	11.1485	14.1273	10.938	15.2168	21.162	17.5328	30.6105	26.461	30.9249	34.8344	30.46	46.004
Gp9	chr6	LSK+ and Lin-	21.6027	28.4707	24.6688	30.1966	10.4053	9.0608	16.8631	16.5033	47.4895	54.4265	58.4281	126.735
Rpn1	chr6	LSK+ and Lin-	154.518	173.717	102.163	141.843	268.684	328.552	273.481	253.085	49.2449	56.2987	40.7599	45.7954
Xpc	chr6	LSK+ and Lin-	84.0763	86.5168	74.109	95.623	48.7217	47.231	39.4336	32.5138	15.4384	16.0087	14.3864	15.6229
Brk1	chr6	LSK+ and Lin-	128.437	130.218	134.824	136.212	169.933	177.513	231.446	158.197	71.8029	87.5336	62.2627	69.8168
Dcp1b	chr6	LSK+ and Lin-	7.9643	9.39729	8.64185	8.96568	5.64823	5.58042	5.86376	6.34307	7.80008	8.85894	6.07197	8.53029
Phb2	chr6	LSK+ and Lin-	222.148	228.643	179.781	197.276	306.795	350.721	490.657	462.809	183.668	198.666	153.645	175.321
Usp5	chr6	LSK+ and Lin-	115.199	129.681	89.771	113.804	107.207	120.761	114.821	110.6	25.8898	29.9558	23.8035	27.2403
Mrpl51	chr6	LSK+ and Lin-	17.9741	18.5263	15.2113	15.5531	31.1973	34.7921	37.5592	35.5915	21.4234	27.324	16.4174	20.4089
Ccnd2	chr6	LSK+ and Lin-	71.774	80.1118	48.9509	60.3796	48.5916	48.9676	77.3679	60.2592	44.0848	56.237	39.1381	39.793
Etv6	chr6	LSK+ and Lin-	65.3723	87.2638	68.107	75.9149	45.7155	44.5782	34.0274	33.5927	45.9874	51.4791	43.4247	47.1694
Dera	chr6	LSK+ and Lin-	71.6805	72.4975	61.7059	73.53	70.1188	78.2053	102.182	76.4913	15.0088	21.4967	15.8996	18.2166
Aebp2	chr6	LSK+ and Lin-	11.0852	11.861	8.86749	11.0017	10.6002	10.4119	8.76703	9.53734	14.3303	14.4533	13.6431	15.3809
Tsen34	chr7	LSK+ and Lin-	30.9286	34.1244	27.1748	28.8072	23.1067	24.3612	29.678	21.3093	3.98091	5.72317	2.68932	4.131
Zfp580	chr7	LSK+ and Lin-	12.0463	14.2375	11.7152	13.6333	6.04664	4.96906	14.0585	6.87593	4.90254	5.36633	3.25617	3.54575
Trim28	chr7	LSK+ and Lin-	208.292	214.217	143.152	201.35	166.032	160.213	176.441	179.043	112.75	114.349	101.615	101.752
Ap2s1	chr7	LSK+ and Lin-	97.5789	101.745	88.1105	111.7	181.707	193.672	209.58	179.562	70.5739	100.726	75.0257	85.6888
Bloc1s3	chr7	LSK+ and Lin-	10.0659	14.1997	18.3119	20.0844	10.9926	12.3091	16.5502	15.6216	5.55685	7.37761	5.11917	6.55373
Ethe1	chr7	LSK+ and Lin-	21.735	24.4318	19.0907	20.6682	59.6265	70.3079	56.8609	44.1517	33.0186	44.3149	38.5625	39.2686
Exosc5	chr7	LSK+ and Lin-	174.522	174.785	131.357	159.5	225.137	238.78	307.532	248.529	48.3402	70.4103	50.8818	53.2238
Tgfb1	chr7	LSK+ and Lin-	162.285	223.154	123.919	169.347	195.58	207.989	227.87	216.689	223.74	244.681	220.375	248.99
Adck4	chr7	LSK+ and Lin-	20.4798	21.7779	22.0323	22.328	22.4368	23.5093	22.4246	21.5311	6.67195	7.56089	7.58645	7.69924
Akt2	chr7	LSK+ and Lin-	32.9098	38.1266	30.0516	33.7292	20.706	20.3948	30.3907	30.1998	16.8842	17.8816	15.1362	15.7779
Hnrnpl	chr7	LSK+ and Lin-	342.712	423.583	257.282	343.271	309.284	319.792	440.666	405.941	320.284	328.517	242.24	244.52
Eif3k	chr7	LSK+ and Lin-	100.222	106.943	101.777	109.529	144.642	160.258	207.944	166.854	180.325	218.554	150.506	198.717
Psmd8	chr7	LSK+ and Lin-	128.327	139.95	109.51	128.649	140.915	164.679	203.095	172.917	89.459	116.976	77.6145	95.7231
Tbcb	chr7	LSK+ and Lin-	47.2657	50.0016	39.3225	40.622	78.1504	84.3505	85.2487	74.5328	16.7483	18.3914	17.0135	25.4179
1600014C10Rik	chr7	LSK+ and Lin-	32.4715	38.7189	25.9858	31.2656	28.0796	38.5233	35.3179	25.347	8.81452	12.3142	12.3528	12.9385
Plekhf1	chr7	LSK+ and Lin-	6.40878	6.45841	5.20524	5.80023	5.52988	6.21665	5.32754	4.39313	1.07638	2.82219	0.504475	1.55285
Zfp715	chr7	LSK+ and Lin-	8.45346	9.21007	15.8964	16.5489	6.7298	7.6559	8.1709	6.25342	13.7341	14.3622	15.7553	16.6238
Etfb	chr7	LSK+ and Lin-	233.25	239.13	203.861	246.974	498.674	581.707	575.633	440.326	76.6056	104.772	71.3397	88.8432
Napsa	chr7	LSK+ and Lin-	171.133	218.488	168.749	185.952	196.698	237.298	235.192	127.616	49.9779	72.4518	68.3315	71.0162
Nup62	chr7	LSK+ and Lin-	165.565	167.659	117.082	169.529	153.121	164.984	171.672	171.561	83.9349	85.2922	67.1342	76.0717
Aldh16a1	chr7	LSK+ and Lin-	72.4699	73.0131	63.6085	76.1717	60.5132	63.0737	70.0436	57.3493	15.2586	15.7023	11.6233	11.6645
Rpl18	chr7	LSK+ and Lin-	46.1788	61.9626	51.5564	52.2614	52.524	32.7096	66.8795	42.4328	34.3585	36.6493	26.713	28.8984
Kdelr1	chr7	LSK+ and Lin-	48.028	58.3419	53.7773	67.1135	62.8626	59.4367	73.5728	61.1171	57.0319	71.7865	51.2499	64.418
Tmem143	chr7	LSK+ and Lin-	13.0992	15.078	14.4066	15.3297	9.5639	10.3808	10.1648	9.82269	4.58538	6.34721	4.78177	7.81294
Sergef	chr7	LSK+ and Lin-	16.3335	17.3057	13.6188	15.7942	14.8163	15.4058	23.6747	19.166	1.56987	4.05048	1.98639	2.96721
Hps5	chr7	LSK+ and Lin-	10.4258	11.7446	14.3128	15.1202	8.81797	8.74085	4.89869	6.84397	6.19849	7.09595	6.64668	7.35107
Ldha	chr7	LSK+ and Lin-	393.719	443.978	316.031	357.708	421.128	464.938	674.835	549.406	166.748	219.879	151.208	179.79
Ndnl2	chr7	LSK+ and Lin-	35.1367	36.2874	34.4352	37.1513	39.7303	38.9603	44.7871	39.0552	13.1231	16.5295	13.075	14.5339
Idh2	chr7	LSK+ and Lin-	358.866	366.6	279.985	329.506	348.424	381.348	335.532	316.299	43.0209	56.6492	39.9708	42.3721
Cib1	chr7	LSK+ and Lin-	33.0276	36.474	31.6338	32.3793	55.2017	61.5675	71.564	65.3842	25.4712	35.0459	23.5752	24.4522
Ctsc	chr7	LSK+ and Lin-	59.023	60.6368	55.7571	61.2245	47.9395	63.1824	52.5654	40.5398	39.7201	93.9876	42.1156	55.1516
Alg8	chr7	LSK+ and Lin-	29.6987	36.0739	24.6487	32.2672	38.1131	32.9979	33.8703	31.6034	10.043	12.4835	10.0471	12.2258
Uvrag	chr7	LSK+ and Lin-	33.1672	37.0264	33.2956	35.2936	25.7655	24.9669	19.5449	19.2973	16.9644	19.5266	18.9871	19.5435
Rab6a	chr7	LSK+ and Lin-	31.9759	38.1827	32.8124	33.9153	38.3244	42.99	38.2391	38.1442	42.063	47.9651	49.0511	49.4439
Anapc15	chr7	LSK+ and Lin-	12.2328	14.4536	10.5288	12.6137	18.9342	18.3599	17.7778	20.029	13.8788	17.9058	10.1993	13.7085
Lamtor1	chr7	LSK+ and Lin-	49.4657	52.4695	45.9708	46.0691	52.6877	62.1971	68.6656	58.8908	30.8519	35.8213	23.2097	26.9299
Stim1	chr7	LSK+ and Lin-	25.1394	29.14	29.3787	31.4495	17.1933	18.5857	18.9149	17.1874	14.8656	18.8109	20.1038	20.5053
Rrm1	chr7	LSK+ and Lin-	134.578	159.614	83.3287	142.824	123.086	136.031	148.909	139.427	98.5588	98.8092	78.0426	81.7878
Eif3f	chr7	LSK+ and Lin-	83.2659	100.885	89.1064	100.483	109.331	104.086	163.489	125.883	201.14	218.905	200.37	204.694
Akip1	chr7	LSK+ and Lin-	41.9179	43.8431	39.9497	43.9629	43.0519	49.5009	58.6435	55.7709	11.4415	16.0454	13.438	16.4562
Copb1	chr7	LSK+ and Lin-	64.6583	69.7266	65.1039	69.0144	50.5894	57.172	57.8879	47.1586	30.817	34.8792	32.7995	33.67
Psma1	chr7	LSK+ and Lin-	226.104	241.333	207.727	231.947	239.663	268.956	343.142	286.237	99.8271	118.783	97.4087	114.183
Gde1	chr7	LSK+ and Lin-	47.5357	49.3637	43.2056	48.1816	43.3336	48.5371	49.1125	37.8989	22.7798	28.6518	19.3854	22.6109
Ccp110	chr7	LSK+ and Lin-	4.274	5.35885	4.85419	6.21311	6.79844	6.14203	3.26964	6.00972	6.26845	7.86919	9.82507	10.1685
D430042O09Rik	chr7	LSK+ and Lin-	2.11837	2.23163	2.31512	2.57638	1.61642	1.36383	0.816421	1.15692	3.62283	4.1265	4.15247	4.77474
Ppp4c	chr7	LSK+ and Lin-	215.138	215.575	194.427	222.818	263.739	273.919	355.886	267.42	41.4511	52.4952	40.9254	46.9996
Hirip3	chr7	LSK+ and Lin-	16.0277	16.3257	11.4371	15.2709	17.1327	14.4353	6.64685	14.1333	30.3339	35.5717	26.0162	37.7697
Cd2bp2	chr7	LSK+ and Lin-	23.9884	24.2657	18.7662	23.3591	20.3998	19.9178	18.8568	20.8298	9.92602	11.4735	10.0999	11.4017
Dctpp1	chr7	LSK+ and Lin-	109.935	110.481	85.5802	97.9966	188.299	195.402	295.018	210.788	81.8576	119.393	69.2354	76.9719
Bcl7c	chr7	LSK+ and Lin-	83.1821	83.2942	67.4745	75.1729	62.0827	56.4767	83.8727	58.4243	20.8673	21.5222	15.0775	16.9007
Armc5	chr7	LSK+ and Lin-	31.9871	34.1696	27.7584	37.8729	27.1416	29.1178	27.9904	24.6475	8.28397	9.47673	7.38476	8.58521
Ifitm2	chr7	LSK+ and Lin-	278.241	290.501	246.804	261.875	449.61	476.417	684.08	551.036	297.599	498.599	364.702	372.289
Rnh1	chr7	LSK+ and Lin-	108.848	114.533	106.487	111.641	90.8432	105.424	106.34	91.0789	33.9008	47.2157	36.2013	44.7483
Lrrc56	chr7	LSK+ and Lin-	3.41329	4.58748	4.33775	5.1881	2.81778	2.77824	2.0886	2.25967	1.12134	1.53018	1.21578	1.58381
Rplp2	chr7	LSK+ and Lin-	35.505	40.5558	35.6077	37.4473	42.6547	43.2059	65.3357	46.1782	58.8409	67.6924	50.0465	59.5184
Polr2l	chr7	LSK+ and Lin-	8.00426	8.20015	6.92714	7.01441	6.22164	6.49062	9.45253	8.96018	4.53131	6.11542	3.67705	5.74425
Ctsd	chr7	LSK+ and Lin-	312.39	313.694	289.236	290.804	223.42	272.123	306.352	266.152	121.865	134.205	131.943	132.632
Dhcr7	chr7	LSK+ and Lin-	35.6084	37.6639	26.1165	29.4008	27.7	29.3442	47.2939	38.4327	17.8773	21.118	16.6351	17.0883
Elavl1	chr8	LSK+ and Lin-	62.5383	67.663	46.6124	58.9585	60.1925	67.1084	90.2417	72.376	34.1548	37.2514	31.0825	31.5123
Carkd	chr8	LSK+ and Lin-	69.7267	77.8367	72.9189	73.6362	66.1322	76.5366	70.2812	69.3338	18.7062	25.2207	16.9272	24.7952
Ckap2	chr8	LSK+ and Lin-	19.9687	22.6516	15.9374	20.3561	16.9373	15.9732	12.7426	15.8379	20.2362	22.6453	17.2542	23.4975
Slc25a15	chr8	LSK+ and Lin-	17.2293	18.1263	14.5501	15.4994	12.1067	12.0659	17.3572	12.6171	2.85495	3.54651	2.44707	3.51576
Bag4	chr8	LSK+ and Lin-	13.0061	13.1461	12.6217	13.2667	12.2305	12.6795	15.5993	12.7485	7.17555	10.0103	8.35129	9.29653
AI429214	chr8	LSK+ and Lin-	3.14802	3.46833	6.07014	6.18881	2.70004	2.14603	3.0639	2.13279	1.19088	3.64663	1.00367	1.84283
Tmem192	chr8	LSK+ and Lin-	32.0433	36.9612	31.1519	36.9877	38.8758	44.9083	60.4828	47.6627	29.5879	42.8559	19.3825	21.085
2810428I15Rik	chr8	LSK+ and Lin-	56.8984	60.0909	52.8283	52.9079	122.779	108.925	173.619	136.75	50.9585	54.7265	36.7351	37.1063
Kxd1	chr8	LSK+ and Lin-	46.5822	48.8871	50.6868	50.8783	41.6383	46.1749	59.9464	50.5577	32.0093	40.0731	28.0538	33.0065
Ifi30	chr8	LSK+ and Lin-	1.73489	5.24759	1.95165	3.24364	12.0975	12.0883	7.17841	10.6734	78.3112	124.712	94.9524	97.0662
Mrpl34	chr8	LSK+ and Lin-	77.5179	80.7433	77.7368	82.2096	159.88	168.311	252.678	206.34	106.187	136.876	74.2648	113.609
Dda1	chr8	LSK+ and Lin-	62.1559	62.1619	58.1173	64.3793	62.8251	68.3101	75.1501	73.4793	27.1098	34.8044	29.3609	29.4474
Plvap	chr8	LSK+ and Lin-	2.17508	5.37928	4.18211	4.60527	6.18831	5.68362	11.6675	17.4781	6.1312	6.2657	5.12029	7.52106
Slc35e1	chr8	LSK+ and Lin-	14.354	18.821	10.7653	13.8245	15.2249	17.8359	13.7357	12.7403	18.4526	19.6534	20.6857	20.7133
Mcm5	chr8	LSK+ and Lin-	186.296	214.215	120.463	199.62	204.948	235.896	226.772	217.292	88.9704	94.3305	70.5537	75.5138
Calr	chr8	LSK+ and Lin-	580.646	747.194	385.568	626.941	1650.88	1994.1	1522.7	1222.36	335.456	462.042	317.09	361.656
Dnase2a	chr8	LSK+ and Lin-	25.531	29.3624	28.6191	29.6513	31.0019	37.6579	35.0176	34.8814	13.9502	19.7819	8.85564	13.9591
Itfg1	chr8	LSK+ and Lin-	39.9139	42.6471	37.6584	40.2306	36.6307	41.2077	43.1523	34.553	20.1533	22.9004	18.0503	18.6345
Got2	chr8	LSK+ and Lin-	58.642	59.5222	43.0545	58.331	47.3572	55.6818	67.1604	58.0288	47.9277	50.6788	44.0821	53.1578
Fam65a	chr8	LSK+ and Lin-	84.6735	115.631	92.444	108.347	65.39	59.1599	82.441	96.0789	91.4634	96.2217	71.3357	83.8853
Psmb10	chr8	LSK+ and Lin-	131.093	146.744	121.986	129.669	117.88	138.133	162.056	146.69	30.0681	34.048	23.0679	32.6732
Prmt7	chr8	LSK+ and Lin-	73.135	78.2736	71.7011	72.8107	76.4634	84.2302	102.405	93.7911	19.9923	26.9291	17.0319	26.9265
Chtf8	chr8	LSK+ and Lin-	20.7194	35.5792	27.3151	33.6136	25.8125	28.6067	26.9001	24.0746	52.6447	62.7889	50.0269	55.3974
Ddx19a	chr8	LSK+ and Lin-	22.3476	22.4687	18.3902	20.3114	20.9852	19.9943	25.3592	22.555	30.486	32.7768	26.4577	28.2376
Exosc6	chr8	LSK+ and Lin-	88.2898	97.8131	59.4503	80.1168	139.036	139.102	154.527	148.01	25.0326	27.187	17.4229	18.0009
Kars	chr8	LSK+ and Lin-	127.386	127.985	94.57	125.833	115.134	121.603	139.861	135.32	88.2813	92.6696	71.3078	81.648
Zc3h18	chr8	LSK+ and Lin-	25.981	33.2997	20.9726	26.7889	28.8644	27.9606	12.4395	28.7459	36.2269	37.385	36.0132	39.4796
Aprt	chr8	LSK+ and Lin-	85.8013	95.264	68.6774	71.6039	149.003	155.782	190.25	155.334	115.366	134.445	101.204	120.353
Cdk10	chr8	LSK+ and Lin-	14.8621	15.7583	14.1669	14.6923	14.5044	15.354	15.1023	14.2269	6.08099	7.86102	6.05119	8.91162
Taf5l	chr8	LSK+ and Lin-	59.0771	59.9805	52.6399	55.4981	36.0325	36.5794	42.9904	41.7403	18.8782	20.6263	14.6954	19.443
Endod1	chr9	LSK+ and Lin-	7.16245	11.9061	6.68801	9.33527	15.5516	16.3285	17.2116	16.7681	16.1151	18.4158	13.8227	14.8984
Mre11a	chr9	LSK+ and Lin-	19.5494	22.6936	18.4887	21.2589	19.2471	18.6482	16.5585	20.7955	17.8484	18.127	15.2668	18.7617
4931406C07Rik	chr9	LSK+ and Lin-	5.98462	7.56788	7.61871	8.18139	3.28359	3.11292	2.45061	2.4095	4.18762	8.93502	7.07393	9.26089
Mrpl4	chr9	LSK+ and Lin-	78.9703	79.9247	68.9493	76.0193	91.2104	97.1097	100.74	92.6523	24.2329	24.8862	20.0133	23.1005
Ldlr	chr9	LSK+ and Lin-	16.8379	24.9675	8.66425	11.809	10.2845	6.98567	10.1108	13.5624	9.22771	10.2071	8.43645	8.4419
Acad8	chr9	LSK+ and Lin-	18.4077	21.3909	20.245	21.3136	20.5191	21.0934	18.7053	18.5658	3.90138	4.29486	4.29075	5.10137
Fli1	chr9	LSK+ and Lin-	64.0472	80.2464	74.6299	84.7184	60.786	63.4168	57.5301	42.9196	92.8407	103.947	111.639	116.366
Siae	chr9	LSK+ and Lin-	18.2029	20.9824	22.1288	22.48	10.516	10.2325	14.0215	10.5409	8.47666	9.9222	9.17804	9.57565
Pafah1b2	chr9	LSK+ and Lin-	36.4996	44.0194	39.5862	40.4354	33.4594	39.3464	42.4085	37.6418	27.9196	31.3352	25.3713	27.8806
Sdhd	chr9	LSK+ and Lin-	202.299	203.635	191.601	196.347	248.905	274.38	452.56	340.584	65.4542	77.9044	59.9038	60.3861
Idh3a	chr9	LSK+ and Lin-	117.695	120.366	87.4517	103.511	126.36	141.985	162.294	156.141	63.1468	63.7026	46.374	54.9802
Cox5a	chr9	LSK+ and Lin-	119.846	128.161	103.942	115.918	370.162	388.204	462.785	376.811	153.956	167.566	148.246	171.299
Csk	chr9	LSK+ and Lin-	51.397	58.7187	54.0294	56.9197	32.3825	31.5285	44.684	43.9196	71.9216	83.2911	68.8108	72.1356
Hexa	chr9	LSK+ and Lin-	88.4216	99.4708	91.7046	109.357	162.494	215.191	142.517	115.263	62.26	77.6993	59.4601	62.3528
Adam10	chr9	LSK+ and Lin-	51.7429	77.1971	61.4253	66.6542	45.9141	53.8228	55.8574	52.6108	68.9252	69.8665	73.2448	78.5669
Copb2	chr9	LSK+ and Lin-	86.0519	88.8523	62.2245	80.008	75.81	86.1636	86.7576	75.4733	53.155	70.3192	51.1578	58.6064
Trf	chr9	LSK+ and Lin-	87.2427	93.9323	77.0534	88.7961	59.0194	70.9699	98.9005	47.1382	27.0986	39.9656	37.5827	38.9933
Cdv3	chr9	LSK+ and Lin-	17.0359	17.766	11.8501	15.8876	23.0395	18.9733	23.7662	24.4157	25.9311	29.1528	23.7783	26.4423
Vprbp	chr9	LSK+ and Lin-	11.103	16.4199	13.1997	13.5731	12.9803	12.8048	12.8966	14.0997	21.2538	21.5841	17.5943	20.1647
Manf	chr9	LSK+ and Lin-	42.3144	45.6765	24.5797	26.5025	143.042	154.798	95.3487	86.0593	46.3464	55.4805	42.4478	51.8673
Rhoa	chr9	LSK+ and Lin-	98.399	108.544	95.4253	109.573	101.909	102.867	156.658	112.234	186.779	228.982	194.769	203.19
Qars	chr9	LSK+ and Lin-	35.0874	37.1846	33.4649	42.0617	31.042	32.0837	38.9174	35.0436	42.9888	53.8794	40.6493	45.2804
Trex1	chr9	LSK+ and Lin-	24.1258	30.5946	32.6116	36.5413	26.7787	31.8588	29.4857	28.6235	23.6861	40.1112	24.8584	36.0843
Smarcc1	chr9	LSK+ and Lin-	53.9513	62.6932	35.4703	53.0588	52.4575	51.0984	52.9383	54.2722	66.8799	67.7078	57.2649	63.1875
Glb1	chr9	LSK+ and Lin-	60.6958	64.1826	52.6875	60.256	43.3234	52.4789	64.4742	44.6722	16.7039	19.2701	18.4009	18.5121
Cmtm7	chr9	LSK+ and Lin-	703.028	750.783	691.024	767.491	956.75	1045.03	1153.9	801.964	159.179	176.506	146.556	154.423
Rpl14	chr9	LSK+ and Lin-	98.9567	103.779	107.418	108.214	179.935	168.619	257.326	220.248	271.925	294.939	234.524	264.961
Ctnnb1	chr9	LSK+ and Lin-	118.257	137.523	120.074	133.304	82.898	91.9079	100.284	95.3936	70.5945	71.5063	73.8204	75.331
Lars2	chr9	LSK+ and Lin-	500.56	780.23	662.758	673.544	1190.24	1066.14	2091.09	869.573	66.1863	71.9701	45.4818	69.776
Limd1	chr9	LSK+ and Lin-	29.9287	36.53	31.7565	33.1533	23.4571	25.1684	31.1152	26.4785	19.8951	22.8311	21.2906	22.3868
Fyco1	chr9	LSK+ and Lin-	3.67545	4.10752	4.77003	5.00238	3.87633	3.51328	1.07024	2.76737	9.04005	9.26489	9.38864	10.9022
Lypla1	chr1	LSK+	51.7889	61.9122	58.3041	59.4329	51.4817	55.7491	76.0816	48.1419	29.2541	31.4425	29.7393	29.6413
Sgk3	chr1	LSK+	19.8587	29.3354	25.8879	33.1761	19.4141	22.1086	20.737	15.9056	12.0893	13.6541	11.9826	11.5853
Cspp1	chr1	LSK+	5.09993	5.58131	5.17587	5.98074	7.75258	6.58317	3.21055	5.40447	13.0288	7.98635	11.7073	11.7544
Ncoa2	chr1	LSK+	5.77585	7.07337	6.55846	6.85503	5.49848	5.07754	4.14019	5.00242	29.3434	29.6171	33.3645	28.2946
Mcm3	chr1	LSK+	282.592	297.557	158.084	274.358	232.395	279.192	260.649	255.696	102.833	98.5371	81.039	99.0274
Tram2	chr1	LSK+	1.44048	1.72921	1.70594	2.70939	2.6156	2.40606	2.71776	2.00875	8.71577	17.4603	18.9193	9.31937
Kcnq5	chr1	LSK+	0.849097	1.54283	0.890825	1.40225	1.52255	1.41381	1.27289	0.942084	2.43344	1.91814	2.62675	1.58205
Ptp4a1	chr1	LSK+	1.79908	2.65395	1.72288	2.03393	2.75054	3.46525	3.25799	2.39376	2.5376	3.27695	3.10714	2.40698
Prim2	chr1	LSK+	41.5145	43.2445	33.9208	45.5785	39.2045	40.257	48.8937	44.7718	41.778	37.206	32.9854	34.2612
Cnnm3	chr1	LSK+	19.041	19.4455	21.8006	22.1979	18.5097	19.7696	17.2213	15.553	7.69303	8.10433	9.34155	8.05542
Tmem131	chr1	LSK+	7.53448	9.09884	7.33389	8.41804	10.5086	8.76377	5.03751	8.76004	63.5746	59.6644	68.6801	63.6624
Coa5	chr1	LSK+	38.5262	44.0023	35.3298	40.8731	40.4204	44.4121	55.9498	50.8603	62.8239	60.4294	54.3859	61.1124
4930594C11Rik	chr1	LSK+	2.53644	3.09137	1.97645	2.30999	0.529633	0.418897	0.687994	0.705036	2.24328	1.71723	1.76636	1.60329
Aff3	chr1	LSK+	26.4621	30.6586	27.1624	28.6161	10.3702	7.24985	10.5069	9.61286	25.5925	24.8716	27.5839	21.1393
Cnot11	chr1	LSK+	28.0228	32.1372	28.4056	30.9405	25.8821	26.4684	29.0526	27.5185	21.2788	17.7075	17.9479	20.1493
Map4k4	chr1	LSK+	5.51343	6.38366	4.98073	5.70401	3.73293	2.79718	2.89296	3.13792	21.451	21.0573	27.1528	22.7716
Tpp2	chr1	LSK+	22.0942	27.0395	20.935	23.7955	23.9633	24.5756	25.4561	25.4143	37.8122	35.4237	38.0635	35.346
Slc39a10	chr1	LSK+	13.0444	16.7095	9.13826	10.1042	7.24765	7.00017	8.71054	7.79998	10.2714	9.72703	10.6315	11.2065
Gtf3c3	chr1	LSK+	8.48213	9.90704	9.19452	9.78483	6.54306	8.24134	7.95892	7.84746	9.50692	8.73771	7.31188	8.2541
Ankrd44	chr1	LSK+	3.01644	4.88871	3.34991	4.45099	7.07191	7.08486	4.70125	3.83077	34.7295	31.9764	46.1527	34.6277
Sf3b1	chr1	LSK+	80.608	85.6548	70.2509	73.6284	72.2263	69.9854	69.5446	75.6329	74.6251	69.9595	80.2943	80.0386
Mars2	chr1	LSK+	9.57362	13.2128	8.0145	9.79713	13.9189	15.0042	17.5106	15.582	10.9494	7.78097	6.82231	9.9327
Sgol2a	chr1	LSK+	3.501	4.9307	3.33719	4.97905	9.94133	9.13216	4.57874	5.46173	19.6482	19.4182	16.0189	17.1268
Bzw1	chr1	LSK+	134.193	138.628	117.114	121.042	103.929	111.335	139.822	123.37	87.0008	82.295	76.4476	72.6054
Casp8	chr1	LSK+	72.7957	80.3359	73.0159	86.8782	51.3784	54.8142	53.5105	43.5014	30.785	41.5696	38.9432	36.8344
Stradb	chr1	LSK+	23.6262	25.6568	23.2126	23.5553	26.7645	25.7225	29.7225	26.8391	15.4565	13.9662	17.5022	16.2225
Snord70	chr1	LSK+	0	1.42838	1.32565	3.0399	5.04734	2.4441	2.98022	4.77195	17.7615	0	6.49214	0
Icos	chr1	LSK+	1.02727	1.22685	0.965932	1.52824	0.239081	0.242397	0.735976	0.459983	1.30771	0.901135	1.01179	0.352301
Ccnyl1	chr1	LSK+	0.800905	1.39115	0.846716	1.03279	1.10163	1.10313	0.81001	0.99263	2.08492	1.21307	1.54606	1.53915
Idh1	chr1	LSK+	30.4035	36.9904	31.9021	35.9749	87.6052	114.525	73.7767	66.8778	20.3637	27.3806	21.1499	16.933
Tns1	chr1	LSK+	4.96146	7.75991	6.08638	6.53599	4.59884	4.07817	4.69963	5.95848	19.6801	17.1099	18.0977	21.662
Rufy4	chr1	LSK+	1.03713	1.56367	0.954939	1.63804	0.572579	0.650309	0.202849	0.463385	1.5944	1.29615	3.24051	1.29088
Cxcr2	chr1	LSK+	1.44758	2.46294	2.00296	3.97095	2.76516	4.37687	6.0428	3.77001	67.6408	63.8205	147.028	97.3377
Usp37	chr1	LSK+	11.5138	13.2424	9.41951	11.1528	11.0037	9.98419	11.4926	9.557	13.7301	12.6426	13.0811	14.2655
Ttll4	chr1	LSK+	5.15984	6.93317	5.30291	6.17486	7.74799	7.31267	5.17779	7.33347	13.0206	14.3275	13.2335	12.0635
Nhej1	chr1	LSK+	11.881	13.1766	15.0526	15.9496	16.6582	14.8385	13.1938	12.4484	1.30624	4.08227	4.24149	2.45995
Acsl3	chr1	LSK+	22.2682	25.1022	19.8016	22.2246	8.85642	7.79908	11.7098	13.0157	3.33647	2.93439	2.87462	4.2902
Dock10	chr1	LSK+	16.6952	19.9611	15.4227	19.622	24.2739	23.5803	13.3927	18.3268	52.2178	49.9282	50.5412	48.8044
Sp110	chr1	LSK+	49.3201	49.4228	41.9026	51.6102	31.4074	30.1364	25.003	30.6781	25.9984	19.4183	18.1057	20.4063
B3gnt7	chr1	LSK+	9.52136	12.2965	12.5763	13.0227	4.70917	4.55163	9.86565	10.6233	3.17021	2.26065	3.90207	4.35357
Gigyf2	chr1	LSK+	10.4593	10.7268	9.17545	10.0153	11.6619	10.3346	6.78187	11.7706	21.9218	21.6818	21.3378	23.6505
Usp40	chr1	LSK+	7.30321	8.45904	6.69421	7.34578	4.39626	3.83899	3.5556	4.0116	4.73499	4.67222	4.64178	3.30763
Klhl30	chr1	LSK+	0.563551	1.6858	0.738655	1.127	0.237553	0.113082	0.43585	0.0234489	0.0542103	0	0	0.0843812
Per2	chr1	LSK+	5.44045	5.64182	5.29624	5.32379	4.64965	4.62411	1.96865	3.96723	5.98821	4.51455	6.40014	8.44053
Gpc1	chr1	LSK+	10.1466	15.1749	11.0473	11.6289	81.1899	103.711	33.0919	31.1414	23.0685	15.9164	24.7296	17.4694
Pask	chr1	LSK+	8.01844	11.8422	6.57095	11.7201	7.11184	6.92444	6.08377	6.51379	5.20505	4.74113	4.57075	3.53448
Ppp1r7	chr1	LSK+	29.4612	31.1635	20.7768	29.7101	26.7322	26.6245	24.7831	30.1668	20.8958	20.2552	15.9319	16.3586
Pign	chr1	LSK+	3.35631	5.5742	4.65234	5.65815	5.62311	5.92543	4.83427	4.75299	7.74851	5.71038	7.28944	7.27606
Phlpp1	chr1	LSK+	3.88709	4.46796	3.19413	3.38515	1.38248	0.9762	1.09114	1.08889	3.68118	3.9683	3.39026	2.30311
Bcl2	chr1	LSK+	17.0366	21.4013	13.2088	19.7645	18.8301	15.0862	20.3989	11.3324	14.1913	12.2462	11.6757	11.1421
Kdsr	chr1	LSK+	13.193	13.8843	14.9972	15.5176	11.1182	13.1833	18.3315	14.1979	5.10327	4.67841	4.79043	4.29132
Clasp1	chr1	LSK+	4.72407	7.75788	4.85348	6.1914	8.10633	7.78945	5.23665	6.64287	26.6206	21.6393	30.2669	25.6449
Actr3	chr1	LSK+	89.3216	112.261	87.8691	105.97	115.174	128.68	130.193	96.3317	100.429	119.773	123.728	121.353
Slc35f5	chr1	LSK+	13.9858	14.7138	19.134	20.0695	10.2258	10.7015	17.0197	10.8917	3.59329	3.02402	4.29655	2.7148
Mgat5	chr1	LSK+	3.04468	4.68273	2.63699	3.34142	11.8735	9.87921	9.61756	5.88284	24.8421	24.0054	26.2718	24.1778
Rab3gap1	chr1	LSK+	21.2896	23.9703	20.9241	22.2949	15.5147	14.7098	13.5187	14.2098	9.54138	9.89373	11.8638	8.84206
Mcm6	chr1	LSK+	391.038	419.739	217.293	385.341	311.574	362.609	394.131	365.056	131.378	130.693	111.814	108.939
Mapkapk2	chr1	LSK+	177.154	243.709	125.602	211.726	255.695	317.451	291.496	223.308	52.3289	70.1996	68.9354	64.1462
Srgap2	chr1	LSK+	3.61354	5.08696	4.28417	4.3535	4.81691	4.76465	2.34439	2.73297	13.0219	12.663	14.5936	15.4621
Rab29	chr1	LSK+	23.6203	24.9805	31.8557	33.6163	26.8611	30.9779	31.2876	24.7689	11.2717	14.1015	12.3403	9.80669
Nucks1	chr1	LSK+	31.9258	38.9667	21.521	33.6878	51.0854	49.2546	68.4216	52.7301	148.508	131.328	121.282	130.307
Elk4	chr1	LSK+	2.67259	3.27378	3.48331	3.74149	3.77935	3.6634	3.27363	3.76166	59.7933	58.1865	57.47	54.9323
Nuak2	chr1	LSK+	24.3826	36.4441	15.7871	24.8912	28.1547	31.2978	23.7575	19.1251	10.2322	10.0752	11.347	12.1368
Dstyk	chr1	LSK+	5.01114	5.82157	3.63126	5.51978	5.15136	4.87091	3.8282	2.84245	4.62813	5.44598	5.67378	4.41016
Rbbp5	chr1	LSK+	17.4702	20.5414	18.5708	21.6087	19.6788	19.3891	18.8561	18.8571	18.7402	18.2752	14.4947	16.2193
Tmem81	chr1	LSK+	1.86203	2.78132	1.58306	2.80933	3.09222	2.44041	1.86635	2.01518	2.63147	0.950537	2.73709	3.82783
Ppfia4	chr1	LSK+	0.636948	1.16046	0.602191	1.12199	2.02625	2.50779	1.60764	0.857079	2.52305	1.38802	2.68176	2.27515
Tmem183a	chr1	LSK+	29.3484	34.4837	26.727	28.7124	32.9484	32.1363	40.3602	38.1134	13.9486	16.571	15.294	14.0054
Ipo9	chr1	LSK+	32.548	39.321	26.3388	34.2168	24.5042	24.3926	20.8226	20.538	23.2472	21.2802	21.2668	18.0349
Csrp1	chr1	LSK+	199.174	207.598	154.442	189.981	139.683	144.98	194.093	143.66	69.9952	57.707	64.0678	78.9449
Kif21b	chr1	LSK+	1.74778	2.48432	2.50596	2.53978	1.30009	0.999532	0.63944	1.42113	27.226	26.3188	42.2497	28.3363
Gpr25	chr1	LSK+	0.919406	1.43877	0.600432	1.31522	0.558344	0.396544	0.517104	0.180652	1.64968	0.458613	2.00632	1.47351
Nek7	chr1	LSK+	24.3769	28.0292	28.5338	32.3689	20.7752	22.2158	25.1365	19.3464	22.5923	26.9015	32.1127	21.5261
Aspm	chr1	LSK+	3.28569	4.16273	2.0919	3.25381	5.43763	4.42471	3.04051	4.38561	24.9033	21.4778	22.6094	23.3625
Cdc73	chr1	LSK+	21.7871	21.9013	18.4503	21.8314	23.2156	26.1995	25.7011	24.5433	23.3377	20.5986	25.5686	23.4721
1700025G04Rik	chr1	LSK+	5.77852	6.17415	4.77028	6.17766	2.99562	2.28182	2.27115	1.64806	2.44213	2.09047	2.74146	3.3354
Smg7	chr1	LSK+	15.8789	19.4718	13.1367	14.3653	13.8825	12.5775	8.19602	13.1953	42.4057	38.8205	39.1845	41.4851
Lamc1	chr1	LSK+	2.50086	2.54516	2.11092	2.34633	1.78994	1.45232	1.37636	1.08041	5.84237	3.49453	5.12056	5.42739
Dhx9	chr1	LSK+	6.08101	9.14096	6.74722	7.29521	12.9345	9.60114	11.3165	13.7438	110.64	102.865	93.4932	101.507
Xpr1	chr1	LSK+	3.55911	5.04134	4.58693	4.73278	4.67404	4.29581	5.51727	5.48866	26.7206	30.0145	29.9709	26.2903
Tor1aip2	chr1	LSK+	13.8702	14.7558	13.1986	13.7896	13.8672	13.9542	16.5823	14.3353	14.368	16.0888	16.0132	14.4802
Soat1	chr1	LSK+	6.15952	6.44712	5.21623	7.96734	15.2165	19.4448	12.9646	9.56049	20.1693	23.808	29.3285	23.9564
Fam20b	chr1	LSK+	14.6981	16.6128	15.534	18.0437	20.5891	23.9552	20.8714	20.5314	19.5373	19.0332	21.2022	18.8508
Rfwd2	chr1	LSK+	2.72856	3.16682	3.16487	3.57298	3.46315	3.36794	4.05085	3.38952	10.5155	11.6309	14.5734	10.1055
Cenpl	chr1	LSK+	16.6486	20.5246	14.9002	17.4062	14.8915	13.8716	14.8626	12.3771	7.36685	5.68336	6.38871	8.46303
Kifap3	chr1	LSK+	8.82793	9.13736	8.42325	8.90952	7.09556	6.41374	6.52224	5.65365	5.57285	4.57759	5.62644	4.69203
Sell	chr1	LSK+	96.6969	186.855	87.7789	178.286	110.735	143.678	101.853	83.5605	153.293	165.594	213.519	185.35
Nme7	chr1	LSK+	5.79375	8.2429	6.72437	7.30276	6.0737	6.35451	8.59477	6.6024	6.29465	2.68145	3.84505	3.82908
Sft2d2	chr1	LSK+	30.1173	39.4823	40.0788	42.5455	14.8968	15.7868	16.9619	13.4393	16.1612	15.4531	20.0853	16.4861
Tada1	chr1	LSK+	51.2893	52.5321	49.8354	51.1374	46.9252	47.7307	57.2244	53.6308	16.4555	13.3279	12.518	11.8462
Pogk	chr1	LSK+	3.47204	4.55817	3.84663	4.16176	1.93364	1.73846	1.71275	1.72407	4.02624	3.26738	4.32189	3.06581
Tmco1	chr1	LSK+	37.2705	38.6178	38.8633	40.1166	25.4768	28.8744	40.6913	28.1088	12.2585	13.9264	11.8767	10.6987
Nuf2	chr1	LSK+	29.8549	31.7218	24.0869	34.6765	31.1799	31.1419	23.6326	25.8992	37.9676	37.71	24.5467	30.004
Ndufs2	chr1	LSK+	130.883	139.117	121.073	137.903	148.965	156.111	196.53	168.907	61.1638	79.8313	60.2957	56.5939
Klhdc9	chr1	LSK+	9.39969	9.77339	12.2107	12.4592	4.79342	5.70253	8.66788	5.93329	2.26359	0.73018	0.632216	2.26699
Cd48	chr1	LSK+	173.418	316.357	196.474	210.158	169.999	171.61	247.451	172.796	41.8965	61.2291	47.0887	43.8851
Copa	chr1	LSK+	101.021	107.84	77.3173	116.246	97.4913	113.225	102.057	83.5395	78.8248	75.7015	77.1461	79.1358
Igsf8	chr1	LSK+	47.15	59.3135	39.9616	48.282	54.1293	62.4684	56.9261	53.6602	16.0084	15.7063	10.8792	16.0982
Kmo	chr1	LSK+	2.30044	5.99299	3.46656	3.95853	3.5096	4.4078	4.20488	3.13863	5.04646	2.6704	3.99456	1.95527
Cep170	chr1	LSK+	4.3888	5.31732	4.32658	4.45506	5.31473	4.96705	3.14536	5.17213	20.6593	19.2788	22.7048	23.43
Desi2	chr1	LSK+	11.7484	12.8614	11.1901	11.5683	11.513	11.4715	16.9243	12.3785	9.5303	12.139	9.18225	8.17581
Ahctf1	chr1	LSK+	5.93809	8.08177	5.79794	6.64317	10.5196	10.1973	9.49899	13.7675	40.5765	33.7719	34.6995	40.096
Lin9	chr1	LSK+	12.3114	15.626	12.0842	13.7789	12.1441	10.96	9.84283	10.2702	12.5636	10.3153	10.9976	9.51585
Sde2	chr1	LSK+	35.2561	36.3689	31.5066	37.7281	26.3316	26.9227	36.2984	30.283	13.3307	11.034	12.4197	13.7135
Wdr26	chr1	LSK+	12.7546	13.5869	11.8993	13.4548	14.2905	14.9545	13.568	13.1973	36.0907	35.212	40.9728	38.1686
Lbr	chr1	LSK+	160.514	211.106	156.269	187.814	172.537	177.07	224.084	154.274	106.539	98.7881	124.894	105.462
Disp1	chr1	LSK+	5.37089	6.20329	5.57502	6.14079	3.49282	3.21311	2.73717	3.73737	4.09445	4.12415	5.46479	4.0694
Hlx	chr1	LSK+	11.676	12.0679	14.1779	16.012	19.0463	20.7659	12.2369	10.5312	29.7005	17.5841	29.9233	26.2704
Gpatch2	chr1	LSK+	6.08734	8.10878	5.15478	7.29602	6.58628	6.09129	5.32988	5.39296	6.51406	5.0336	7.89891	6.75031
Vash2	chr1	LSK+	1.72988	2.28106	1.40854	1.45157	0.47303	0.407528	0.857615	0.750893	0.459106	0.112911	0.281555	0.598052
Mfsd7b	chr1	LSK+	6.15327	8.33542	5.15299	6.60799	8.56549	8.17155	14.3639	10.6982	8.78261	9.95504	10.5959	9.99705
Nsl1	chr1	LSK+	19.9755	23.1785	16.4364	23.5535	22.5603	21.7183	18.967	19.4504	8.1775	6.74715	7.85352	7.92865
Ppp2r5a	chr1	LSK+	30.5472	39.1355	29.9891	37.0767	32.2294	41.8852	31.9286	24.6283	43.9566	45.4062	63.3334	52.9176
Ipcef1	chr10	LSK+	1.32188	1.37811	1.34081	1.45424	0.40876	0.38301	0.544717	0.191527	6.56152	6.56248	12.3841	7.80884
Ulbp1	chr10	LSK+	1.50803	2.98613	1.3712	1.90432	2.50008	1.94219	1.14332	0.834238	10.3278	8.08867	8.45819	9.36296
Ust	chr10	LSK+	1.09367	1.37837	1.01683	1.10945	0.448459	0.26664	0.165916	0.212532	0.812079	0.320256	0.527806	0.941836
Epm2a	chr10	LSK+	1.03917	1.45585	1.1558	1.97847	2.93	1.70257	2.58618	1.0876	0.682779	0.701532	0.182223	2.67663
Adat2	chr10	LSK+	7.39996	10.0166	12.5964	12.7655	14.193	9.79859	13.3982	16.5499	5.49285	5.63287	5.81874	2.89382
Reps1	chr10	LSK+	58.8289	61.4843	55.177	58.3794	36.1673	35.5353	31.7503	29.8511	35.0349	33.8106	30.1913	32.2189
Perp	chr10	LSK+	2.30787	2.53011	2.97678	3.26469	2.95668	2.39242	8.38253	4.6536	1.07707	1.41929	0.569161	0.402365
Map3k5	chr10	LSK+	8.33131	11.6546	8.86223	11.1022	8.1394	6.43943	5.80153	5.63322	13.2964	16.2991	21.9752	18.704
Mtfr2	chr10	LSK+	43.8467	46.7942	37.0027	42.7404	20.698	23.2715	24.9617	23.6491	7.82384	11.8325	12.1023	9.7573
Ahi1	chr10	LSK+	4.0682	4.42128	4.04468	5.10402	3.1628	2.87121	2.20411	2.14087	2.39434	3.98426	3.10715	2.88482
Hbs1l	chr10	LSK+	18.0993	18.7326	16.4341	19.2338	18.8791	21.8411	21.0877	20.4998	7.84615	6.02368	6.10793	7.69927
Rnf217	chr10	LSK+	7.13393	7.5638	6.49777	6.92905	7.77187	7.32921	4.87847	4.75052	1.30228	3.2422	1.75307	1.11377
Rwdd1	chr10	LSK+	13.5273	14.3607	11.6071	12.7499	18.0819	16.1187	24.8168	22.1965	20.2374	16.7464	16.1275	16.8003
Tspyl1	chr10	LSK+	54.4309	55.5075	53.2679	54.7855	43.2979	41.3694	55.9608	40.0383	18.0961	20.8296	22.2801	19.377
Tube1	chr10	LSK+	6.56939	8.52286	6.87842	9.85307	9.69355	8.68435	6.5656	9.31522	5.00256	4.02188	4.85003	5.93069
Slc16a10	chr10	LSK+	1.93629	2.66454	1.94242	2.50359	4.63122	4.77979	5.49716	5.15857	19.9837	16.0489	15.0029	15.9108
Cdk19	chr10	LSK+	25.2602	30.6982	23.4238	29.198	14.021	13.0659	11.2178	9.51201	23.6537	22.5672	22.3046	21.0641
Mical1	chr10	LSK+	32.3352	42.3353	32.6007	44.0149	25.8615	33.6164	22.8786	21.7294	14.8299	16.5444	20.8594	17.3678
Cd164	chr10	LSK+	88.4533	97.5728	90.3752	91.3101	85.9242	94.7917	104.473	87.7993	131.059	130.377	126.743	125.78
Foxo3	chr10	LSK+	6.61183	9.7742	5.326	6.95709	5.70726	3.97837	3.94561	3.35817	56.1726	48.4886	53.3063	58.7314
Lace1	chr10	LSK+	4.17503	4.3606	4.82981	4.88056	2.99028	3.83791	3.72409	3.51039	2.68733	2.31559	3.11007	0.79434
Man1a	chr10	LSK+	51.3205	55.2062	54.2212	55.2394	39.1861	48.1099	43.5122	31.1794	26.9631	23.6487	27.9584	26.5053
Tbc1d32	chr10	LSK+	0.87127	1.02225	1.20836	1.40494	1.08006	1.2217	0.883693	0.761639	1.31171	0.745033	1.14077	1.53131
Msl3l2	chr10	LSK+	19.9758	20.5622	20.3966	24.026	10.0287	9.61351	15.4261	10.0645	0.898903	3.6256	1.24035	1.07172
Gja1	chr10	LSK+	6.25505	9.27102	6.43196	6.93364	6.57905	5.95823	17.2365	14.5997	12.707	12.1588	7.75711	11.8866
Pkib	chr10	LSK+	1.88655	2.74536	2.09126	3.77842	2.61956	3.77523	3.16043	2.44579	1.03694	0.994919	1.24535	1.2167
Gcc2	chr10	LSK+	5.47693	6.43852	7.05994	7.45443	6.16845	5.6647	2.56946	5.83437	14.194	12.9191	13.9968	13.9986
Lims1	chr10	LSK+	33.1725	35.9407	39.4454	48.4876	32.6296	35.7312	43.9901	34.5796	61.2482	58.6271	72.8517	85.7689
Ranbp2	chr10	LSK+	5.37331	8.88182	6.29303	7.3004	11.6539	11.1299	8.55517	11.0186	75.0591	65.7621	66.8279	66.0385
Mcu	chr10	LSK+	10.5551	12.8832	8.09745	13.5548	35.0093	39.5231	27.5673	26.961	24.1411	17.214	23.2766	23.9126
Micu1	chr10	LSK+	40.9048	45.4353	32.8454	44.593	49.2828	60.0454	48.457	41.6838	29.0774	26.2632	32.7078	35.1072
Slc29a3	chr10	LSK+	7.72247	10.5213	8.63494	9.01273	9.33775	9.90409	10.3442	7.27849	14.8172	15.195	17.6169	15.7162
Eif4ebp2	chr10	LSK+	28.5205	30.4661	29.278	30.4458	49.0805	46.9463	73.6843	69.5242	194.584	205.635	218.004	198.567
Supv3l1	chr10	LSK+	20.5253	21.9431	17.8662	20.2826	21.943	22.7196	25.9453	25.685	16.5085	12.2926	11.4969	10.4669
Reep3	chr10	LSK+	9.0661	11.284	9.06094	9.86645	6.64062	7.5537	7.16713	5.80197	29.041	29.0166	34.9575	28.8732
Ado	chr10	LSK+	18.8154	20.395	15.8696	19.206	19.4142	22.0183	23.7757	20.3628	9.54852	7.23746	7.61927	7.86374
Rtkn2	chr10	LSK+	3.38633	4.61118	2.18891	4.55849	3.99853	3.98029	3.50156	2.1998	3.37257	3.74193	2.96279	2.85162
Bcr	chr10	LSK+	7.09077	7.91553	5.27725	5.7673	5.55985	6.07452	2.94383	2.65719	16.498	14.9376	23.5811	22.766
Specc1l	chr10	LSK+	18.5951	20.8134	17.7422	19.0319	11.4626	11.2548	6.32167	9.51155	13.5603	12.3969	12.9339	13.2469
Cabin1	chr10	LSK+	22.7576	25.2888	21.1461	23.0549	17.3118	16.8686	10.2796	13.9963	31.2013	28.6394	33.3343	27.8231
Derl3	chr10	LSK+	1.45374	3.38572	1.2227	1.7637	3.8772	4.41605	2.48278	1.6659	10.6611	7.50721	10.0811	5.78584
Vpreb3	chr10	LSK+	1.29715	2.13783	1.02121	1.10398	1.81786	2.64083	1.96784	0.857048	40.3849	40.4725	59.198	46.3522
Pcnt	chr10	LSK+	9.79071	10.9525	7.85166	9.91539	12.7145	11.9417	5.5413	10.8585	18.3943	15.8956	17.9701	18.1742
Ybey	chr10	LSK+	3.42714	3.76261	3.59299	3.77223	3.15684	3.05732	4.13625	2.68685	1.37576	1.61116	2.03272	0.629282
Gzmm	chr10	LSK+	1.35481	1.53673	0.913273	1.57787	0.969988	0.981345	0.553132	1.41948	0.699637	0	1.57547	0.0907518
Prss57	chr10	LSK+	17.2196	22.1097	11.2186	17.9033	90.6386	115.811	51.6095	45.252	8.98214	7.9757	7.55666	6.81316
Prtn3	chr10	LSK+	174.94	317.119	153.919	236.814	3745.14	3965.17	2413.71	1740.11	358.359	431.883	394.86	333.163
Elane	chr10	LSK+	110.516	331.412	24.3044	109.343	7561	9302.75	4559	3373.81	818.62	844.373	870.04	758.538
R3hdm4	chr10	LSK+	173.485	179.189	162.164	176.465	133.207	134.142	217.368	147.498	72.9796	69.2107	100.172	99.0077
Cnn2	chr10	LSK+	121.462	143.273	107.765	112.541	100.749	109.263	102.997	76.1976	137.693	168.292	195.709	189.884
Abca7	chr10	LSK+	14.9031	20.3755	19.4162	21.6878	18.7187	18.4375	10.4619	16.3607	18.4347	17.4918	21.5211	21.3583
Stk11	chr10	LSK+	11.9857	18.4772	19.915	24.0384	24.1873	19.5146	15.4667	25.7751	26.389	23.7463	23.1391	27.6467
Atp5d	chr10	LSK+	239.239	246.892	187.252	230.942	334.157	343.646	470.264	399.521	195.192	192.287	148.045	144.979
Gamt	chr10	LSK+	2.12104	2.24546	2.10257	2.17607	4.52117	5.76332	6.9578	4.09376	2.73148	1.8543	0.72899	2.74447
Eef2	chr10	LSK+	328.294	374.461	342.651	377.21	268.623	274.046	428.606	318.423	855.927	795.396	754.272	788.538
Tbxa2r	chr10	LSK+	25.4469	38.5415	33.4354	39.7827	5.74597	3.07545	6.33482	2.19563	2.96098	2.18464	3.95962	4.46728
Mfsd12	chr10	LSK+	39.0688	43.3453	39.0514	43.5208	32.6134	31.9589	23.0694	32.5904	12.6971	11.4799	9.58836	11.8033
Nfyb	chr10	LSK+	29.524	33.484	32.3078	35.8041	29.7317	26.5886	28.8629	28.1098	15.9257	15.7946	18.6257	17.7576
D10Wsu102e	chr10	LSK+	23.1039	25.7112	19.9225	24.6332	17.7281	15.5315	19.9259	17.3875	17.3909	16.3406	16.6558	17.1267
1500009L16Rik	chr10	LSK+	5.1482	7.05368	6.87001	7.67453	1.16096	0.769296	2.1607	1.08452	0	0.515096	0.576354	0.746993
Ckap4	chr10	LSK+	39.537	41.8256	26.6395	39.8641	57.6189	62.7226	47.7874	31.2623	67.0305	74.8027	99.726	78.0666
Polr3b	chr10	LSK+	17.1581	20.6149	14.8447	20.6105	15.825	15.8259	16.2394	15.7613	21.2948	19.5801	21.7075	18.5452
Cry1	chr10	LSK+	23.2292	25.0632	15.2295	23.0641	28.6046	34.6607	24.9855	22.1584	7.38238	8.56467	10.3655	9.06893
Tyms-ps	chr10	LSK+	14.6862	17.8582	11.2665	21.2457	9.80342	10.2462	12.0487	9.74852	6.10741	6.39224	4.74397	4.47736
Utp20	chr10	LSK+	3.8839	5.1521	2.39078	3.41851	6.51967	5.8354	3.63385	6.44039	18.395	11.9252	13.3254	13.8463
Gas2l3	chr10	LSK+	5.93735	11.7292	5.70572	6.83149	7.29065	6.74318	5.97079	4.21422	11.6394	12.851	11.4947	11.0019
Scyl2	chr10	LSK+	6.30266	10.3539	6.88567	7.04377	8.15476	6.37717	10.2125	8.33559	25.6118	23.6065	20.788	21.8487
Gm17745	chr10	LSK+	1.82663	4.84772	3.30754	4.35763	4.22382	3.70501	5.7577	2.88706	3.06368	2.60064	1.14982	2.23536
Plxnc1	chr10	LSK+	14.4777	16.6748	15.9717	17.1063	9.20462	7.99006	11.2569	17.7431	32.0575	27.9493	33.8955	32.5487
Nudt4	chr10	LSK+	28.9897	36.0889	29.4052	32.9173	30.3705	33.9216	34.4975	29.5574	55.9271	47.3535	77.9691	62.0318
Ppp1r12a	chr10	LSK+	12.509	13.0753	12.4859	13.15	16.1186	15.2263	11.2403	15.6549	78.959	66.5365	83.2295	75.4209
E2f7	chr10	LSK+	4.9764	6.83287	3.32308	4.71855	4.52317	4.00208	3.14163	3.19421	10.0902	9.20965	9.80223	9.89666
Osbpl8	chr10	LSK+	14.1519	17.9972	17.0614	19.0383	19.1879	17.8239	18.9986	17.9727	45.7587	45.7683	48.0964	43.7011
Glipr1	chr10	LSK+	46.2132	48.0242	65.9048	68.4849	64.9144	68.9247	57.9595	41.4955	54.0669	45.9529	70.7538	58.777
Rab21	chr10	LSK+	49.859	51.3203	43.4981	44.6068	59.5908	66.5636	62.5803	48.8577	35.8127	35.3784	46.8102	39.3284
Cnot2	chr10	LSK+	50.2376	50.6814	52.4273	54.9365	36.8136	36.4881	39.6996	39.5599	38.0733	36.09	35.7053	37.8503
Cct2	chr10	LSK+	128.882	144.945	115.506	137.65	135.037	137.856	170.444	166.438	175.981	162.352	132.157	151.444
Slc35e3	chr10	LSK+	4.77715	6.29238	3.74697	4.89172	4.3918	4.61849	5.37012	3.26471	2.78499	3.06976	4.21972	2.78024
Cand1	chr10	LSK+	26.3765	35.9662	25.3855	29.7269	21.4557	24.3542	28.6439	22.2431	19.5246	23.018	23.2391	17.7048
Lemd3	chr10	LSK+	7.45097	9.56478	10.1175	10.1779	9.31638	8.48389	8.91941	7.50794	8.85366	6.79271	6.42546	8.84719
Mon2	chr10	LSK+	1.76487	2.07306	2.15242	2.27956	2.59842	2.32662	1.9582	2.38151	12.3891	12.4237	16.591	13.4223
Ctdsp2	chr10	LSK+	30.2059	37.6765	37.8555	38.7001	14.5818	13.9151	20.1273	15.1259	29.5916	29.5066	36.558	30.9084
Arhgap9	chr10	LSK+	73.0551	75.7195	76.8143	82.0295	60.0903	65.8294	62.3525	49.2833	15.7202	22.088	25.8281	16.9819
R3hdm2	chr10	LSK+	15.8722	17.5849	17.7238	18.9301	10.4362	9.34033	5.58178	8.66046	41.3986	37.8268	44.6625	44.3658
Prim1	chr10	LSK+	71.4441	76.5807	58.1829	77.4569	64.5651	62.5142	73.0858	69.2121	38.4725	32.7433	29.2107	27.4557
Baz2a	chr10	LSK+	4.56484	5.59482	5.04342	5.41926	6.22867	6.04074	4.14429	5.79624	23.8266	25.7888	28.2571	26.9731
Esyt1	chr10	LSK+	84.2798	107.09	73.1957	92.2146	58.8704	67.6337	65.8847	64.301	51.7247	66.0794	63.8412	57.167
Cdk2	chr10	LSK+	98.4912	100.039	78.2763	95.1732	81.7766	84.9364	83.4627	82.28	28.2563	26.8062	23.87	27.8547
Pmel	chr10	LSK+	1.09983	1.51053	1.51734	1.56954	0.90768	0.928822	1.43368	0.774176	0.172939	0.0222111	0.900017	0.677955
Tespa1	chr10	LSK+	44.3358	54.566	31.905	34.5246	20.127	13.7921	21.57	16.1781	8.28723	13.8522	9.25642	8.14838
Sfi1	chr11	LSK+	29.0515	34.5794	36.788	38.4473	11.3801	10.4625	6.25594	11.7729	11.4906	9.96734	12.4688	11.1851
Drg1	chr11	LSK+	155.346	157.431	145.394	151.111	153.629	169.495	211.812	181.274	39.8277	41.6908	41.7042	36.8424
Patz1	chr11	LSK+	57.5607	59.7459	51.2771	53.0436	47.1957	47.9501	44.0431	41.1896	25.9537	24.9048	27.3725	27.1273
Smtn	chr11	LSK+	17.1107	21.7532	15.4262	16.8641	17.4613	17.0635	6.0434	8.20899	36.003	24.6149	34.5801	43.5732
Tug1	chr11	LSK+	14.8494	24.6672	21.6472	23.1598	17.7363	18.9849	18.2095	16.9897	35.062	31.5979	39.1368	33.6155
Morc2a	chr11	LSK+	10.3056	14.0085	11.4785	13.2609	12.5982	12.3427	5.97823	9.18368	12.3302	13.5299	14.0764	13.6546
Pgam2	chr11	LSK+	1.4586	2.15164	1.6673	1.73385	2.55	2.31363	1.35113	2.55705	4.33682	2.55869	5.80526	6.18795
Ogdh	chr11	LSK+	62.9749	68.4335	50.8259	67.9846	55.7693	65.5495	57.1456	53.2407	62.8934	62.5985	56.6716	67.3627
Ppia	chr11	LSK+	2.66606	3.70292	3.17409	3.39304	138.116	5.85607	9.7468	17.0991	5.89463	3.92104	7.14614	7.21329
Tns3	chr11	LSK+	3.16541	5.2304	3.3942	4.65602	3.66101	3.9579	2.88477	2.44971	16.9721	16.223	16.5732	13.2359
Fignl1	chr11	LSK+	39.1969	49.7334	40.6402	54.9125	43.0161	50.7633	57.7847	46.2966	27.0152	25.1501	21.9659	22.7926
Eldr	chr11	LSK+	3.28548	4.9145	3.45475	4.59533	2.9559	1.97137	1.94895	2.16863	2.08036	1.77738	1.49365	1.22019
Actr2	chr11	LSK+	62.6055	70.4994	53.1254	61.3017	80.1552	85.8031	86.8757	78.379	87.3014	93.3942	108.84	96.0334
Rab1	chr11	LSK+	74.8531	76.3809	73.0161	78.0333	77.5333	85.7083	95.2051	73.6827	49.3394	62.6581	54.8713	53.5014
Vps54	chr11	LSK+	10.4035	12.5304	12.0982	13.845	10.105	9.90495	5.58023	8.83453	16.7961	15.2418	19.2251	21.6682
B3gnt2	chr11	LSK+	44.1521	55.6968	50.806	63.0694	67.1706	78.5633	105.278	84.3786	36.5716	40.5439	41.6542	34.9059
Pus10	chr11	LSK+	17.5041	23.0572	19.6544	22.3483	18.3769	21.2163	26.5372	24.7462	10.5198	9.42319	11.5343	11.5885
Psme4	chr11	LSK+	5.24032	6.26657	5.08787	6.26501	8.79213	9.95177	9.164	9.07535	22.1989	22.0759	22.7461	21.2293
Asb3	chr11	LSK+	11.9949	12.142	13.2894	13.8071	8.67566	8.35467	12.6525	8.95901	4.94953	5.69182	5.12124	4.87274
Stk10	chr11	LSK+	22.9078	24.455	21.3908	22.4458	9.2904	9.12517	5.6745	6.8301	40.5093	57.6798	64.2607	56.9557
Ranbp17	chr11	LSK+	1.99835	2.64299	2.41517	2.74556	1.58643	1.41452	2.36774	1.97786	2.0944	1.14578	1.60329	1.84985
Spdl1	chr11	LSK+	5.99881	9.14633	6.95597	11.0245	12.6875	12.5972	7.80844	9.41522	9.63702	11.0452	10.1443	9.93266
Hmmr	chr11	LSK+	16.2319	18.9647	15.8865	24.4512	22.4426	22.2585	12.2916	18.1756	35.0415	34.1466	30.5679	30.9587
Pttg1	chr11	LSK+	17.4305	23.6957	15.7255	16.721	26.5718	32.0016	38.1778	29.7966	8.47777	9.03728	12.1331	8.16203
Lsm11	chr11	LSK+	4.34708	5.53733	3.53039	3.79816	4.48656	4.64622	4.74451	4.70161	2.97468	2.0308	3.3821	3.79107
Cyfip2	chr11	LSK+	40.3273	42.1925	33.9003	40.4849	28.5261	32.2039	23.5201	23.2627	94.8833	88.2857	116.002	89.7353
Trim7	chr11	LSK+	13.7344	15.6562	9.99114	13.9766	26.9449	28.311	35.913	34.408	24.1797	17.9402	16.229	14.7999
Gm12185	chr11	LSK+	0.810449	2.61678	1.77409	3.05499	0.0114994	0.0824129	0.0174274	1.03902	0.510932	0.99326	0.111567	0.457896
9930111J21Rik1	chr11	LSK+	0.544234	1.17094	1.41865	1.58487	0.327359	0.445073	0.0238516	0.191174	3.24209	2.3269	3.09206	3.50725
Tgtp1	chr11	LSK+	5.0609	8.48943	9.11072	10.2812	0.10389	0.511459	0.178064	2.13927	1.00537	2.27369	0.664963	0.740876
Btnl9	chr11	LSK+	1.90227	2.22072	1.33359	2.2159	5.21333	5.00594	5.68084	4.92067	2.02733	2.88122	3.8318	2.24171
Mgat1	chr11	LSK+	124.531	127.471	181.382	185.188	86.7539	96.4349	119.716	78.9285	26.6185	28.5543	25.1859	21.3898
Cnot6	chr11	LSK+	28.9092	29.1358	27.181	27.5833	29.9021	29.4332	40.0359	37.1198	38.6546	35.27	38.5207	38.3808
3010026O09Rik	chr11	LSK+	16.949	19.1419	13.4664	19.7507	17.7379	21.1041	19.6978	17.2425	8.93971	8.17543	7.8044	3.83737
Canx	chr11	LSK+	198.097	216.553	129.629	173.145	260.696	276.785	333.802	280.142	218.901	206.887	176.666	191.435
Hnrnpab	chr11	LSK+	417.965	461.082	278.56	397.136	483.675	523.999	649.754	586.313	340.376	324.345	251.047	307.099
Sec24a	chr11	LSK+	1.06622	1.63703	1.28158	1.37462	2.56319	2.39576	2.11439	2.34534	12.3846	13.7238	10.8028	10.265
Tcf7	chr11	LSK+	1.86091	2.08034	0.572938	1.93474	2.26021	2.652	2.70546	1.38775	7.75416	4.73519	5.88627	10.4756
Vdac1	chr11	LSK+	128.254	140.509	103.688	129.628	134.718	132.145	195.398	170.274	143.204	131.856	119.185	117.796
Slc22a5	chr11	LSK+	10.9238	11.3312	9.07942	9.58645	6.97849	5.83308	6.38421	5.72781	2.57041	2.07218	3.48279	3.65217
Fnip1	chr11	LSK+	3.46196	3.5315	5.22388	5.422	4.33452	3.96163	3.56467	3.45163	13.9579	14.876	16.6849	13.9973
Gm2a	chr11	LSK+	96.0766	107.731	97.329	106.9	73.0541	81.1353	118.192	64.1743	55.4308	96.1421	75.8226	61.7718
Sparc	chr11	LSK+	2.33509	3.13881	0.578623	1.02184	0.308476	0.271997	0.887146	0.248987	10.8637	9.78078	6.03035	11.611
Mrpl55	chr11	LSK+	22.1067	23.5655	25.8689	26.1929	39.6603	43.6565	52.7274	47.6107	12.422	11.1371	9.611	11.4856
Zkscan17	chr11	LSK+	25.3699	26.102	19.681	26.773	13.1361	14.2393	14.9397	13.8102	13.653	11.5739	11.2381	11.782
Gid4	chr11	LSK+	41.7745	43.1428	32.998	42.5855	37.1113	43.925	42.1893	38.0542	27.0502	24.515	19.2374	20.8691
Alkbh5	chr11	LSK+	18.032	21.1375	16.3608	18.4112	27.4411	27.3265	26.8278	25.272	22.6959	24.4518	23.5861	20.6967
Llgl1	chr11	LSK+	30.7195	35.658	27.4131	34.7489	17.8119	17.9024	20.1292	17.5765	10.4889	8.80974	9.15334	10.4236
Smcr8	chr11	LSK+	1.85675	3.16098	1.70495	2.53331	2.93863	2.75413	1.60846	2.10798	13.3423	11.5858	13.9547	12.9461
Tnfrsf13b	chr11	LSK+	27.8715	32.3762	31.1249	34.0757	28.972	35.0301	28.835	19.6261	23.8478	22.3301	38.013	19.9335
Usp22	chr11	LSK+	61.7357	75.6403	55.4942	68.198	30.9161	34.6497	36.7233	27.6849	18.6953	21.0241	22.6851	21.7905
Ulk2	chr11	LSK+	12.4138	13.427	13.3194	15.1365	7.74794	7.65966	6.8723	7.57739	10.8852	9.88024	13.5212	11.0326
Akap10	chr11	LSK+	19.8523	22.1023	21.4138	23.0104	20.805	19.6937	14.7779	16.5949	16.1964	14.1965	17.6775	15.7887
Snord49a	chr11	LSK+	10.3343	10.6841	6.7993	6.82138	16.6703	9.87676	2.75991	8.15849	7.9217	9.1567	16.6492	4.79521
Lrrc75a	chr11	LSK+	23.5044	26.1759	19.2293	21.4995	7.91838	6.27388	9.98478	6.42481	3.52763	3.98221	5.77271	5.20195
Trim16	chr11	LSK+	38.8838	42.4767	28.1146	43.6076	19.238	18.0995	27.1125	16.1174	6.27168	8.88876	6.58593	6.37732
Pik3r6	chr11	LSK+	1.08862	4.90795	1.37999	3.5486	7.12678	7.44515	4.73226	4.72277	5.61562	4.79425	8.14349	7.32649
Ctc1	chr11	LSK+	47.1135	55.0704	40.521	55.6961	29.729	31.6178	30.0369	23.5907	15.0868	18.0633	14.934	14.5242
Aurkb	chr11	LSK+	93.7493	113.382	57.4067	100.007	140.434	142.258	111.59	103.533	38.44	35.8025	31.4972	33.2483
Cntrob	chr11	LSK+	14.0919	15.2894	14.6433	14.7552	10.9589	8.72925	4.92517	8.28531	5.28448	3.88058	3.64616	4.46223
Mir6924	chr11	LSK+	5.08511	5.40744	2.50927	2.55737	0.386016	0.747691	0	1.12406	0	0	0	0
Rnasek	chr11	LSK+	53.1791	62.3464	58.6248	65.5338	157.506	146.482	172.575	141.957	110.679	158.434	144.066	142.165
Arrb2	chr11	LSK+	71.2576	81.6733	65.4	75.8264	61.2134	56.5942	51.4059	57.5441	94.0662	116.156	122.689	120.835
Gp1ba	chr11	LSK+	3.09621	6.13761	2.70328	3.21757	2.85608	2.59774	3.95989	4.36319	56.7814	44.8306	57.1701	120.194
Dhx33	chr11	LSK+	14.3046	16.8321	13.1728	13.1981	14.0941	13.1291	11.1625	13.3826	13.419	12.0215	12.8226	11.5795
Nlrp1b	chr11	LSK+	1.7112	4.06064	2.06158	3.71117	2.40696	1.48184	1.03279	0.968341	1.66567	2.47214	3.1927	2.21244
Fam64a	chr11	LSK+	49.4693	66.4735	45.8771	55.3076	42.9232	36.9511	33.4364	26.706	4.96952	11.2627	7.51069	7.41664
Spns3	chr11	LSK+	72.4293	85.9423	52.1345	73.4272	84.6285	96.2743	116.539	73.5909	10.7778	10.1954	12.2144	8.63914
Atp2a3	chr11	LSK+	144.697	164.652	129.91	148.706	87.0489	95.1295	67.7079	55.0655	70.1192	68.9615	101.522	91.4076
Gsg2	chr11	LSK+	15.2716	18.4009	13.2908	14.2215	20.4129	24.4949	19.9243	19.5817	11.4298	10.7208	9.14548	10.2742
Ctns	chr11	LSK+	6.05335	6.11167	7.63867	8.83186	9.52965	11.7879	9.3363	8.96708	6.33648	5.54827	7.61001	6.40605
Aspa	chr11	LSK+	2.31882	2.61049	2.06847	3.0399	0.292714	0.47503	0.462449	0.750348	0	0	0.095943	0
Srr	chr11	LSK+	2.90136	3.08015	3.82733	4.02351	1.66992	1.83375	2.16709	1.76677	3.10922	3.33815	2.91022	2.72123
Smg6	chr11	LSK+	14.2047	15.9104	14.0725	15.7287	11.2579	9.89773	8.4369	9.55304	18.7881	15.158	16.7833	14.9703
Ovca2	chr11	LSK+	7.35123	8.08762	7.36634	8.20209	6.99102	7.05588	7.06459	6.4827	8.78373	3.42019	4.09313	4.75839
Smyd4	chr11	LSK+	7.93618	8.59932	6.74726	9.54571	6.17828	6.38865	5.94696	5.35885	2.7697	1.08959	2.3061	2.51184
Tlcd2	chr11	LSK+	30.9057	31.5257	31.1702	35.654	14.2772	16.3659	28.4421	20.7304	3.19038	5.34891	3.4864	2.71414
Timm22	chr11	LSK+	25.0872	25.3668	21.9101	23.3289	23.7739	27.4674	35.7278	27.218	7.32593	7.86429	7.38287	6.4903
Abr	chr11	LSK+	20.2515	25.6267	19.4273	27.2161	15.0805	15.7327	9.3966	8.53938	19.2574	22.1656	26.2387	20.9826
Cpd	chr11	LSK+	1.9165	3.19294	2.2052	2.74847	4.62624	5.27173	3.24033	2.81432	18.4967	19.2712	30.4854	20.7719
Blmh	chr11	LSK+	78.7471	81.4985	68.6782	82.7807	67.2928	76.5874	83.207	75.9277	36.3753	35.3566	30.7452	33.1299
Ssh2	chr11	LSK+	7.61948	8.33819	7.35751	8.90516	4.7865	4.15889	3.84011	3.49565	36.1692	36.8906	56.8238	40.4607
Poldip2	chr11	LSK+	115.589	122.762	99.8793	113.94	107.129	123.755	149.539	143.7	42.3343	34.5547	28.7723	41.8623
Tnfaip1	chr11	LSK+	9.20965	11.5934	7.92763	10.8597	8.31396	9.13453	7.03381	5.68697	3.15601	4.70672	5.00957	4.61476
Tmem97	chr11	LSK+	22.501	22.5182	14.1125	19.9882	44.4784	47.8378	56.6695	48.3742	26.989	17.7455	19.2489	20.1048
[truncated: 4,754 more rows]

## Sheet: Autosomal down DEGs
Supplemental Data 1. Transcriptional analysis of WT and Xist-deficient LSK+, LSK- and Lin- cells.
(Sheet 4). List of transcriptionally downregulated autosomal genes in LSK+, LSK- and Lin- cells. Related to Fig. 3a and Supplementary Fig. 4.
Gene name	Chromosome	Cell Type	LSK+ WT rep1 (FPKM)	LSK+ XistΔ/Δ rep1 (FPKM)	LSK+ WT rep2 (FPKM)	LSK+ XistΔ/Δ rep2 (FPKM)	LSK- WT rep1 (FPKM)	LSK- XistΔ/Δ rep1 (FPKM)	LSK- WT rep2 (FPKM)	LSK- XistΔ/Δ rep2 (FPKM)	Lin- WT rep1 (FPKM)	Lin- XistΔ/Δ rep1 (FPKM)	Lin- WT rep2 (FPKM)	Lin- XistΔ/Δ rep2 (FPKM)
Bcs1l	chr1	LSK+, LSK- and Lin- (Common)	24.1198	19.9216	25.816	21.6225	21.8372	21.5886	24.892	23.8731	15.351	14.8822	13.0062	11.0816
Pea15a	chr1	LSK+, LSK- and Lin- (Common)	17.1611	16.5574	20.8481	16.6838	5.17404	4.88256	6.11104	5.02355	9.63322	8.13641	9.22768	7.25297
Cox20	chr1	LSK+, LSK- and Lin- (Common)	38.9726	36.7537	52.4593	40.1438	95.5931	79.1998	102.157	101.888	89.7144	84.9038	84.4848	78.3075
Ccdc28a	chr10	LSK+, LSK- and Lin- (Common)	17.4983	14.2513	35.7925	30.4163	11.5651	11.4429	17.4637	13.4309	2.56244	2.02871	2.8245	1.85769
Akap7	chr10	LSK+, LSK- and Lin- (Common)	8.66814	6.1693	9.86512	8.68641	3.39516	2.56036	4.13888	3.72527	4.87528	3.55996	3.7775	3.42712
Rnf146	chr10	LSK+, LSK- and Lin- (Common)	15.8752	15.6131	16.5242	16.031	11.7283	10.8115	12.8732	12.0259	7.41237	5.93493	7.47912	6.91979
Gm20300	chr10	LSK+, LSK- and Lin- (Common)	2.65998	2.43728	3.98784	2.21298	1.13465	1.0133	1.28948	1.044	2.49856	2.46175	2.54347	2.54337
Marcks	chr10	LSK+, LSK- and Lin- (Common)	13.6609	11.2761	18.2824	14.7172	9.14431	8.93479	9.08745	5.20327	24.5514	21.4509	30.1669	22.0984
Rhobtb1	chr10	LSK+, LSK- and Lin- (Common)	6.73339	6.18043	6.28673	5.19598	2.40613	1.75471	2.67011	1.53586	2.04467	1.96441	2.85957	2.45242
1810043G02Rik	chr10	LSK+, LSK- and Lin- (Common)	20.5893	18.993	20.5786	20.3768	11.6505	10.7138	13.2635	11.3453	3.13723	2.48264	1.79693	0.651102
2610008E11Rik	chr10	LSK+, LSK- and Lin- (Common)	9.71066	8.84319	14.9316	10.9578	4.29564	3.18003	3.17161	2.6314	3.86157	2.39401	6.26494	4.92107
Smim24	chr10	LSK+, LSK- and Lin- (Common)	28.8674	24.7191	35.3741	34.7797	16.7484	15.4216	24.0362	16.767	15.8733	11.7657	13.7633	5.90913
Zfp873	chr10	LSK+, LSK- and Lin- (Common)	7.59119	7.12607	13.2653	9.76319	4.69991	3.5738	3.85151	3.03496	2.08203	1.41929	3.3126	2.47445
Appl2	chr10	LSK+, LSK- and Lin- (Common)	35.7008	25.9952	41.2372	35.7789	9.83907	9.30495	6.2707	5.61991	4.2805	3.10043	6.4427	5.33602
Spic	chr10	LSK+, LSK- and Lin- (Common)	7.12267	3.48598	13.0522	6.52737	1.81671	1.14503	2.03943	0.751742	3.23548	1.60815	3.18632	2.88742
Btg1	chr10	LSK+, LSK- and Lin- (Common)	9.27166	7.40716	9.73293	8.4249	12.7956	10.8661	9.37524	7.59346	36.3439	34.4714	59.3234	45.6182
Tspan8	chr10	LSK+, LSK- and Lin- (Common)	1.49972	0.534704	3.85458	1.56139	5.07311	4.33288	15.4199	15.0751	6.6153	5.28425	7.16975	5.52525
Rab3ip	chr10	LSK+, LSK- and Lin- (Common)	7.06374	5.77631	7.49608	7.38941	6.29672	6.08945	5.77885	4.93792	5.79698	4.27369	5.42713	5.38398
Znrf3	chr11	LSK+, LSK- and Lin- (Common)	2.48355	1.93486	2.25667	1.60662	1.86226	1.31461	1.84232	1.72505	5.72864	3.67531	3.57478	3.43257
H2afv	chr11	LSK+, LSK- and Lin- (Common)	107.824	98.737	113.506	113.081	130.098	118.971	183.746	117.033	43.2054	41.3236	33.6812	32.0875
Natd1	chr11	LSK+, LSK- and Lin- (Common)	4.79503	4.64164	6.55462	6.28537	3.30081	3.18825	3.5035	3.12812	5.62906	5.52836	6.42948	6.2804
Cenpv	chr11	LSK+, LSK- and Lin- (Common)	26.3935	17.3519	24.02	16.127	40.6884	30.4654	70.9689	50.4652	21.6123	8.83051	17.922	10.926
Mmgt2	chr11	LSK+, LSK- and Lin- (Common)	22.1387	21.5494	27.9471	24.2463	12.6244	10.5254	19.2652	11.5188	7.36849	4.94954	6.60444	5.93208
Chrnb1	chr11	LSK+, LSK- and Lin- (Common)	16.7057	9.8197	23.4661	12.689	1.45982	0.783615	1.6905	0.701425	1.80932	1.47499	2.21871	1.0277
Slc16a11	chr11	LSK+, LSK- and Lin- (Common)	28.449	22.7522	66.4184	39.8887	2.49283	0.844985	3.65046	0.501218	1.4684	0.835192	1.90349	0.653041
Crlf3	chr11	LSK+, LSK- and Lin- (Common)	138.88	126.921	159.865	145.741	82.9647	81.6957	81.0415	65.5337	32.8148	29.2427	37.8508	33.6265
Zfp207	chr11	LSK+, LSK- and Lin- (Common)	92.1406	88.0605	99.0796	86.5472	76.5048	75.2192	99.7207	99.6595	99.9687	97.6952	102.694	92.5435
Ccl4	chr11	LSK+, LSK- and Lin- (Common)	29.8822	24.1737	38.6959	23.4043	145.822	59.416	4.06846	1.39485	2.04644	0.0716812	1.63849	0
Tob1	chr11	LSK+, LSK- and Lin- (Common)	20.601	16.201	32.4777	20.201	12.7661	8.78186	10.7721	8.31016	11.9114	10.7456	15.0584	13.4943
Cntd1	chr11	LSK+, LSK- and Lin- (Common)	2.7949	2.31054	4.92731	1.93439	1.86104	1.18924	1.70736	1.11245	1.52473	0.339746	2.40479	0.800637
Timp2	chr11	LSK+, LSK- and Lin- (Common)	28.6298	24.2506	30.3093	26.5336	6.24089	4.75662	12.0579	7.07487	15.8088	12.9834	21.931	17.8471
Dcxr	chr11	LSK+, LSK- and Lin- (Common)	19.521	17.3798	17.2013	15.2252	18.4909	16.4455	27.6875	20.2331	9.45196	7.52418	8.08537	5.18175
Sdc1	chr12	LSK+, LSK- and Lin- (Common)	16.9236	9.89654	28.2843	22.5513	2.55843	2.13481	5.4787	2.4861	4.7277	4.6133	5.66181	2.73788
Jkamp	chr12	LSK+, LSK- and Lin- (Common)	18.2392	16.2538	24.2584	22.7179	16.5285	16.2339	22.0688	15.7584	12.4692	10.9894	10.7961	8.94144
Trmt5	chr12	LSK+, LSK- and Lin- (Common)	20.5265	20.2641	23.3847	21.8287	19.0516	18.1405	21.483	19.2572	13.9536	11.055	11.6923	10.9679
Synj2bp	chr12	LSK+, LSK- and Lin- (Common)	5.45651	4.19782	5.22321	4.36461	3.71356	3.42134	3.86064	3.59148	4.93414	4.6064	5.51714	4.44532
Lin52	chr12	LSK+, LSK- and Lin- (Common)	10.0393	9.38358	10.2653	8.93307	6.86807	6.62957	7.44697	7.20048	5.70789	0.551651	3.27851	1.36686
Nrp	chr12	LSK+, LSK- and Lin- (Common)	5.49339	3.33228	5.25445	3.23606	26.5222	15.158	22.0615	13.359	6.85645	4.3266	6.21787	3.52117
Wdr20	chr12	LSK+, LSK- and Lin- (Common)	14.3549	12.3132	12.7593	11.3683	8.69752	8.02059	10.131	8.90771	8.41511	6.47169	10.2279	6.4749
Vipr2	chr12	LSK+, LSK- and Lin- (Common)	14.7759	13.0218	16.0497	12.2026	1.95414	1.6838	2.95917	1.90974	2.26106	1.07617	1.45214	0.966125
Hist1h2ac	chr13	LSK+, LSK- and Lin- (Common)	9.62073	2.87583	1.3345	0.744369	17.5776	13.1303	3.45959	1.20484	173.716	170.684	142.72	139.276
Tspan17	chr13	LSK+, LSK- and Lin- (Common)	3.89901	1.43527	5.73454	1.22959	1.22689	1.13523	2.65622	1.49537	1.28889	1.21618	2.02179	1.201
Nsd1	chr13	LSK+, LSK- and Lin- (Common)	6.44815	6.39701	5.6539	5.62874	8.50518	6.91701	7.19189	7.11101	47.2679	38.1689	50.3121	43.8207
Zfp934	chr13	LSK+, LSK- and Lin- (Common)	1.92099	1.9089	2.40536	1.8909	1.59036	1.49193	1.50569	1.44344	4.02743	1.10564	2.15644	1.9155
Zfp729a	chr13	LSK+, LSK- and Lin- (Common)	2.14956	1.89297	3.25928	2.02988	1.27018	1.25288	1.2784	1.14663	6.08518	5.39872	7.70683	5.69134
Rhobtb3	chr13	LSK+, LSK- and Lin- (Common)	11.376	6.74315	12.5946	6.99594	3.59342	2.56895	6.58533	1.87495	3.88811	2.55857	3.47479	3.32927
Mblac2	chr13	LSK+, LSK- and Lin- (Common)	4.40591	2.86256	4.09138	3.67396	2.55033	1.95713	3.01849	2.68227	2.69976	1.81632	2.8624	2.23248
Abhd6	chr14	LSK+, LSK- and Lin- (Common)	7.78878	6.67757	8.95651	6.80625	1.416	1.02706	2.52426	0.862261	1.1155	0.398545	1.21791	0.989186
Ngly1	chr14	LSK+, LSK- and Lin- (Common)	39.0514	32.5742	40.5427	38.4459	20.949	20.6661	28.3036	22.9496	11.696	10.9264	16.7746	16.1045
Ube2e2	chr14	LSK+, LSK- and Lin- (Common)	25.9828	25.3587	23.0874	19.0986	10.3896	6.95084	14.0248	9.99872	3.81287	2.72013	3.1482	2.04013
Ap5m1	chr14	LSK+, LSK- and Lin- (Common)	10.6598	10.4706	14.8788	11.1991	10.1502	9.74834	12.073	9.94712	10.5135	9.8954	13.3098	10.9501
Pdlim2	chr14	LSK+, LSK- and Lin- (Common)	37.5712	30.2633	41.9918	32.2278	12.0196	10.8845	11.4167	9.76726	12.4695	10.0293	16.107	12.3222
Ppp3cc	chr14	LSK+, LSK- and Lin- (Common)	15.7571	15.6214	15.318	14.556	5.27542	4.11249	6.31884	5.28953	6.17117	4.53307	5.6901	5.41227
Rcbtb2	chr14	LSK+, LSK- and Lin- (Common)	29.7743	28.2615	38.1043	32.6115	17.6559	16.7938	17.0609	14.9964	14.8494	13.4715	14.5068	12.0168
Ggact	chr14	LSK+, LSK- and Lin- (Common)	9.16698	6.66534	11.3952	9.96701	5.29653	3.4488	11.3328	10.2947	17.4109	13.5483	17.0379	11.9268
Ptger4	chr15	LSK+, LSK- and Lin- (Common)	15.515	14.2841	25.8906	21.9069	9.63768	7.99234	10.1282	10.0162	12.4865	10.6649	13.1345	12.8041
Capsl	chr15	LSK+, LSK- and Lin- (Common)	5.69354	2.56082	7.01852	6.1525	1.13112	0.746901	1.28009	0.48123	1.7306	1.60032	1.55882	1.12241
Slc25a32	chr15	LSK+, LSK- and Lin- (Common)	10.1711	9.23488	10.0916	9.71748	10.3511	10.0327	12.5816	11.3944	5.67027	4.27312	6.27579	5.63888
Fbxo32	chr15	LSK+, LSK- and Lin- (Common)	4.88441	3.64004	6.68052	6.42856	1.12374	0.641779	1.5884	1.12746	1.74667	1.21412	1.65125	1.34102
Csnk1e	chr15	LSK+, LSK- and Lin- (Common)	24.8246	23.2658	24.3195	15.8772	12.6133	12.3559	12.0573	11.1529	8.30439	5.85147	10.842	7.61407
Cbx7	chr15	LSK+, LSK- and Lin- (Common)	13.15	9.61676	16.132	5.29066	1.98805	1.69335	1.4423	1.28686	2.54655	1.03025	4.14579	3.8464
Dexi	chr16	LSK+, LSK- and Lin- (Common)	40.7804	34.2413	51.6197	42.4535	22.717	19.8982	28.2585	22.4035	6.98353	6.02865	5.16674	4.9841
Snx29	chr16	LSK+, LSK- and Lin- (Common)	4.08	3.21043	5.69671	3.23719	4.01713	2.70952	3.64173	2.75938	8.61659	6.46049	9.66664	9.13779
Iqcb1	chr16	LSK+, LSK- and Lin- (Common)	17.2405	16.0709	20.3852	15.7952	7.25171	5.60497	8.32609	6.61345	3.95386	2.54599	3.55597	2.17324
Gsk3b	chr16	LSK+, LSK- and Lin- (Common)	7.1954	6.51851	6.52597	6.35148	9.85889	7.51158	9.05428	8.09273	28.2921	26.152	31.3304	30.3977
Bbx	chr16	LSK+, LSK- and Lin- (Common)	10.2655	8.59488	9.48969	9.18042	6.77521	5.9204	7.01496	6.26526	12.8096	10.331	12.5052	12.3791
A930006K02Rik	chr16	LSK+, LSK- and Lin- (Common)	4.91558	3.89225	5.41847	4.21942	3.23524	2.7851	3.18069	2.14554	2.89342	1.03376	1.57952	0.709684
Brwd1	chr16	LSK+, LSK- and Lin- (Common)	4.57731	4.43437	4.88729	4.0791	4.73638	4.20157	4.80984	4.49763	7.1649	5.68119	7.09644	6.52076
Crebrf	chr17	LSK+, LSK- and Lin- (Common)	6.0984	5.57395	9.03342	7.61744	2.32977	1.97349	3.25843	2.93872	10.791	9.29307	12.696	11.705
Fgd2	chr17	LSK+, LSK- and Lin- (Common)	62.8291	56.6267	57.76	44.2835	21.7389	17.7113	11.1569	10.4981	6.01848	5.22658	7.69623	6.40718
Zfp472	chr17	LSK+, LSK- and Lin- (Common)	20.511	18.2539	18.5495	16.5803	12.8203	12.3103	12.1939	11.6316	3.29252	2.06486	3.13396	1.52659
H2-Ob	chr17	LSK+, LSK- and Lin- (Common)	62.3251	32.6776	61.5889	42.1644	7.96515	5.6896	15.1001	6.98685	7.37331	4.73096	8.74476	7.93763
Runx2	chr17	LSK+, LSK- and Lin- (Common)	10.016	9.39443	11.9488	9.361	5.44434	4.40676	4.76558	3.43092	18.5696	15.5523	20.7905	15.675
Polr1c	chr17	LSK+, LSK- and Lin- (Common)	46.7962	43.4211	43.7574	41.4207	44.9389	41.0947	57.7745	54.1331	30.0458	28.5308	25.4626	24.1813
Birc6	chr17	LSK+, LSK- and Lin- (Common)	2.56759	2.18571	2.29029	2.25686	5.38185	3.82157	4.17969	4.15684	44.9002	39.8357	45.813	39.5359
Zfp521	chr18	LSK+, LSK- and Lin- (Common)	7.24603	7.21227	8.92093	8.82385	2.04997	1.56798	1.48297	1.22036	1.98955	1.96899	2.48531	2.13361
Dnd1	chr18	LSK+, LSK- and Lin- (Common)	4.45704	3.11784	5.85894	3.78384	4.84228	4.05632	5.34033	3.71881	3.00906	0.805133	1.80691	0.780626
Taf7	chr18	LSK+, LSK- and Lin- (Common)	11.2665	9.83558	10.0112	9.42925	15.5216	13.3881	11.2772	10.3034	6.1356	5.54476	5.55261	5.47941
Prelid2	chr18	LSK+, LSK- and Lin- (Common)	13.9384	10.195	18.0743	12.6566	24.7389	19.9414	62.8862	56.3396	27.6439	20.3876	20.7075	19.5934
Gm4013	chr18	LSK+, LSK- and Lin- (Common)	4.57247	2.13828	6.41793	4.11501	9.93805	7.36009	17.1494	9.99494	5.60803	1.25097	5.78987	4.49222
Pqlc1	chr18	LSK+, LSK- and Lin- (Common)	29.1081	23.3989	42.3708	26.6207	22.095	20.0311	26.4497	25.3641	12.1121	7.54465	11.627	9.06869
Tbc1d10c	chr19	LSK+, LSK- and Lin- (Common)	203.459	164.223	184.616	164.87	60.279	55.6003	53.4139	46.9823	16.0551	15.9492	23.1941	15.3565
Malat1	chr19	LSK+, LSK- and Lin- (Common)	132.458	79.1901	224.56	90.7452	327.596	176.025	183.981	128.574	524.635	325.936	586.682	488.943
Ttc9c	chr19	LSK+, LSK- and Lin- (Common)	21.2921	20.295	21.5283	18.3285	18.9506	17.8746	20.9199	20.3788	28.1901	24.8409	28.4729	28.0657
Rom1	chr19	LSK+, LSK- and Lin- (Common)	6.48177	6.2136	7.56233	6.65152	3.7849	3.51123	3.6745	2.9501	2.86984	1.64312	2.93125	2.08741
Tbc1d12	chr19	LSK+, LSK- and Lin- (Common)	1.61741	1.58729	2.50807	0.923471	1.86914	0.993236	2.07963	1.93005	1.36138	0.932929	1.14449	0.827439
Fam69b	chr2	LSK+, LSK- and Lin- (Common)	139.949	126.403	121.286	99.5792	36.4035	33.1503	53.8922	27.9795	5.60184	4.57929	5.21247	2.61849
Cacfd1	chr2	LSK+, LSK- and Lin- (Common)	8.97387	7.58894	8.05435	7.47254	8.54735	8.0711	8.80541	8.08099	4.59477	3.5952	6.05591	3.94888
Prkra	chr2	LSK+, LSK- and Lin- (Common)	22.8443	19.4132	26.1891	24.9603	17.7228	17.2474	22.6577	20.4544	14.3804	8.73736	12.8739	11.4789
Pex16	chr2	LSK+, LSK- and Lin- (Common)	29.2619	22.5865	27.5052	24.4978	30.5953	27.0895	32.219	31.2304	6.87237	6.14907	6.32776	4.04117
Trp53i11	chr2	LSK+, LSK- and Lin- (Common)	83.8062	70.2297	70.3254	67.4614	8.94376	6.05617	5.31055	3.70154	14.5449	14.2711	15.0862	12.014
Immp1l	chr2	LSK+, LSK- and Lin- (Common)	9.14122	8.14514	12.2678	10.6496	15.0625	12.9229	21.8872	16.4936	10.2001	9.95731	5.09563	3.11312
Dusp2	chr2	LSK+, LSK- and Lin- (Common)	181.082	137.699	211.929	172.678	188.397	90.5991	62.0874	34.9327	5.33744	3.39179	7.89879	4.17369
Ttl	chr2	LSK+, LSK- and Lin- (Common)	2.40078	2.06187	2.07144	1.5451	1.53793	1.21324	1.86389	1.44142	1.91994	1.60741	1.68087	1.32201
Tmem230	chr2	LSK+, LSK- and Lin- (Common)	22.9764	21.3378	23.4198	20.4175	17.7469	15.5167	21.8386	19.6424	14.6963	14.4334	11.4478	9.27822
Map1lc3a	chr2	LSK+, LSK- and Lin- (Common)	16.6887	15.0865	17.2791	13.2592	20.1882	16.6669	17.4201	11.1621	8.81242	6.97194	9.03131	5.44615
4921531C22Rik	chr2	LSK+, LSK- and Lin- (Common)	5.22375	3.27853	6.47272	4.52474	3.81061	2.92394	3.1922	2.80926	4.64074	1.4404	3.22538	1.18163
Mfsd8	chr3	LSK+, LSK- and Lin- (Common)	8.0458	6.50098	9.3092	7.77585	4.66293	3.991	4.83192	4.12818	4.06471	3.48891	4.73665	3.4384
Foxo1	chr3	LSK+, LSK- and Lin- (Common)	9.1025	8.77443	9.68725	8.50263	3.9641	3.36188	4.98104	3.25252	10.8514	9.91865	14.7765	10.2737
4931440P22Rik	chr3	LSK+, LSK- and Lin- (Common)	2.8973	1.36422	2.61725	2.42669	4.95799	3.10399	1.78429	1.00676	1.29898	1.1452	1.18987	0.868171
Jtb	chr3	LSK+, LSK- and Lin- (Common)	90.3106	79.2217	84.926	77.6542	91.6427	89.7784	100.898	93.195	19.3697	13.8111	15.5085	15.0172
Gm128	chr3	LSK+, LSK- and Lin- (Common)	4.22246	2.81959	3.91923	2.67154	2.4898	1.73838	2.07737	1.39704	2.22742	0.868952	1.80569	1.44462
Hist2h2be	chr3	LSK+, LSK- and Lin- (Common)	4.23703	3.88931	6.41406	4.34634	3.65992	2.95528	2.74515	2.02872	3.17362	2.16851	2.79758	2.28745
2010016I18Rik	chr3	LSK+, LSK- and Lin- (Common)	5.74462	3.52282	7.86924	4.6535	4.64371	3.27283	4.65509	3.65572	2.88971	1.12353	1.7668	1.63563
Amigo1	chr3	LSK+, LSK- and Lin- (Common)	4.65976	4.44183	4.96508	3.77838	1.99611	1.70128	1.89216	1.77302	2.19078	1.74468	1.91832	1.29256
Taf13	chr3	LSK+, LSK- and Lin- (Common)	9.98801	8.26638	11.2693	10.1712	10.0087	9.30946	9.43545	7.47163	4.88986	3.63355	7.2836	5.07422
S1pr1	chr3	LSK+, LSK- and Lin- (Common)	15.911	9.68484	21.9662	11.1169	2.31628	1.85837	5.62748	4.43871	5.14819	3.43615	5.51754	3.79989
Gm11837	chr4	LSK+, LSK- and Lin- (Common)	5.67606	2.36576	5.76347	3.10182	3.71842	3.06232	11.5467	6.7293	6.48648	1.32002	4.44368	2.03827
Mob3b	chr4	LSK+, LSK- and Lin- (Common)	2.10852	1.87377	1.79727	1.34596	2.20807	1.69319	2.42734	1.94445	5.47075	4.95064	4.50789	3.64849
Toporsos	chr4	LSK+, LSK- and Lin- (Common)	15.3404	14.6167	20.7536	15.9875	48.4509	46.6335	67.1498	45.4466	11.7119	7.86067	9.67971	4.57389
5830415F09Rik	chr4	LSK+, LSK- and Lin- (Common)	22.1303	19.4605	19.8309	19.4801	17.2481	16.0769	18.3415	18.3305	6.48871	6.07312	5.86829	4.98867
Jun	chr4	LSK+, LSK- and Lin- (Common)	105.931	35.1085	5.31851	3.04586	562.431	239.587	5.14612	4.59958	6.40837	4.97293	6.80178	6.33013
Rnf11	chr4	LSK+, LSK- and Lin- (Common)	47.38	41.5006	59.4173	48.3646	26.9026	25.3198	35.9689	28.6461	20.4836	19.128	25.7302	25.5987
Eva1b	chr4	LSK+, LSK- and Lin- (Common)	11.708	9.2478	14.8586	9.75198	3.08671	2.17725	4.22016	2.24894	1.38131	1.07601	2.34414	1.71383
Xkr8	chr4	LSK+, LSK- and Lin- (Common)	5.26787	5.07314	3.9208	3.84443	4.36973	4.21529	5.25823	3.95781	1.95083	1.83076	2.30812	1.56338
Espn	chr4	LSK+, LSK- and Lin- (Common)	6.18383	4.33421	6.38011	4.98359	2.54483	2.08629	2.83851	2.77368	1.62726	1.58	1.3133	1.17527
Nat8l	chr5	LSK+, LSK- and Lin- (Common)	2.33991	1.62621	1.79442	1.67185	2.41737	1.95698	1.51404	0.894048	2.55766	2.39845	4.00526	3.66238
N4bp2	chr5	LSK+, LSK- and Lin- (Common)	5.6389	4.37238	5.7344	4.42777	5.8453	5.17608	4.18467	3.83937	17.497	15.0324	20.1988	13.599
Rhoh	chr5	LSK+, LSK- and Lin- (Common)	24.0716	20.4981	29.2228	20.1028	10.414	8.47122	13.8924	11.8828	5.84225	5.37002	5.6191	3.96461
Ociad2	chr5	LSK+, LSK- and Lin- (Common)	23.2521	16.9397	22.3611	20.1393	6.86147	5.70883	11.3686	5.69486	1.93394	0.902773	2.36729	2.16122
Rest	chr5	LSK+, LSK- and Lin- (Common)	31.4749	25.6384	29.81	28.6369	29.136	26.9891	30.537	29.6595	27.0268	23.5439	26.3634	22.7393
Mthfd2l	chr5	LSK+, LSK- and Lin- (Common)	5.74368	5.47127	6.74428	4.98773	3.08726	2.55456	4.96604	4.59187	2.88051	1.83338	2.34279	1.55131
Ccng2	chr5	LSK+, LSK- and Lin- (Common)	48.0736	46.6625	83.669	72.1188	20.2772	18.5897	28.4206	22.176	17.7402	16.9207	25.9767	23.6882
Pxmp2	chr5	LSK+, LSK- and Lin- (Common)	4.04775	3.5289	6.1365	5.41528	7.6489	6.71436	13.7181	12.0723	5.94451	5.75701	3.85906	1.8756
Zfp783	chr6	LSK+, LSK- and Lin- (Common)	14.263	8.33775	11.8836	8.854	6.30421	6.03344	6.65139	5.73308	3.57837	2.17528	2.01518	1.90474
Prdm5	chr6	LSK+, LSK- and Lin- (Common)	7.44196	6.84356	7.67155	7.46687	4.26864	3.54579	4.27696	2.99509	2.15711	1.34427	2.34285	1.10948
Particl	chr6	LSK+, LSK- and Lin- (Common)	14.0873	11.524	12.4671	8.62667	40.2653	18.2095	18.0246	15.4653	3.04901	1.90903	2.54293	1.69184
Pole4	chr6	LSK+, LSK- and Lin- (Common)	49.6429	42.835	49.8224	42.906	49.8295	48.2238	60.7704	48.803	15.4147	15.3603	12.7965	11.3325
Nfu1	chr6	LSK+, LSK- and Lin- (Common)	42.9386	42.8066	42.873	38.9923	59.3205	56.9077	66.2957	57.5954	35.743	33.6864	30.6252	27.0842
Tpra1	chr6	LSK+, LSK- and Lin- (Common)	42.18	35.2548	46.9709	41.622	43.9643	42.5847	44.3745	42.6288	13.1581	11.6399	13.8945	8.80089
Cracr2a	chr6	LSK+, LSK- and Lin- (Common)	6.35087	3.78867	6.48648	2.72452	4.90159	3.98279	3.05605	2.27483	7.33276	6.44345	8.71666	5.43516
Mansc1	chr6	LSK+, LSK- and Lin- (Common)	15.2276	11.8049	15.5097	12.8837	7.18004	6.36387	6.8694	3.98104	7.0454	4.95795	4.30311	3.59295
Rps4l	chr6	LSK+, LSK- and Lin- (Common)	10.9582	7.94451	7.67179	6.44202	7.79189	6.60765	8.68651	3.83805	3.78406	0.754138	5.27591	4.42321
Amn1	chr6	LSK+, LSK- and Lin- (Common)	8.7733	5.12312	12.8444	8.37341	4.88984	4.63248	6.07507	4.35395	2.59043	2.25723	7.89731	3.30842
Pafah1b3	chr7	LSK+, LSK- and Lin- (Common)	44.6712	39.1356	46.2541	42.7556	27.1143	21.2241	51.1074	37.4428	26.5802	17.2925	24.5774	13.4738
Lipe	chr7	LSK+, LSK- and Lin- (Common)	14.2888	13.7954	12.9911	12.7102	10.5355	10.2393	8.8864	8.66954	5.64147	5.26305	6.23448	5.84118
Zfp36	chr7	LSK+, LSK- and Lin- (Common)	95.8363	51.0521	56.5957	33.6949	222.412	86.2828	11.1491	9.70957	92.084	76.7675	119.448	100.753
Zfp14	chr7	LSK+, LSK- and Lin- (Common)	2.87348	2.75948	3.15976	2.7114	1.07628	0.937773	1.18392	0.930222	1.18413	0.704697	1.21092	0.474478
Ube3a	chr7	LSK+, LSK- and Lin- (Common)	24.7404	21.7417	25.6017	23.6375	25.0818	24.2527	29.5961	25.0119	25.0228	21.2149	25.8549	22.9626
Pde8a	chr7	LSK+, LSK- and Lin- (Common)	3.02989	2.45481	4.04588	3.25772	2.3476	2.25603	1.86917	1.16512	5.507	3.63242	8.64743	4.9073
4632427E13Rik	chr7	LSK+, LSK- and Lin- (Common)	21.9979	16.8043	30.5613	20.1694	22.7014	14.0117	24.3381	17.4204	14.01	10.5368	12.6377	10.0942
Aamdc	chr7	LSK+, LSK- and Lin- (Common)	18.0495	16.4464	17.7025	13.757	17.3065	13.5564	22.8615	15.9848	8.29576	7.09909	6.49526	5.18414
Prkcdbp	chr7	LSK+, LSK- and Lin- (Common)	33.4491	22.4493	27.5457	24.5362	4.25464	3.29411	6.10665	3.60882	2.31371	2.30554	2.20382	1.11768
Ppfibp2	chr7	LSK+, LSK- and Lin- (Common)	6.81243	5.67941	7.45356	6.05201	2.5979	2.28206	1.5132	1.39818	3.00998	2.94935	4.4875	3.30297
Mettl10	chr7	LSK+, LSK- and Lin- (Common)	38.2605	35.4797	39.631	35.0054	20.6497	17.8118	28.1097	19.7634	9.19663	7.68726	8.30656	6.66457
5830432E09Rik	chr7	LSK+, LSK- and Lin- (Common)	4.51648	3.39503	5.96077	4.24624	1.80683	1.74987	1.7004	1.36106	7.04063	2.88164	7.33703	4.94652
Bnip3	chr7	LSK+, LSK- and Lin- (Common)	11.1401	8.76246	12.9336	9.94351	5.50501	5.2778	7.15851	4.94304	4.87136	2.55946	4.61876	4.20849
Insr	chr8	LSK+, LSK- and Lin- (Common)	1.11724	1.04189	1.3237	0.988129	1.8041	1.35825	1.70812	1.65238	10.9333	10.5543	13.3461	12.2308
Alg11	chr8	LSK+, LSK- and Lin- (Common)	7.74041	6.06594	7.30336	5.67585	4.39936	3.95938	6.11729	5.4251	8.67387	7.07166	8.52584	6.33998
Lsm1	chr8	LSK+, LSK- and Lin- (Common)	18.0458	17.4424	19.299	17.9291	22.0107	21.1521	26.9388	24.0953	7.50939	4.41022	5.56116	5.43496
Rnf122	chr8	LSK+, LSK- and Lin- (Common)	16.0204	14.7054	19.0901	18.6972	3.92861	2.40702	7.04705	3.67355	2.37703	1.94734	2.99336	2.35888
Slc25a4	chr8	LSK+, LSK- and Lin- (Common)	243.892	218.659	237.046	224.665	163.23	160.458	248.567	174.149	75.1595	58.7734	51.2881	50.7665
Jund	chr8	LSK+, LSK- and Lin- (Common)	66.1484	48.5251	42.3681	33.078	260.753	123.441	37.8827	36.5151	32.4671	31.5781	42.7329	35.7277
Rab3a	chr8	LSK+, LSK- and Lin- (Common)	7.34117	6.26086	7.90479	5.0383	6.37724	5.0075	6.35001	6.34462	5.24656	4.43426	6.13164	4.62478
Slc27a1	chr8	LSK+, LSK- and Lin- (Common)	40.6613	38.5969	49.5335	39.4716	15.7704	11.9573	16.8878	11.1481	1.68401	1.4049	1.93454	1.59554
Zfp882	chr8	LSK+, LSK- and Lin- (Common)	2.28182	1.25928	3.02124	1.91379	1.09308	1.07113	1.44414	1.07055	1.99176	1.77484	2.13111	1.63093
Hmox1	chr8	LSK+, LSK- and Lin- (Common)	11.5486	1.14085	11.8919	2.45352	7.84658	5.49205	3.30737	1.39937	50.0443	46.319	46.0358	40.2081
Prdx2	chr8	LSK+, LSK- and Lin- (Common)	198.377	185.483	238.86	188.053	212.675	207.22	444.316	378.382	220.937	188.284	168.546	161.231
Cklf	chr8	LSK+, LSK- and Lin- (Common)	6.34907	6.345	6.53432	5.63687	7.96991	7.60912	8.09113	6.07977	10.7125	7.52176	14.1064	11.944
Znrf1	chr8	LSK+, LSK- and Lin- (Common)	98.5214	82.4544	107.443	81.5384	46.5422	41.405	33.5687	32.7266	14.8858	14.0115	17.1169	13.9531
2810013P06Rik	chr8	LSK+, LSK- and Lin- (Common)	14.1876	13.9799	20.6223	17.1701	10.8104	8.72758	10.8066	8.92928	5.02528	1.86626	4.41133	3.28801
Spata2l	chr8	LSK+, LSK- and Lin- (Common)	8.07635	4.90646	8.89313	7.83572	4.87401	4.66098	4.63458	3.56629	3.74894	3.55816	4.68829	1.48116
Zfp266	chr9	LSK+, LSK- and Lin- (Common)	15.3197	14.7999	18.641	16.5467	9.73495	9.27062	13.3721	10.3081	17.6963	17.0598	18.609	16.9239
Herpud2	chr9	LSK+, LSK- and Lin- (Common)	38.9288	35.8657	38.4519	36.9759	33.1904	32.9938	34.1682	33.9848	30.9203	24.741	35.021	30.9716
AU019823	chr9	LSK+, LSK- and Lin- (Common)	11.3739	10.0943	11.6171	11.0908	8.42762	7.38343	6.64629	6.55774	11.6555	9.9912	13.1893	10.6974
Snx33	chr9	LSK+, LSK- and Lin- (Common)	4.92669	4.52002	7.23146	6.93668	1.809	1.51717	2.12552	1.50728	3.59607	2.57072	4.37266	3.06162
Parp16	chr9	LSK+, LSK- and Lin- (Common)	20.8532	18.484	18.06	16.7571	10.2545	8.34242	9.64272	7.7249	4.66486	4.19175	4.39483	2.65128
Ick	chr9	LSK+, LSK- and Lin- (Common)	6.81099	6.7275	8.08658	7.7924	3.57818	3.3651	4.2875	4.10268	5.52293	4.52681	5.22123	4.56654
Nicn1	chr9	LSK+, LSK- and Lin- (Common)	9.74948	8.55857	11.9438	11.2332	5.50444	5.19091	5.6769	3.30964	1.65428	1.23729	1.07519	0.767442
Atrip	chr9	LSK+, LSK- and Lin- (Common)	28.3758	24.6583	25.7736	25.2211	24.2481	22.0642	19.918	18.2389	5.21953	3.95473	5.86723	5.11908
Tma7	chr9	LSK+, LSK- and Lin- (Common)	7.82674	6.15022	6.01121	4.67915	38.6928	38.5821	45.2118	36.1305	33.2827	33.0499	23.4585	21.4026
Acvr2b	chr9	LSK+, LSK- and Lin- (Common)	13.3602	6.08615	9.78924	7.66028	4.20328	3.94615	4.63517	3.6517	1.10683	0	1.04031	0.973782
Stau2	chr1	LSK+ and LSK-	8.51481	6.07074	7.45139	6.40417	2.86526	2.78716	4.14464	2.99295	1.03384	2.86477	1.66684	2.63061
Tceb1	chr1	LSK+ and LSK-	58.7889	54.4	63.7301	61.5146	88.3505	86.2556	128.153	111.589	33.8145	31.7544	24.3458	37.1796
Ly96	chr1	LSK+ and LSK-	5.37921	3.17003	9.32132	6.04514	4.19432	2.8708	4.8023	4.16069	12.0139	15.1422	13.3688	11.3399
Paqr8	chr1	LSK+ and LSK-	7.43374	6.57701	8.57976	8.13775	2.82529	2.43782	3.1507	2.61153	3.00947	1.04895	1.5347	1.87376
Ptpn18	chr1	LSK+ and LSK-	66.2287	58.5588	72.9841	59.6626	44.541	43.2416	51.8975	39.3342	20.6595	22.7976	23.2181	22.4915
Txndc9	chr1	LSK+ and LSK-	11.2006	9.24477	11.4003	11.1389	10.9689	10.6821	11.5188	10.9508	9.7424	10.901	8.39567	8.44632
Stk17b	chr1	LSK+ and LSK-	46.9902	41.7839	28.496	22.4187	15.2383	14.6896	15.2226	11.493	29.5042	30.1205	47.6103	39.0513
Mob4	chr1	LSK+ and LSK-	22.3253	17.5866	27.3107	21.529	16.5009	15.764	18.0719	15.6831	9.22563	16.9585	14.6282	13.6764
Eef1b2	chr1	LSK+ and LSK-	51.9159	49.2684	55.2843	51.5308	60.3445	56.0235	87.2766	65.6815	114.147	121.811	108.024	112.782
Mettl21a	chr1	LSK+ and LSK-	13.3234	12.5227	18.6783	14.8892	7.47084	6.8731	11.5531	6.98594	2.1493	2.02299	1.88064	1.91171
Ikzf2	chr1	LSK+ and LSK-	2.63327	1.92254	2.85259	2.36216	1.62755	1.15499	2.25921	1.47222	3.85785	4.84094	4.53407	3.31354
Xrcc5	chr1	LSK+ and LSK-	36.6376	27.0637	30.3537	29.0192	11.2413	9.76277	21.3146	20.3953	14.0913	12.1791	11.5964	14.4065
Pnkd	chr1	LSK+ and LSK-	11.2241	10.8365	9.5051	6.79558	3.8424	3.63042	4.35872	3.95123	3.37955	4.31193	2.7948	5.09662
C130036L24Rik	chr1	LSK+ and LSK-	3.21058	3.18424	3.30208	2.51344	4.20684	2.69754	3.38944	3.35619	1.35783	1.38267	2.21313	1.97934
Bok	chr1	LSK+ and LSK-	13.9403	13.5734	10.6714	10.1822	3.14177	1.51314	4.23742	1.05969	0.514468	0	0.446238	0
Tmem37	chr1	LSK+ and LSK-	8.36737	8.29992	14.0588	9.30726	1.73365	1.10003	3.20977	1.29316	2.33419	0.604744	0.434998	0
Lax1	chr1	LSK+ and LSK-	45.1966	27.3234	40.5377	25.8898	3.3745	0.983415	1.48781	0.541881	5.42035	5.60692	8.14754	4.10209
Atp2b4	chr1	LSK+ and LSK-	6.39893	6.32694	7.28692	5.33357	3.98718	2.34614	3.61132	3.10987	25.4497	25.9484	25.0991	25.3745
Phlda3	chr1	LSK+ and LSK-	7.86164	7.71491	5.43589	4.58523	6.35742	5.84392	14.5265	11.0406	2.25987	6.25635	2.58004	3.85055
Dennd1b	chr1	LSK+ and LSK-	2.74579	2.47931	3.15462	2.56557	2.93419	2.35296	2.44949	2.38036	10.4722	10.5113	14.1971	14.0449
Trove2	chr1	LSK+ and LSK-	2.46839	2.3701	3.12421	2.84537	1.03746	0.729256	1.03248	1.02093	4.36511	3.65673	4.01356	7.39848
Rgs2	chr1	LSK+ and LSK-	28.041	18.1461	26.6888	25.2863	39.679	24.8986	14.5581	11.3101	32.6723	39.7784	47.2435	39.3948
Rgs18	chr1	LSK+ and LSK-	144.52	110.818	177.992	142.969	68.5157	67.8823	95.1407	66.9302	81.6154	84.9995	104.523	123.189
Tsen15	chr1	LSK+ and LSK-	17.0334	16.0336	18.1545	17.5241	12.7073	10.6422	19.3835	18.8121	12.0038	15.9649	9.4662	14.9327
Mr1	chr1	LSK+ and LSK-	12.6967	10.1306	18.657	12.8429	2.27778	2.0417	3.78249	3.33454	5.04065	6.44874	4.48643	3.58869
Tiprl	chr1	LSK+ and LSK-	25.5579	21.3935	27.6961	26.2384	22.0835	20.8514	25.1034	22.772	6.96581	8.31013	5.93884	7.7696
Mpzl1	chr1	LSK+ and LSK-	16.4957	12.2023	19.7269	14.3608	2.3999	1.86939	4.06724	2.58066	1.35503	1.56628	2.44105	1.24387
Mgst3	chr1	LSK+ and LSK-	20.874	14.8726	29.9018	23.628	42.6061	37.3498	72.861	54.0398	33.0008	38.8162	32.1248	27.9579
Nit1	chr1	LSK+ and LSK-	24.4235	21.0749	34.5161	30.0038	17.9029	16.1472	18.3358	17.3026	12.362	13.1875	8.94374	15.5792
Pvrl4	chr1	LSK+ and LSK-	5.57708	5.1096	7.18335	5.91995	1.07575	1.03848	1.13821	0.638057	0.630752	0.162019	0.280564	0.25454
F11r	chr1	LSK+ and LSK-	29.3563	23.913	39.8783	28.7647	2.15559	1.02484	4.0782	1.94831	3.11666	2.64949	3.03009	4.60311
H3f3a	chr1	LSK+ and LSK-	41.813	39.7693	47.4219	40.4658	57.1812	50.9789	88.1996	67.0079	120.504	157.098	138.876	168.309
Degs1	chr1	LSK+ and LSK-	31.7766	29.7814	30.9685	27.9138	35.4839	33.4666	47.4184	39.4015	41.827	65.4548	64.2567	58.6557
Capn2	chr1	LSK+ and LSK-	31.2001	29.4319	29.4825	26.178	7.79964	5.32792	9.75318	6.3399	14.9965	23.4097	20.2947	25.8298
Dusp10	chr1	LSK+ and LSK-	3.50691	2.32388	2.78499	2.34662	1.81137	0.864105	1.44634	1.44362	10.2473	7.6756	12.1981	18.1038
Myct1	chr10	LSK+ and LSK-	31.4785	25.7705	52.3849	37.4741	4.54176	3.61886	10.4771	7.91412	10.1622	8.88651	10.0998	14.8858
Fbxo30	chr10	LSK+ and LSK-	6.45234	6.17669	7.82759	5.13525	9.54641	6.74468	8.61467	8.32625	7.13092	7.27128	9.11199	8.85315
Aig1	chr10	LSK+ and LSK-	41.1661	31.9624	38.8793	33.4382	17.1202	15.1615	28.6981	19.4172	4.89281	6.55332	3.9641	5.56083
Slc35d3	chr10	LSK+ and LSK-	18.0424	2.02291	5.88613	3.05652	3.96374	2.34269	1.64721	0.915836	2.3508	1.99748	2.01929	2.43943
Sgk1	chr10	LSK+ and LSK-	7.78845	4.12485	4.57608	3.60928	6.57554	4.76201	3.52102	3.11016	6.21267	7.95511	8.00524	8.44942
Hint3	chr10	LSK+ and LSK-	4.77551	3.671	9.84238	4.22463	9.90579	9.81345	16.5479	10.4508	3.52834	6.52546	7.06247	4.69875
E130307A14Rik	chr10	LSK+ and LSK-	5.89608	4.78838	9.08855	6.01517	5.6413	4.77698	5.83776	4.42598	2.75482	1.90489	3.98792	4.59431
Asf1a	chr10	LSK+ and LSK-	39.4121	38.6761	37.3676	36.2545	52.2657	52.2425	82.6376	67.7279	25.5852	24.3703	18.878	23.5717
Ccdc138	chr10	LSK+ and LSK-	6.252	5.06536	7.39348	5.82293	4.04823	3.13744	3.26664	2.66246	1.27799	2.14869	1.53484	1.29172
Pcbd1	chr10	LSK+ and LSK-	13.1292	10.6603	12.4364	8.23213	9.71872	8.69601	12.5221	7.70431	1.7925	1.84174	2.63116	2.06676
Tet1	chr10	LSK+ and LSK-	2.85225	2.2028	2.40734	2.19528	1.51195	1.26943	1.47591	1.45907	3.9586	4.19611	3.54646	3.79418
1700040L02Rik	chr10	LSK+ and LSK-	15.3162	11.5574	13.5213	9.06107	3.84036	3.34831	5.36926	3.09706	0.859571	0.191073	0.63528	0
Ube2d1	chr10	LSK+ and LSK-	33.1751	31.6095	34.1723	33.1152	28.0662	24.8937	31.2556	26.5391	30.9755	35.4078	31.1211	34.0131
Ddt	chr10	LSK+ and LSK-	26.664	24.7375	21.7758	20.6354	39.3337	38.8671	48.9115	42.0774	18.6834	19.6541	15.9006	11.3677
Gstt2	chr10	LSK+ and LSK-	27.1694	22.6422	31.1296	24.9169	22.9877	20.8618	30.4759	20.2847	4.36175	5.7324	3.19327	2.51111
Mmp11	chr10	LSK+ and LSK-	5.57448	4.66534	7.462	3.46805	1.1373	0.638217	1.42672	0.627861	0.375658	0.392868	0.837866	0.556886
Prmt2	chr10	LSK+ and LSK-	11.3947	6.43486	18.0519	11.1224	4.13975	3.15279	4.51718	4.06041	2.53014	0.860174	1.36293	1.38999
Nfic	chr10	LSK+ and LSK-	39.9498	35.3717	37.175	35.2654	21.6862	20.4544	18.1538	17.6344	32.1904	35.6682	38.0042	34.3283
S1pr4	chr10	LSK+ and LSK-	32.2554	29.7534	40.7522	34.0424	14.5274	13.154	29.4441	24.3845	20.8321	26.2546	29.2916	26.9065
Zfp938	chr10	LSK+ and LSK-	5.156	4.84566	8.51866	7.97244	2.90367	2.83532	2.24886	2.22155	0.403041	1.00163	1.0649	1.65203
Ikbip	chr10	LSK+ and LSK-	6.68395	5.68242	7.36784	6.99731	6.59453	6.16313	7.54211	6.92896	4.29205	5.28348	4.11417	2.11843
Pawr	chr10	LSK+ and LSK-	1.89492	1.377	4.6987	1.88393	8.57417	4.10361	12.3994	9.37494	4.54515	8.20413	4.19483	3.3457
Hmga2	chr10	LSK+ and LSK-	4.01316	3.24951	3.9033	3.4096	1.79946	0.750109	1.87543	1.08045	3.53814	4.41828	3.02509	2.18665
Tmem5	chr10	LSK+ and LSK-	48.6181	47.3975	40.9422	39.1241	36.3726	34.7986	43.2992	35.1509	9.356	14.9001	8.8821	7.95192
Suox	chr10	LSK+ and LSK-	10.2713	9.55568	12.8091	9.80817	9.16232	7.70538	11.6217	7.62723	4.42568	3.26273	3.11795	3.38111
Uqcr10	chr11	LSK+ and LSK-	99.8407	95.4027	99.7732	95.4905	430.463	430.216	547.817	513.052	130.582	174.434	115.809	140.899
Nipsnap1	chr11	LSK+ and LSK-	55.2065	49.9712	48.5143	46.7159	25.8892	23.2004	30.9048	25.9715	5.35088	5.75592	4.93122	4.05681
Zpbp	chr11	LSK+ and LSK-	3.03073	2.68755	2.49882	2.2732	1.7583	1.68449	1.61238	1.2866	0.830285	0.492167	0.97159	0.342426
Cnrip1	chr11	LSK+ and LSK-	22.7808	21.57	25.8622	20.6759	2.84433	1.07125	3.52373	1.57763	2.07436	1.07592	1.43727	1.60063
Meis1	chr11	LSK+ and LSK-	119.007	102.836	129.656	116.581	20.3153	14.0862	31.6347	21.9412	12.9768	17.3235	13.885	16.6505
Peli1	chr11	LSK+ and LSK-	40.2636	35.4246	40.4521	36.8344	13.9529	13.29	15.8443	13.15	15.6903	19.2361	19.4786	18.2318
Tmem17	chr11	LSK+ and LSK-	6.69369	3.20499	6.59003	5.52729	4.73954	4.64169	6.1778	3.98015	1.97175	1.10504	1.68633	2.72812
Rel	chr11	LSK+ and LSK-	2.75853	2.46097	2.30437	1.76141	2.95517	2.44273	1.36007	0.994427	13.6852	17.6312	20.6397	19.0334
Cfap36	chr11	LSK+ and LSK-	28.6207	20.6409	31.6352	30.1759	19.4648	19.1449	20.7854	20.16	13.3025	18.5138	13.0391	14.8359
Rtn4	chr11	LSK+ and LSK-	14.1544	14.0967	16.7674	16.6269	9.64706	9.43468	12.5887	9.54658	17.0669	18.8416	18.9136	19.505
Acyp2	chr11	LSK+ and LSK-	3.01384	2.00261	3.58627	2.5812	3.0444	1.47421	5.68878	3.27166	2.01289	0.775567	0	0
Ubtd2	chr11	LSK+ and LSK-	10.183	9.6815	8.57388	8.20983	4.88465	4.83552	7.90975	6.31282	3.15875	3.51077	4.21512	2.05916
Snord95	chr11	LSK+ and LSK-	11.1891	3.61821	13.432	6.81183	15.3782	7.79303	14.1305	13.6871	0	0	2.89146	0
Ltc4s	chr11	LSK+ and LSK-	17.673	14.098	15.8323	11.9877	8.2304	3.34458	11.439	7.91429	2.57545	3.70109	2.59149	2.45586
Ube2b	chr11	LSK+ and LSK-	58.1174	55.9498	82.063	71.6202	47.6652	47.3041	51.6472	44.4937	23.1898	32.7048	34.8131	25.4232
Guk1	chr11	LSK+ and LSK-	59.2578	52.8331	55.2436	49.507	74.8285	71.2886	110.696	102.26	20.1224	21.7616	17.2928	25.8118
Zfp867	chr11	LSK+ and LSK-	4.43643	3.83846	6.9549	6.1386	1.77831	0.956035	1.42737	1.22454	1.0676	1.95506	1.48386	1.46884
Pld6	chr11	LSK+ and LSK-	13.7675	9.88328	16.8027	11.7094	6.79045	5.83697	10.6497	10.0287	1.16999	0.652046	1.25459	2.84013
Ttc19	chr11	LSK+ and LSK-	6.42752	3.90529	5.69478	5.52132	5.66216	5.60361	5.79218	5.30264	10.1607	7.43515	8.55488	8.92453
2810001G20Rik	chr11	LSK+ and LSK-	10.7335	9.59956	14.1533	11.3549	9.63582	9.16213	14.4629	12.7888	4.5426	6.72101	3.54613	4.1482
Tmem220	chr11	LSK+ and LSK-	2.73527	2.41537	3.32564	2.50987	1.24582	0.853753	1.24608	0.80617	0.588551	0	0.589033	1.62864
Stx8	chr11	LSK+ and LSK-	5.05932	5.04971	5.05461	4.99067	7.50191	6.73455	7.19392	6.96621	4.13875	3.34303	3.40155	3.65316
Trappc1	chr11	LSK+ and LSK-	42.0878	30.9422	39.6801	35.7372	51.9349	49.8234	64.4705	57.2093	40.4343	59.2481	41.963	40.9896
Nlgn2	chr11	LSK+ and LSK-	4.79951	4.57827	4.53695	4.33225	2.11247	1.84105	2.9841	2.17216	5.4659	6.96119	5.68002	4.4238
Spns2	chr11	LSK+ and LSK-	301.869	233.751	269.686	261.557	54.9713	42.282	92.3358	65.2106	18.4324	23.7799	17.6027	17.4055
Trp53i13	chr11	LSK+ and LSK-	53.3692	47.8555	52.1545	50.2746	20.2243	16.7935	23.8103	17.1596	1.55805	4.74481	2.05111	3.07812
Ccl3	chr11	LSK+ and LSK-	38.4992	20.7947	56.8968	35.537	97.3837	35.6713	4.53195	1.01165	5.90618	7.24615	6.65767	5.26866
Wfdc17	chr11	LSK+ and LSK-	63.0136	57.101	155.163	41.1375	15.9447	4.1681	31.2367	7.13981	15.1847	29.1524	37.8356	21.9151
Mrps23	chr11	LSK+ and LSK-	30.1803	27.5131	29.2142	26.186	32.5833	29.3973	41.2034	37.823	21.8852	22.8192	16.824	16.399
C030037D09Rik	chr11	LSK+ and LSK-	18.3161	16.865	21.9228	19.3765	3.83438	1.77311	4.07594	2.70157	2.05419	0.134402	1.1637	1.76966
Hlf	chr11	LSK+ and LSK-	52.6279	32.4866	85.8957	46.9479	3.68326	1.5653	6.09223	2.26082	6.26395	9.50367	6.73329	4.87321
Rsad1	chr11	LSK+ and LSK-	6.00052	3.40587	6.10179	3.65817	2.79454	1.46102	2.54628	2.31527	2.5636	1.91472	1.55126	1.72916
Pdk2	chr11	LSK+ and LSK-	35.9133	26.7875	40.5241	37.5554	12.9601	11.3442	21.0672	18.8204	14.8668	16.2437	14.3793	13.8132
Copz2	chr11	LSK+ and LSK-	7.97456	5.45983	9.03768	7.41405	4.16224	2.77608	5.68162	2.07993	3.48049	0.814805	2.53975	3.65743
Stard3	chr11	LSK+ and LSK-	39.4781	34.1541	41.8083	35.5605	29.4443	28.6404	27.3364	23.7687	12.6736	15.0128	12.6486	15.9244
Ptrf	chr11	LSK+ and LSK-	23.8554	20.3023	19.5517	19.4196	6.69566	5.54774	9.35866	7.699	8.15269	4.13114	9.39409	17.0257
Rdm1	chr11	LSK+ and LSK-	27.408	24.1316	35.1937	24.1012	25.7476	18.5437	26.2534	19.413	2.49748	2.45596	4.9692	5.68612
Sstr2	chr11	LSK+ and LSK-	14.7529	14.7254	14.625	13.0191	3.31086	1.05692	3.59997	1.03681	0.64533	0.258209	0.417324	0.154537
Rab37	chr11	LSK+ and LSK-	93.6982	84.3511	102.447	90.0887	20.7006	16.8752	39.8351	37.6972	6.25747	10.0655	7.58518	9.97468
H3f3b	chr11	LSK+ and LSK-	494.387	426.676	435.834	412.427	603.246	396.861	322.059	296.435	176.735	178.746	172.646	186.02
Trim47	chr11	LSK+ and LSK-	47.3519	44.224	69.1231	47.3435	6.76389	5.61177	14.9736	12.8173	3.59875	2.67261	2.10503	2.39932
Trim65	chr11	LSK+ and LSK-	7.87775	6.92507	9.34681	7.48787	6.10765	5.8649	6.17566	6.16611	8.87014	10.222	10.0405	11.725
Sgsh	chr11	LSK+ and LSK-	9.05741	8.99906	10.0376	8.57458	2.01627	1.9636	3.56159	2.69758	4.95045	7.10082	4.83136	5.85412
Anapc11	chr11	LSK+ and LSK-	23.3168	23.0957	24.1837	22.2656	33.643	33.1012	42.1167	33.3136	13.6195	18.5719	11.7156	15.7371
Adcy3	chr12	LSK+ and LSK-	7.0693	5.42973	5.92675	4.54731	2.76609	2.59673	2.65758	1.90353	1.78252	1.79036	1.54843	1.34689
Rhob	chr12	LSK+ and LSK-	22.9446	22.0875	22.4155	16.7391	53.1971	40.4577	17.5778	14.3276	20.639	29.9111	26.3763	27.7106
Pqlc3	chr12	LSK+ and LSK-	27.9361	24.9692	32.1121	27.3738	12.2175	10.8412	13.1912	9.47135	21.7162	32.9217	32.6064	29.4078
Odc1	chr12	LSK+ and LSK-	21.587	18.3019	17.7924	15.1579	15.5968	11.7993	23.7827	19.5221	41.668	40.1769	32.5769	40.4542
Iah1	chr12	LSK+ and LSK-	22.7255	22.0327	24.5643	20.0741	24.818	22.7002	34.0012	25.2148	15.2488	7.91899	12.4745	15.8237
Ywhaq	chr12	LSK+ and LSK-	37.0466	22.0565	30.2931	23.4609	26.82	23.8481	43.1685	30.8147	24.0141	34.9553	22.3643	30.6361
Acp1	chr12	LSK+ and LSK-	5.16572	4.71829	5.59502	1.16922	3.59764	1.06025	5.51679	5.06298	3.3292	4.27417	1.2819	2.87453
Tspan13	chr12	LSK+ and LSK-	359.501	229.416	324.123	285.773	62.4731	46.878	162.449	98.6717	51.1663	48.0231	47.161	47.1762
Ispd	chr12	LSK+ and LSK-	2.13791	1.96834	3.19076	2.57327	1.85235	1.74729	2.67008	2.463	0.713497	1.56512	0.632936	1.21997
Dnajb9	chr12	LSK+ and LSK-	25.9704	19.4233	19.4108	15.6147	21.4959	18.0525	15.8587	13.1433	20.2998	28.0306	30.837	31.1992
Ap4s1	chr12	LSK+ and LSK-	28.5138	24.3675	27.1285	18.1851	26.1107	17.7118	30.701	23.6325	9.63463	6.84353	6.71296	9.34915
Eapp	chr12	LSK+ and LSK-	39.3541	30.7752	44.8468	37.2085	46.2131	42.1367	44.6369	44.4526	23.1524	24.7661	21.4905	25.532
Klhl28	chr12	LSK+ and LSK-	4.36373	4.012	5.08359	3.47887	3.5277	2.95848	4.55666	2.78258	3.85769	6.43172	8.31877	9.42
3110056K07Rik	chr12	LSK+ and LSK-	4.87957	4.7911	9.60094	5.42798	5.22215	3.57437	4.8241	3.53569	4.09803	1.99606	3.5597	5.0549
L3hypdh	chr12	LSK+ and LSK-	2.01988	1.48744	2.1119	1.67729	1.14107	0.946235	1.35873	1.15702	0.384082	0.305223	0.172979	0.647665
Erh	chr12	LSK+ and LSK-	6.7564	4.49843	5.73237	5.72929	35.7597	33.8782	54.4662	45.0634	24.5472	27.9663	24.0931	26.6757
Acot2	chr12	LSK+ and LSK-	12.3251	10.1088	16.3182	11.3982	7.63426	6.78816	11.5518	9.74372	7.82079	11.8166	6.14994	6.76304
Acot1	chr12	LSK+ and LSK-	15.5503	8.8192	16.3473	7.17415	2.04479	1.42856	3.85248	1.73371	2.10161	2.36852	1.7668	1.47207
Fos	chr12	LSK+ and LSK-	29.355	5.06141	8.02749	4.38564	259.466	134.335	7.0842	3.70553	4.06551	7.16196	11.3849	8.68097
Ttc8	chr12	LSK+ and LSK-	12.4404	11.0457	15.6318	14.5548	3.47188	3.45427	4.37995	3.83096	0.780271	1.41437	0.894498	1.08572
AK010878	chr12	LSK+ and LSK-	11.028	10.2448	10.4603	9.16842	10.7154	9.79994	11.758	10.813	1.83158	3.5014	3.51106	0
Glrx5	chr12	LSK+ and LSK-	135.917	128.31	115.871	102.884	260.396	253.326	399.833	367.872	70.7232	73.0501	41.068	60.0086
2010107E04Rik	chr12	LSK+ and LSK-	48.2189	47.4966	57.1219	49.8241	295.192	292.468	383.628	309.677	283.922	238.751	196.215	280.547
Jag2	chr12	LSK+ and LSK-	8.32218	7.65165	7.50861	4.40641	2.10557	1.35074	1.43185	0.81601	0.403836	0.78188	0.375875	0.146671
Klf6	chr13	LSK+ and LSK-	10.0802	9.87817	16.1029	11.0893	28.2059	11.9325	5.16268	4.84116	38.1821	45.4473	61.0442	52.8254
Stard3nl	chr13	LSK+ and LSK-	36.3533	32.8708	42.0381	34.993	29.5806	27.3434	38.3332	26.8821	4.10809	7.94942	5.95705	5.71554
Zscan12	chr13	LSK+ and LSK-	5.04418	4.21531	4.98559	3.69236	2.88987	2.46558	2.97932	2.76842	3.3536	2.9448	2.34759	2.48025
Hist1h4i	chr13	LSK+ and LSK-	1.29178	0	3.05097	1.44923	6.30604	4.99682	4.93191	3.18809	95.3651	145.333	102.823	110.343
Zfp322a	chr13	LSK+ and LSK-	8.34501	7.66219	11.3393	8.74629	7.73509	7.43458	8.75315	7.80785	8.1511	8.66629	7.31127	6.64415
Hist1h2ae	chr13	LSK+ and LSK-	8.25305	7.22446	4.50139	4.22276	15.9947	15.2794	24.1079	6.38175	286.501	326.25	275.549	292.127
Sox4	chr13	LSK+ and LSK-	276.499	248.051	328.575	296.654	147.013	120.242	159.588	109.692	25.849	25.9858	30.2286	27.8591
Dusp22	chr13	LSK+ and LSK-	5.32976	3.97336	7.7313	6.84921	1.30025	1.25925	1.02443	0.66826	3.42635	3.12509	2.81298	3.26386
Eci2	chr13	LSK+ and LSK-	50.8898	44.4351	54.5056	48.7222	32.7929	32.6148	45.7586	45.2793	25.2437	28.0038	24.6385	24.6653
Gcnt2	chr13	LSK+ and LSK-	83.0232	58.3752	112.611	72.0426	7.45393	3.82277	10.2343	3.67926	12.2222	12.891	17.06	13.4855
Fam120aos	chr13	LSK+ and LSK-	27.3958	25.6104	44.0504	29.568	11.6601	10.688	21.8116	13.4056	6.44327	5.05154	4.00371	4.44777
1110007C09Rik	chr13	LSK+ and LSK-	119.663	99.2911	107.29	86.544	55.1865	49.4041	56.2851	43.1085	62.2077	80.4381	73.0597	67.5112
Susd3	chr13	LSK+ and LSK-	32.3099	29.2469	27.4864	22.1898	6.41892	5.2968	12.2264	6.17292	5.25167	13.5265	10.969	10.6328
Cltb	chr13	LSK+ and LSK-	45.8005	40.47	34.6059	33.1737	18.4784	15.2283	22.5586	17.8965	4.96028	8.04503	5.77007	4.25797
Mxd3	chr13	LSK+ and LSK-	12.177	10.4319	10.7093	10.2945	9.15472	8.33123	5.82643	5.35031	6.55365	11.8365	9.64932	5.52559
Caml	chr13	LSK+ and LSK-	29.9834	24.4933	33.1921	26.9928	27.7556	25.0551	29.5329	27.5415	17.7643	7.19706	10.5965	12.7997
2210016F16Rik	chr13	LSK+ and LSK-	17.8231	14.0906	18.2744	15.5505	24.0863	23.2727	38.084	34.4722	12.0524	13.0261	10.3814	11.98
4930486L24Rik	chr13	LSK+ and LSK-	3.98119	2.7431	5.8848	4.81114	1.38156	1.23508	1.03537	0.589455	0.626005	0.689142	1.93325	0
Ctla2b	chr13	LSK+ and LSK-	55.2673	39.2216	52.4802	28.3215	8.24768	4.84598	5.86409	5.38901	1.99827	2.846	3.89981	6.10973
Ctla2a	chr13	LSK+ and LSK-	292.454	144.891	272.016	121.501	71.2386	32.642	53.7554	36.5835	40.4884	49.7192	38.2237	56.9135
Aaed1	chr13	LSK+ and LSK-	39.2213	34.9314	58.2965	43.1794	23.3557	20.0509	32.5952	21.9087	12.9692	14.5531	18.4078	22.8964
Cdk20	chr13	LSK+ and LSK-	13.5128	8.1526	13.4212	11.4641	7.61382	6.85169	7.63679	7.31469	3.00189	1.9421	1.7219	1.81325
Zfp874a	chr13	LSK+ and LSK-	7.63826	4.83081	11.0268	5.1778	3.08115	2.45336	3.70911	3.07867	2.74122	2.75973	2.47291	2.14981
Zfp748	chr13	LSK+ and LSK-	9.47983	9.18621	11.0185	8.90232	4.96919	3.91432	4.12135	3.75945	6.58053	7.05287	7.97767	7.63849
Arsk	chr13	LSK+ and LSK-	7.21077	6.99182	11.6763	7.84206	3.97336	3.75471	5.43495	3.86735	3.01062	5.36874	4.15336	3.82096
Atg10	chr13	LSK+ and LSK-	14.5472	11.9273	17.5212	15.6959	10.8899	10.2392	14.5206	9.14197	3.23055	4.82211	4.06314	2.29649
Ssbp2	chr13	LSK+ and LSK-	18.7502	18.7156	20.444	20.1333	10.8387	9.36288	15.5278	12.6791	9.0823	8.67153	7.48842	9.46939
Fam151b	chr13	LSK+ and LSK-	4.213	3.91385	4.08958	4.06281	4.81808	4.07865	5.51061	5.23016	1.68687	4.58387	1.52831	2.24183
Jmy	chr13	LSK+ and LSK-	2.96691	2.65137	2.77277	2.36259	4.21012	3.46712	4.73736	4.40265	14.3624	12.1992	12.1039	13.8058
Tbca	chr13	LSK+ and LSK-	23.9237	21.8985	26.5743	23.3024	57.7515	55.7903	62.7254	57.0991	13.1005	23.0434	11.7268	24.0646
Col4a3bp	chr13	LSK+ and LSK-	2.43423	2.2515	2.9837	2.05411	4.17862	3.99418	3.57107	2.80878	13.241	15.2876	20.9708	15.7042
Pik3r1	chr13	LSK+ and LSK-	13.5587	11.2893	12.9989	11.9474	12.3362	9.39788	9.37278	8.84561	33.041	33.5466	38.7203	32.735
Srek1ip1	chr13	LSK+ and LSK-	14.3053	11.4588	13.5483	13.3626	13.9315	11.8389	16.0244	14.8152	8.72889	13.509	13.5117	13.3354
Rnf180	chr13	LSK+ and LSK-	6.61778	5.26529	6.48763	4.67701	1.49383	1.41563	2.98377	2.22911	0.832633	1.6124	1.15582	2.55841
Smim15	chr13	LSK+ and LSK-	35.48	33.4556	45.1654	36.6592	22.7534	22.5288	33.8317	26.9358	18.1589	17.2081	16.6398	20.4384
Ndufaf2	chr13	LSK+ and LSK-	22.761	15.4192	20.897	20.1986	39.268	38.8266	48.063	43.2482	19.9829	15.306	11.5658	19.9243
Gpbp1	chr13	LSK+ and LSK-	60.6867	54.5012	63.5175	59.1009	38.2031	37.9605	39.9456	39.7124	38.6023	33.8895	40.7317	45.2142
Ndufs4	chr13	LSK+ and LSK-	31.7438	28.278	34.0076	31.43	48.0276	47.6189	59.0003	49.8572	26.9479	25.8136	18.6814	20.1561
Kctd6	chr14	LSK+ and LSK-	4.24562	3.59623	4.94705	2.9928	2.78543	2.41056	2.97271	2.74231	1.88717	0.50019	1.44361	1.47186
Fhit	chr14	LSK+ and LSK-	1.54797	0.986063	2.64211	1.4216	1.6962	1.42501	3.14134	2.81393	3.26742	3.57804	2.68492	1.57039
Thoc7	chr14	LSK+ and LSK-	82.7386	78.9456	93.7238	84.4472	102.124	100.293	134.194	123.16	36.1778	38.1268	23.6186	37.7438
Fam149b	chr14	LSK+ and LSK-	15.6925	14.8692	15.9473	15.816	10.2751	9.98111	10.5335	10.3029	7.16156	9.14943	9.5531	8.84774
Rps24	chr14	LSK+ and LSK-	17.0707	16.3954	23.5068	16.7559	53.8214	48.6388	62.9701	47.2182	249.876	255.201	193.08	235.707
Selk	chr14	LSK+ and LSK-	81.2509	66.6502	77.2302	62.8117	83.492	81.6926	76.5451	58.6023	18.0521	13.3378	14.9203	23.4054
Gch1	chr14	LSK+ and LSK-	14.9807	13.2496	13.5295	13.4796	5.00193	4.04752	5.49079	4.09932	0.873661	4.07369	2.63202	2.16662
Socs4	chr14	LSK+ and LSK-	5.46579	5.09615	4.61547	3.74924	5.64507	5.49444	4.71753	4.5839	17.7852	16.9339	19.9905	21.9458
Rnase6	chr14	LSK+ and LSK-	32.6606	24.8283	48.6929	39.6957	9.27573	8.77438	16.8005	16.143	27.0566	26.2389	24.1414	27.5611
Rab2b	chr14	LSK+ and LSK-	17.785	11.9078	16.8511	13.9938	6.36211	4.9523	6.99206	4.99586	5.56905	6.72909	6.81318	7.75158
Sdr39u1	chr14	LSK+ and LSK-	76.7615	65.3851	65.6499	65.4241	28.2433	27.5065	40.6573	39.2294	17.0787	10.0249	16.9858	16.9957
Ebpl	chr14	LSK+ and LSK-	14.4602	13.9599	18.3091	14.2052	12.7391	10.302	19.4303	12.1087	1.87204	4.35057	2.65062	1.53365
Spryd7	chr14	LSK+ and LSK-	13.0917	11.714	19.8826	13.025	8.22385	7.21898	11.3323	10.781	7.89514	3.72318	3.81022	7.96662
Mtmr9	chr14	LSK+ and LSK-	41.4339	39.2039	79.4358	40.8808	28.7727	22.9263	29.9822	23.0773	26.6853	35.2268	35.4168	27.1799
Sorbs3	chr14	LSK+ and LSK-	30.4369	27.7944	23.7352	23.213	5.33848	3.49226	8.54257	5.3322	2.78548	3.65817	2.40578	2.6445
Gm4285	chr14	LSK+ and LSK-	4.3042	2.66603	5.27075	3.50185	2.15891	1.68477	2.79091	1.43992	0.39037	0.937167	1.22616	2.2124
Tpt1	chr14	LSK+ and LSK-	15.1178	6.16049	6.03178	5.24884	11.6018	7.46876	5.85988	5.44301	108.319	163.731	136.963	122.807
Tsc22d1	chr14	LSK+ and LSK-	33.0917	27.4391	48.848	32.6991	11.0354	5.86753	14.484	10.6969	37.0342	23.7373	35.8563	51.1391
Spry2	chr14	LSK+ and LSK-	1.65016	1.45097	3.69476	1.96858	5.59908	3.57742	2.17591	1.98743	4.45177	5.44049	4.12175	4.17189
Rpl37	chr15	LSK+ and LSK-	12.1244	9.64857	12.3177	9.08244	32.9302	30.3979	46.669	37.8874	16.853	17.7343	9.80828	11.316
Basp1	chr15	LSK+ and LSK-	47.6441	38.5969	40.4323	39.8987	8.45593	5.35164	8.40849	5.86813	14.2092	23.1575	14.1502	13.3712
Fam134b	chr15	LSK+ and LSK-	43.947	33.7765	65.5667	55.9977	14.132	13.3843	14.9841	10.0195	11.5076	11.6343	16.4826	10.7748
Fam173b	chr15	LSK+ and LSK-	6.86882	6.75235	11.253	6.92613	10.9602	10.3925	9.64057	7.24468	2.63264	3.44881	4.55293	5.06311
Klf10	chr15	LSK+ and LSK-	79.2512	69.4666	97.6766	66.9552	25.9914	24.3606	30.5979	22.7191	11.2911	12.9894	12.2468	15.4666
Angpt1	chr15	LSK+ and LSK-	118.313	105.062	133.812	120.645	24.2598	18.1499	36.5511	26.6344	18.7574	25.9896	20.7507	22.4168
Eif3e	chr15	LSK+ and LSK-	67.1492	65.4121	71.9122	70.1936	59.2588	58.0325	97.2465	70.5662	60.9815	75.0015	58.0224	63.4184
Peg13	chr15	LSK+ and LSK-	32.6422	31.6235	31.9848	24.8918	8.26331	6.47501	6.9588	3.86248	11.5727	13.7373	15.6671	15.2539
Ptp4a3	chr15	LSK+ and LSK-	75.4956	73.0122	61.4599	59.2146	31.0792	30.6526	45.686	30.5905	14.5851	15.845	13.462	12.6708
9030619P08Rik	chr15	LSK+ and LSK-	82.9642	62.3875	87.107	73.7659	12.4858	10.2646	27.5694	11.1789	3.7729	5.35476	7.85788	2.62661
Zfp623	chr15	LSK+ and LSK-	20.3126	20.0908	15.3322	13.7476	9.23456	8.915	10.8277	10.6211	5.99279	7.74538	6.34702	5.09116
Ccdc166	chr15	LSK+ and LSK-	16.8625	15.1001	18.4962	15.3923	10.1144	9.54189	11.1943	10.1165	2.37367	3.9	2.42312	3.04376
Mfng	chr15	LSK+ and LSK-	206.7	162.605	193.606	175.094	54.1807	51.8754	74.641	48.5913	8.12327	15.7871	13.9638	11.6253
Maff	chr15	LSK+ and LSK-	4.25587	3.66569	3.34118	2.9701	3.01529	2.36702	2.61023	1.38289	1.05592	1.45736	1.0978	0.31073
Tomm22	chr15	LSK+ and LSK-	58.4449	55.355	58.8354	57.5072	93.1199	90.9086	125.662	112.586	81.298	81.3596	61.9715	65.6987
Cbx6	chr15	LSK+ and LSK-	34.6363	29.5057	31.5968	29.9078	16.444	13.9481	16.6435	15.9202	9.31395	8.74303	5.22309	6.53173
Syngr1	chr15	LSK+ and LSK-	2.64577	1.77604	2.00629	1.77262	2.12689	2.05984	4.34825	3.09727	1.89748	1.09135	1.4862	1.74073
Shisa8	chr15	LSK+ and LSK-	131.235	85.3351	80.4537	63.5326	10.1778	4.19737	13.812	3.11235	1.49739	1.86196	2.45229	1.38905
Tnfrsf13c	chr15	LSK+ and LSK-	18.804	18.3203	14.2288	11.2003	2.11164	1.09977	2.97645	1.05624	10.1141	11.6412	17.8979	11.877
Gm20324	chr15	LSK+ and LSK-	5.50802	3.88357	3.93478	3.3746	3.7263	2.89127	4.58806	4.58688	3.30071	3.7729	2.907	3.19681
Tymp	chr15	LSK+ and LSK-	3.49289	2.26927	3.41803	3.02832	1.24881	1.19208	2.01159	1.93382	1.20675	2.76651	0.869569	1.52356
Rabl2	chr15	LSK+ and LSK-	18.3561	15.5686	19.5497	9.32331	9.44097	8.5352	9.97995	6.53333	3.15793	5.25982	3.52385	3.43181
9330020H09Rik	chr15	LSK+ and LSK-	2.21954	1.2864	2.25453	1.88586	3.48681	3.12954	3.14475	2.55569	1.20589	1.31109	1.67769	1.18941
Nr4a1	chr15	LSK+ and LSK-	5.87902	4.53277	5.02968	4.0181	26.249	2.65391	1.69583	1.07457	2.82666	15.9737	8.53657	4.33981
Csad	chr15	LSK+ and LSK-	45.0133	43.9101	52.4077	41.2923	11.6924	10.5595	12.7965	9.48229	1.26491	1.69187	3.01656	1.44386
Pcbp2	chr15	LSK+ and LSK-	35.6583	32.746	36.2519	34.9711	24.5385	24.5214	32.2485	24.4939	147.543	140.089	136.268	138.166
Cdip1	chr16	LSK+ and LSK-	23.87	21.3246	21.9043	19.1732	14.4211	14.1296	14.3344	12.172	8.96695	10.2435	9.00372	7.73602
Clec16a	chr16	LSK+ and LSK-	2.89244	2.61582	1.97478	1.92556	2.80619	2.46122	2.78684	2.11274	13.077	12.7366	14.4378	14.9441
Fopnl	chr16	LSK+ and LSK-	87.5532	79.2977	116.383	95.159	56.9666	56.4791	85.7516	66.853	18.2481	37.3619	20.8787	27.3588
Polr2h	chr16	LSK+ and LSK-	33.2778	26.2367	29.9295	27.2278	57.1821	55.4541	79.4777	62.1646	13.9376	16.0504	9.36876	12.6822
Tmem41a	chr16	LSK+ and LSK-	37.2164	35.9442	36.2542	35.581	32.6579	30.1986	64.1183	47.6348	16.9257	18.2415	20.5445	18.0638
Lppos	chr16	LSK+ and LSK-	3.7982	2.96966	7.54837	4.29199	1.40959	0.965257	1.95744	1.29122	0.287556	1.05256	0.863374	1.84012
Cep19	chr16	LSK+ and LSK-	32.2763	20.2056	35.6357	33.092	9.48598	8.39076	11.1198	10.6221	7.50722	12.0708	10.9233	9.21347
Wdr5b	chr16	LSK+ and LSK-	6.71908	6.28748	10.3224	9.39835	5.97416	4.3674	6.40066	6.2116	3.7604	1.37821	3.46975	3.54527
Ndufb4	chr16	LSK+ and LSK-	5.64514	4.25211	8.08603	4.83521	19.0427	18.6758	28.0649	22.5728	17.3091	9.58697	4.7639	10.4776
Cd200r1	chr16	LSK+ and LSK-	9.60366	7.4363	18.6331	11.3956	3.98029	3.93576	3.38289	2.32718	6.73128	7.08018	7.98018	8.4225
Gcsam	chr16	LSK+ and LSK-	9.92798	5.25473	14.2754	9.74039	1.33017	0.60561	1.4673	0.36689	3.37018	3.00959	2.60094	7.04498
Cd96	chr16	LSK+ and LSK-	18.0947	10.5608	15.8897	15.5223	2.39733	1.49024	4.15218	2.52333	3.19023	3.21037	2.11855	2.20051
Arl6	chr16	LSK+ and LSK-	12.5944	8.5901	16.015	12.1832	6.75437	5.75425	11.6845	7.27633	1.61417	6.00857	3.51575	2.81064
Arl13b	chr16	LSK+ and LSK-	4.46589	3.36738	4.93949	4.45763	3.33661	3.22474	3.00679	2.84779	2.46223	3.08774	4.95174	4.21826
Samsn1	chr16	LSK+ and LSK-	258.579	207.499	261.74	248.44	57.0079	55.217	80.1317	76.6444	64.2881	71.8747	65.3266	59.8519
Sod1	chr16	LSK+ and LSK-	32.3514	25.702	28.2447	27.3808	61.7732	50.8846	96.8715	80.4014	233.825	201.504	165.518	237.069
Rcan1	chr16	LSK+ and LSK-	14.6058	13.4022	15.1854	15.0965	14.4598	13.5528	17.0511	13.3049	6.65982	8.93127	6.93059	5.21673
Pigp	chr16	LSK+ and LSK-	13.3675	13.1659	19.1827	13.2496	10.017	8.36726	18.8479	11.0425	4.77659	3.76203	2.19341	3.20726
Fam120b	chr17	LSK+ and LSK-	15.8608	14.8591	19.7307	18.1672	10.7665	9.904	9.62312	8.68519	7.2508	6.51511	6.5669	7.7354
Zfp820	chr17	LSK+ and LSK-	2.60104	2.26395	4.13095	2.21287	1.109	1.07722	1.27886	1.19099	2.39259	3.02167	1.62297	0.827598
Ndufb10	chr17	LSK+ and LSK-	108.816	92.9612	96.9525	95.9076	227.315	226.362	265.347	225.957	118.855	100.877	91.4201	106.28
Nme3	chr17	LSK+ and LSK-	25.68	23.6444	28.3665	25.1044	33.7333	28.5922	42.0403	40.4521	17.0064	18.5438	13.6163	18.53
Decr2	chr17	LSK+ and LSK-	21.7603	17.7449	22.198	19.2752	9.90071	8.76751	10.4865	8.23725	2.1552	2.76799	2.49249	3.10618
Nme4	chr17	LSK+ and LSK-	147.722	125.596	137.547	124.803	102.715	98.1118	179.641	130.706	42.3516	34.9203	25.5172	33.9578
Dusp1	chr17	LSK+ and LSK-	51.3866	25.0366	32.4073	23.2608	278.873	111.679	12.1799	8.41828	21.4971	45.2389	56.976	53.8225
Rps10	chr17	LSK+ and LSK-	8.66599	7.06837	10.3611	6.1859	28.3509	21.456	32.8262	32.1857	38.2145	37.8972	33.3703	36.3197
Srsf3	chr17	LSK+ and LSK-	97.8284	89.7509	87.4546	83.1931	100.243	87.7073	115.772	94.8745	44.307	41.0245	38.4542	42.835
Pglyrp2	chr17	LSK+ and LSK-	57.7225	52.614	64.5449	56.9459	4.91959	2.00567	6.32283	2.7744	3.68459	5.98564	2.87035	6.08217
Zfp870	chr17	LSK+ and LSK-	3.6446	2.82318	5.06117	4.3047	1.82071	1.65435	2.15235	1.76886	1.50701	0.669981	1.55001	1.77233
Cyp4f13	chr17	LSK+ and LSK-	19.3439	15.4196	20.3469	17.491	7.18483	7.02026	7.87759	6.9237	2.99012	5.14295	3.79219	2.75533
Rps28	chr17	LSK+ and LSK-	1.46955	0.347267	1.02059	0.67747	3.68131	1.90867	7.36626	2.50593	20.527	22.2804	9.01923	10.6504
H2-Ke6	chr17	LSK+ and LSK-	157.315	124.04	135.727	110.432	68.6809	63.4372	79.4402	78.8019	20.337	20.6121	21.365	23.2185
Ppt2	chr17	LSK+ and LSK-	39.4318	35.0742	37.0252	36.7609	31.1632	30.6277	40.6496	31.173	20.9416	21.524	15.0588	13.8466
Atp6v1g2	chr17	LSK+ and LSK-	9.68318	9.1402	12.8417	9.32202	2.65963	2.47338	3.67146	3.26842	1.47836	1.64555	2.00565	1.78978
Ier3	chr17	LSK+ and LSK-	56.2103	48.0791	90.1609	66.7	88.5189	42.8695	21.3863	16.9661	7.73516	4.16672	8.92903	9.42953
Ppp1r18	chr17	LSK+ and LSK-	73.6331	66.4536	63.5728	50.1877	29.0808	27.9692	25.8083	15.1718	43.6969	64.7747	57.1246	48.2544
Mad2l1bp	chr17	LSK+ and LSK-	28.4598	25.3835	26.7201	25.6175	23.0667	22.8302	31.0233	24.3687	11.2297	8.44283	9.15856	14.1573
Ptk7	chr17	LSK+ and LSK-	15.7969	14.1445	19.0056	14.6584	5.17529	3.70582	5.59297	2.90776	0.307808	1.10074	0.727791	0.708696
Klc4	chr17	LSK+ and LSK-	18.2032	16.7498	27.5954	22.4811	11.8086	11.1118	11.1389	9.81591	2.96126	3.09692	3.19654	3.34727
Guca1a	chr17	LSK+ and LSK-	6.00908	3.49037	4.58739	4.54461	8.53811	7.64842	12.4842	7.53235	0.984541	0.379344	0.675667	1.84872
Zfp959	chr17	LSK+ and LSK-	9.7631	8.60275	13.654	12.0033	4.47483	4.39101	5.65028	4.84433	5.29269	4.64586	4.27745	6.85496
Ubxn6	chr17	LSK+ and LSK-	53.9623	50.462	64.088	59.1519	35.6998	35.2523	37.3225	34.0883	21.7389	24.2385	25.4727	21.6851
Vmac	chr17	LSK+ and LSK-	22.2131	21.9279	25.1665	20.2809	10.0278	9.74274	18.0495	11.8589	3.70445	4.51062	3.67149	5.01974
Tgif1	chr17	LSK+ and LSK-	39.289	34.1079	39.7673	37.5673	21.9544	18.9149	23.3915	21.2167	10.4694	11.9778	12.0405	9.57761
Ypel5	chr17	LSK+ and LSK-	26.7992	22.4025	31.9461	26.1341	21.4539	18.7499	17.6909	15.9417	15.3929	15.8798	19.9258	19.5113
Cox7a2l	chr17	LSK+ and LSK-	34.9917	28.2326	33.5093	29.3939	24.7635	20.1086	32.0074	22.0468	35.0513	43.5627	36.7057	40.1431
Rhoq	chr17	LSK+ and LSK-	5.40154	5.23428	8.17307	6.24407	1.27436	0.711368	1.39865	0.6602	5.67959	6.59947	8.25209	4.4512
Nrxn1	chr17	LSK+ and LSK-	5.83181	4.28139	7.54667	6.77474	1.64637	1.1203	1.74434	0.915411	1.51672	1.28741	0.918933	1.36248
Crem	chr18	LSK+ and LSK-	2.07147	1.96247	2.57299	2.04092	2.53311	1.79148	2.72662	2.4429	1.51089	1.62408	1.64119	1.86744
Zfp438	chr18	LSK+ and LSK-	5.70292	5.6265	5.51741	5.19644	3.15639	3.05321	2.34623	1.92936	1.97693	4.18695	2.72657	2.87205
Fzd8	chr18	LSK+ and LSK-	6.58245	4.67778	6.03694	4.32761	2.34395	1.24237	2.43505	1.00077	0.379197	0.820071	0.543553	0.596586
Ccny	chr18	LSK+ and LSK-	11.8082	11.807	11.7361	10.5535	14.572	14.2152	18.0417	16.9893	27.2553	27.4177	24.1185	25.1955
Npc1	chr18	LSK+ and LSK-	8.36422	7.03777	8.30192	7.06752	3.53883	3.22606	3.9824	2.97922	12.9882	13.1421	15.8722	13.3963
Psma8	chr18	LSK+ and LSK-	10.9634	7.71351	9.44124	8.48159	7.07448	6.38541	7.57261	5.98745	1.8615	1.87226	2.75824	3.2111
AW554918	chr18	LSK+ and LSK-	4.57628	4.36456	3.93248	3.68838	2.43372	1.99387	2.05889	1.91516	3.99268	5.23403	5.30038	3.52411
Cxxc5	chr18	LSK+ and LSK-	156.206	140.096	139.9	132.235	40.8831	35.1366	57.8299	31.396	16.5913	21.2185	21.9596	22.2828
Pura	chr18	LSK+ and LSK-	55.6406	38.8806	49.3703	44.543	40.0785	30.9813	48.4083	45.1231	31.4955	39.6266	32.1149	38.2273
Diap1	chr18	LSK+ and LSK-	10.672	10.4204	12.815	10.5238	10.743	7.94782	10.8615	9.66381	47.6992	57.6151	62.2758	63.608
Ndfip1	chr18	LSK+ and LSK-	158.536	138.562	178.067	141.126	98.0805	97.6402	159.062	111.908	38.6574	44.5831	52.722	45.5995
Zfp608	chr18	LSK+ and LSK-	15.8458	13.8725	21.3842	16.5642	4.06444	3.14249	2.52399	2.29906	16.0916	21.6113	18.9075	17.1847
Phax	chr18	LSK+ and LSK-	38.2268	36.318	36.1932	35.9223	29.7991	29.5209	33.4594	29.6234	16.7272	19.6353	13.9448	17.2749
2021-03-03	chr18	LSK+ and LSK-	2.57988	1.84513	3.70524	2.30787	1.92722	1.71875	3.03927	2.8377	2.07677	3.31761	2.4101	3.34157
C330018D20Rik	chr18	LSK+ and LSK-	5.56783	4.3766	8.90254	5.07448	6.51059	6.16869	7.54957	6.36842	2.37465	4.37217	3.34081	3.78427
Smim3	chr18	LSK+ and LSK-	45.7012	44.4657	46.2736	37.135	15.4779	15.3042	25.5963	18.3992	15.4359	18.2711	26.1862	33.9604
Adrb2	chr18	LSK+ and LSK-	20.9404	13.8046	33.6124	15.3286	11.7897	7.17779	10.3143	9.52799	5.89851	10.4878	14.493	12.5038
Chmp1b	chr18	LSK+ and LSK-	24.0842	19.6594	26.5105	24.1051	22.4919	19.8364	20.5221	18.613	18.0935	17.2664	16.3266	16.3405
Smad7	chr18	LSK+ and LSK-	14.8287	12.8447	17.6281	12.9697	6.07016	5.09389	5.4832	5.03662	3.87077	3.96288	4.26134	3.2038
Cyb5a	chr18	LSK+ and LSK-	149.328	104.106	121.289	104.703	98.9643	96.6933	120.907	117.117	61.6937	69.6695	36.8169	56.081
Nudt8	chr19	LSK+ and LSK-	37.345	34.9626	38.817	30.7983	38.9537	36.497	51.897	44.8937	8.0712	10.2925	6.62902	9.56427
Gstp1	chr19	LSK+ and LSK-	55.8696	49.7826	53.4501	51.6747	55.682	55.2244	103.391	81.7889	55.0118	68.9932	42.0855	41.4443
Ptprcap	chr19	LSK+ and LSK-	446.367	437.737	464.285	449.897	197.57	186.01	354.676	233.78	90.3723	99.4844	96.857	102.465
Clcf1	chr19	LSK+ and LSK-	15.5625	11.7338	14.4751	9.8675	2.33076	1.32847	2.20217	1.45074	1.64341	1.0855	1.03385	1.38054
Ssh3	chr19	LSK+ and LSK-	5.18371	5.00392	6.73094	5.06622	1.55171	1.44665	1.75212	1.45423	2.9267	3.01865	3.55097	5.43553
Ccdc85b	chr19	LSK+ and LSK-	7.22925	5.74103	6.30595	6.24635	7.42389	7.34504	8.06029	7.56039	2.29707	2.1822	1.95458	2.98201
Ctsw	chr19	LSK+ and LSK-	20.5102	18.6342	25.8911	16.7392	3.01026	1.60584	2.24363	1.53554	5.44831	4.53128	3.47116	3.79213
Sssca1	chr19	LSK+ and LSK-	52.2702	49.5695	45.1274	44.9041	89.2795	89.1862	119.44	117.675	42.7388	37.8612	29.5209	38.9578
Ltbp3	chr19	LSK+ and LSK-	31.3726	25.9166	31.3054	22.4443	5.65803	3.33544	7.85701	3.8244	2.34217	2.56146	3.07809	1.25206
Rcor2	chr19	LSK+ and LSK-	31.5848	23.7656	25.0391	23.5992	6.40577	4.1924	5.79706	4.93771	3.19058	3.47657	3.85623	2.95236
Slc3a2	chr19	LSK+ and LSK-	99.6664	90.6569	77.5633	69.6706	90.2343	85.1003	99.5476	86.9139	41.3992	43.743	35.6613	41.0791
Stx5a	chr19	LSK+ and LSK-	64.1007	58.7594	80.066	68.5484	55.6469	52.2436	44.174	43.8621	14.589	18.5561	18.7587	17.9342
Mir6992	chr19	LSK+ and LSK-	12.4912	10.0707	3.70635	3.69529	8.14351	3.24114	5.19261	4.64061	0	0	0	0
Fth1	chr19	LSK+ and LSK-	663.781	610.506	660.525	623.199	621.253	572.472	1089.61	803.377	662.499	745.87	529.837	623.895
Vps13a	chr19	LSK+ and LSK-	1.61236	1.42912	2.01703	1.36379	2.75451	2.17823	2.30618	2.0407	17.9568	15.3828	16.269	19.6609
Zfand5	chr19	LSK+ and LSK-	31.7786	30.2842	41.2899	35.8335	19.745	16.7067	20.1281	17.4043	13.0684	15.5798	14.6366	17.0635
Mamdc2	chr19	LSK+ and LSK-	10.3532	8.74862	14.3287	9.64733	1.01268	0.670302	1.72321	0.651604	0.380106	0.269288	0.338694	0.547121
Lipo1	chr19	LSK+ and LSK-	4.97438	3.3804	6.53276	4.85535	3.43201	3.07279	4.86162	2.69551	3.76045	0.956276	1.51746	1.77942
Dnmbp	chr19	LSK+ and LSK-	11.204	9.67826	10.4769	9.60037	4.83904	4.03277	3.22419	3.2118	4.53101	4.62787	6.66916	6.37044
Sfxn3	chr19	LSK+ and LSK-	40.5988	34.9743	40.6846	34.3985	13.4304	12.7012	20.6582	18.1388	10.1149	11.4047	8.94929	6.75884
Arl3	chr19	LSK+ and LSK-	21.7277	8.70322	19.2743	12.0787	9.24536	8.56707	12.8104	9.90731	9.6098	9.26623	6.87689	8.57704
Dusp5	chr19	LSK+ and LSK-	51.9201	43.2759	40.2699	39.1801	23.8137	6.3112	12.4675	5.35169	7.61878	8.02829	11.1503	3.08886
Tcf7l2	chr19	LSK+ and LSK-	11.6934	10.3796	12.9123	11.5802	2.44632	1.31133	3.02686	1.25762	4.28795	6.81641	4.34004	5.20521
Sfxn4	chr19	LSK+ and LSK-	3.16725	2.09288	5.53766	2.56627	1.62512	1.32379	1.28687	1.0261	0.839257	0.692927	0.683955	1.02642
Fam171a1	chr2	LSK+ and LSK-	22.9058	17.4105	24.7416	21.0768	4.0561	2.95682	5.76541	4.08468	2.09284	2.71579	2.05108	1.77222
Phyh	chr2	LSK+ and LSK-	41.621	39.2131	40.2419	39.0353	27.0495	26.7879	29.7722	22.5597	12.7174	23.2055	17.8745	12.5917
Gata3	chr2	LSK+ and LSK-	12.2751	10.2195	13.6039	13.1422	1.12329	1.09886	2.01432	1.46005	4.08651	4.14971	3.05784	2.57605
Itih5	chr2	LSK+ and LSK-	21.8107	20.9051	22.8423	21.661	3.35122	2.7851	5.13025	2.87111	4.09907	5.31099	4.76171	4.53755
Commd3	chr2	LSK+ and LSK-	92.0904	87.4766	105.828	86.0436	91.2721	89.6644	137.677	109.089	46.5036	58.157	43.5753	47.1963
Gm13375	chr2	LSK+ and LSK-	4.33703	3.68955	4.79388	2.80642	2.54603	2.2787	3.99156	3.41844	1.9504	3.68912	1.45512	3.06656
Thnsl1	chr2	LSK+ and LSK-	7.59001	6.88308	9.13157	8.59498	3.7018	3.18339	4.8478	2.39486	1.06022	1.40752	1.38677	1.61217
Nrarp	chr2	LSK+ and LSK-	15.987	12.4802	7.31244	6.3038	3.95715	3.03664	7.21774	3.80696	1.41463	2.81102	2.69158	1.33601
Rnf208	chr2	LSK+ and LSK-	17.1537	5.97739	14.1652	7.99228	1.23146	0.591899	1.96502	1.00179	0.921128	1.13571	0.811257	0
Phpt1	chr2	LSK+ and LSK-	84.4865	73.4318	84.4801	81.7664	112.397	104.531	166.328	104.115	11.5134	20.6117	12.3941	18.1398
Nacc2	chr2	LSK+ and LSK-	2.1518	1.77499	2.03288	1.44672	1.2617	0.80063	1.82168	1.56449	5.11026	4.65948	4.69409	9.01982
Egfl7	chr2	LSK+ and LSK-	207.356	202.716	172.862	157.733	52.9304	40.6878	95.7571	56.5742	9.6155	9.71796	7.52739	9.1944
Rxra	chr2	LSK+ and LSK-	4.87195	4.48048	5.2219	3.50025	1.05222	1.00612	1.41355	0.905046	2.89032	3.19379	4.32555	2.64186
Tbc1d13	chr2	LSK+ and LSK-	1.07326	0.8454	1.15412	0.80093	2.19361	1.79866	1.55145	1.40815	19.5916	21.1189	18.6986	21.2359
Ppapdc3	chr2	LSK+ and LSK-	7.55239	6.40207	10.6699	7.66266	4.49981	3.27976	5.78753	4.17085	1.88488	2.20467	1.07796	3.51604
Mir3960	chr2	LSK+ and LSK-	7.67991	6.22226	11.5495	10.2076	6.66273	5.80741	4.68807	4.29606	0	0	0	0
Tor2a	chr2	LSK+ and LSK-	50.8778	48.5719	44.6326	38.5741	44.3156	44.1835	52.4878	45.8339	14.6288	15.0307	14.2088	9.62253
Slc2a8	chr2	LSK+ and LSK-	12.5346	11.1666	13.7871	12.7913	14.6463	14.0149	23.7598	21.6366	5.08908	6.81367	3.75209	3.24197
Rbm43	chr2	LSK+ and LSK-	69.9166	63.5581	85.5503	81.3517	36.6195	35.3557	56.0589	51.8314	34.5853	41.3383	30.0175	36.3622
Acvr1	chr2	LSK+ and LSK-	2.93236	2.33563	3.5151	2.30216	1.30149	0.971228	1.03769	0.549078	1.91117	1.64967	1.87796	2.27942
Mettl5	chr2	LSK+ and LSK-	28.4771	23.7794	30.1913	27.6268	25.972	23.8434	34.1334	32.1937	14.3735	16.6144	10.6308	9.18547
Ttc30a1	chr2	LSK+ and LSK-	2.17576	1.90451	3.76215	3.0399	1.68669	1.54711	2.32255	1.31494	1.8019	0.776922	1.56292	1.94403
Ube2e3	chr2	LSK+ and LSK-	110.833	92.2568	106.177	102.188	60.5999	57.9854	87.7168	76.0744	38.5619	36.3352	27.9151	29.0873
Cerkl	chr2	LSK+ and LSK-	1.87819	1.21583	3.30527	2.19827	1.65214	1.59336	1.69865	1.23653	0.488632	0.726185	1.22957	0.362182
Prdx6b	chr2	LSK+ and LSK-	5.54451	4.57265	4.44441	4.02229	1.01855	0.892688	2.30996	2.003	0.0283342	0	0.0170145	0
Cd44	chr2	LSK+ and LSK-	37.0806	35.8701	37.2115	35.0488	28.5801	28.4873	36.9989	27.8746	121.519	126.12	147.464	135.252
Lmo2	chr2	LSK+ and LSK-	704.491	609.01	821.019	764.34	231.056	216.272	339.957	288.672	101.439	103.882	81.778	99.1383
Prrg4	chr2	LSK+ and LSK-	4.43227	3.55778	5.19046	3.2339	1.63636	1.09238	1.54011	1.26545	1.55317	2.69296	2.2453	0.895401
Srp14	chr2	LSK+ and LSK-	123.253	115.257	130.447	118.898	151.871	149.482	176.696	150.723	52.9484	64.1973	47.5992	69.8366
Ganc	chr2	LSK+ and LSK-	7.23965	5.81491	8.15355	7.01355	6.00887	5.70177	4.4524	3.75263	4.3195	5.08155	3.97004	4.08451
Snap23	chr2	LSK+ and LSK-	32.9027	30.0961	46.7053	31.4547	31.572	30.5131	39.0972	33.6171	60.3345	75.8911	83.6051	87.1982
Casc4	chr2	LSK+ and LSK-	10.3884	8.11986	10.025	8.21022	3.1809	2.77229	5.87694	4.23342	6.8904	5.82406	4.16585	5.69673
AA467197	chr2	LSK+ and LSK-	15.3298	8.57586	8.20608	7.39491	1.84292	0.736009	1.9127	0.458405	11.1915	22.9156	35.0228	26.3458
Slc24a5	chr2	LSK+ and LSK-	8.51808	7.93516	8.28276	5.13031	1.37114	1.16494	1.49775	1.42077	3.67121	4.4133	2.39349	4.57155
Eid1	chr2	LSK+ and LSK-	44.9426	39.4076	43.0108	42.3773	32.4907	31.6423	45.3265	34.0851	20.8587	19.0689	18.421	21.0439
Chchd5	chr2	LSK+ and LSK-	17.2853	15.1757	23.1095	20.526	16.6049	16.5155	17.1256	14.9417	12.9199	18.059	14.5728	13.1461
Cpxm1	chr2	LSK+ and LSK-	22.9752	10.2721	22.5129	13.2432	2.21995	1.62949	3.53396	1.53775	0.625512	0	1.05578	0.964871
Ap5s1	chr2	LSK+ and LSK-	16.4333	10.7575	20.3735	16.5794	7.17721	4.45007	9.47119	7.15297	2.93992	5.64406	5.00452	3.23646
Smox	chr2	LSK+ and LSK-	25.9356	22.4318	28.2964	18.323	7.90206	7.35618	10.16	8.45727	13.3715	7.25748	9.14861	12.336
Lrrn4	chr2	LSK+ and LSK-	14.5891	14.1605	17.4132	13.5151	2.36891	0.88787	2.7348	0.940328	1.63715	2.69563	1.99448	3.58108
Snx5	chr2	LSK+ and LSK-	88.9096	80.0745	87.4422	81.3798	63.9162	60.5168	72.0178	71.7501	54.0666	54.3519	53.3573	47.9024
Gm561	chr2	LSK+ and LSK-	6.8487	4.12332	6.04629	5.6162	21.3785	20.3709	24.7768	23.8697	6.33103	5.97812	3.31982	5.73694
Srxn1	chr2	LSK+ and LSK-	13.7638	10.338	13.4985	9.38212	3.30797	2.98173	5.73877	4.57618	6.46244	2.89376	4.68474	8.00501
Commd7	chr2	LSK+ and LSK-	51.4145	48.2591	49.078	48.7435	40.6241	39.218	49.7363	44.6383	7.80485	10.1583	9.0745	12.8139
Sla2	chr2	LSK+ and LSK-	47.925	40.4631	24.6244	17.0237	3.96589	2.47919	3.6423	2.5251	3.11698	1.33931	3.05747	3.43771
Dhx35	chr2	LSK+ and LSK-	16.1814	15.2838	14.9593	14.7486	10.6313	10.5416	11.397	10.5139	6.64011	5.53136	4.35116	5.13255
Zhx3	chr2	LSK+ and LSK-	1.59108	1.53774	1.45851	1.19128	1.44937	1.43259	1.08709	1.00262	7.08945	5.30121	7.066	7.91607
Eya2	chr2	LSK+ and LSK-	30.5494	27.4901	40.6068	27.1421	1.59599	1.09307	2.87307	2.43193	1.21688	3.29349	2.26347	3.40329
Pard6b	chr2	LSK+ and LSK-	5.32523	3.80303	4.19614	3.63207	1.11256	0.970085	1.86268	1.47626	0.674319	1.25268	1.08462	1.48695
Atp5e	chr2	LSK+ and LSK-	82.412	73.5099	79.8056	65.9636	273.442	248.095	433.287	300.759	61.5909	63.5366	57.7034	72.3253
Ppdpf	chr2	LSK+ and LSK-	57.4049	53.0737	56.5514	56.3497	41.7572	37.9585	58.4144	45.3403	39.5422	43.1544	34.6612	43.5377
Nceh1	chr3	LSK+ and LSK-	37.6074	29.0481	41.9214	29.9386	11.1909	10.1225	15.4333	9.42582	9.61277	11.639	14.2072	12.8749
Rpl22l1	chr3	LSK+ and LSK-	16.3287	15.1964	24.5613	20.2238	35.3568	32.0696	42.9925	38.3665	43.8461	49.2932	35.3461	39.2664
Spry1	chr3	LSK+ and LSK-	10.6097	5.21548	7.98979	7.19781	5.6237	2.64526	1.09821	1.01449	7.17444	3.39688	5.28419	6.98494
Selt	chr3	LSK+ and LSK-	2.6298	2.6298	4.23775	3.15599	6.16542	5.34042	6.48858	4.89004	41.0557	43.8427	40.3158	44.3632
Siah2	chr3	LSK+ and LSK-	15.693	11.6234	13.4349	11.3405	17.7749	16.3579	16.7496	14.3697	6.25118	7.26377	5.63067	6.521
Gpr171	chr3	LSK+ and LSK-	145.81	96.1698	177.922	124.791	27.7455	19.4928	41.2035	15.2134	10.8346	11.9709	12.7029	15.2899
Rap2b	chr3	LSK+ and LSK-	4.04078	3.21973	5.06816	4.1795	6.87213	6.44223	7.91892	6.46715	13.5747	14.5412	12.8479	15.6246
E130311K13Rik	chr3	LSK+ and LSK-	9.641	7.16021	11.6719	10.8342	4.57658	4.34059	4.80894	4.753	2.39039	2.08764	2.00957	2.14978
Serpini1	chr3	LSK+ and LSK-	8.88971	7.30945	17.7443	11.6542	3.20967	2.53715	3.73495	2.46697	0.627061	1.17783	1.44342	0.813377
Gucy1a3	chr3	LSK+ and LSK-	5.61872	4.64815	8.16725	6.77225	1.3377	1.29047	1.73371	1.43683	5.22383	7.07509	7.86857	11.5169
Pear1	chr3	LSK+ and LSK-	53.3639	49.7265	74.4522	57.7515	8.79002	6.23663	10.2134	6.68854	5.4537	5.23989	6.20562	10.7058
Apoa1bp	chr3	LSK+ and LSK-	100.511	94.672	108.3	91.9288	88.4485	85.6861	135.379	85.9849	16.8238	28.6994	25.0391	23.2305
Mex3a	chr3	LSK+ and LSK-	2.87375	2.8507	3.08358	2.22802	1.32837	0.901152	1.93703	1.53604	4.47836	3.5302	3.30195	3.91924
Dpm3	chr3	LSK+ and LSK-	26.5088	26.0852	41.7386	32.9442	111.27	107.028	160.68	100.412	32.5289	47.3096	35.3084	40.6773
Pmvk	chr3	LSK+ and LSK-	19.6769	15.6712	15.7571	13.0518	17.3995	16.7024	21.7018	20.0786	8.88693	7.75928	7.67023	10.5757
S100a13	chr3	LSK+ and LSK-	25.6234	24.6436	31.9361	27.4064	60.8655	56.8878	66.6049	49.5498	10.2465	17.402	17.3932	15.5037
S100a4	chr3	LSK+ and LSK-	4.57431	2.76874	6.05442	4.72205	4.36182	3.58712	2.7697	2.29092	32.7266	90.0684	54.3756	65.7931
Them4	chr3	LSK+ and LSK-	4.68738	3.24915	4.46736	3.79504	2.62167	2.47095	3.27164	2.70164	0.662431	1.01182	0.568263	0.368253
Plekho1	chr3	LSK+ and LSK-	52.9526	46.2034	55.6221	45.8088	25.7474	22.8433	21.0003	18.3761	30.4111	26.6768	33.2029	38.8546
Hist2h2bb	chr3	LSK+ and LSK-	1.62455	1.61236	2.7434	1.83828	8.58317	6.97492	5.15293	2.72921	630.951	701.487	521.36	538.523
Txnip	chr3	LSK+ and LSK-	293.791	252.235	563.129	323.897	81.2094	78.1825	120.691	88.795	64.9659	68.8616	85.4812	80.1067
Gstm5	chr3	LSK+ and LSK-	28.0229	23.2472	35.8046	25.7766	41.5104	38.1594	95.4184	93.092	19.4535	12.5674	11.277	17.4363
Snx7	chr3	LSK+ and LSK-	8.07914	6.7126	6.99035	6.95739	6.82186	5.86909	6.07507	4.96274	0.52787	4.75057	2.35472	1.48681
Rwdd3	chr3	LSK+ and LSK-	8.146	6.09294	8.49244	7.40975	4.24435	3.40925	6.58133	5.38634	1.56861	1.06	0.8405	2.87987
Snhg8	chr3	LSK+ and LSK-	5.99403	4.65315	5.79529	4.41269	18.0301	11.9262	17.7738	15.2328	25.7565	25.2519	25.1723	25.6995
Camk2d	chr3	LSK+ and LSK-	7.58659	7.24602	8.56563	7.09613	1.68347	1.52755	1.3181	0.962413	5.01363	6.20842	7.2576	5.52411
Emcn	chr3	LSK+ and LSK-	18.7892	10.9851	24.586	14.2809	1.34828	0.612585	1.62168	0.754758	0.53227	1.5867	1.95139	1.0756
Dnajb14	chr3	LSK+ and LSK-	7.60449	6.53363	6.1681	6.14734	7.2392	5.68767	7.8151	7.27997	9.79549	8.97119	7.91363	9.98123
Bcl10	chr3	LSK+ and LSK-	39.37	38.1809	42.5434	39.4965	38.7774	35.1539	40.7457	29.5328	19.5755	16.3178	22.4047	22.4404
Mcoln2	chr3	LSK+ and LSK-	22.4109	21.9928	29.5954	21.8163	1.88367	0.998278	2.54267	0.876563	1.12071	2.28917	1.51189	1.87985
Dnajb4	chr3	LSK+ and LSK-	15.2192	13.3775	16.1079	14.5879	17.7502	10.3657	13.8121	11.4005	15.8769	11.2312	14.7974	15.8226
Cryz	chr3	LSK+ and LSK-	7.76306	5.86579	8.27447	7.41468	3.10414	3.03446	4.26854	3.20807	2.43254	2.54758	1.6666	1.3553
Rps20	chr4	LSK+ and LSK-	35.0994	33.3656	45.2768	43.3677	111.688	92.2855	175.441	104.249	471.252	471.305	359.652	442.486
Chchd7	chr4	LSK+ and LSK-	8.86847	8.3766	11.3318	9.05153	12.0286	11.7147	17.4386	14.6139	3.56425	5.24633	3.97599	4.19732
Fam110b	chr4	LSK+ and LSK-	17.925	11.2608	20.4615	15.8995	4.45543	3.60663	7.8778	5.35998	2.60549	4.03139	1.65081	3.47013
Gem	chr4	LSK+ and LSK-	13.9635	9.69362	35.2309	14.5	5.78613	1.27831	3.76159	2.44285	0.779769	1.08999	1.28495	1.95706
Ttpa	chr4	LSK+ and LSK-	9.17512	7.01745	6.82343	6.49762	2.61272	2.44934	2.06946	1.88877	0.938426	2.01449	0.483015	0.932072
Pnrc1	chr4	LSK+ and LSK-	218.033	207.361	258.381	232.246	121.494	78.1875	150.389	88.5682	61.1061	62.0554	64.5013	59.9019
Smim8	chr4	LSK+ and LSK-	18.8995	16.5169	24.3104	22.1598	15.7142	13.0846	24.2664	21.0734	17.0868	12.5036	10.0218	15.6234
Nudt2	chr4	LSK+ and LSK-	26.2325	21.3588	24.8974	23.3692	23.9892	22.608	31.3079	29.2878	7.72241	13.2221	5.10097	9.16551
Il11ra1	chr4	LSK+ and LSK-	37.1659	34.7637	34.9237	30.553	20.6916	20.1714	26.2716	17.5556	4.06992	2.3884	3.08314	3.44366
Cd72	chr4	LSK+ and LSK-	55.9381	50.5072	47.1902	44.1645	12.3213	9.69984	11.4199	9.42325	8.60512	13.5035	16.2541	15.4572
Creb3	chr4	LSK+ and LSK-	26.8192	19.584	31.0438	25.4097	21.5443	21.2298	18.4294	16.8055	7.21816	9.86863	9.32139	6.44327
Reck	chr4	LSK+ and LSK-	2.99459	2.98855	2.88059	2.25335	1.1877	0.783659	1.31241	1.04064	1.46801	2.25182	4.12488	2.23234
Tomm5	chr4	LSK+ and LSK-	25.218	22.6781	24.683	23.0457	71.4858	70.2105	110.002	95.001	32.218	36.2753	18.1285	35.29
Galnt12	chr4	LSK+ and LSK-	25.3987	16.5432	15.6229	15.3408	3.04536	1.71647	3.61141	1.29652	1.08971	1.51579	2.5509	1.36079
Tmem246	chr4	LSK+ and LSK-	9.90727	6.47153	11.6235	8.95231	3.43629	2.92134	10.6519	8.57344	3.37529	3.12437	2.58709	3.80154
Cyp2j6	chr4	LSK+ and LSK-	13.2834	10.8502	14.8532	12.7446	2.87837	2.71556	3.38311	1.9023	0.683095	0.934348	0.656309	1.05146
Cyp2j9	chr4	LSK+ and LSK-	35.122	24.3683	38.3463	31.2553	4.96012	4.50086	8.73448	5.02184	1.0948	1.70353	0.960844	1.20162
Tm2d1	chr4	LSK+ and LSK-	14.8241	14.4537	19.471	16.9121	17.5363	16.9596	21.6263	16.7343	3.56985	3.02282	3.09087	3.44599
Pde4b	chr4	LSK+ and LSK-	46.9805	43.2721	45.0503	36.8242	10.2209	6.67067	11.4655	7.15567	5.36537	5.56676	7.47016	7.76375
Acot11	chr4	LSK+ and LSK-	6.07603	4.09374	5.34569	4.9993	2.00584	1.80964	1.43517	1.36541	1.47309	1.58589	2.04667	2.14308
Gpx7	chr4	LSK+ and LSK-	8.29603	3.05561	8.73903	4.7777	1.60257	0.950628	5.42119	2.94996	1.95541	2.18232	0.769309	1.15451
Bend5	chr4	LSK+ and LSK-	13.3064	10.3359	18.7248	11.8852	3.1737	1.48128	2.53181	1.80804	0.879497	1.36375	1.08202	0.556497
Pdzk1ip1	chr4	LSK+ and LSK-	40.3467	40.1319	65.7788	46.7182	10.1886	9.35624	22.7927	19.9463	14.3196	13.2836	13.671	22.3833
Uqcrh	chr4	LSK+ and LSK-	59.9212	57.818	73.0582	60.9344	191.167	174.377	262.337	197.976	111.092	139.329	84.7155	121.737
Mpl	chr4	LSK+ and LSK-	308.455	201.104	244.418	231.337	24.1751	20.9646	33.2003	19.72	28.1299	36.5778	35.412	61.5397
Trnau1ap	chr4	LSK+ and LSK-	54.5395	44.8028	51.1246	49.172	50.3597	48.1363	67.8051	61.7108	16.8062	12.0995	10.0485	13.4181
Rhd	chr4	LSK+ and LSK-	10.1965	1.47508	32.4149	7.14321	40.8234	37.5296	114.482	107.66	32.6565	29.5919	25.5839	26.0049
Minos1	chr4	LSK+ and LSK-	26.9182	23.5958	27.4111	26.0242	64.831	63.3006	89.2588	76.5055	50.4326	53.8515	37.063	46.366
Lzic	chr4	LSK+ and LSK-	29.341	23.9425	29.2385	24.684	29.3073	29.2051	30.2067	29.6152	13.0134	14.7759	15.3246	12.2612
Ctnnbip1	chr4	LSK+ and LSK-	11.6098	9.89424	9.69313	7.49353	7.15957	5.99582	8.70898	6.14905	2.11473	4.20982	2.6103	3.97745
Phf13	chr4	LSK+ and LSK-	12.5269	12.4278	13.6341	12.1493	5.13902	4.43488	5.55457	4.25942	2.55151	3.66014	2.70288	0.896145
Rpl22	chr4	LSK+ and LSK-	30.2945	27.3317	31.092	27.7773	30.4547	26.2735	45.413	33.5138	104.904	105.097	84.7856	109.59
Morn1	chr4	LSK+ and LSK-	3.6887	2.25608	3.8281	3.20095	1.96192	1.92133	4.35057	3.61783	3.47439	0.740548	1.47967	2.09674
Faap20	chr4	LSK+ and LSK-	49.3118	42.2628	48.7977	43.9114	35.63	31.4134	45.3024	36.7765	13.5262	14.1088	8.25179	10.2335
B930041F14Rik	chr4	LSK+ and LSK-	23.6775	15.2239	17.6223	14.6955	6.93693	5.37678	12.2286	6.94744	0.917172	0.839293	0.963819	1.9035
Ube2j2	chr4	LSK+ and LSK-	1.86296	1.33245	1.80401	1.59024	3.42091	3.28379	4.2119	3.5109	2.85891	4.45405	2.46995	2.40385
Tnfrsf18	chr4	LSK+ and LSK-	27.7374	26.0116	40.694	31.279	4.38321	2.64291	5.76438	5.11352	1.25997	1.73829	0.927449	2.44624
Rbm48	chr5	LSK+ and LSK-	15.5369	13.3457	15.5521	12.9825	11.3088	9.85557	10.3437	9.3046	6.35889	5.7868	6.03359	6.08824
Tmem60	chr5	LSK+ and LSK-	25.4299	24.1227	32.4702	30.63	31.6559	31.0571	41.9866	37.8027	17.4814	13.5781	12.8302	14.0613
Tomm7	chr5	LSK+ and LSK-	17.8922	17.885	18.5468	16.4347	77.1344	77.1236	114.796	84.0885	35.3191	26.8329	29.5638	35.2719
Wdr86	chr5	LSK+ and LSK-	7.06285	3.98443	5.03539	4.1722	2.2331	0.454957	2.00461	0.509791	0.641661	0.397337	0.522923	0.237804
Prkag2	chr5	LSK+ and LSK-	30.5605	27.306	39.8255	27.4442	9.45348	9.09758	7.88238	6.90906	8.31588	9.44825	7.87045	8.9731
Gm1673	chr5	LSK+ and LSK-	7.04759	1.5882	6.96043	4.55365	16.1843	12.0506	15.6172	5.37662	3.8162	0	5.38526	5.54411
Fbxl5	chr5	LSK+ and LSK-	30.9123	26.3133	37.869	36.3573	17.2235	16.2594	21.0294	17.9623	20.612	25.5313	39.7315	24.503
Uchl1	chr5	LSK+ and LSK-	6.63348	3.16809	6.92181	3.75747	1.34634	0.626281	1.69841	1.15542	0.677983	1.73235	1.41422	0.851659
Gnpda2	chr5	LSK+ and LSK-	36.1017	31.5297	36.955	33.3427	13.304	12.8846	24.8572	16.8756	6.34641	7.43878	6.28475	7.2558
Commd8	chr5	LSK+ and LSK-	22.8838	20.7782	27.2245	23.4707	22.0373	21.2508	24.5736	20.2126	7.20744	10.0929	10.2737	8.975
Paqr3	chr5	LSK+ and LSK-	1.07758	1.01857	1.27744	1.21568	1.23806	1.13051	1.49336	0.919684	0.714393	2.78697	1.6802	1.72976
Mir703	chr5	LSK+ and LSK-	19.8389	19.6206	30.4565	25.867	53.9926	42.675	82.8402	47.8911	55.573	52.518	35.175	45.1994
Rasgef1b	chr5	LSK+ and LSK-	8.7081	5.20529	7.14086	5.6331	1.76142	1.09271	1.35317	1.03664	0.573768	1.86333	1.47661	2.94865
Glmn	chr5	LSK+ and LSK-	16.3752	12.7798	18.9469	14.3098	8.68618	7.85076	9.17683	8.74161	1.7566	3.31641	3.35199	2.24815
Tmed5	chr5	LSK+ and LSK-	28.5954	25.7628	24.0972	23.5379	31.8526	31.7588	43.0287	32.9118	18.8659	19.4107	16.3806	14.8555
Atp5k	chr5	LSK+ and LSK-	20.7083	18.4723	20.8132	17.0357	148.537	132.038	180.446	147.937	186.422	230.553	160.595	238.977
Ssh1	chr5	LSK+ and LSK-	6.68682	6.52931	6.65185	5.44409	3.62793	2.83458	3.73647	3.58254	7.99491	11.3281	10.5619	9.87531
Trpv4	chr5	LSK+ and LSK-	3.76122	2.73976	2.87484	2.55955	1.2363	1.23018	2.70924	1.27946	0.405989	0.131986	0.411401	0.631943
Gltp	chr5	LSK+ and LSK-	294.784	234.573	241.394	238.034	110.575	106.08	164.341	103.439	69.2055	83.1075	73.2592	57.2882
Rpl37rt	chr5	LSK+ and LSK-	23.2135	22.9224	29.0182	24.4453	89.5733	81.2444	137.902	101.877	471.904	518.772	386.71	438.876
Pop5	chr5	LSK+ and LSK-	26.5821	23.7485	27.1731	21.5037	36.7981	34.7093	43.5206	38.3487	10.9254	14.6856	3.3797	12.4109
Rhof	chr5	LSK+ and LSK-	25.5165	23.7039	23.7777	19.209	4.22717	3.2971	4.18896	3.20538	11.8795	11.9875	12.8908	20.2549
Rilpl1	chr5	LSK+ and LSK-	15.224	9.93007	13.1444	11.0233	1.71931	1.01058	2.31766	1.59687	1.63788	1.76701	0.830539	2.2284
Chchd2	chr5	LSK+ and LSK-	35.4906	26.9124	32.5626	31.9352	122.37	122.355	178.419	148.691	127.059	118.274	83.4551	104.966
Gatsl2	chr5	LSK+ and LSK-	4.12268	3.46213	5.79326	4.85551	1.53499	1.12922	1.50074	1.33892	1.2421	2.04393	3.39784	1.19942
Wbscr27	chr5	LSK+ and LSK-	20.3155	16.3468	28.2742	20.5561	3.27955	2.41573	6.15165	4.81464	3.19779	3.83135	3.36701	2.65165
Myl10	chr5	LSK+ and LSK-	280.828	83.5683	125.318	110.43	15.8503	10.6425	22.8989	2.49435	5.5081	7.71453	3.47657	6.13297
Zfp113	chr5	LSK+ and LSK-	8.04	7.30422	8.80958	8.26428	3.79068	3.14152	4.40451	3.88243	3.63741	3.89737	3.11491	3.34786
Ftsj2	chr5	LSK+ and LSK-	15.3049	12.7616	13.3654	11.3886	14.5021	14.0693	21.4543	17.2745	2.69455	7.40954	3.27017	6.74016
Zdhhc4	chr5	LSK+ and LSK-	58.8183	54.6409	53.7777	52.8769	54.79	49.528	70.4779	57.0013	22.3497	27.2048	24.9426	24.5491
Bud31	chr5	LSK+ and LSK-	44.2202	43.6239	50.2529	41.2499	72.336	69.8217	79.5921	79.4255	40.4643	38.9214	29.4929	45.966
N4bp2l2	chr5	LSK+ and LSK-	6.65934	5.99328	7.30484	5.7384	6.49201	5.76809	7.09502	6.82057	12.9791	9.46087	12.2545	13.459
Gng11	chr6	LSK+ and LSK-	31.0506	26.2975	44.1115	36.0198	14.6582	13.9147	19.6732	13.5371	14.6209	10.5698	11.0995	23.0373
Bet1	chr6	LSK+ and LSK-	40.3594	33.127	40.761	35.1408	51.9557	50.4784	49.0861	38.7754	10.637	8.0678	13.2443	15.6445
Sgce	chr6	LSK+ and LSK-	23.0554	14.616	24.2067	16.3048	1.90012	1.23728	4.24715	2.11503	2.77224	1.16066	2.22835	2.37842
Sdhaf3	chr6	LSK+ and LSK-	7.82703	5.36811	8.36726	6.7009	10.8551	9.2068	12.7319	10.4844	4.68821	5.24706	5.89857	5.79162
Umad1	chr6	LSK+ and LSK-	11.6576	8.87421	11.4757	9.99806	12.4891	10.6352	13.4318	10.3009	4.80231	9.08344	7.01275	6.58786
1110019D14Rik	chr6	LSK+ and LSK-	3.38166	2.32469	6.84772	3.93913	2.23222	1.98889	2.53939	1.88419	1.17486	0.0947455	0.951595	1.10574
Mdfic	chr6	LSK+ and LSK-	2.16256	1.61436	2.20903	2.06963	2.07083	1.51187	1.28753	0.89532	6.76785	7.90559	7.84187	6.86227
Tes	chr6	LSK+ and LSK-	96.4972	81.9896	100.779	84.4004	30.9614	30.4289	37.8655	23.8414	13.1904	13.3095	15.5395	18.0705
Lsm8	chr6	LSK+ and LSK-	70.186	61.1437	67.6833	64.7144	106.906	105.624	133.873	114.978	22.7018	32.9275	23.7254	24.6337
Hilpda	chr6	LSK+ and LSK-	32.8219	29.3816	32.8746	29.0982	21.7464	17.8772	25.8493	21.66	5.58793	7.91345	4.35549	5.22258
Bpgm	chr6	LSK+ and LSK-	19.0738	15.8785	23.1877	16.7211	10.8718	9.74322	12.9081	12.5185	6.80827	11.1868	7.08323	10.2894
Gstk1	chr6	LSK+ and LSK-	15.5875	11.4167	15.5251	14.2924	7.33492	6.69847	9.35539	6.45065	5.06109	4.62922	3.17128	4.88655
Zyx	chr6	LSK+ and LSK-	224.006	201.932	210.69	197.209	74.5595	69.9993	91.887	67.5258	138.639	156.945	216.35	239.011
Zfp398	chr6	LSK+ and LSK-	5.35395	4.17374	4.23718	4.16336	6.64262	6.12847	5.25295	5.09026	9.32018	9.71221	10.2323	8.47483
Gimap6	chr6	LSK+ and LSK-	215.454	195.929	248.578	197.583	19.1293	14.596	29.5425	17.4529	13.0505	20.5145	16.5882	16.2563
Gimap1	chr6	LSK+ and LSK-	170.518	138.141	178.683	154.745	16.7728	12.942	29.3689	20.6028	9.24637	9.52479	10.9741	13.3483
Malsu1	chr6	LSK+ and LSK-	26.4248	23.4104	26.806	20.7807	36.5869	33.9933	54.4783	39.9635	22.3153	25.6737	29.9312	30.0279
Tra2a	chr6	LSK+ and LSK-	23.2319	17.2177	25.4345	18.9605	35.7202	30.4646	35.362	31.6169	45.0709	39.9854	48.0523	56.087
Cbx3	chr6	LSK+ and LSK-	3.77576	2.52977	4.9392	3.83127	5.04454	3.87313	6.33676	5.48189	6.94632	5.98258	5.75245	9.02203
Mir196b	chr6	LSK+ and LSK-	15.7825	12.0236	31.4101	26.2996	5.43601	3.8792	8.98158	6.42697	0	15.0278	2.31317	0
Hoxa10	chr6	LSK+ and LSK-	19.7613	13.8361	26.3138	18.4856	1.57895	1.0232	4.43224	2.28282	1.4329	0.90343	0.844799	0.432559
Fkbp9	chr6	LSK+ and LSK-	20.9004	14.193	20.9542	16.3268	7.88691	5.3151	13.5561	6.30645	2.44676	2.63966	3.52621	2.59542
Tigd2	chr6	LSK+ and LSK-	12.8246	12.3551	15.0005	12.531	8.7021	7.30379	10.4137	9.13414	9.3781	10.0063	10.7398	9.44918
Mmrn1	chr6	LSK+ and LSK-	19.1891	17.4768	28.6395	20.2175	2.3658	2.26836	1.78587	1.63663	22.7068	18.5218	22.0857	37.4423
Rtkn	chr6	LSK+ and LSK-	8.72934	6.25608	12.4021	8.91216	4.18231	3.9698	2.79481	2.46737	0.182827	0.40857	0.131743	0.164424
Dguok	chr6	LSK+ and LSK-	66.8683	61.5352	70.5918	59.9644	42.9088	42.5851	54.7377	40.776	12.6474	12.6585	11.3809	13.2772
Snrpg	chr6	LSK+ and LSK-	16.66	15.7958	18.0118	15.886	89.4171	86.3883	118.665	97.1238	78.5249	82.8219	61.1621	53.387
Anxa4	chr6	LSK+ and LSK-	67.5951	59.5466	67.9531	61.2022	24.2097	22.5058	37.2734	28.0364	6.70227	8.81002	9.00639	10.6869
Abtb1	chr6	LSK+ and LSK-	40.1731	39.0098	55.0023	48.9557	37.274	37.0573	45.0191	37.3612	22.0972	22.1198	27.9764	21.507
Txnrd3	chr6	LSK+ and LSK-	26.7439	23.8311	16.1527	15.2323	9.15821	8.79473	16.6158	16.0666	4.24297	4.87109	3.48382	4.01356
Lsm3	chr6	LSK+ and LSK-	152.28	136.352	154.827	151.955	201.47	196.033	226.56	196.912	54.2906	38.9873	28.5892	36.4141
Camk1	chr6	LSK+ and LSK-	69.0599	64.8554	82.3858	67.4681	32.3151	29.8427	42.9301	26.6529	7.96313	9.73245	6.51284	16.0528
Ptms	chr6	LSK+ and LSK-	23.5418	23.5142	23.0092	19.7034	10.4856	6.59668	12.0458	8.25088	58.2925	48.9071	50.0485	59.5709
Gabarapl1	chr6	LSK+ and LSK-	137.798	112.094	178.66	141.486	56.3328	54.2646	82.7176	79.5514	40.5133	33.6477	24.5358	25.7035
Cdkn1b	chr6	LSK+ and LSK-	2.50595	2.25066	3.7832	2.31958	4.69695	3.21702	4.78343	3.60073	27.5865	31.6315	34.1733	27.567
1190002F15Rik	chr6	LSK+ and LSK-	25.0365	20.3291	24.0468	23.5567	49.8199	42.8752	63.4063	47.0994	13.081	19.4071	10.6893	10.7754
Golt1b	chr6	LSK+ and LSK-	22.9587	21.5118	20.6054	20.0601	26.376	26.0962	38.683	27.9543	20.1423	18.4095	15.3653	17.5599
Ldhb	chr6	LSK+ and LSK-	64.0294	33.2222	62.9183	47.6147	33.2614	28.2302	25.8408	14.0111	7.65845	7.87284	10.2531	6.38381
Lyrm5	chr6	LSK+ and LSK-	19.0604	18.8677	28.344	23.0802	16.0478	15.1283	18.0936	16.7237	3.60617	7.49141	6.69329	3.40194
Gm15706	chr6	LSK+ and LSK-	15.0961	12.2827	14.4524	10.2288	4.73479	4.4659	10.6519	5.24096	2.35595	1.28152	0.887671	0.383493
Mettl20	chr6	LSK+ and LSK-	14.0988	12.1731	23.8841	18.0658	6.18767	5.04493	9.01136	8.11717	3.48742	5.06689	1.89057	3.39272
Bicd1	chr6	LSK+ and LSK-	2.22105	1.4453	2.19379	1.99434	1.08585	0.742102	1.47508	1.17454	1.6136	1.30708	2.02947	2.42596
Cox6b2	chr7	LSK+ and LSK-	22.1969	20.7052	28.9806	23.3708	87.9937	64.7211	125.653	117.414	52.6038	37.725	38.0013	40.2691
Zfp954	chr7	LSK+ and LSK-	18.1354	15.3025	18.7376	14.7115	12.255	10.9841	14.6295	12.5153	6.0479	8.4075	5.0675	4.42024
Clcn4-2	chr7	LSK+ and LSK-	17.0758	14.2472	17.0793	16.182	14.0506	13.9496	15.4219	13.8891	8.15645	11.6486	10.089	9.63811
Zfp551	chr7	LSK+ and LSK-	2.93265	2.61804	3.88157	3.38962	1.49976	1.38187	2.23793	1.68537	0.823834	1.86402	0.884154	0.0363785
Sepw1	chr7	LSK+ and LSK-	228.173	204.589	251.788	224.361	166.714	149.164	290.773	235.392	144.093	149.243	130.103	134.464
Inafm1	chr7	LSK+ and LSK-	18.4852	17.8333	21.9352	19.8756	12.5069	8.26433	20.4335	19.8778	11.499	11.7148	9.97725	11.882
Tmem91	chr7	LSK+ and LSK-	2.44569	1.53396	3.22825	2.16107	2.35972	1.70727	3.14041	2.36745	1.30823	2.37628	1.85172	2.56964
Rab4b	chr7	LSK+ and LSK-	95.8177	82.2555	83.0803	76.5294	64.0919	61.86	58.6244	56.2029	20.2895	29.7606	25.8378	24.6845
Numbl	chr7	LSK+ and LSK-	5.07709	4.31428	5.46291	4.96667	1.78855	1.29697	1.53637	1.40291	1.64733	1.12518	1.02518	1.49188
Dyrk1b	chr7	LSK+ and LSK-	11.5577	9.95503	20.4912	17.2197	4.74843	4.05796	5.98439	4.03125	8.8226	9.83896	9.86826	7.25326
Eid2	chr7	LSK+ and LSK-	31.7129	27.5515	28.0656	25.784	13.6983	9.18868	19.8973	13.1483	1.08042	2.75483	2.48064	0.527601
Gmfg	chr7	LSK+ and LSK-	35.5938	32.6904	40.9636	38.7741	35.2636	31.1734	47.0586	30.7684	30.6874	36.6639	46.7214	39.2989
2200002D01Rik	chr7	LSK+ and LSK-	1.73766	0.970566	2.9448	2.30391	2.08654	1.78849	3.58273	1.99537	0	0.0933128	0.678666	0.753938
Spint2	chr7	LSK+ and LSK-	230.576	196.481	218.165	211.491	157.507	157.099	209.007	156.661	24.7255	26.2795	29.7285	22.3414
Zfp566	chr7	LSK+ and LSK-	12.5556	10.3467	10.215	6.58218	7.76856	6.63278	8.30834	7.53956	4.93468	3.52305	1.77213	3.33851
Rras	chr7	LSK+ and LSK-	16.7631	14.3046	20.2386	13.3482	4.71727	3.68471	5.53778	5.43255	9.08567	21.9044	10.6519	10.9996
Prrg2	chr7	LSK+ and LSK-	13.2817	12.4234	17.2273	14.9071	8.32752	7.83869	7.9927	7.83039	2.92573	5.09096	4.98726	4.99477
Rcn3	chr7	LSK+ and LSK-	60.9911	51.8545	68.7725	49.7315	13.1135	10.9495	22.2669	17.1904	5.49285	11.3309	9.20172	9.17837
Fcgrt	chr7	LSK+ and LSK-	23.5133	22.0731	33.8664	23.6272	4.00186	3.99765	4.75613	1.50176	5.65185	9.3367	9.92712	5.03406
Dkkl1	chr7	LSK+ and LSK-	51.8193	50.4485	54.5619	45.832	9.03546	7.52473	20.8882	19.0567	9.69962	19.2801	10.3971	8.32505
Dbp	chr7	LSK+ and LSK-	15.9179	12.7001	14.5397	14.4264	7.15946	6.63899	11.5703	8.72385	1.09761	2.00178	2.54855	2.73359
Lrrc28	chr7	LSK+ and LSK-	5.36161	5.2101	6.02671	5.00529	3.54711	3.19484	4.73559	4.53712	2.37254	2.72022	2.80324	2.26264
Rps17	chr7	LSK+ and LSK-	5.9561	2.99463	4.4468	2.80421	8.36286	7.05575	21.8822	11.5252	217.769	284.157	222.959	233.774
Fam103a1	chr7	LSK+ and LSK-	13.8597	9.85538	13.5162	11.8458	9.49346	6.43012	10.9149	5.8154	11.3324	10.6388	6.83953	10.5359
Btbd1	chr7	LSK+ and LSK-	27.8755	23.1325	22.2414	20.8977	21.2274	19.538	24.5796	18.5273	12.6291	15.0552	12.5958	14.9876
Zfand6	chr7	LSK+ and LSK-	93.4953	82.1308	126.503	107.353	57.4606	48.6742	64.8686	50.3691	20.415	30.503	30.151	28.3829
Rab38	chr7	LSK+ and LSK-	132.997	114.348	172.229	138.408	45.3147	43.7741	87.6815	55.6634	11.5753	23.9098	12.0004	13.9239
2310010J17Rik	chr7	LSK+ and LSK-	3.49838	2.74392	5.22375	3.3316	3.77441	2.93309	6.01861	3.42232	6.16214	2.37427	0.730926	5.9208
Fam181b	chr7	LSK+ and LSK-	23.8489	18.9671	24.4592	14.29	2.96396	2.4166	4.38041	2.35064	0.533274	0.436625	0.400283	0
Nars2	chr7	LSK+ and LSK-	14.3064	12.5149	11.5166	10.5229	10.9937	10.2833	13.4396	12.4685	3.65144	2.8096	3.01081	4.47906
Ndufc2	chr7	LSK+ and LSK-	90.6457	87.5434	97.574	95.403	184.106	179.859	297.87	203.965	75.9677	74.3337	62.5081	86.4405
Aqp11	chr7	LSK+ and LSK-	1.46913	1.36004	4.01255	1.82808	5.4175	4.40046	13.0233	12.2898	13.2817	9.62654	11.1918	15.678
Klhl35	chr7	LSK+ and LSK-	3.53883	2.76328	3.58136	2.8063	2.22384	1.97274	1.72625	1.20756	0.188709	0.218128	0.42809	0.195823
Timm10b	chr7	LSK+ and LSK-	34.7835	30.2019	34.6188	31.0675	63.3952	61.0068	79.504	78.8521	24.2617	30.132	24.9472	24.6652
Rpl27a	chr7	LSK+ and LSK-	10.2814	9.7013	13.6949	11.3374	15.2322	11.3843	14.7133	11.372	19.6547	18.6345	24.0911	25.781
Rras2	chr7	LSK+ and LSK-	11.1071	9.98297	14.3993	9.90589	3.14276	2.53122	4.9237	3.12612	3.49019	3.88874	1.62049	1.8669
Arl6ip1	chr7	LSK+ and LSK-	282.821	281.302	255.336	247.681	203.397	202.478	226.817	152.217	93.609	114.54	98.0103	87.868
Eri2	chr7	LSK+ and LSK-	5.92993	5.09078	8.58311	7.89999	6.86165	6.47044	8.5194	7.1034	8.14218	7.40994	6.12885	7.10443
Tmem159	chr7	LSK+ and LSK-	26.4651	20.9112	29.0797	25.2491	13.2625	12.8361	18.7318	9.75087	3.27778	3.82232	5.26036	1.59533
Dctn5	chr7	LSK+ and LSK-	72.2095	51.8119	77.9527	53.9765	64.0596	62.6011	61.9212	55.9645	27.7578	28.1943	24.5453	22.8993
4930413G21Rik	chr7	LSK+ and LSK-	22.8075	20.249	25.8837	23.0697	19.7483	15.1192	17.0777	14.6408	4.87525	5.56782	2.03351	2.87791
Ypel3	chr7	LSK+ and LSK-	136.317	115.515	209.828	152.68	45.8088	38.8959	70.8008	49.497	29.0349	44.7487	54.2897	44.9322
Pstk	chr7	LSK+ and LSK-	17.8412	14.0311	22.7923	18.2485	15.3367	14.123	18.5839	15.3764	5.40158	6.70464	8.35936	6.28237
Sigirr	chr7	LSK+ and LSK-	87.2443	66.0129	91.6374	75.9425	33.7105	31.3636	30.876	28.6516	4.81273	5.80077	4.12505	4.56733
Pddc1	chr7	LSK+ and LSK-	53.4605	53.2888	60.2157	56.0188	43.8781	41.244	56.071	44.2505	8.80365	11.1558	9.75215	11.235
Tnni2	chr7	LSK+ and LSK-	4.38276	4.08598	6.89954	5.79723	2.71629	2.01271	1.26298	0.773528	1.4727	3.83016	1.5476	1.20984
Lsp1	chr7	LSK+ and LSK-	130.155	111.261	110.775	110.318	29.6102	21.9662	22.7139	14.6662	105.4	143.799	163.177	157.697
Cd81	chr7	LSK+ and LSK-	236.38	196.791	208.788	200.279	135.02	128.552	240.431	166.916	99.3291	85.0201	79.3341	89.3084
Slc22a18	chr7	LSK+ and LSK-	7.37157	6.88643	9.81344	6.1891	1.77871	1.18702	4.66801	3.07786	0.25156	0.203545	0.362543	0.391566
Tnfrsf22	chr7	LSK+ and LSK-	5.06946	3.44412	4.44719	3.89508	2.23414	2.09641	2.69617	2.19673	2.46472	2.59943	0.561769	1.8669
Mrgpre	chr7	LSK+ and LSK-	9.51354	9.41522	9.50866	8.18746	2.65756	1.71585	3.81476	2.16264	0.67471	2.07553	1.30696	0.858246
Camsap3	chr8	LSK+ and LSK-	8.97662	6.52015	9.75144	6.81155	1.13783	0.929263	1.03867	0.944303	0.714539	0.880998	1.16708	1.13693
Ctxn1	chr8	LSK+ and LSK-	23.6646	17.2434	25.1725	21.3385	4.92926	2.92002	8.62122	4.4889	2.7041	4.20615	3.1273	6.3396
Grtp1	chr8	LSK+ and LSK-	3.20973	0.939079	2.06488	0.691809	1.21595	1.07873	1.87894	0.857202	1.37471	0.325028	1.1632	1.9777
Thsd1	chr8	LSK+ and LSK-	24.7142	24.1937	32.1084	28.8361	3.33219	2.3632	5.68698	2.14891	2.11573	1.01454	0.687945	1.12172
Tm2d2	chr8	LSK+ and LSK-	89.2656	87.0509	88.126	81.2962	70.0903	67.4485	112.545	66.5116	17.9243	22.75	26.8605	16.1798
Fut10	chr8	LSK+ and LSK-	7.06981	6.89807	7.93263	7.75137	4.828	3.00933	4.64245	3.89372	1.71909	1.76424	1.76552	0.991983
Rbpms	chr8	LSK+ and LSK-	65.159	56.5628	66.5741	66.169	11.5368	10.3858	18.1665	10.7497	5.60369	9.37107	7.18443	8.7602
Mir7666	chr8	LSK+ and LSK-	5.46072	4.81754	5.7485	5.12637	1.54757	0.214112	4.30778	0.367874	0	0	0	0
Vegfc	chr8	LSK+ and LSK-	9.59085	6.18794	12.3075	8.54396	1.78417	1.38359	1.74242	1.03801	1.4361	1.10666	0.993026	0.406429
Clcn3	chr8	LSK+ and LSK-	8.70477	8.12146	10.4493	8.42863	8.28489	6.59604	8.68282	7.80102	13.8079	9.44155	11.9427	13.7517
Zfp963	chr8	LSK+ and LSK-	7.85698	5.89012	11.209	6.04795	3.47111	2.88878	4.41819	3.36482	3.78739	3.13883	3.66891	4.57903
Pgpep1	chr8	LSK+ and LSK-	7.37006	6.07866	7.78942	7.35114	4.37114	4.1875	6.81589	5.1598	4.41816	3.24636	2.64804	4.02795
Abhd8	chr8	LSK+ and LSK-	62.983	51.229	57.0039	53.8638	23.7125	23.493	29.5281	24.1064	5.83519	9.46192	8.29564	6.78266
Gab1	chr8	LSK+ and LSK-	8.41496	6.44138	10.9851	8.74641	3.62446	3.37809	4.65386	3.4958	7.14122	4.98495	5.58308	7.31687
Il15	chr8	LSK+ and LSK-	24.9621	17.085	38.1916	27.9913	11.904	11.3454	8.67608	7.44765	1.87922	2.98216	4.51382	6.37904
Dnajb1	chr8	LSK+ and LSK-	67.1723	64.033	63.1344	58.0277	103.791	66.8397	65.7847	53.5891	24.6435	23.105	20.1067	25.0856
Cacna1a	chr8	LSK+ and LSK-	3.27271	2.23895	3.11688	2.30882	1.58415	1.5253	2.00204	1.33458	1.10981	1.04416	0.812117	0.685635
Junb	chr8	LSK+ and LSK-	114.336	83.2026	65.7632	53.008	212.48	123.925	54.2101	53.898	16.3048	22.5235	26.1001	24.7214
Fbxw9	chr8	LSK+ and LSK-	16.4681	14.4668	17.4123	16.1705	12.1067	10.3377	13.3627	12.8406	1.62204	2.95364	1.22754	1.75237
Cnep1r1	chr8	LSK+ and LSK-	22.2741	19.2153	27.8622	20.2932	19.5468	17.2142	23.6813	23.2371	15.7728	11.7758	14.1937	15.9038
Ccdc102a	chr8	LSK+ and LSK-	9.43775	8.198	7.89809	4.87749	4.5387	3.17915	3.33065	2.61256	1.59878	1.54003	2.11212	2.15677
Tradd	chr8	LSK+ and LSK-	68.4528	57.3657	64.8949	62.1774	60.139	55.1906	60.4152	58.6686	15.9578	10.9991	10.1504	10.3036
Pard6a	chr8	LSK+ and LSK-	12.5542	11.4584	13.0911	10.6373	9.84098	7.85896	13.813	10.3418	1.9083	3.45686	3.83113	1.86202
Nqo1	chr8	LSK+ and LSK-	8.32126	6.76801	10.1632	9.2781	5.60966	5.5618	19.939	16.9934	3.98212	3.99327	5.95432	7.25196
Ist1	chr8	LSK+ and LSK-	87.2891	86.7026	89.4218	84.8827	72.0587	71.0289	78.3521	70.0122	25.9868	26.1395	29.1948	31.9718
Zfp1	chr8	LSK+ and LSK-	41.8616	30.8129	30.5182	26.7163	12.3087	10.8587	10.5076	10.1867	3.8439	5.09954	4.74761	4.66873
Gcsh	chr8	LSK+ and LSK-	46.0505	39.8339	40.0694	33.1839	35.9965	35.1258	56.4311	49.5233	9.52046	18.8955	9.85301	8.7358
Aasdhppt	chr9	LSK+ and LSK-	24.655	22.0914	28.0303	23.5777	25.3697	24.6355	34.1266	30.4483	11.9506	13.5994	10.9271	14.9465
9230110C19Rik	chr9	LSK+ and LSK-	4.99308	2.46086	7.28192	3.52944	1.76435	0.547383	3.15011	2.71342	1.82534	1.27783	0.308761	0.853706
Trpc6	chr9	LSK+ and LSK-	17.6947	5.34607	13.8827	9.07979	1.41373	1.0321	1.31211	0.81076	2.43989	2.82027	3.40571	4.90447
Sesn3	chr9	LSK+ and LSK-	4.37009	2.36795	5.10341	4.89951	2.18623	1.23328	1.77495	1.0079	6.08811	4.95457	6.4006	6.43573
Zfp560	chr9	LSK+ and LSK-	3.42314	2.73572	4.75498	3.60482	2.5131	2.13275	3.00137	2.48424	1.49634	1.61964	1.12188	1.94767
Ccdc15	chr9	LSK+ and LSK-	2.43112	2.14764	1.93338	1.83968	3.99107	3.07015	4.29793	4.10975	11.7271	8.46875	9.62179	10.0005
Rbm7	chr9	LSK+ and LSK-	79.7245	76.5344	94.731	79.0219	66.4677	66.3277	84.1035	65.7654	41.0784	39.577	34.9089	35.5743
Il18	chr9	LSK+ and LSK-	19.3521	14.1836	29.0043	20.2091	2.34484	1.71339	2.85748	1.41351	5.10428	5.95467	1.8731	4.85533
Layn	chr9	LSK+ and LSK-	7.56734	7.40723	9.55938	7.634	4.45939	3.66603	4.03134	2.67357	2.84164	2.96678	2.64214	5.39816
Gm684	chr9	LSK+ and LSK-	5.99252	4.58541	8.87283	8.25983	1.43449	0.988338	2.0114	1.07333	2.65729	3.55852	2.21839	3.26189
Kdelc2	chr9	LSK+ and LSK-	11.0113	9.68635	14.827	13.6952	8.01512	7.20982	6.5741	4.83894	2.9652	3.77802	2.64389	2.35437
Scaper	chr9	LSK+ and LSK-	5.84421	4.09542	6.33257	5.90891	2.74219	2.35344	2.34019	2.16604	5.03535	5.36157	7.17834	5.52401
Imp3	chr9	LSK+ and LSK-	62.6514	57.2413	66.7035	57.1249	78.3942	67.8274	112.9	90.8687	39.9272	34.8375	23.0738	32.1255
Gm10658	chr9	LSK+ and LSK-	1.21938	0.851923	1.0697	0.355504	1.24493	1.07056	1.40572	1.16077	2.81769	0	0.737539	1.12459
Rec114	chr9	LSK+ and LSK-	1.74603	0.17147	1.5317	0.342118	2.5338	1.94713	5.63475	4.92651	8.71417	8.94757	7.06983	10.1971
Pdcd7	chr9	LSK+ and LSK-	37.9003	36.2794	32.9332	32.4444	30.7231	29.9992	28.604	26.3442	6.23518	5.62705	6.12683	6.67786
Fam63b	chr9	LSK+ and LSK-	9.21967	6.52961	8.1097	6.85599	5.18219	4.94012	7.13921	6.59496	9.59276	10.8073	13.0536	10.0333
Aqp9	chr9	LSK+ and LSK-	36.5913	28.7994	48.6772	35.116	12.0931	11.2125	47.7839	46.7642	28.2807	25.1821	19.4851	24.3125
Ccpg1os	chr9	LSK+ and LSK-	5.76923	4.384	10.5191	7.25357	5.92518	5.77164	9.07256	5.9156	4.56691	8.88725	4.5128	4.91906
Gnb5	chr9	LSK+ and LSK-	3.7897	3.29615	5.41478	3.14225	1.5986	1.37025	2.48633	1.34148	0.804041	0.518314	0.90993	0.866445
Lysmd2	chr9	LSK+ and LSK-	27.6813	21.3076	29.1869	23.9658	7.86314	6.09415	9.89393	6.0109	1.94412	4.65211	0.819246	2.93764
Gsta4	chr9	LSK+ and LSK-	15.6544	7.5072	21.1218	9.85944	4.9628	3.12228	9.30179	4.69922	5.55401	3.11117	4.97705	5.94074
Irak1bp1	chr9	LSK+ and LSK-	6.42036	5.96875	7.4138	6.67055	3.99535	3.58945	5.22195	3.3508	1.64321	2.1493	2.36296	0.695524
Hmgn3	chr9	LSK+ and LSK-	26.9679	18.6352	27.9958	25.5997	13.7211	13.1464	11.8189	11.538	6.28982	6.95882	8.1475	9.6972
Ube2cbp	chr9	LSK+ and LSK-	10.1208	8.40697	9.24365	8.76964	4.29706	4.01986	7.85583	6.93436	2.19421	4.21853	1.77473	1.39404
Rnf7	chr9	LSK+ and LSK-	37.4628	34.943	38.7141	36.8272	41.6237	40.9876	56.5459	42.8523	19.7051	18.7232	20.4522	20.6731
Rbp1	chr9	LSK+ and LSK-	14.1767	8.99113	14.215	9.75151	2.10141	1.05793	4.87524	1.46337	0.810162	0.324162	0.336805	0.452688
Nck1	chr9	LSK+ and LSK-	25.869	20.4761	31.1164	24.3704	23.785	23.2238	22.6851	20.4192	17.756	18.2781	19.5744	14.8715
Ryk	chr9	LSK+ and LSK-	7.38514	5.67723	9.37653	6.76859	7.85324	6.5387	18.219	17.9849	23.1391	13.7425	14.3989	16.9003
Nudt16	chr9	LSK+ and LSK-	40.4193	31.7712	51.0103	49.4329	17.0278	16.6303	22.3011	17.0646	6.03993	5.00786	4.22376	4.57511
Pcbp4	chr9	LSK+ and LSK-	9.70675	5.84126	6.67086	3.85394	2.0405	1.21922	1.40798	1.31048	1.2853	0.766053	0.723574	0.27092
Tex264	chr9	LSK+ and LSK-	40.243	35.7585	34.6093	34.3114	25.4539	23.4011	31.4409	24.9441	8.40809	12.2888	10.4864	8.9558
Ccrl2	chr9	LSK+ and LSK-	8.6091	8.50788	11.8479	8.67719	7.30975	5.08432	6.37356	5.0965	2.80259	5.27999	3.03802	3.87138
Cmtm8	chr9	LSK+ and LSK-	7.45203	4.05558	8.18813	4.8077	2.0342	1.2728	1.88038	0.836705	0.192335	0	0.508179	0
Rpsa	chr9	LSK+ and LSK-	2.1303	1.35259	2.01038	1.87217	17.8113	12.6874	32.9526	21.3257	106.468	102.398	76.3339	95.3734
Higd1a	chr9	LSK+ and LSK-	7.99622	6.86107	5.71116	5.55901	5.9921	5.65858	8.04658	6.70834	2.1415	1.43975	2.72936	3.33335
Pomgnt2	chr9	LSK+ and LSK-	42.7583	39.2809	37.401	33.9242	15.1346	14.9082	18.7732	13.3712	4.10397	3.93789	2.74034	3.02548
Tmem42	chr9	LSK+ and LSK-	38.7807	30.0643	36.8442	28.8503	15.2663	13.4102	21.7278	19.9136	4.54329	4.48196	3.01044	3.17015
Tmem158	chr9	LSK+ and LSK-	35.8281	19.0134	34.6939	12.6554	7.93559	6.22443	11.1271	8.3419	2.81046	4.61357	3.1484	4.4359
4930526I15Rik	chr9	LSK+ and LSK-	16.0511	12.1656	17.9696	14.5699	15.9925	12.8035	14.2785	12.4979	9.46583	9.8513	9.38593	9.43819
Rb1cc1	chr1	LSK+ and Lin-	11.8868	9.72894	14.4388	11.2873	9.64338	9.62181	7.67977	8.6908	18.1234	16.0877	22.5194	20.0304
Sdhaf4	chr1	LSK+ and Lin-	38.6944	35.6956	44.3467	39.7352	45.7941	48.1109	61.5704	48.2772	8.22257	3.40459	3.75846	2.99277
Rab23	chr1	LSK+ and Lin-	3.39586	2.74168	3.67582	3.40667	1.39833	1.49072	1.71317	1.50158	2.86419	1.54992	3.27552	2.26226
Ankrd23	chr1	LSK+ and Lin-	13.0342	9.957	15.4344	13.2957	6.422	5.74343	0.734253	5.11004	1.34055	0.0968467	1.50936	1.06506
Ankrd39	chr1	LSK+ and Lin-	19.3388	18.375	22.7183	19.5755	15.6181	14.6114	14.445	16.0188	2.2229	1.13903	3.02745	2.56829
Inpp4a	chr1	LSK+ and Lin-	1.74483	1.54653	2.24328	1.68883	1.66411	1.32566	0.688219	1.0738	12.2085	9.8066	17.4289	14.222
Slc40a1	chr1	LSK+ and Lin-	6.56363	1.66303	11.8849	4.71308	23.5383	28.8411	25.1648	25.2913	23.8428	21.7372	26.0608	25.9983
Clk1	chr1	LSK+ and Lin-	86.2568	57.0907	113.324	64.0832	48.4135	29.12	9.46279	38.625	29.3712	19.8247	31.8042	30.1209
Ino80d	chr1	LSK+ and Lin-	1.65166	1.15131	1.65275	1.53922	3.23828	2.50599	2.23285	2.33602	22.269	19.2155	25.3567	20.4966
Lancl1	chr1	LSK+ and Lin-	21.3736	19.5115	16.0135	14.3698	16.1363	17.354	18.9311	15.7247	5.61498	4.71929	4.61687	3.90349
Abcb6	chr1	LSK+ and Lin-	9.65974	7.62075	9.81548	6.5712	13.2457	15.1608	19.6969	21.0919	9.82402	9.74258	8.29581	7.47204
Mff	chr1	LSK+ and Lin-	83.8696	77.7439	95.566	89.9629	63.3858	66.7294	85.7937	74.6942	37.22	37.1628	47.178	46.3205
A630001G21Rik	chr1	LSK+ and Lin-	11.2627	9.7954	11.9216	10.9747	15.7458	16.4233	10.2391	11.611	12.0503	10.0924	14.7007	11.8465
Atg16l1	chr1	LSK+ and Lin-	18.7444	16.7299	18.5978	16.1241	16.5491	13.7944	7.7403	16.2214	8.81642	8.30149	9.01171	7.46597
Dnajb3	chr1	LSK+ and Lin-	2.48068	1.58182	2.24526	1.88125	2.08038	2.52429	4.69817	5.11297	5.47327	1.20949	3.09332	2.88157
Agap1	chr1	LSK+ and Lin-	4.34475	4.17001	3.83527	3.48513	4.70211	4.01429	4.09538	4.81805	19.5566	15.2728	25.1135	21.2514
D2hgdh	chr1	LSK+ and Lin-	8.77381	7.15452	7.03054	6.55285	3.39575	3.50049	3.75768	2.56387	2.97129	2.70738	4.14713	2.98609
D1Ertd622e	chr1	LSK+ and Lin-	9.01676	8.70266	9.59716	9.23114	16.827	18.8857	20.3593	21.094	29.2092	27.2315	37.7188	28.2318
Dyrk3	chr1	LSK+ and Lin-	21.2885	21.1091	23.482	23.0941	18.4798	18.261	28.193	32.8738	14.3211	11.0054	10.889	10.7819
Zc3h11a	chr1	LSK+ and Lin-	24.6474	22.0649	30.3768	28.7441	24.1503	23.3045	15.1777	20.5523	22.8644	20.6265	26.5027	25.466
Arl8a	chr1	LSK+ and Lin-	42.7745	37.5741	49.2993	39.4385	30.7202	31.7029	25.6912	30.4863	27.8229	27.7965	33.7037	30.6935
Zfp281	chr1	LSK+ and Lin-	14.8224	12.737	15.1041	12.3547	11	10.1755	10.9768	11.0179	10.5911	10.0538	14.7325	13.0113
Rgs1	chr1	LSK+ and Lin-	86.5188	43.3591	176.547	73.2738	60.2123	18.9923	7.52152	12.3832	2.95426	2.13427	3.54801	2.3631
BC003331	chr1	LSK+ and Lin-	18.9789	17.2564	21.9913	19.7666	15.34	15.6991	11.4047	13.8455	12.1448	9.60201	11.2956	8.79044
Stx6	chr1	LSK+ and Lin-	52.5278	43.8786	52.5232	47.4613	27.7211	29.3613	33.6587	29.9299	9.52064	6.81073	8.99538	8.15239
Cep350	chr1	LSK+ and Lin-	2.55944	2.11775	2.37067	2.08703	6.58186	5.98763	2.65291	4.32577	32.3536	29.4267	37.0055	32.9415
Rc3h1	chr1	LSK+ and Lin-	2.58943	1.81509	1.9972	1.73208	3.49954	2.66624	2.89528	3.06408	22.7523	18.3979	25.3385	22.2523
Zbtb37	chr1	LSK+ and Lin-	1.33037	1.31113	1.47919	0.741675	0.641951	0.558025	0.498303	0.752943	5.51268	2.52204	3.89896	2.81104
Vamp4	chr1	LSK+ and Lin-	11.1184	9.00706	12.0568	9.13905	6.56478	7.73914	7.12197	6.99607	8.72889	6.68911	8.52249	8.08509
B4galt3	chr1	LSK+ and Lin-	35.1148	29.9615	32.8352	30.5013	28.2017	25.1554	24.2304	26.6179	18.1906	15.2016	21.5021	20.1093
Cd84	chr1	LSK+ and Lin-	11.3514	10.8629	14.6379	13.875	5.25816	5.38053	6.55923	6.64458	24.2509	22.4632	30.1155	28.9146
Ephx1	chr1	LSK+ and Lin-	3.53553	2.29613	4.21979	2.5401	0.759512	0.608257	0.600818	0.516459	5.8259	3.97798	3.92648	2.90798
Trp53bp2	chr1	LSK+ and Lin-	11.1018	10.9572	10.1731	9.96827	4.83597	4.68081	4.56928	4.73185	9.97464	5.35887	9.77471	8.4555
Lpgat1	chr1	LSK+ and Lin-	5.06091	4.86991	4.32821	3.62886	8.42004	9.37477	4.65814	4.33386	14.0382	9.84311	18.6568	15.3937
Rcor3	chr1	LSK+ and Lin-	9.46532	8.45869	7.52837	7.26912	6.92587	5.53497	5.75773	7.26861	7.78008	7.28005	7.59736	6.11272
Gm16897	chr1	LSK+ and Lin-	2.4757	2.27173	3.83592	2.76501	0.634578	0.780033	0.575965	0.548266	1.33088	0.854649	1.5589	0.733155
Pcmt1	chr10	LSK+ and Lin-	62.7835	59.2364	59.704	57.2978	58.1651	64.0285	77.4997	71.6442	22.6742	22.2358	24.6671	24.1494
[truncated: 5,612 more rows]

## Sheet: GSEA
Supplemental Data 1. Transcriptional analysis of WT and Xist-deficient LSK+, LSK- and Lin- cells.
[truncated: 157 more rows]

[truncated: 2 more sheets: GO (LSK+ DEG), GO (LSK- DEG)]
