# Supplementary material for: Xist exerts gene-specific silencing during XCI maintenance and impacts lineage-specific cell differentiation and proliferation during hematopoiesis
Source: Nat Commun. 2022 Aug 1;13:4464. doi: 10.1038/s41467-022-32273-5 (PMC9343370; doi:10.1038/s41467-022-32273-5)
Supplement: Supplementary file 4 — Supplementary Data 2 [file 41467_2022_32273_MOESM4_ESM.xlsx]

## Sheet: Lin- H3K4me3
Supplementary Data 2. H3K4me3 and H3K27me3 ChIP-seq analysis of WT and Xist-deficient Lin- cells.
(Sheet 1). H3K4me3 density within TSS-proximal regions of X-linked genes in WT Lin- cells. NA, not analyzed due to transcriptionally silent state. Related to Fig. 3f.
Chromosome	Gene	WT rep1 (RPKM)	WT rep2 (RPKM)	Group (Fig. 3f, top panel)
chrX	2210013O21Rik	3.58998	2.53044	Active nonDEGs
chrX	5530601H04Rik	7.5856	5.82002	Active nonDEGs
chrX	A630033H20Rik	1.86598	1.4477	Active nonDEGs
chrX	A830080D01Rik	6.28753	5.43802	Active nonDEGs
chrX	Abcb7	5.57562	4.40881	Active nonDEGs
chrX	Abcd1	13.0172	11.1437	Active nonDEGs
chrX	Acot9	3.66502	3.45016	Active nonDEGs
chrX	Aff2	2.21483	2.77619	Active nonDEGs
chrX	Akap17b	4.02199	3.32364	Active nonDEGs
chrX	Amer1	5.29369	4.17523	Active nonDEGs
chrX	Ammecr1	9.77204	7.55483	Active nonDEGs
chrX	Apex2	4.13963	3.365	Active nonDEGs
chrX	Apool	3.59606	2.93191	Active nonDEGs
chrX	Arhgef6	3.43786	3.05843	Active nonDEGs
chrX	Armcx1	1.79702	1.45257	Active nonDEGs
chrX	Armcx2	2.43794	1.95136	Active nonDEGs
chrX	Armcx5	5.51072	4.23849	Active nonDEGs
chrX	Armcx6	1.96333	1.44527	Active nonDEGs
chrX	Atp6ap1	5.32615	4.61562	Active nonDEGs
chrX	Avpr2	0.109525	0.177618	Active nonDEGs
chrX	Bcor	3.91449	4.20443	Active nonDEGs
chrX	Bex4	0.862	0.688572	Active nonDEGs
chrX	Bgn	0.409703	0.272509	Active nonDEGs
chrX	Bhlhb9	3.85162	3.10222	Active nonDEGs
chrX	C1galt1c1	4.31203	3.82729	Active nonDEGs
chrX	C430049B03Rik	7.04	5.97817	Active nonDEGs
chrX	Cask	8.22449	7.81274	Active nonDEGs
chrX	Cd99l2	2.82127	2.3066	Active nonDEGs
chrX	Cdkl5	6.70737	5.89301	Active nonDEGs
chrX	Cenpi	2.74623	2.35039	Active nonDEGs
chrX	Cetn2	5.19228	4.08764	Active nonDEGs
chrX	Chm	3.76035	3.14359	Active nonDEGs
chrX	Cldn34c1	2.80708	2.16791	Active nonDEGs
chrX	Cstf2	5.98329	5.04629	Active nonDEGs
chrX	Ctps2	5.86363	5.14361	Active nonDEGs
chrX	Cxx1b	0.772758	0.603413	Active nonDEGs
chrX	Cybb	4.04227	3.7616	Active nonDEGs
chrX	Ddx26b	9.48403	8.07552	Active nonDEGs
chrX	Diap2	6.07456	6.15335	Active nonDEGs
chrX	Dkc1	6.18206	4.4964	Active nonDEGs
chrX	Dlg3	0.701769	0.885655	Active nonDEGs
chrX	Dnase1l1	8.23464	6.73973	Active nonDEGs
chrX	Dock11	9.39276	8.42832	Active nonDEGs
chrX	Dynlt3	3.87799	3.18495	Active nonDEGs
chrX	Ebp	5.68311	4.89787	Active nonDEGs
chrX	Elf4	0.904593	1.09977	Active nonDEGs
chrX	Emd	4.40533	3.67401	Active nonDEGs
chrX	Enox2	3.807	3.27254	Active nonDEGs
chrX	Fam3a	3.20258	2.84431	Active nonDEGs
chrX	Fam50a	4.90427	4.35285	Active nonDEGs
chrX	Fancb	4.58381	3.95868	Active nonDEGs
chrX	Fhl1	2.22295	1.94893	Active nonDEGs
chrX	Firre	2.80911	2.37229	Active nonDEGs
chrX	Fmr1	10.4718	8.98064	Active nonDEGs
chrX	G6pdx	11.7333	9.83223	Active nonDEGs
chrX	Gata1	6.77836	4.23362	Active nonDEGs
chrX	Gdpd2	0.464466	0.401464	Active nonDEGs
chrX	Gemin8	3.91449	2.95137	Active nonDEGs
chrX	Gla	7.76408	6.0244	Active nonDEGs
chrX	Gpc3	0.795068	1.24332	Active nonDEGs
chrX	Gpc4	2.8375	2.48421	Active nonDEGs
chrX	Gpkow	4.43372	3.82486	Active nonDEGs
chrX	Gprasp1	5.51072	4.23849	Active nonDEGs
chrX	Gyk	5.78047	5.09008	Active nonDEGs
chrX	Haus7	2.37506	1.9173	Active nonDEGs
chrX	Hcfc1	18.106	14.5233	Active nonDEGs
chrX	Hdac6	3.44597	2.65453	Active nonDEGs
chrX	Hmgb3	9.52662	8.69596	Active nonDEGs
chrX	Ids	2.54746	2.07545	Active nonDEGs
chrX	Ikbkg	3.20056	2.84431	Active nonDEGs
chrX	Il13ra1	1.62259	2.2336	Active nonDEGs
chrX	Il2rg	1.72603	1.146	Active nonDEGs
chrX	Jpx	9.32177	6.63268	Active nonDEGs
chrX	Kctd12b	1.83961	1.55963	Active nonDEGs
chrX	Klf8	2.87401	2.41122	Active nonDEGs
chrX	Lamp2	7.29759	5.93194	Active nonDEGs
chrX	Mcts1	3.76035	2.81025	Active nonDEGs
chrX	Mecp2	9.29134	7.85167	Active nonDEGs
chrX	Med12	4.58584	3.51099	Active nonDEGs
chrX	Mid1ip1	14.7696	12.4113	Active nonDEGs
chrX	Mir505	0.0973553	0.143554	Active nonDEGs
chrX	Mmgt1	6.17192	4.76648	Active nonDEGs
chrX	Morf4l2	6.5228	5.17281	Active nonDEGs
chrX	Mpp1	5.71151	4.61076	Active nonDEGs
chrX	Msl3	9.8775	8.16798	Active nonDEGs
chrX	Msn	9.95661	8.04145	Active nonDEGs
chrX	Mtcp1	7.44362	5.9879	Active nonDEGs
chrX	Mtm1	0.115609	0.14842	Active nonDEGs
chrX	Ndufb11	11.8287	8.82492	Active nonDEGs
chrX	Nkap	7.65659	6.3991	Active nonDEGs
chrX	Nkrf	5.93462	4.29202	Active nonDEGs
chrX	Nsdhl	5.19025	4.0925	Active nonDEGs
chrX	Ophn1	2.55558	2.21657	Active nonDEGs
chrX	Otud5	14.5627	12.5281	Active nonDEGs
chrX	Pdzd11	7.49027	5.85165	Active nonDEGs
chrX	Pgrmc1	7.91214	6.16552	Active nonDEGs
chrX	Phf6	10.2041	8.06335	Active nonDEGs
chrX	Phf8	10.9971	8.99523	Active nonDEGs
chrX	Phka1	4.2816	3.83216	Active nonDEGs
chrX	Piga	4.27552	3.10222	Active nonDEGs
chrX	Plp1	0.219049	0.170318	Active nonDEGs
chrX	Plp2	7.7438	6.85896	Active nonDEGs
chrX	Pola1	6.5228	4.9222	Active nonDEGs
chrX	Pqbp1	7.5856	5.84435	Active nonDEGs
chrX	Prdx4	2.73	2.38202	Active nonDEGs
chrX	Prkx	8.01558	6.55725	Active nonDEGs
chrX	Rap2c	11.0214	9.80303	Active nonDEGs
chrX	Rbm3os	9.42521	7.08767	Active nonDEGs
chrX	Rbmx	7.95677	6.44776	Active nonDEGs
chrX	Rbmx2	4.32622	3.61318	Active nonDEGs
chrX	Rgag4	1.67127	1.53286	Active nonDEGs
chrX	Ribc1	9.36233	7.39668	Active nonDEGs
chrX	Rlim	10.2892	8.37722	Active nonDEGs
chrX	Rnf128	0.06896	0.160586	Active nonDEGs
chrX	Rp2h	6.77633	5.92707	Active nonDEGs
chrX	Rpgr	3.56361	3.15819	Active nonDEGs
chrX	Rpl10	7.46593	5.93924	Active nonDEGs
chrX	Rragb	1.95725	1.48907	Active nonDEGs
chrX	2022-09-06	6.6587	5.33826	Active nonDEGs
chrX	Sh3bgrl	5.99952	4.50127	Active nonDEGs
chrX	Sh3kbp1	9.74161	8.57917	Active nonDEGs
chrX	Shroom4	2.28582	2.03895	Active nonDEGs
chrX	Siah1b	4.48443	3.99275	Active nonDEGs
chrX	Slc25a43	2.57789	2.25793	Active nonDEGs
chrX	Slc25a53	5.67094	4.59129	Active nonDEGs
chrX	Slc35a2	5.1578	3.92218	Active nonDEGs
chrX	Slc38a5	2.13167	1.26035	Active nonDEGs
chrX	Slc9a7	4.50674	3.70077	Active nonDEGs
chrX	Sms	6.40719	5.73243	Active nonDEGs
chrX	Srpk3	0.596301	0.459859	Active nonDEGs
chrX	Stard8	3.09712	2.93921	Active nonDEGs
chrX	Stk26	7.74583	6.81273	Active nonDEGs
chrX	Suv39h1	6.16584	5.16064	Active nonDEGs
chrX	Syp	0.653092	0.746967	Active nonDEGs
chrX	Sytl4	1.2352	1.04624	Active nonDEGs
chrX	Tab3	8.66868	7.112	Active nonDEGs
chrX	Taf1	4.15788	3.57182	Active nonDEGs
chrX	Tceal8	3.73601	2.80782	Active nonDEGs
chrX	Tceanc	5.3302	4.63995	Active nonDEGs
chrX	Timm17b	7.58357	5.84435	Active nonDEGs
chrX	Tlr13	1.47858	1.62289	Active nonDEGs
chrX	Trappc2	7.28339	6.19715	Active nonDEGs
chrX	Trmt2b	3.13362	2.36499	Active nonDEGs
chrX	Txlng	7.22052	5.63023	Active nonDEGs
chrX	Upf3b	4.71767	3.92218	Active nonDEGs
chrX	Vsig4	0.109525	0.121656	Active nonDEGs
chrX	Was	4.66088	3.81756	Active nonDEGs
chrX	Wdr13	4.84342	3.90515	Active nonDEGs
chrX	Xk	8.58958	7.48427	Active nonDEGs
chrX	Yy2	0.0811294	0.0973247	Active nonDEGs
chrX	Zbtb33	6.74388	5.54751	Active nonDEGs
chrX	Zfp182	3.6346	2.50124	Active nonDEGs
chrX	Zfp449	2.02824	1.78591	Active nonDEGs
chrX	Zmym3	8.2752	6.32367	Active nonDEGs
chrX	1110012L19Rik	4.80692	3.73484	Downregulated DEGs
chrX	2900008C10Rik	3.91652	4.20443	Downregulated DEGs
chrX	Alg13	8.15756	6.93195	Downregulated DEGs
chrX	Amot	0.0466494	0.197082	Downregulated DEGs
chrX	Araf	4.23293	3.74457	Downregulated DEGs
chrX	Armcx3	4.5757	3.7178	Downregulated DEGs
chrX	Atp11c	12.1816	10.2483	Downregulated DEGs
chrX	Atrx	11.1228	8.79572	Downregulated DEGs
chrX	B630019K06Rik	3.16405	3.60831	Downregulated DEGs
chrX	Bmx	2.01201	2.38689	Downregulated DEGs
chrX	C330007P06Rik	4.34854	3.26281	Downregulated DEGs
chrX	Chrdl1	0.340743	0.379566	Downregulated DEGs
chrX	Clcn5	5.38091	4.62049	Downregulated DEGs
chrX	Cul4b	0.152118	0.18735	Downregulated DEGs
chrX	Cxx1a	0.687572	0.642343	Downregulated DEGs
chrX	Cxx1c	1.08713	0.785897	Downregulated DEGs
chrX	Efnb1	5.42147	4.83947	Downregulated DEGs
chrX	F8a	7.86144	6.94412	Downregulated DEGs
chrX	Fam199x	4.82314	4.27985	Downregulated DEGs
chrX	Fgd1	2.46633	2.51341	Downregulated DEGs
chrX	Foxo4	7.45174	6.04873	Downregulated DEGs
chrX	Gab3	4.05241	3.49639	Downregulated DEGs
chrX	Gdi1	6.76822	5.49398	Downregulated DEGs
chrX	Gnl3l	4.77041	3.53532	Downregulated DEGs
chrX	Gpr82	0.125751	0.128955	Downregulated DEGs
chrX	Gria3	4.39518	3.86136	Downregulated DEGs
chrX	Gripap1	5.5959	4.40881	Downregulated DEGs
chrX	Gspt2	1.61448	1.59126	Downregulated DEGs
chrX	Huwe1	14.6804	11.3116	Downregulated DEGs
chrX	Idh3g	10.2122	8.16798	Downregulated DEGs
chrX	Itgb1bp2	0.0932988	0.153286	Downregulated DEGs
chrX	Itm2a	1.85381	1.54503	Downregulated DEGs
chrX	Jade3	8.73967	7.67648	Downregulated DEGs
chrX	Map3k15	1.85786	2.11924	Downregulated DEGs
chrX	Mbnl3	10.2	8.60107	Downregulated DEGs
chrX	Mbtps2	6.94062	5.73972	Downregulated DEGs
chrX	Mir3473a	0.0851859	0.136255	Downregulated DEGs
chrX	Mir3473a	0.0932988	0.131388	Downregulated DEGs
chrX	Mir7092	0.184569	0.160586	Downregulated DEGs
chrX	Mtmr1	6.59582	5.63997	Downregulated DEGs
chrX	Ndufa1	9.01956	7.43804	Downregulated DEGs
chrX	Ogt	14.4086	12.0537	Downregulated DEGs
chrX	Pdha1	8.75589	7.80787	Downregulated DEGs
chrX	Pdzd4	2.07691	2.44772	Downregulated DEGs
chrX	Phka2	8.84919	7.03901	Downregulated DEGs
chrX	Pja1	5.19228	3.84189	Downregulated DEGs
chrX	Prickle3	3.38107	3.15819	Downregulated DEGs
chrX	Rab9	7.11911	5.73972	Downregulated DEGs
chrX	Rbm41	3.31819	2.55477	Downregulated DEGs
chrX	Reps2	2.83344	2.33336	Downregulated DEGs
chrX	Rnf113a1	9.01956	7.43804	Downregulated DEGs
chrX	Rpl36a	7.71946	6.11199	Downregulated DEGs
chrX	Scml2	1.49075	1.33092	Downregulated DEGs
chrX	Slc25a14	4.7339	4.01708	Downregulated DEGs
chrX	Slc9a6	6.48021	5.29203	Downregulated DEGs
chrX	Smc1a	9.38059	7.42587	Downregulated DEGs
chrX	Snora70	7.43957	5.94167	Downregulated DEGs
chrX	Snord61	7.95677	6.45993	Downregulated DEGs
chrX	Stag2	22.5905	18.6401	Downregulated DEGs
chrX	Taf9b	3.8719	3.60101	Downregulated DEGs
chrX	Taz	8.22449	6.70324	Downregulated DEGs
chrX	Tbc1d8b	6.18612	4.82001	Downregulated DEGs
chrX	Tceal3	0.324518	0.401464	Downregulated DEGs
chrX	Tspan6	0.953271	0.885655	Downregulated DEGs
chrX	Ube2a	9.81057	8.61324	Downregulated DEGs
chrX	Uprt	4.88399	3.70077	Downregulated DEGs
chrX	Usp11	6.15164	4.93436	Downregulated DEGs
chrX	Uxt	5.09493	4.09737	Downregulated DEGs
chrX	Wbp5	4.04227	2.88324	Downregulated DEGs
chrX	Xiap	8.91207	6.60348	Downregulated DEGs
chrX	Xkrx	1.56377	0.888088	Downregulated DEGs
chrX	Zc4h2	2.57992	2.14358	Downregulated DEGs
chrX	Zcchc18	2.34261	1.72265	Downregulated DEGs
chrX	Zdhhc15	2.30813	1.70318	Downregulated DEGs
chrX	Zfp275	3.23098	2.39905	Downregulated DEGs
chrX	Zfp280c	5.34643	4.47694	Downregulated DEGs
chrX	Zfx	16.449	14.1316	Downregulated DEGs
chrX	Zrsr2	9.40898	7.54266	Downregulated DEGs
chrX	Zxda	0.0223106	0.0194649	Downregulated DEGs
chrX	Zxdb	0.208908	0.228713	Downregulated DEGs
chrX	1600014K23Rik	0.0669318	0.182484	NA
chrX	1600025M17Rik	0.0892423	0.128955	NA
chrX	1700003E24Rik	0.0709882	0.111923	NA
chrX	1700010D01Rik	0.0608471	0.0802929	NA
chrX	1700011M02Rik	0.0628753	0.15572	NA
chrX	1700012L04Rik	0.0385365	0.0802929	NA
chrX	1700013H16Rik	0.109525	0.316305	NA
chrX	1700018G05Rik	0.0588188	0.0705604	NA
chrX	1700019B21Rik	0.0547623	0.124089	NA
chrX	1700020N15Rik	0.0425929	0.121656	NA
chrX	1700031F05Rik	0.0507059	0.0802929	NA
chrX	1700080O16Rik	0.101412	0.163019	NA
chrX	1700084M14Rik	0.0709882	0.170318	NA
chrX	1700111N16Rik	0.0912706	0.14842	NA
chrX	1700121L16Rik	0.0669318	0.0802929	NA
chrX	2010106E10Rik	0.0831576	0.136255	NA
chrX	2010308F09Rik	0.10344	0.165452	NA
chrX	2310010G23Rik	0.221078	0.223847	NA
chrX	2810403D21Rik	11.1391	9.3967	NA
chrX	3010001F23Rik	0.259614	0.231146	NA
chrX	3632454L22Rik	0.0993835	0.150853	NA
chrX	3830403N18Rik	0.13792	0.150853	NA
chrX	3830417A13Rik	0.109525	0.180051	NA
chrX	4921511C20Rik	0.111553	0.138688	NA
chrX	4921511M17Rik	0.0101412	0.0121656	NA
chrX	4930402K13Rik	0.0608471	0.124089	NA
chrX	4930415L06Rik	0.06896	0.10949	NA
chrX	4930453H23Rik	0.0851859	0.167885	NA
chrX	4930480E11Rik	0.0953271	0.160586	NA
chrX	4930502E18Rik	0.0709882	0.119223	NA
chrX	4930503H13Rik	0.0730165	0.150853	NA
chrX	4930513O06Rik	0.0973553	0.128955	NA
chrX	4930515L19Rik	0.0851859	0.107057	NA
chrX	4930519F16Rik	0.0791012	0.119223	NA
chrX	4930524N10Rik	0.0628753	0.170318	NA
chrX	4930550L24Rik	0.0892423	0.133821	NA
chrX	4930555B12Rik	0.0892423	0.153286	NA
chrX	4930557A04Rik	0.0750447	0.136255	NA
chrX	4930558G05Rik	0.0649035	0.121656	NA
chrX	4930567H17Rik	0.0283953	0.0583948	NA
chrX	4930578C19Rik	0.125751	0.124089	NA
chrX	4930595M18Rik	0.0811294	0.104624	NA
chrX	4932411N23Rik	0.0567906	0.15572	NA
chrX	4932429P05Rik	0.111553	0.15572	NA
chrX	4933400A11Rik	0.06896	0.136255	NA
chrX	4933401B06Rik	0.0912706	0.131388	NA
chrX	4933402E13Rik	0.0993835	0.18735	NA
chrX	4933403O08Rik	0.0730165	0.165452	NA
chrX	4933407K13Rik	2.62656	1.80781	NA
chrX	4933416I08Rik	0.0466494	0.0705604	NA
chrX	4933436I01Rik	0.0872141	0.175184	NA
chrX	5330434G04Rik	0.0851859	0.124089	NA
chrX	5430402E10Rik	0.0223106	0.0510955	NA
chrX	5430428K19Rik	0.148061	0.184917	NA
chrX	5730405O15Rik	2.78274	2.36742	NA
chrX	5730412P04Rik	0.0730165	0.163019	NA
chrX	5730416F02Rik	0.06896	0.143554	NA
chrX	6030498E09Rik	0.200795	0.238446	NA
chrX	9530027J09Rik	6.72563	5.49155	NA
chrX	9530051G07Rik	1.5232	1.39174	NA
chrX	A230072C01Rik	5.08884	4.09737	NA
chrX	A230072E10Rik	7.41117	6.17525	NA
chrX	A630012P03Rik	0.107496	0.189783	NA
chrX	A730046J19Rik	0.324518	0.323605	NA
chrX	AA414768	1.38934	1.31388	NA
chrX	AU015836	0.0973553	0.160586	NA
chrX	AU022751	0.133864	0.282242	NA
chrX	AV320801	0	0.00973247	NA
chrX	AV320801	0.00202824	0.0145987	NA
chrX	AW822252	0.166315	0.209248	NA
chrX	Ace2	0.0973553	0.104624	NA
chrX	Actrt1	0.0872141	0.111923	NA
chrX	Adgrg2	0.375223	0.581515	NA
chrX	Agtr2	0.10344	0.131388	NA
chrX	Akap14	0.0851859	0.119223	NA
chrX	Akap4	0.0709882	0.124089	NA
chrX	Amelx	0.0588188	0.150853	NA
chrX	Apln	0.784927	1.00974	NA
chrX	Apoo	3.46423	2.93434	NA
chrX	Apoo-ps	3.46423	2.93191	NA
chrX	Ar	1.16421	1.28712	NA
chrX	Arhgap36	0.0892423	0.233579	NA
chrX	Arhgef9	1.87003	1.5572	NA
chrX	Arl13a	0.0425929	0.126522	NA
chrX	Arr3	0.0649035	0.133822	NA
chrX	Arx	0.941101	1.43311	NA
chrX	Arxes1	0.113581	0.206815	NA
chrX	Arxes2	0.188626	0.272509	NA
chrX	Asb11	0.0649035	0.143554	NA
chrX	Asb12	0.0527341	0.111923	NA
chrX	Asb9	0.0527341	0.0778598	NA
chrX	Asmt	0.160231	0.559617	NA
chrX	Atp1b4	0.101412	0.131388	NA
chrX	Atp2b3	0.247445	0.423362	NA
chrX	Awat1	0.107496	0.141121	NA
chrX	Awat2	0.0791012	0.0900253	NA
chrX	B230119M05Rik	1.47453	1.28955	NA
chrX	BC061195	0.0709882	0.114356	NA
chrX	BC065397	7.59371	5.88571	NA
chrX	Bc1	0.0932988	0.170318	NA
chrX	Bex1	0.239332	0.350369	NA
chrX	Bex2	0.190654	0.284675	NA
chrX	Bmp15	0.0811294	0.143554	NA
chrX	Brs3	0.0730165	0.121656	NA
chrX	Btg1-ps1	0.0831576	0.102191	NA
chrX	Btg1-ps2	0.0811294	0.121656	NA
chrX	C030023E24Rik	0.0628753	0.133822	NA
chrX	C230004F18Rik	0.0750447	0.10949	NA
chrX	C77370	2.12356	2.50124	NA
chrX	Cacna1f	2.47242	2.00976	NA
chrX	Capn6	0.0892423	0.214114	NA
chrX	Car5b	0.539511	0.545018	NA
chrX	Ccdc120	0.107496	0.136255	NA
chrX	Ccdc160	0.237304	0.253044	NA
chrX	Ccnb3	0.0811294	0.14842	NA
chrX	Cd40lg	0.168344	0.201949	NA
chrX	Cdr1	0.113581	0.367401	NA
chrX	Cdx4	0.158202	0.311439	NA
chrX	Chic1	1.97956	1.39418	NA
chrX	Chst7	1.81121	1.95623	NA
chrX	Cited1	1.8822	2.42825	NA
chrX	Cldn2	0.0872141	0.150853	NA
chrX	Cldn34-ps	0.095327	0.0997578	NA
chrX	Cldn34a	0.0932988	0.107057	NA
chrX	Cldn34b1	0.060847	0.114356	NA
chrX	Cldn34b2	0.0892423	0.114356	NA
chrX	Cldn34b3	0.0872141	0.153286	NA
chrX	Cldn34b4	0.0811294	0.153286	NA
chrX	Cldn34c4	0.0993835	0.114356	NA
chrX	Cldn34d	0.0750447	0.184917	NA
chrX	Cnga2	0.0973553	0.141121	NA
chrX	Cnksr2	1.1419	1.38201	NA
chrX	Col4a5	0.606442	0.637477	NA
chrX	Col4a6	0.610499	0.649642	NA
chrX	Cpxcr1	0.0750447	0.104624	NA
chrX	Ctag2	0.0709882	0.197082	NA
chrX	Cylc1	0.0730165	0.165452	NA
chrX	Cypt1	0.0993835	0.111923	NA
chrX	Cypt14	0.0669318	0.114356	NA
chrX	Cypt15	0.0791012	0.145987	NA
chrX	Cypt2	0.0892423	0.136255	NA
chrX	Cypt3	0.06896	0.143554	NA
chrX	Cypt7	0.0993835	0.111923	NA
chrX	Cypt8	0.0993835	0.111923	NA
chrX	DXBay18	0	0	NA
chrX	DXBay18	0	0.00486624	NA
chrX	Dach2	1.82541	1.4769	NA
chrX	Dcaf12l1	0.492861	0.664241	NA
chrX	Dcaf12l2	0.225134	0.323605	NA
chrX	Dcx	0.0872141	0.177618	NA
chrX	Dgat2l6	0.0770729	0.192216	NA
chrX	Dgkk	0.0851859	0.107057	NA
chrX	Dmd	0.10344	0.128955	NA
chrX	Dmrtc1a	0.0628753	0.15572	NA
chrX	Dmrtc1b	0.0791012	0.11679	NA
chrX	Dmrtc1c1	0.00608471	0.00973247	NA
chrX	Dmrtc1c1	0.00202824	0	NA
chrX	Dmrtc1c2	0.00608471	0.00973247	NA
chrX	Dmrtc1c2	0.00202824	0	NA
chrX	Drp2	0.322489	0.309006	NA
chrX	Dusp21	0.0912706	0.177618	NA
chrX	Dusp9	0.805209	1.11437	NA
chrX	E530001F21Rik	0.0750447	0.0997578	NA
chrX	Eda	2.68538	2.18981	NA
chrX	Eda2r	0.265699	0.270076	NA
chrX	Efhc2	0.442155	0.406331	NA
chrX	Egfl6	0.399562	0.459859	NA
chrX	Eras	0.245416	0.401464	NA
chrX	Esx1	0.912706	1.61072	NA
chrX	Etd	0.0872141	0.0875922	NA
chrX	F8	2.84359	2.31146	NA
chrX	F9	0.547624	0.588814	NA
chrX	Fam122c	0.160231	0.245745	NA
chrX	Fam46d	0.0973553	0.119223	NA
chrX	Fam47c	0.0811294	0.194649	NA
chrX	Fate1	0.0770729	0.119223	NA
chrX	Fgf13	0.247445	0.175184	NA
chrX	Fgf16	1.724	2.10708	NA
chrX	Figf	0.109525	0.150853	NA
chrX	Fmr1nb	0.0385365	0.107057	NA
chrX	Fmr1os	10.4657	8.9782	NA
chrX	Fnd3c2	0.0770729	0.145987	NA
chrX	Fndc3c1	0.600358	0.720203	NA
chrX	Foxp3	0.152118	0.214114	NA
chrX	Foxr2	0.0973553	0.167885	NA
chrX	Frmpd3	0.0730165	0.14842	NA
chrX	Frmpd4	0.109525	0.153286	NA
chrX	Fthl17	0.00202824	0.00729935	NA
chrX	G530011O06Rik	0.113581	0.0948916	NA
chrX	Gabra3	0.0872141	0.180051	NA
chrX	Gabre	0.427958	0.445261	NA
chrX	Gabrq	0.135892	0.272509	NA
chrX	Gja6	0.0872141	0.121656	NA
chrX	Gjb1	0.060847	0.136255	NA
chrX	Glod5	0.141977	0.150853	NA
chrX	Glra2	0.0811294	0.170318	NA
chrX	Glra4	0.0851859	0.15572	NA
chrX	Gm10057	0	0	NA
chrX	Gm10058	0.00608471	0.00973247	NA
chrX	Gm10058	0	0	NA
chrX	Gm10096	0.00608471	0.00973247	NA
chrX	Gm10096	0	0	NA
chrX	Gm10147	0.00608471	0.00973247	NA
chrX	Gm10147	0	0	NA
chrX	Gm10230	0.00608471	0.00973247	NA
chrX	Gm10230	0	0	NA
chrX	Gm10439	0	0.0121656	NA
chrX	Gm10486	0.00608471	0.00973247	NA
chrX	Gm10486	0	0	NA
chrX	Gm10487	0	0	NA
chrX	Gm10487	0	0	NA
chrX	Gm10488	0.00608471	0.00973247	NA
chrX	Gm10488	0	0	NA
chrX	Gm10921	0	0.00729935	NA
chrX	Gm10921	0	0	NA
chrX	Gm10922	0.00405647	0.00729935	NA
chrX	Gm1140	0.0304235	0.0267643	NA
chrX	Gm1140	0.0283953	0.0267643	NA
chrX	Gm1141	0.0932988	0.160586	NA
chrX	Gm14345	0.00405647	0.00243312	NA
chrX	Gm14345	0.00202824	0.00243312	NA
chrX	Gm14346	0.00405647	0.00243312	NA
chrX	Gm14346	0.00405647	0.00486624	NA
chrX	Gm14347	0.0283953	0.0681273	NA
chrX	Gm14351	0.00405647	0.00243312	NA
chrX	Gm14351	0.00405647	0.00486624	NA
chrX	Gm14374	0.00608471	0.0316305	NA
chrX	Gm14379	4.25118	4.12413	NA
chrX	Gm14458	0.0405647	0.0316305	NA
chrX	Gm14459	0.0507059	0.107057	NA
chrX	Gm14474	0.00811294	0.00729935	NA
chrX	Gm14475	0.0223106	0.0656942	NA
chrX	Gm14476	0.0223106	0.0656942	NA
chrX	Gm14477	0.0223106	0.0656942	NA
chrX	Gm14478	0	0.00486624	NA
chrX	Gm14479	0.0223106	0.0656942	NA
chrX	Gm14482	0.00405647	0.00729935	NA
chrX	Gm14483	0.0223106	0.0656942	NA
chrX	Gm14484	0.00202824	0.00486624	NA
chrX	Gm14499	0.0101412	0.0121656	NA
chrX	Gm14499	0.0101412	0.0170318	NA
chrX	Gm14501	0.0324518	0.0656942	NA
chrX	Gm14511	0.0101412	0.0170318	NA
chrX	Gm14525	0.00405647	0.0243312	NA
chrX	Gm14625	0.0283953	0.0243312	NA
chrX	Gm14632	0.00608471	0.00973247	NA
chrX	Gm14632	0	0	NA
chrX	Gm14634	11.8936	9.91739	NA
chrX	Gm14635	0.0872141	0.104624	NA
chrX	Gm14685	0.00202824	0	NA
chrX	Gm14685	0	0	NA
chrX	Gm14692	0.0304235	0.0267643	NA
chrX	Gm14692	0.0283953	0.0267643	NA
chrX	Gm14718	0.109525	0.15572	NA
chrX	Gm14725	0.0446212	0.0486624	NA
chrX	Gm14743	0.0223106	0.0583948	NA
chrX	Gm14744	0.0385365	0.0924585	NA
chrX	Gm14781	0.0121694	0.0364968	NA
chrX	Gm14812	0.0892423	0.223847	NA
chrX	Gm14819	0.00608471	0.00973247	NA
chrX	Gm14819	0	0	NA
chrX	Gm14827	0.0932988	0.114356	NA
chrX	Gm14858	1.87003	2.41852	NA
chrX	Gm14920	0.0507059	0.0973247	NA
chrX	Gm15008	0.117638	0.165452	NA
chrX	Gm15023	0	0.00973247	NA
chrX	Gm15023	0.00202824	0.0145987	NA
chrX	Gm15080	0.0162259	0.0267643	NA
chrX	Gm15085	0.0162259	0.0267643	NA
chrX	Gm15091	0	0.00973247	NA
chrX	Gm15093	0	0	NA
chrX	Gm15097	0.0202824	0.0121656	NA
chrX	Gm15104	0.0872141	0.114356	NA
chrX	Gm15107	0.0365082	0.041363	NA
chrX	Gm15114	0	0	NA
chrX	Gm15127	0	0	NA
chrX	Gm15140	0.0101412	0.0121656	NA
chrX	Gm16404	0.0425929	0.0608279	NA
chrX	Gm16405	0.00202824	0.00729935	NA
chrX	Gm16430	0.00202824	0.00729935	NA
chrX	Gm16445	0.0446212	0.119223	NA
chrX	Gm1720	0.906621	0.934317	NA
chrX	Gm1993	0.0202824	0.0486624	NA
chrX	Gm2012	0.0162259	0.0145987	NA
chrX	Gm2030	0.0141976	0.041363	NA
chrX	Gm21637	0.00811294	0.00243312	NA
chrX	Gm21637	0.00608471	0.00243312	NA
chrX	Gm21950	0.0121694	0.0486624	NA
chrX	Gm21951	0.0141976	0.0291974	NA
chrX	Gm22650	0.117638	0.119223	NA
chrX	Gm2799	0	0.0145987	NA
chrX	Gm2825	0.00811294	0.0121656	NA
chrX	Gm2837	0.0730165	0.165452	NA
chrX	Gm2863	0.0101412	0.00486624	NA
chrX	Gm2913	0	0.00973247	NA
chrX	Gm2927	0.00608471	0.0243312	NA
chrX	Gm2933	0.00608471	0.00486624	NA
chrX	Gm35612	0.823464	0.71047	NA
chrX	Gm362	0.0730165	0.14842	NA
chrX	Gm364	0.0872141	0.102191	NA
chrX	Gm3701	0	0.00729935	NA
chrX	Gm3701	0.00608471	0.00729935	NA
chrX	Gm3706	0	0	NA
chrX	Gm3706	0.00405647	0.00486624	NA
chrX	Gm3750	0	0	NA
chrX	Gm3750	0.00405647	0.00486624	NA
chrX	Gm3763	0.0101412	0.0243312	NA
chrX	Gm382	0.0831576	0.133822	NA
chrX	Gm38425	0.0547624	0.0900253	NA
chrX	Gm41	0.0811294	0.175184	NA
chrX	Gm4297	0.0243388	0.0389299	NA
chrX	Gm44	0.0791012	0.184917	NA
chrX	Gm4836	0	0	NA
chrX	Gm4836	0	0	NA
chrX	Gm4906	0.03448	0.0778598	NA
chrX	Gm4907	0.0932988	0.177618	NA
chrX	Gm4984	0.0851859	0.10949	NA
chrX	Gm5071	0.00202824	0.00243312	NA
chrX	Gm5072	0.0243388	0.0437961	NA
chrX	Gm5124	0.58616	0.664241	NA
chrX	Gm5126	0.742334	0.892954	NA
chrX	Gm5127	0.0750447	0.124089	NA
chrX	Gm5128	0	0	NA
chrX	Gm5132	0.0466494	0.0656942	NA
chrX	Gm5166	0.0567906	0.0705604	NA
chrX	Gm5168	0.0263671	0.041363	NA
chrX	Gm5169	0.00405647	0.0194649	NA
chrX	Gm5382	0.0831576	0.131388	NA
chrX	Gm5634	0.0223106	0.0924585	NA
chrX	Gm5635	0.03448	0.11679	NA
chrX	Gm5640	0.0141976	0.0145987	NA
chrX	Gm5643	0.0446212	0.131388	NA
chrX	Gm5925	0.0101412	0.063261	NA
chrX	Gm5934	0.0365082	0.0510955	NA
chrX	Gm5935	0.0162259	0.0486624	NA
chrX	Gm5936	0.00608471	0.00729935	NA
chrX	Gm5938	0.0791012	0.0900253	NA
chrX	Gm5941	0.0709882	0.136255	NA
chrX	Gm595	0.0750447	0.141121	NA
chrX	Gm6121	0	0	NA
chrX	Gm614	0.381308	0.309006	NA
chrX	Gm6268	0.0730165	0.131388	NA
chrX	Gm6377	0.332631	0.294407	NA
chrX	Gm648	0.0831576	0.160586	NA
chrX	Gm6568	0.0912706	0.170318	NA
chrX	Gm6592	0.0588188	0.0900253	NA
chrX	Gm6760	0.101412	0.206815	NA
chrX	Gm6787	1.37109	1.23116	NA
chrX	Gm6812	0.0486776	0.0948916	NA
chrX	Gm6880	0.06896	0.0802929	NA
chrX	Gm6890	0.0385365	0.0997578	NA
chrX	Gm6938	0.269755	0.274942	NA
chrX	Gm7073	0.0628753	0.128955	NA
chrX	Gm7134	0.0811294	0.172751	NA
chrX	Gm715	0.878226	1.14113	NA
chrX	Gm7173	0.373195	0.369834	NA
chrX	Gm732	0.105468	0.126522	NA
chrX	Gm773	0.0811294	0.133822	NA
chrX	Gm7903	0	0	NA
chrX	Gm8787	0.0730165	0.11679	NA
chrX	Gm8817	0.0932988	0.131388	NA
chrX	Gm9	0.117638	0.214114	NA
chrX	Gm9112	0.0770729	0.124089	NA
chrX	Gm9159	0.109525	0.133822	NA
chrX	Gmcl1l	0.00608471	0.00729935	NA
chrX	Gpm6b	1.11756	1.24819	NA
chrX	Gpr101	0.129807	0.231146	NA
chrX	Gpr119	0.0892423	0.133822	NA
chrX	Gpr143	0.109525	0.180051	NA
chrX	Gpr165	0.146033	0.255477	NA
chrX	Gpr173	0.273812	0.216547	NA
chrX	Gpr50	0.31032	0.693438	NA
chrX	Gprasp2	0.395506	0.474458	NA
chrX	Grpr	0.117638	0.189783	NA
chrX	Gucy2f	0.0993835	0.138688	NA
chrX	H2afb2	0.0750447	0.167885	NA
chrX	H2afb3	0.06896	0.158153	NA
chrX	H2bfm	0.0730165	0.199516	NA
chrX	Hdx	0.365082	0.306573	NA
chrX	Heph	0.235275	0.216547	NA
chrX	Hs6st2	0.616583	1.1168	NA
chrX	Hsf3	0.10344	0.136255	NA
chrX	Htr2c	0.294094	0.67154	NA
chrX	Hypm	0.0811294	0.165452	NA
chrX	Igsf1	0.135892	0.233579	NA
chrX	Il13ra2	0.154146	0.197082	NA
chrX	Il1rapl1	0.162259	0.245745	NA
chrX	Il1rapl2	0.255558	0.459859	NA
chrX	Irs4	0.273812	0.647209	NA
chrX	Kcnd1	0.464466	0.401464	NA
chrX	Kcne1l	0.121694	0.248178	NA
chrX	Kir3dl1	0.03448	0.0754266	NA
chrX	Kir3dl2	0.0507059	0.11679	NA
chrX	Kis2	2.8517	2.55234	NA
chrX	Klhl13	0.545595	0.620445	NA
chrX	Klhl34	0.176456	0.282242	NA
chrX	Klhl4	0.446212	0.338203	NA
chrX	LOC100504039	0.0466494	0.0705604	NA
chrX	LOC101055749	0.0527341	0.194649	NA
chrX	Lancl3	1.28996	1.50123	NA
chrX	Ldoc1	0.0811294	0.218981	NA
chrX	Lhfpl1	0.119666	0.15572	NA
chrX	Lpar4	0.754503	0.683706	NA
chrX	Lrch2	0.843746	0.776165	NA
chrX	Luzp4	0.00405647	0.00486624	NA
chrX	Magea1	0.0162259	0.0218981	NA
chrX	Magea10	0.0588188	0.160586	NA
chrX	Magea2	0.0385365	0.0851591	NA
chrX	Magea3	0.0507059	0.133822	NA
chrX	Magea4	0.0750447	0.189783	NA
chrX	Magea5	0.0425929	0.0778598	NA
chrX	Magea6	0.0567906	0.133822	NA
chrX	Magea8	0.0283953	0.136255	NA
chrX	Mageb1	0.0304235	0.0535286	NA
chrX	Mageb1	0.0365082	0.0316305	NA
chrX	Mageb16	0.0912706	0.18735	NA
chrX	Mageb16-ps1	0.0770729	0.114356	NA
chrX	Mageb18	0.060847	0.0802929	NA
chrX	Mageb2	0.0283953	0.0340636	NA
chrX	Mageb2	0.0365082	0.0316305	NA
chrX	Mageb4	0.0709882	0.11679	NA
chrX	Mageb5	0.0223106	0.0291974	NA
chrX	Magee2	0.762616	0.761566	NA
chrX	Mageh1	1.51915	1.38931	NA
chrX	Magix	0.898508	0.878355	NA
chrX	Mamld1	1.60433	1.77618	NA
chrX	Maob	0.277868	0.301707	NA
chrX	Map7d2	1.58202	1.83214	NA
chrX	Mcf2	0.429986	0.545018	NA
chrX	Mid1	0.273812	0.22628	NA
chrX	Mid2	0.06896	0.143554	NA
chrX	Mir105	0.0446212	0.0924585	NA
chrX	Mir106a	2.59006	2.32606	NA
chrX	Mir1264	0.0872141	0.158153	NA
chrX	Mir1298	0.0669318	0.114356	NA
chrX	Mir188	0.0831576	0.141121	NA
chrX	Mir18b	2.55963	2.2774	NA
chrX	Mir1906-1	0.0466494	0.124089	NA
chrX	Mir1906-2	0.0466494	0.124089	NA
chrX	Mir1912	0.0811294	0.14842	NA
chrX	Mir19b-2	2.41157	2.10951	NA
chrX	Mir201	0.0791012	0.165452	NA
chrX	Mir20b	2.49676	2.19224	NA
chrX	Mir2137	0.113581	0.170318	NA
chrX	Mir221	0.0770729	0.10949	NA
chrX	Mir222	0.0892423	0.10949	NA
chrX	Mir223	9.71525	8.6546	NA
chrX	Mir224	0.0649035	0.138688	NA
chrX	Mir3110	0.0791012	0.141121	NA
chrX	Mir3112	0.0811294	0.158153	NA
chrX	Mir322	6.25508	5.2458	NA
chrX	Mir3472	0.0466494	0.0973247	NA
chrX	Mir3475	0.0709882	0.131388	NA
chrX	Mir351	1.02832	0.871056	NA
chrX	Mir361	0.0892423	0.107057	NA
chrX	Mir362	0.095327	0.131388	NA
chrX	Mir3620	1.70169	0.97568	NA
chrX	Mir363	1.9897	1.76888	NA
chrX	Mir374b	0.0770729	0.143554	NA
chrX	Mir374c	0.0770729	0.138688	NA
chrX	Mir384	0.095327	0.177618	NA
chrX	Mir421	0.0791012	0.141121	NA
chrX	Mir448	0.0669318	0.145987	NA
chrX	Mir450-1	0.267727	0.267643	NA
chrX	Mir450-2	0.267727	0.26521	NA
chrX	Mir450b	0.269755	0.267643	NA
chrX	Mir452	0.06896	0.141121	NA
chrX	Mir463	0.0709882	0.121656	NA
chrX	Mir465	0.0547624	0.143554	NA
chrX	Mir465b-1	0.0263671	0.0608279	NA
chrX	Mir465b-2	0.0263671	0.0608279	NA
chrX	Mir465c-1	0.00405647	0	NA
chrX	Mir465c-2	0.00405647	0	NA
chrX	Mir465d	0.06896	0.0608279	NA
chrX	Mir470	0.060847	0.104624	NA
chrX	Mir471	0.0993835	0.160586	NA
chrX	Mir500	0.0628753	0.133822	NA
chrX	Mir501	0.095327	0.138688	NA
chrX	Mir503	4.6548	3.77863	NA
chrX	Mir504	0.0831576	0.141121	NA
chrX	Mir509	0.0872141	0.124089	NA
chrX	Mir5116	0.0709882	0.14842	NA
chrX	Mir5132	5.72165	4.77134	NA
chrX	Mir532	0.0770729	0.136255	NA
chrX	Mir542	0.251501	0.316305	NA
chrX	Mir547	0.0811294	0.160586	NA
chrX	Mir5617	0.117638	0.214114	NA
chrX	Mir6382	0.0405647	0.107057	NA
chrX	Mir6383	0.113581	0.172751	NA
chrX	Mir6384	0.111553	0.192216	NA
chrX	Mir669m-2	0.0872141	0.136255	NA
chrX	Mir672	0.109525	0.18735	NA
chrX	Mir676	0.0851859	0.0875922	NA
chrX	Mir684-1	1.46033	1.37714	NA
chrX	Mir7091	3.95912	3.09736	NA
chrX	Mir7093	4.56556	3.69347	NA
chrX	Mir717	0.105468	0.201949	NA
chrX	Mir718	5.72368	4.76161	NA
chrX	Mir741	0.0791012	0.136255	NA
chrX	Mir742	0.0649035	0.160586	NA
chrX	Mir743	0.06896	0.141121	NA
chrX	Mir743b	0.0628753	0.141121	NA
chrX	Mir764	0.131835	0.124089	NA
chrX	Mir7646	0.152118	0.177618	NA
chrX	Mir767	0.0567906	0.111923	NA
chrX	Mir7673	0.0912706	0.128955	NA
chrX	Mir871	0.060847	0.124089	NA
chrX	Mir878	0.0851859	0.136255	NA
chrX	Mir880	0.0791012	0.121656	NA
chrX	Mir881	0.0932988	0.153286	NA
chrX	Mir883a	0.0588188	0.145987	NA
chrX	Mir883b	0.0669318	0.126522	NA
chrX	Mir92-2	2.25134	1.94649	NA
chrX	Mir98	0.0567906	0.133822	NA
chrX	Mirlet7f-2	0.0567906	0.128955	NA
chrX	Morc4	1.36297	1.46717	NA
chrX	Mum1l1	0.484748	0.459859	NA
chrX	Mycs	0.0872141	0.236012	NA
chrX	Nap1l2	0.330602	0.3747	NA
chrX	Nap1l3	2.07489	1.79077	NA
chrX	Ndp	0.139948	0.231146	NA
chrX	Nhs	0.870113	1.10707	NA
chrX	Nlgn3	0.192682	0.221414	NA
chrX	Nox1	0.119666	0.14842	NA
chrX	Nr0b1	0.0872141	0.209248	NA
chrX	Nrk	0.324518	0.527987	NA
chrX	Nudt10	0.115609	0.182484	NA
chrX	Nudt11	0.10344	0.223847	NA
chrX	Nup62cl	1.21491	1.54503	NA
chrX	Nxf2	0.740306	0.771298	NA
chrX	Nxf3	0.0567906	0.11679	NA
chrX	Nxf7	0.0993835	0.136255	NA
chrX	Nyx	0.166315	0.255477	NA
chrX	Obp1a	0.0365082	0.0875922	NA
chrX	Olfr1320	0.0811294	0.160586	NA
chrX	Olfr1321	0.0628753	0.153286	NA
chrX	Olfr1322	0.06896	0.150853	NA
chrX	Olfr1323	0.105468	0.15572	NA
chrX	Olfr1324	0.0588188	0.172751	NA
chrX	Olfr1325	0.0892423	0.158153	NA
chrX	Opn1mw	0.101412	0.145987	NA
chrX	Otc	0.0932988	0.145987	NA
chrX	Ott	0.0162259	0.0267643	NA
chrX	Otud6a	0.113581	0.163019	NA
chrX	P2ry4	0.0831576	0.14842	NA
chrX	Pabpc5	0.239332	0.236012	NA
chrX	Pak3	0.154146	0.270076	NA
chrX	Pbsn	0.0709882	0.14842	NA
chrX	Pcdh11x	0.421873	0.481757	NA
chrX	Pcdh19	1.83758	2.09491	NA
chrX	Pcsk1n	0.204852	0.63991	NA
chrX	Pet2	0.0770729	0.189783	NA
chrX	Pfkfb1	4.12543	3.33824	NA
chrX	Pgr15l	0.0892423	0.170318	NA
chrX	Phex	0.170372	0.182484	NA
chrX	Pih1h3b	1.21491	1.5353	NA
chrX	Pin4	4.72984	3.46963	NA
chrX	Pir	0.819407	0.761566	NA
chrX	Plac1	0.101412	0.163019	NA
chrX	Platr21	0.0649035	0.18735	NA
chrX	Pls3	0.780871	0.861324	NA
chrX	Plxna3	1.33458	1.17763	NA
chrX	Plxnb3	0.0872141	0.165452	NA
chrX	Pnck	0.525313	0.722636	NA
chrX	Pnma3	0.0750447	0.170318	NA
chrX	Pnma5	0.0669318	0.14842	NA
chrX	Pof1b	0.0730165	0.172751	NA
chrX	Porcn	1.05265	1.13627	NA
chrX	Pou3f4	0.212965	0.440394	NA
chrX	Ppef1	0.0811294	0.194649	NA
chrX	Ppp1r2-ps7	0.0993835	0.153286	NA
chrX	Ppp1r2-ps9	0.0912706	0.128955	NA
chrX	Ppp1r3f	7.00552	6.27501	NA
chrX	Ppp1r3fos	7.01972	6.27744	NA
chrX	Prame	0.0932988	0.133822	NA
chrX	Pramel3	0.0101412	0.0510955	NA
chrX	Prr32	0.0649035	0.143554	NA
chrX	Prrg3	0.170372	0.306573	NA
chrX	Ptchd1	1.32038	1.49637	NA
chrX	Rab33a	1.03034	1.07057	NA
chrX	Rab39b	0.541539	0.472025	NA
chrX	Rab9b	0.369139	0.459859	NA
chrX	Rai2	1.54754	1.56206	NA
chrX	Rgag1	0.0811294	0.138688	NA
chrX	Rgn	0.440127	0.450127	NA
chrX	Rhox1	0.0547624	0.15572	NA
chrX	Rhox10	0.0892423	0.158153	NA
chrX	Rhox11	0.0973553	0.223847	NA
chrX	Rhox12	0.0730165	0.131388	NA
chrX	Rhox13	0.111553	0.284675	NA
chrX	Rhox2a	0.00811294	0.0267643	NA
chrX	Rhox2b	0.0121694	0.0170318	NA
chrX	Rhox2c	0.0141976	0.00243312	NA
chrX	Rhox2d	0.0425929	0.063261	NA
chrX	Rhox2e	0.0182541	0.00973247	NA
chrX	Rhox2f	0.0365082	0.0340636	NA
chrX	Rhox2g	0.0527341	0.104624	NA
chrX	Rhox2h	0.0527341	0.0973247	NA
chrX	Rhox3a	0.00202824	0.0291974	NA
chrX	Rhox3c	0.0365082	0.0389299	NA
chrX	Rhox3e	0	0	NA
chrX	Rhox3f	0.03448	0.0656942	NA
chrX	Rhox3g	0.0425929	0.0778598	NA
chrX	Rhox3h	0.03448	0.0559617	NA
chrX	Rhox4a	0	0	NA
chrX	Rhox4b	0.00608471	0.00973247	NA
chrX	Rhox4c	0.0365082	0.0559617	NA
chrX	Rhox4d	0.00811294	0.0243312	NA
chrX	Rhox4e	0.00608471	0.0170318	NA
chrX	Rhox4f	0.0324518	0.063261	NA
chrX	Rhox4g	0.0365082	0.0559617	NA
chrX	Rhox5	0.0141976	0.0291974	NA
chrX	Rhox6	0.0486776	0.172751	NA
chrX	Rhox7a	0.0466494	0.082726	NA
chrX	Rhox8	0.0507059	0.128955	NA
chrX	Rhox9	0.0649035	0.15572	NA
chrX	Ripply1	0.0973553	0.150853	NA
chrX	Rnf138rt1	0.707854	0.963515	NA
chrX	Rps6ka6	0.10344	0.14842	NA
chrX	Rs1	2.81113	2.17764	NA
chrX	S100g	0.0770729	0.145987	NA
chrX	Samt1	0.0101412	0.0121656	NA
chrX	Samt2	0.0567906	0.114356	NA
chrX	Samt3	0.0709882	0.153286	NA
chrX	Samt4	0.0912706	0.150853	NA
chrX	Satl1	0.0791012	0.138688	NA
chrX	Serpina7	0.101412	0.150853	NA
chrX	Sh2d1a	0.41376	0.29684	NA
chrX	Shroom2	0.774786	0.97568	NA
chrX	Slc16a2	1.95928	2.03895	NA
chrX	Slc6a14	0.133863	0.182484	NA
chrX	Slc6a8	1.75239	1.89297	NA
chrX	Slc7a3	0.196739	0.318738	NA
chrX	SlcUbl4a	2.20266	1.86863	NA
chrX	Slitrk2	0.119666	0.143554	NA
chrX	Slitrk4	0.115609	0.267643	NA
chrX	Slx	0.0283953	0.0316305	NA
chrX	Slxl1	0.00608471	0.00729935	NA
chrX	Smarca1	1.07699	1.146	NA
chrX	Smim10l2a	1.00601	0.970814	NA
chrX	Smim9	0.101412	0.145987	NA
chrX	Smpx	0.105468	0.14842	NA
chrX	Snora35	0.0750447	0.131388	NA
chrX	Snora69	8.24072	5.89058	NA
chrX	Sowahd	1.24737	1.81511	NA
chrX	Sox3	0.626725	1.26279	NA
chrX	Spaca5	0.0730165	0.15572	NA
chrX	Spin2-ps1	0.00811294	0.00243312	NA
chrX	Spin2-ps1	0.00608471	0.00243312	NA
chrX	Spin2c	0.715967	0.588814	NA
chrX	Spin2d	0.03448	0.0340636	NA
chrX	Spin4	1.8315	1.68372	NA
chrX	Srpx	0.235275	0.29684	NA
chrX	Srpx2	0.117638	0.163019	NA
chrX	Ssx9	0.0527341	0.102191	NA
chrX	Ssxb1	0.0486776	0.0900253	NA
chrX	Ssxb10	0.0730165	0.145987	NA
chrX	Ssxb2	0.0628753	0.158153	NA
chrX	Ssxb3	0.0365082	0.10949	NA
chrX	Ssxb5	0.0628753	0.121656	NA
chrX	Ssxb6	0.0304235	0.0754266	NA
chrX	Ssxb8	0.0588188	0.107057	NA
chrX	Ssxb9	0.0466494	0.0900253	NA
chrX	Syn1	1.39745	1.78834	NA
chrX	Sytl5	0.06896	0.141121	NA
chrX	Taf7l	0.127779	0.338203	NA
chrX	Tbx22	0.0750447	0.153286	NA
chrX	Tceal1	1.61042	1.4915	NA
chrX	Tceal5	0.196739	0.211681	NA
chrX	Tceal6	0.0649035	0.136255	NA
chrX	Tceal7	0.105468	0.14842	NA
chrX	Tcp11x2	0.133863	0.184917	NA
chrX	Tenm1	0.0872141	0.180051	NA
chrX	Tex11	0.139948	0.133822	NA
chrX	Tex13	0.0973553	0.15572	NA
chrX	Tex13a	0.095327	0.184917	NA
chrX	Tex16	0.0791012	0.124089	NA
chrX	Tex28	0.0507059	0.158153	NA
chrX	Tgif2lx1	0.0202824	0.0608279	NA
chrX	Tgif2lx1	0.0405647	0.0535286	NA
chrX	Tgif2lx2	0.0202824	0.0608279	NA
chrX	Tgif2lx2	0.0405647	0.0535286	NA
chrX	Timp1	0.150089	0.221414	NA
chrX	Tktl1	0.0912706	0.260344	NA
chrX	Tmem255a	0.957327	1.05841	NA
chrX	Tmem27	0.101412	0.0973247	NA
chrX	Tmem28	0.677431	1.01704	NA
chrX	Tmem35	0.387393	0.535286	NA
chrX	Tmem47	0.606442	0.695872	NA
chrX	Tmsb15a	0.0730165	0.163019	NA
chrX	Tmsb15b1	0.979638	0.807795	NA
chrX	Tmsb15b2	0.0993835	0.107057	NA
chrX	Tmsb15l	0.979638	0.807795	NA
chrX	Tnmd	0.113581	0.136255	NA
chrX	Trap1a	0.200795	0.291974	NA
chrX	Trex2	0.101412	0.182484	NA
chrX	Tro	0.440127	0.447694	NA
chrX	Trpc5	0.466494	0.498789	NA
chrX	Trpc5os	0.06896	0.138688	NA
chrX	Tsga8	0.0993835	0.231146	NA
chrX	Tsix	0.0770729	0.199516	NA
chrX	Tspan7	0.651064	0.817527	NA
chrX	Tsx	0.0791012	0.211681	NA
chrX	Ube2dnl1	0.0750447	0.0948916	NA
chrX	Ube2dnl2	0.0649035	0.104624	NA
chrX	Usp26	0.0588188	0.14842	NA
chrX	Usp27x	4.25118	4.1217	NA
chrX	Usp51	3.88813	3.62291	NA
chrX	Vgll1	0.0932988	0.145987	NA
chrX	Vmn2r121	0.0588188	0.119223	NA
chrX	Vsig1	0.0932988	0.119223	NA
chrX	Wnk3	0.095327	0.160586	NA
chrX	Xist	13.1551	9.49889	Downregulated DEGs
chrX	Xlr	0.123722	0.126522	NA
chrX	Xlr3a	0.0649035	0.0729935	NA
chrX	Xlr3b	0.107496	0.126522	NA
chrX	Xlr3c	0.0527341	0.0778598	NA
chrX	Xlr4a	0.245416	0.163019	NA
chrX	Xlr4b	0.196739	0.194649	NA
chrX	Xlr4c	0.119666	0.107057	NA
chrX	Xlr5a	0	0	NA
chrX	Xlr5b	0	0.00486624	NA
chrX	Xlr5c	0.0243388	0.063261	NA
chrX	Xpnpep2	0.111553	0.15572	NA
chrX	Zc3h12b	1.23925	1.07544	NA
chrX	Zcchc12	0.127779	0.218981	NA
chrX	Zcchc13	0.121694	0.197082	NA
chrX	Zcchc16	0.464466	0.481757	NA
chrX	Zcchc5	0.105468	0.199516	NA
chrX	Zfp185	0.369139	0.53042	NA
chrX	Zfp300	1.75239	1.44527	NA
chrX	Zfp36l3	0.10344	0.277375	NA
chrX	Zfp711	0.983694	1.40391	NA
chrX	Zfp92	0.456353	0.411197	NA
chrX	Zic3	0.354941	0.875922	NA
chrX	1810030O07Rik	4.97526	4.12657	Upregulated cDEGs
chrX	5430427O19Rik	3.89624	2.5791	Upregulated cDEGs
chrX	Acsl4	9.88359	8.17527	Upregulated cDEGs
chrX	Aifm1	4.3242	3.38933	Upregulated cDEGs
chrX	Arhgap6	1.44613	1.87107	Upregulated cDEGs
chrX	Btk	10.7334	8.11445	Upregulated cDEGs
chrX	Cdk16	11.0113	9.54269	Upregulated cDEGs
chrX	Ddx3x	25.0183	20.5817	Upregulated cDEGs
chrX	Eif2s3x	12.427	9.53295	Upregulated cDEGs
chrX	Ercc6l	3.76238	2.78592	Upregulated cDEGs
chrX	F630028O10Rik	7.9588	7.19959	Upregulated cDEGs
chrX	Ftx	5.84335	4.23849	Upregulated cDEGs
chrX	Hccs	6.01574	5.23607	Upregulated cDEGs
chrX	Iqsec2	1.9106	1.8735	Upregulated cDEGs
chrX	Kdm5c	16.3861	13.0172	Upregulated cDEGs
chrX	Kdm6a	37.4209	30.3142	Upregulated cDEGs
chrX	Magt1	4.91238	4.18983	Upregulated cDEGs
chrX	Med14	11.8936	9.93198	Upregulated cDEGs
chrX	Nono	9.02767	6.99035	Upregulated cDEGs
chrX	Ocrl	4.98743	3.97328	Upregulated cDEGs
chrX	Ofd1	7.28339	6.19228	Upregulated cDEGs
chrX	Pbdc1	5.65675	4.46234	Upregulated cDEGs
chrX	Pcyt1b	0.217021	0.294407	Upregulated cDEGs
chrX	Rbm10	11.8266	8.81762	Upregulated cDEGs
chrX	Rps6ka3	14.579	11.9247	Upregulated cDEGs
chrX	Sash3	8.42529	7.58159	Upregulated cDEGs
chrX	Tmem164	13.8508	11.3627	Upregulated cDEGs
chrX	Tmem29	3.089	2.60587	Upregulated cDEGs
chrX	Utp14a	6.40922	5.24094	Upregulated cDEGs
chrX	Zdhhc9	6.7885	6.13146	Upregulated cDEGs
chrX	2010204K13Rik	1.36297	1.04624	Upregulated lsDEGs
chrX	2610002M06Rik	5.1578	3.98545	Upregulated lsDEGs
chrX	Alas2	1.69155	0.968381	Upregulated lsDEGs
chrX	Ap1s2	9.09461	8.41372	Upregulated lsDEGs
chrX	Arhgap4	6.76822	6.32854	Upregulated lsDEGs
chrX	Armcx4	1.47656	1.29685	Upregulated lsDEGs
chrX	Atp6ap2	6.0482	5.21904	Upregulated lsDEGs
chrX	Atp7a	3.93883	3.28471	Upregulated lsDEGs
chrX	BC023829	4.07067	3.45746	Upregulated lsDEGs
chrX	Bcap31	12.8063	10.949	Upregulated lsDEGs
chrX	Bcorl1	13.4087	11.9612	Upregulated lsDEGs
chrX	Brcc3	7.44362	5.9806	Upregulated lsDEGs
chrX	Brwd3	11.1431	9.3967	Upregulated lsDEGs
chrX	Ccdc22	2.51704	1.99516	Upregulated lsDEGs
chrX	Cfp	1.84367	2.10951	Upregulated lsDEGs
chrX	Cmc4	7.44362	5.9879	Upregulated lsDEGs
chrX	Cox7b	4.43169	3.24578	Upregulated lsDEGs
chrX	Cxcr3	0.979638	0.739668	Upregulated lsDEGs
chrX	Cysltr1	0.612527	0.430662	Upregulated lsDEGs
chrX	D330045A20Rik	0.328574	0.313872	Upregulated lsDEGs
chrX	Eif1ax	7.2266	6.17769	Upregulated lsDEGs
chrX	Elk1	3.20461	2.78349	Upregulated lsDEGs
chrX	Fam120c	8.50033	6.89059	Upregulated lsDEGs
chrX	Fam122b	5.2369	4.1582	Upregulated lsDEGs
chrX	Flna	13.6379	11.8152	Upregulated lsDEGs
chrX	Frmd7	0.109525	0.145987	Upregulated lsDEGs
chrX	Ftsj1	6.32404	4.98059	Upregulated lsDEGs
chrX	Fundc1	3.97534	2.91244	Upregulated lsDEGs
chrX	Fundc2	3.07075	2.42339	Upregulated lsDEGs
chrX	Gpr174	1.52726	0.810228	Upregulated lsDEGs
chrX	Gpr34	0.498946	0.425795	Upregulated lsDEGs
chrX	Hdac8	4.75621	3.63994	Upregulated lsDEGs
chrX	Hmgn5	8.34822	6.56942	Upregulated lsDEGs
chrX	Hnrnph2	7.76611	6.0317	Upregulated lsDEGs
chrX	Hprt	6.68506	5.62293	Upregulated lsDEGs
chrX	Hsd17b10	3.86379	3.05113	Upregulated lsDEGs
chrX	Htatsf1	7.2124	6.18012	Upregulated lsDEGs
chrX	Igbp1	5.57359	4.27012	Upregulated lsDEGs
chrX	Irak1	5.72368	4.76161	Upregulated lsDEGs
chrX	Kantr	3.11131	2.42339	Upregulated lsDEGs
chrX	Kif4	7.49636	5.86625	Upregulated lsDEGs
chrX	Klhl15	12.068	10.1777	Upregulated lsDEGs
chrX	L1cam	1.49075	1.4623	Upregulated lsDEGs
chrX	Lage3	3.03627	2.05112	Upregulated lsDEGs
chrX	Las1l	3.88407	2.92217	Upregulated lsDEGs
chrX	Lonrf3	6.33621	6.20932	Upregulated lsDEGs
chrX	Maged1	3.58186	3.03653	Upregulated lsDEGs
chrX	Maged2	2.29799	1.97326	Upregulated lsDEGs
chrX	Magee1	3.27966	2.9903	Upregulated lsDEGs
chrX	Maoa	3.95709	3.31391	Upregulated lsDEGs
chrX	Mir3113	0.0770729	0.143554	Upregulated lsDEGs
chrX	Mir652	0.123722	0.177618	Upregulated lsDEGs
chrX	Mospd1	6.62016	5.90518	Upregulated lsDEGs
chrX	Mospd2	4.58178	3.96111	Upregulated lsDEGs
chrX	Mtap7d3	1.65098	1.34065	Upregulated lsDEGs
chrX	Naa10	5.82915	4.94653	Upregulated lsDEGs
chrX	Ngfrap1	1.34878	1.01218	Upregulated lsDEGs
chrX	Nhsl2	0.841718	1.1241	Upregulated lsDEGs
chrX	Nxt2	4.60206	3.57425	Upregulated lsDEGs
chrX	P2ry10	1.93899	1.10464	Upregulated lsDEGs
chrX	Pdk3	5.93056	5.29446	Upregulated lsDEGs
chrX	Pgk1	5.53303	4.94409	Upregulated lsDEGs
chrX	Pim2	3.43786	2.91731	Upregulated lsDEGs
chrX	Praf2	1.10133	0.963515	Upregulated lsDEGs
chrX	Prps1	5.28964	4.34068	Upregulated lsDEGs
chrX	Prps2	5.82104	4.8784	Upregulated lsDEGs
chrX	Prrg1	3.43583	2.42582	Upregulated lsDEGs
chrX	Psmd10	6.22465	4.75918	Upregulated lsDEGs
chrX	Rbbp7	11.5265	9.88576	Upregulated lsDEGs
chrX	Rbm3	9.43535	7.10227	Upregulated lsDEGs
chrX	Renbp	0.661205	0.581515	Upregulated lsDEGs
chrX	Rpl39	8.31576	5.92221	Upregulated lsDEGs
chrX	Rps4x	5.31803	3.89542	Upregulated lsDEGs
chrX	Sat1	7.48824	6.3626	Upregulated lsDEGs
chrX	Slc10a3	2.20266	1.86863	Upregulated lsDEGs
chrX	Slc25a5	7.80465	6.3407	Upregulated lsDEGs
chrX	Snx12	5.54114	4.31878	Upregulated lsDEGs
chrX	Ssr4	10.2041	8.16798	Upregulated lsDEGs
chrX	Syap1	5.72976	4.80297	Upregulated lsDEGs
chrX	Tbc1d25	5.39105	4.34068	Upregulated lsDEGs
chrX	Tbl1x	11.7597	10.224	Upregulated lsDEGs
chrX	Tfe3	8.63014	7.04144	Upregulated lsDEGs
chrX	Thoc2	10.1777	7.90033	Upregulated lsDEGs
chrX	Timm8a1	5.00974	3.91975	Upregulated lsDEGs
chrX	Tlr7	1.2068	1.15087	Upregulated lsDEGs
chrX	Tlr8	1.43802	1.73968	Upregulated lsDEGs
chrX	Tmsb4x	17.6659	14.3578	Upregulated lsDEGs
chrX	Tsc22d3	9.40493	9.58162	Upregulated lsDEGs
chrX	Tspyl2	4.76635	4.03411	Upregulated lsDEGs
chrX	Tsr2	3.82322	3.0487	Upregulated lsDEGs
chrX	Uba1	3.74209	3.07546	Upregulated lsDEGs
chrX	Ubl4a	5.31398	4.54263	Upregulated lsDEGs
chrX	Ubqln2	6.63841	5.44045	Upregulated lsDEGs
chrX	Usp9x	19.7165	16.4235	Upregulated lsDEGs
chrX	Vbp1	4.60612	3.91732	Upregulated lsDEGs
chrX	Vma21	6.24494	5.38206	Upregulated lsDEGs
chrX	Wdr44	9.25078	6.96845	Upregulated lsDEGs
chrX	Wdr45	6.19423	4.64725	Upregulated lsDEGs
chrX	Yipf6	10.2588	8.44535	Upregulated lsDEGs
chrX	Zmat1	5.82509	4.86867	Upregulated lsDEGs

## Sheet: Lin- H3K27me3
Supplementary Data 2. H3K4me3 and H3K27me3 ChIP-seq analysis of WT and Xist-deficient Lin- cells.
(Sheet 2). H3K27me3 density within TSS-proximal and gene body regions of X-linked genes in WT and XistΔ/Δ Lin- cells. NA, not analyzed due to transcriptionally silent state. Related to Fig. 3f and 4b.
Chromosome	Gene	TSS-proximal				Gene body				Group (Fig. 3f, 4b)
		WT rep1 (RPKM)	WT rep2 (RPKM)	XistΔ/Δ rep1 (RPKM)	XistΔ/Δ rep2 (RPKM)	WT rep1 (RPKM)	WT rep2 (RPKM)	XistΔ/Δ rep1 (RPKM)	XistΔ/Δ rep2 (RPKM)
chrX	2010204K13Rik	0.590558	0.64821	0.425168	0.419138	0.563152	0.572399	0.383753	0.264976	Upregulated lsDEGs
chrX	2610002M06Rik	0.699834	0.860125	0.420715	0.31615	0.57989	0.620254	0.295095	0.180577	Upregulated lsDEGs
chrX	Alas2	0.706809	0.891289	0.360613	0.292199	0.857234	0.916144	0.391369	0.28238	Upregulated lsDEGs
chrX	Ap1s2	1.16019	1.17176	0.558728	0.534101	0.757215	0.752486	0.363566	0.26409	Upregulated lsDEGs
chrX	Arhgap4	0.75331	0.857008	0.436298	0.287409	0.693105	0.780064	0.357801	0.240822	Upregulated lsDEGs
chrX	Armcx4	1.29039	1.38056	0.703418	0.847856	1.01025	1.26107	0.574403	0.499275	Upregulated lsDEGs
chrX	Atp6ap2	0.760285	0.83831	0.511982	0.522126	0.570047	0.649812	0.405337	0.34095	Upregulated lsDEGs
chrX	Atp7a	0.909087	0.966082	0.347257	0.342495	0.703058	0.72506	0.323127	0.226796	Upregulated lsDEGs
chrX	BC023829	1.09974	1.25902	0.583214	0.591583	0.70375	0.799094	0.332565	0.245316	Upregulated lsDEGs
chrX	Bcap31	0.839336	0.934918	0.420715	0.287409	0.643719	0.72816	0.370939	0.261603	Upregulated lsDEGs
chrX	Bcorl1	2.29016	2.61777	1.86317	2.1364	0.899909	0.952781	0.548781	0.481205	Upregulated lsDEGs
chrX	Brcc3	0.974188	0.9505	0.398455	0.299384	0.578729	0.611571	0.291909	0.195288	Upregulated lsDEGs
chrX	Brwd3	0.790511	0.800913	0.436298	0.189211	0.549996	0.549498	0.254662	0.16749	Upregulated lsDEGs
chrX	Ccdc22	0.774235	0.816495	0.543146	0.502965	0.404858	0.437991	0.269145	0.164594	Upregulated lsDEGs
chrX	Cfp	0.448731	0.383316	0.302737	0.246692	0.493729	0.493212	0.385742	0.263898	Upregulated lsDEGs
chrX	Cmc4	0.981163	0.9505	0.398455	0.301779	0.709452	0.798014	0.307192	0.200763	Upregulated lsDEGs
chrX	Cox7b	0.574283	0.723003	0.353935	0.270643	0.665377	0.78106	0.413482	0.246922	Upregulated lsDEGs
chrX	Cxcr3	1.28574	1.42108	0.881499	0.912523	1.53756	1.71026	0.955829	1.22091	Upregulated lsDEGs
chrX	Cysltr1	0.918387	0.885056	0.349483	0.354471	0.740354	0.73084	0.311155	0.297764	Upregulated lsDEGs
chrX	D330045A20Rik	1.11834	1.23721	0.667802	0.761633	0.69437	0.74351	0.331679	0.256954	Upregulated lsDEGs
chrX	Eif1ax	0.774235	0.782215	0.389551	0.258668	0.541273	0.557974	0.319437	0.176638	Upregulated lsDEGs
chrX	Elk1	0.444081	0.392666	0.296059	0.261063	0.411682	0.422544	0.363889	0.264635	Upregulated lsDEGs
chrX	Fam120c	0.992788	1.24967	0.523112	0.433508	0.610788	0.601056	0.303182	0.213822	Upregulated lsDEGs
chrX	Fam122b	0.755635	0.766633	0.483044	0.435903	0.712548	0.692217	0.373996	0.279883	Upregulated lsDEGs
chrX	Flna	0.681234	0.782215	0.385099	0.246692	0.613049	0.645051	0.327042	0.217979	Upregulated lsDEGs
chrX	Frmd7	0.971863	1.10632	0.51866	0.4862	0.84148	0.915012	0.46151	0.381176	Upregulated lsDEGs
chrX	Ftsj1	0.381305	0.352153	0.309415	0.225137	0.295473	0.274916	0.247892	0.165262	Upregulated lsDEGs
chrX	Fundc1	0.425481	0.467459	0.407359	0.301779	0.399996	0.349502	0.320124	0.180898	Upregulated lsDEGs
chrX	Fundc2	0.885837	0.953617	0.389551	0.280223	0.706961	0.779099	0.332091	0.211273	Upregulated lsDEGs
chrX	Gpr174	0.669609	0.654443	0.402907	0.265853	0.652956	0.66806	0.302775	0.213314	Upregulated lsDEGs
chrX	Gpr34	0.606833	0.53602	0.345031	0.225137	0.596633	0.582446	0.330187	0.209606	Upregulated lsDEGs
chrX	Hdac8	0.992788	1.1032	0.505304	0.49578	0.796868	0.82863	0.339006	0.246014	Upregulated lsDEGs
chrX	Hmgn5	0.590558	0.694956	0.327223	0.292199	0.46059	0.482047	0.294485	0.211234	Upregulated lsDEGs
chrX	Hnrnph2	0.690534	0.638861	0.362839	0.263458	0.519898	0.4408	0.270871	0.169386	Upregulated lsDEGs
chrX	Hprt	0.623108	0.713654	0.427393	0.332915	0.542505	0.531725	0.370261	0.235349	Upregulated lsDEGs
chrX	Hsd17b10	1.17414	1.1593	0.514208	0.455064	1.09542	1.21132	0.440482	0.293389	Upregulated lsDEGs
chrX	Htatsf1	0.597533	0.64821	0.293833	0.186816	0.70914	0.711508	0.318865	0.180514	Upregulated lsDEGs
chrX	Igbp1	0.897462	1.02218	0.407359	0.277828	0.906586	0.897453	0.274645	0.200732	Upregulated lsDEGs
chrX	Irak1	0.978838	1.05957	0.449654	0.352076	0.862826	0.896804	0.371001	0.311589	Upregulated lsDEGs
chrX	Kantr	1.15786	1.15307	0.514208	0.416743	0.836072	0.8608	0.336865	0.225212	Upregulated lsDEGs
chrX	Kif4	0.862587	0.841426	0.365065	0.265853	0.75108	0.785018	0.309992	0.201059	Upregulated lsDEGs
chrX	Klhl15	1.79492	2.14096	0.892629	0.859831	1.09147	1.17949	0.46867	0.40073	Upregulated lsDEGs
chrX	L1cam	1.6252	2.11292	1.06626	1.64062	1.00495	1.09267	0.574623	0.710156	Upregulated lsDEGs
chrX	Lage3	0.678909	0.906871	0.431845	0.416743	0.794691	0.975344	0.531675	0.295891	Upregulated lsDEGs
chrX	Las1l	0.871887	0.956733	0.494174	0.438298	0.76442	0.802764	0.376722	0.323073	Upregulated lsDEGs
chrX	Lonrf3	2.09253	2.60842	1.47584	2.06934	0.865718	0.930347	0.472436	0.469072	Upregulated lsDEGs
chrX	Maged1	2.04138	2.66452	1.40016	1.81307	1.60403	2.0735	1.01774	1.29097	Upregulated lsDEGs
chrX	Maged2	1.04859	1.30265	0.525338	0.634694	0.891374	1.10976	0.467183	0.431893	Upregulated lsDEGs
chrX	Magee1	1.37409	1.71713	0.66335	0.898152	1.57515	1.98364	0.782521	1.11579	Upregulated lsDEGs
chrX	Maoa	0.588233	0.679374	0.467462	0.514941	0.30229	0.301414	0.264905	0.16266	Upregulated lsDEGs
chrX	Mir3113	0.869562	0.716771	0.307189	0.239507	2.01911	3.44444	0.70295	0.945423	Upregulated lsDEGs
chrX	Mir652	0.795161	0.913103	0.367291	0.172445	0.427046	1.5264	0.817717	0	Upregulated lsDEGs
chrX	Mospd1	0.834686	0.900638	0.442976	0.222742	0.675321	0.684824	0.341025	0.211411	Upregulated lsDEGs
chrX	Mospd2	0.602183	0.741702	0.373969	0.167655	0.44686	0.455139	0.278874	0.159292	Upregulated lsDEGs
chrX	Mtap7d3	0.895137	1.08451	0.47414	0.579608	0.653065	0.705034	0.35893	0.265912	Upregulated lsDEGs
chrX	Naa10	0.695184	0.903754	0.402907	0.285014	0.788907	0.917417	0.421077	0.291656	Upregulated lsDEGs
chrX	Ngfrap1	0.76726	0.847659	0.371743	0.371236	0.630426	0.693334	0.317264	0.324709	Upregulated lsDEGs
chrX	Nhsl2	3.58985	4.3536	2.57772	3.54231	1.10155	1.25002	0.62765	0.63594	Upregulated lsDEGs
chrX	Nxt2	0.653334	0.766633	0.458558	0.49578	0.569616	0.581296	0.321223	0.267827	Upregulated lsDEGs
chrX	P2ry10	0.74866	0.679374	0.304963	0.256273	0.709286	0.593143	0.292131	0.23436	Upregulated lsDEGs
chrX	Pdk3	0.869562	0.788448	0.362839	0.337705	0.820928	0.846802	0.383383	0.243624	Upregulated lsDEGs
chrX	Pgk1	0.934662	1.00036	0.456332	0.32094	0.597505	0.645432	0.349188	0.243259	Upregulated lsDEGs
chrX	Pim2	0.532432	0.723003	0.458558	0.3401	0.44079	0.667408	0.403781	0.31953	Upregulated lsDEGs
chrX	Praf2	0.420831	0.626395	0.340579	0.246693	0.48683	0.727534	0.380377	0.357388	Upregulated lsDEGs
chrX	Prps1	0.948613	1.1032	0.59657	0.526916	0.738993	0.790503	0.409472	0.394234	Upregulated lsDEGs
chrX	Prps2	0.948613	1.02218	0.609926	0.625114	0.724994	0.809798	0.399209	0.310588	Upregulated lsDEGs
chrX	Prrg1	0.813761	1.06581	0.447428	0.359261	0.555668	0.536495	0.311304	0.215522	Upregulated lsDEGs
chrX	Psmd10	0.802136	0.969199	0.278251	0.292199	0.871992	0.961205	0.343289	0.312137	Upregulated lsDEGs
chrX	Rbbp7	0.774235	0.857008	0.429619	0.296989	0.63122	0.674256	0.29753	0.183478	Upregulated lsDEGs
chrX	Rbm3	0.325504	0.311639	0.276025	0.225137	0.305021	0.257218	0.249483	0.195601	Upregulated lsDEGs
chrX	Renbp	0.646359	0.775982	0.282703	0.261063	0.608823	0.794627	0.301391	0.258437	Upregulated lsDEGs
chrX	Rpl39	0.634733	0.660676	0.331675	0.246693	0.722374	0.77179	0.42599	0.264222	Upregulated lsDEGs
chrX	Rps4x	0.73006	0.785331	0.360613	0.361656	0.618381	0.621643	0.249282	0.301741	Upregulated lsDEGs
chrX	Sat1	0.38828	0.408248	0.340579	0.220347	0.30217	0.416269	0.297337	0.155637	Upregulated lsDEGs
chrX	Slc10a3	0.492907	0.554718	0.240409	0.213162	0.644998	0.683479	0.294214	0.198285	Upregulated lsDEGs
chrX	Slc25a5	0.532432	0.582766	0.382873	0.261063	0.447344	0.547212	0.324337	0.214751	Upregulated lsDEGs
chrX	Snx12	1.00441	1.1032	0.454106	0.371236	0.794227	0.799766	0.381271	0.298285	Upregulated lsDEGs
chrX	Ssr4	0.953263	1.04088	0.409585	0.3401	0.880833	1.0183	0.365438	0.408315	Upregulated lsDEGs
chrX	Syap1	0.651009	0.894405	0.356161	0.270643	0.673686	0.75574	0.310458	0.205422	Upregulated lsDEGs
chrX	Tbc1d25	0.36503	0.426946	0.331675	0.213162	0.311004	0.243742	0.268844	0.150919	Upregulated lsDEGs
chrX	Tbl1x	0.830036	1.00971	0.478592	0.366446	0.734393	0.733562	0.383819	0.273642	Upregulated lsDEGs
chrX	Tfe3	0.527782	0.738585	0.324997	0.421533	0.44936	0.526273	0.308823	0.236032	Upregulated lsDEGs
chrX	Thoc2	0.769585	0.881939	0.394003	0.318545	0.497352	0.516769	0.27053	0.158322	Upregulated lsDEGs
chrX	Timm8a1	0.597533	0.657559	0.322771	0.194001	0.427567	0.431961	0.296326	0.161059	Upregulated lsDEGs
chrX	Tlr7	0.77191	0.816495	0.349483	0.366446	0.752829	0.827523	0.329657	0.268962	Upregulated lsDEGs
chrX	Tlr8	0.816086	0.881939	0.471914	0.462249	0.549872	0.599392	0.322215	0.324166	Upregulated lsDEGs
chrX	Tmsb4x	0.969538	0.959849	0.414038	0.318545	0.984719	1.32868	0.47139	0.331365	Upregulated lsDEGs
chrX	Tsc22d3	1.39502	1.67039	1.03732	1.33645	0.952594	1.03832	0.453055	0.394637	Upregulated lsDEGs
chrX	Tspyl2	1.31132	1.45847	0.681158	0.708942	1.20606	1.26802	0.611727	0.622472	Upregulated lsDEGs
chrX	Tsr2	0.769585	0.881939	0.425167	0.359261	0.751391	0.882484	0.371708	0.249392	Upregulated lsDEGs
chrX	Uba1	0.269704	0.361502	0.273799	0.222742	0.349904	0.413381	0.259841	0.201595	Upregulated lsDEGs
chrX	Ubl4a	0.850961	0.938035	0.365065	0.232322	0.985531	0.997334	0.391576	0.228424	Upregulated lsDEGs
chrX	Ubqln2	0.692859	0.698072	0.396229	0.359261	0.645725	0.753105	0.369329	0.310992	Upregulated lsDEGs
chrX	Usp9x	0.871887	1.1032	0.672254	0.66104	0.548116	0.595123	0.330917	0.288312	Upregulated lsDEGs
chrX	Vbp1	0.999763	0.99413	0.376195	0.32094	0.679607	0.714431	0.310455	0.185111	Upregulated lsDEGs
chrX	Vma21	0.948613	0.844543	0.436298	0.354471	0.63873	0.55486	0.298797	0.134926	Upregulated lsDEGs
chrX	Wdr44	0.546382	0.738585	0.416264	0.445483	0.225893	0.190707	0.244415	0.155344	Upregulated lsDEGs
chrX	Wdr45	0.451056	0.476808	0.291607	0.186816	0.422097	0.459488	0.279088	0.18978	Upregulated lsDEGs
chrX	Yipf6	0.920712	1.05957	0.478592	0.529311	0.76453	0.811815	0.35529	0.239081	Upregulated lsDEGs
chrX	Zmat1	0.750985	0.782215	0.407359	0.215557	0.685398	0.673076	0.348047	0.192558	Upregulated lsDEGs
chrX	1810030O07Rik	0.816086	0.816495	0.365065	0.220347	0.614427	0.668264	0.291267	0.207899	Upregulated cDEGs
chrX	5430427O19Rik	0.741685	0.579649	0.373969	0.158075	0.733425	0.712629	0.339139	0.209189	Upregulated cDEGs
chrX	Acsl4	1.06719	1.25279	0.547598	0.440693	0.629021	0.642842	0.298814	0.203642	Upregulated cDEGs
chrX	Aifm1	0.797486	0.891289	0.509756	0.352076	0.692452	0.701552	0.386295	0.316284	Upregulated cDEGs
chrX	Arhgap6	2.43198	3.12263	1.88098	2.32083	0.670611	0.684767	0.361446	0.277115	Upregulated cDEGs
chrX	Btk	0.651009	0.819612	0.358387	0.308964	0.558691	0.611821	0.307713	0.183857	Upregulated cDEGs
chrX	Cdk16	0.499882	0.526671	0.382873	0.201186	0.3921	0.481214	0.292108	0.171663	Upregulated cDEGs
chrX	Ddx3x	1.38339	1.73583	0.382873	0.229927	0.584397	0.719834	0.235962	0.162973	Upregulated cDEGs
chrX	Eif2s3x	0.427806	0.386433	0.336127	0.232322	0.202759	0.1476	0.242097	0.129042	Upregulated cDEGs
chrX	Ercc6l	0.604508	0.719887	0.414037	0.404767	0.673464	0.762503	0.36497	0.370538	Upregulated cDEGs
chrX	F630028O10Rik	0.704484	0.716771	0.358387	0.208371	0.68306	0.679117	0.362916	0.228102	Upregulated cDEGs
chrX	Ftx	1.10439	1.27149	0.398455	0.301779	0.493456	0.432016	0.28967	0.17813	Upregulated cDEGs
chrX	Hccs	0.634733	0.679374	0.373969	0.301779	0.626832	0.685303	0.330378	0.267418	Upregulated cDEGs
chrX	Iqsec2	2.93884	3.79888	2.03234	3.23095	1.25219	1.46594	0.5351	0.523739	Upregulated cDEGs
chrX	Kdm5c	0.523132	0.504856	0.340579	0.17963	0.237202	0.194431	0.242239	0.148175	Upregulated cDEGs
chrX	Kdm6a	0.423156	0.239962	0.329449	0.222742	0.203947	0.11521	0.244363	0.132261	Upregulated cDEGs
chrX	Magt1	0.78121	0.875707	0.41849	0.397582	0.666705	0.698601	0.369452	0.245985	Upregulated cDEGs
chrX	Med14	1.08811	1.42731	0.643316	0.572422	0.596164	0.628079	0.342218	0.220527	Upregulated cDEGs
chrX	Nono	0.930012	0.816495	0.391777	0.287409	0.732747	0.698857	0.318689	0.206343	Upregulated cDEGs
chrX	Ocrl	0.809111	0.741702	0.373969	0.402372	0.702067	0.712072	0.362339	0.235691	Upregulated cDEGs
chrX	Ofd1	1.00209	0.878823	0.500852	0.50536	0.59851	0.627313	0.307596	0.25467	Upregulated cDEGs
chrX	Pbdc1	0.637058	0.679374	0.387325	0.364051	0.371407	0.36961	0.297278	0.170898	Upregulated cDEGs
chrX	Pcyt1b	0.857936	0.931802	0.371743	0.423928	0.817035	0.844992	0.408325	0.327047	Upregulated cDEGs
chrX	Rbm10	0.39758	0.495507	0.362839	0.162865	0.333271	0.398004	0.307481	0.16047	Upregulated cDEGs
chrX	Rps6ka3	0.904437	1.22786	0.583214	0.450274	0.563897	0.572109	0.297492	0.195886	Upregulated cDEGs
chrX	Sash3	0.77191	0.766633	0.402907	0.337705	0.822891	0.8406	0.395254	0.311549	Upregulated cDEGs
chrX	Tmem164	1.16949	1.46782	0.465236	0.402372	0.727825	0.764684	0.315414	0.196281	Upregulated cDEGs
chrX	Tmem29	0.38363	0.395782	0.276025	0.256273	0.678895	0.736931	0.312913	0.20463	Upregulated cDEGs
chrX	Utp14a	0.651009	0.701189	0.427393	0.275433	0.480023	0.49025	0.374782	0.212324	Upregulated cDEGs
chrX	Zdhhc9	0.820736	1.19046	0.578762	0.399977	0.686647	0.737611	0.382879	0.259381	Upregulated cDEGs
chrX	1110012L19Rik	0.534757	0.514205	0.300511	0.16047	0.676807	0.581656	0.354484	0.118933	Downregulated DEGs
chrX	2900008C10Rik	2.23668	2.82969	2.2683	3.09204	2.66526	3.23807	2.53782	3.35771	Downregulated DEGs
chrX	Alg13	1.02534	1.09074	0.418489	0.586793	0.576946	0.584955	0.274532	0.180893	Downregulated DEGs
chrX	Amot	0.669609	0.694956	0.289381	0.220347	0.651884	0.749913	0.319837	0.218611	Downregulated DEGs
chrX	Araf	0.492907	0.542253	0.365065	0.33531	0.379644	0.405841	0.341176	0.171548	Downregulated DEGs
chrX	Armcx3	0.688209	0.816495	0.369517	0.366446	0.3795	0.424528	0.172107	0.182239	Downregulated DEGs
chrX	Atp11c	0.820736	1.01906	0.4964	0.49578	0.527845	0.52217	0.276372	0.184032	Downregulated DEGs
chrX	Atrx	0.783535	0.841426	0.514208	0.474224	0.683332	0.652523	0.333906	0.221188	Downregulated DEGs
chrX	B630019K06Rik	1.87165	2.51181	1.58492	2.06455	2.90006	4.11622	2.52599	3.63662	Downregulated DEGs
chrX	Bmx	0.881187	0.828961	0.351709	0.256273	0.656823	0.677241	0.32822	0.269808	Downregulated DEGs
chrX	C330007P06Rik	0.660309	0.620162	0.378421	0.277828	0.508152	0.653722	0.331711	0.206822	Downregulated DEGs
chrX	Chrdl1	1.867	2.17524	0.926019	1.28615	0.845832	0.930364	0.396663	0.338256	Downregulated DEGs
chrX	Clcn5	0.74401	1.01283	0.48527	0.536496	0.48469	0.498748	0.29061	0.239646	Downregulated DEGs
chrX	Cul4b	0.430131	0.557835	0.360613	0.301779	0.575207	0.630046	0.295729	0.192784	Downregulated DEGs
chrX	Cxx1a	0.651009	0.666908	0.353935	0.299384	0.0984719	0.117323	0.0419013	0.0676256	Downregulated DEGs
chrX	Cxx1c	0.413856	0.448761	0.215923	0.268248	0.667033	0.693674	0.42942	0.473881	Downregulated DEGs
chrX	Efnb1	1.7089	2.21887	1.1553	1.75798	1.24628	1.63153	0.729523	1.03549	Downregulated DEGs
chrX	F8a	0.930012	1.03776	0.422941	0.404767	1.09248	1.50939	0.472021	0.554041	Downregulated DEGs
chrX	Fam199x	1.08579	1.2933	0.487496	0.514941	0.682079	0.742639	0.28532	0.220089	Downregulated DEGs
chrX	Fgd1	2.25063	3.05407	1.52036	2.28729	0.924938	1.11925	0.53874	0.485019	Downregulated DEGs
chrX	Foxo4	0.920712	0.913103	0.438524	0.423928	0.907883	1.0902	0.423033	0.41893	Downregulated DEGs
chrX	Gab3	0.576608	0.713654	0.282703	0.217952	0.544625	0.57903	0.262378	0.174633	Downregulated DEGs
chrX	Gdi1	0.669609	0.869474	0.373969	0.273038	0.640943	0.750007	0.301953	0.251524	Downregulated DEGs
chrX	Gnl3l	0.797486	0.866358	0.331675	0.366446	0.707506	0.704402	0.31642	0.200488	Downregulated DEGs
chrX	Gpr82	0.676584	0.623279	0.409585	0.443088	0.59514	0.529751	0.376196	0.355059	Downregulated DEGs
chrX	Gria3	1.51592	1.42419	0.961635	0.902942	0.636082	0.64436	0.348903	0.235637	Downregulated DEGs
chrX	Gripap1	0.481281	0.486158	0.380647	0.241902	0.341283	0.378554	0.276076	0.198813	Downregulated DEGs
chrX	Gspt2	1.75772	1.79816	0.879273	1.33885	1.82981	2.44511	1.08756	1.56789	Downregulated DEGs
chrX	Huwe1	0.871887	1.03153	0.527564	0.548472	0.775022	0.796127	0.348214	0.26112	Downregulated DEGs
chrX	Idh3g	0.962563	1.03776	0.416264	0.337705	0.835077	0.831824	0.366934	0.268031	Downregulated DEGs
chrX	Itgb1bp2	0.72541	0.832077	0.282703	0.191606	0.906306	1.04184	0.331416	0.350103	Downregulated DEGs
chrX	Itm2a	1.14392	1.10944	0.623282	0.65625	0.825789	0.755091	0.53069	0.337936	Downregulated DEGs
chrX	Jade3	0.439431	0.617046	0.340579	0.352076	0.334501	0.321982	0.257479	0.161921	Downregulated DEGs
chrX	Map3k15	1.18344	1.39303	0.892629	1.11131	0.710853	0.73397	0.371521	0.321985	Downregulated DEGs
chrX	Mbnl3	1.01139	1.32447	0.890403	0.902942	0.710358	0.736481	0.423944	0.367124	Downregulated DEGs
chrX	Mbtps2	0.530107	0.564067	0.302737	0.246693	0.407317	0.452267	0.298382	0.172804	Downregulated DEGs
chrX	Mir3473a	0.716109	0.551602	0.516434	0.419138	0.526822	0.534351	0.430089	0.379295	Downregulated DEGs
chrX	Mir3473a	0.641709	0.5703	0.244861	0.184421	0.178848	0.719168	0.171231	0.184236	Downregulated DEGs
chrX	Mir7092	0.692859	0.788448	0.400681	0.251483	0.820599	1.0999	0.392825	0.84532	Downregulated DEGs
chrX	Mtmr1	0.709135	0.645094	0.362839	0.277828	0.655264	0.670142	0.294418	0.179244	Downregulated DEGs
chrX	Ndufa1	0.674259	0.841426	0.454106	0.378422	0.569473	0.655724	0.343964	0.173233	Downregulated DEGs
chrX	Ogt	1.27179	1.30889	0.621056	0.493385	0.704421	0.688827	0.345199	0.234852	Downregulated DEGs
chrX	Pdha1	0.76726	0.813379	0.402907	0.304174	0.660379	0.722737	0.355487	0.239834	Downregulated DEGs
chrX	Pdzd4	1.99488	2.74243	1.72293	2.45255	1.01627	1.29297	0.707241	0.826869	Downregulated DEGs
chrX	Phka2	0.834686	1.01906	0.420716	0.287409	0.620534	0.669145	0.266671	0.164042	Downregulated DEGs
chrX	Pja1	0.934662	1.24967	0.460784	0.474224	0.744642	0.934544	0.333768	0.247073	Downregulated DEGs
chrX	Prickle3	0.506857	0.60458	0.382873	0.268248	0.498221	0.572646	0.350955	0.230023	Downregulated DEGs
chrX	Rab9	0.755635	0.794681	0.560954	0.411952	0.621763	0.758154	0.394492	0.263695	Downregulated DEGs
chrX	Rbm41	0.760285	0.87259	0.318319	0.210766	0.663588	0.693014	0.296543	0.199053	Downregulated DEGs
chrX	Reps2	1.4671	1.77323	0.905985	0.965214	0.730662	0.79859	0.344641	0.279834	Downregulated DEGs
chrX	Rnf113a1	0.657984	0.844543	0.445202	0.376026	0.99378	1.36533	0.511407	0.818974	Downregulated DEGs
chrX	Rpl36a	0.646359	0.738585	0.324997	0.299384	0.619622	0.822759	0.255034	0.304231	Downregulated DEGs
chrX	Scml2	0.920712	1.09697	0.387325	0.349681	0.581745	0.570172	0.238541	0.149629	Downregulated DEGs
chrX	Slc25a14	0.723085	0.850776	0.527564	0.469434	0.565991	0.574651	0.399429	0.310634	Downregulated DEGs
chrX	Slc9a6	0.911412	0.906871	0.514208	0.308964	0.683968	0.689553	0.332207	0.216365	Downregulated DEGs
chrX	Smc1a	0.943963	1.13437	0.458558	0.306569	0.819933	0.942185	0.353651	0.243577	Downregulated DEGs
chrX	Snora70	0.73006	0.800913	0.333901	0.241902	0.648846	1.44949	0.931817	0.556994	Downregulated DEGs
chrX	Snord61	0.74866	0.719887	0.369517	0.191606	0.450006	1.20635	0.21542	0.463562	Downregulated DEGs
chrX	Stag2	0.690534	0.813379	0.342805	0.203581	0.542504	0.559305	0.290169	0.179384	Downregulated DEGs
chrX	Taf9b	0.676584	0.857008	0.4964	0.524521	0.508789	0.582483	0.333784	0.318896	Downregulated DEGs
chrX	Taz	1.00441	1.03153	0.351709	0.258668	0.82943	0.872792	0.332374	0.228102	Downregulated DEGs
chrX	Tbc1d8b	0.957913	1.12814	0.438524	0.33052	0.68438	0.676105	0.279188	0.191819	Downregulated DEGs
chrX	Tceal3	1.45314	1.77946	0.834753	1.12808	1.89438	2.44582	1.19358	1.75057	Downregulated DEGs
chrX	Tspan6	0.73936	0.800913	0.6077	0.407162	0.682346	0.812972	0.542589	0.353403	Downregulated DEGs
chrX	Ube2a	0.888162	1.02529	0.50753	0.402372	0.622839	0.679251	0.302222	0.223103	Downregulated DEGs
chrX	Uprt	0.997438	0.853892	0.365065	0.337705	0.870364	0.917359	0.387354	0.258877	Downregulated DEGs
chrX	Usp11	0.34178	0.370851	0.304963	0.220347	0.366558	0.378892	0.277866	0.207378	Downregulated DEGs
chrX	Uxt	0.36038	0.308523	0.271573	0.194001	0.401707	0.384337	0.304312	0.160229	Downregulated DEGs
chrX	Wbp5	0.764935	0.875707	0.307189	0.294594	0.792316	0.798765	0.285275	0.209278	Downregulated DEGs
chrX	Xiap	0.653334	0.794681	0.349483	0.213162	0.606979	0.575761	0.312915	0.175555	Downregulated DEGs
chrX	Xist	0.567308	0.592115	0.0623282	0.0431113	0.375284	0.263369	0.209738	0.178523	Downregulated DEGs
chrX	Xkrx	0.774235	1.04711	0.589892	0.543682	0.64099	0.738704	0.347274	0.289996	Downregulated DEGs
chrX	Zc4h2	0.899787	0.860125	0.356161	0.299384	0.681043	0.586623	0.313918	0.197151	Downregulated DEGs
chrX	Zcchc18	1.63915	1.91035	0.999478	1.07778	1.37688	1.59747	0.836303	0.579545	Downregulated DEGs
chrX	Zdhhc15	1.29969	1.48029	0.678932	0.766423	0.699512	0.707525	0.326294	0.253126	Downregulated DEGs
chrX	Zfp275	0.971863	1.10632	0.467462	0.529311	0.786451	0.858755	0.318871	0.258408	Downregulated DEGs
chrX	Zfp280c	0.678909	0.688723	0.46301	0.522126	0.554553	0.569513	0.402246	0.363974	Downregulated DEGs
chrX	Zfx	1.34387	1.70467	0.68561	0.567632	0.977831	1.06685	0.413466	0.344699	Downregulated DEGs
chrX	Zrsr2	0.73471	0.828961	0.380647	0.239507	0.711805	0.667454	0.330681	0.19677	Downregulated DEGs
chrX	Zxda	0.113926	0.171402	0.0690062	0.0790374	0.304694	0.306968	0.158251	0.123087	Downregulated DEGs
chrX	Zxdb	0.139502	0.124656	0.0979443	0.0622719	0.305153	0.365787	0.111637	0.102226	Downregulated DEGs
chrX	2210013O21Rik	0.769585	0.788448	0.296059	0.251483	0.599112	0.664976	0.268732	0.200051	Active nonDEGs
chrX	5530601H04Rik	0.471981	0.383316	0.327223	0.227532	0.24163	0.238273	0.255978	0.146792	Active nonDEGs
chrX	A630033H20Rik	0.818411	0.885056	0.309415	0.304174	0.696522	0.63802	0.294281	0.239362	Active nonDEGs
chrX	A830080D01Rik	0.755635	0.819612	0.349483	0.3401	0.649318	0.683384	0.321444	0.203613	Active nonDEGs
chrX	Abcb7	1.02999	1.06892	0.398455	0.31615	0.733086	0.770482	0.309445	0.210141	Active nonDEGs
chrX	Abcd1	0.848636	0.938035	0.445202	0.299384	0.654709	0.702557	0.357746	0.271628	Active nonDEGs
chrX	Acot9	0.381305	0.395782	0.327223	0.246692	0.374178	0.362131	0.264008	0.189236	Active nonDEGs
chrX	Aff2	1.85305	2.37158	1.13526	1.48495	0.4956	0.522788	0.259725	0.193094	Active nonDEGs
chrX	Akap17b	0.606833	0.657559	0.46301	0.352076	0.596495	0.634294	0.35442	0.236214	Active nonDEGs
chrX	Amer1	0.741685	1.08451	0.385099	0.234717	0.646121	0.763121	0.2995	0.181044	Active nonDEGs
chrX	Ammecr1	0.932337	0.857008	0.569858	0.50057	0.71614	0.7129	0.337749	0.262146	Active nonDEGs
chrX	Apex2	0.820736	0.828961	0.362839	0.313755	0.789586	0.883069	0.361929	0.257309	Active nonDEGs
chrX	Apool	0.695184	0.735469	0.402907	0.318545	0.575171	0.592913	0.358945	0.256686	Active nonDEGs
chrX	Arhgef6	0.592883	0.638861	0.300511	0.313755	0.628275	0.656609	0.318443	0.219486	Active nonDEGs
chrX	Armcx1	1.10439	1.14683	0.714549	0.538891	0.993183	1.03488	0.641762	0.383212	Active nonDEGs
chrX	Armcx2	1.32294	1.3868	0.658898	0.687386	1.23025	1.48335	0.617849	0.613855	Active nonDEGs
chrX	Armcx5	0.883512	0.847659	0.447428	0.282619	0.743408	0.827004	0.426471	0.229431	Active nonDEGs
chrX	Armcx6	0.823061	0.810262	0.558728	0.459854	0.766907	0.819827	0.675685	0.474976	Active nonDEGs
chrX	Atp6ap1	0.688209	0.72612	0.378421	0.227532	0.695222	0.716055	0.352074	0.222388	Active nonDEGs
chrX	Avpr2	0.881187	0.841426	0.565406	0.531706	0.947198	0.666938	0.499345	0.475515	Active nonDEGs
chrX	Bcor	2.23668	2.81722	2.2683	3.07767	1.93954	2.40411	1.83176	2.28068	Active nonDEGs
chrX	Bex4	1.00209	1.17176	0.730131	0.941264	0.851232	1.28862	0.891682	1.55774	Active nonDEGs
chrX	Bgn	1.11601	1.44912	0.710097	0.699361	0.926459	1.03204	0.516784	0.535007	Active nonDEGs
chrX	Bhlhb9	0.77191	0.835194	0.494174	0.380817	0.848052	0.83644	0.434052	0.293947	Active nonDEGs
chrX	C1galt1c1	0.664959	0.701189	0.409585	0.213161	0.665361	0.630282	0.346075	0.187827	Active nonDEGs
chrX	C430049B03Rik	2.2018	2.58661	1.58269	2.02144	1.4535	1.62734	0.733453	0.975879	Active nonDEGs
chrX	Cask	1.33224	1.30265	0.928245	1.42507	0.558556	0.567008	0.397103	0.331264	Active nonDEGs
chrX	Cd99l2	0.936987	0.962966	0.438524	0.457459	0.681698	0.744955	0.3378	0.249345	Active nonDEGs
chrX	Cdkl5	1.62287	1.97268	0.901533	0.941264	0.743815	0.799045	0.335212	0.231021	Active nonDEGs
chrX	Cenpi	0.548707	0.598348	0.255991	0.32573	0.471843	0.517917	0.295663	0.191968	Active nonDEGs
chrX	Cetn2	0.75331	0.928685	0.331675	0.270643	0.691672	0.798006	0.26265	0.261554	Active nonDEGs
chrX	Chm	0.599858	0.779099	0.291607	0.270643	0.380222	0.401258	0.233254	0.142094	Active nonDEGs
chrX	Cldn34c1	0.206928	0.271126	0.215923	0.198791	0.0498534	0.0376461	0.0527721	0.0448455	Active nonDEGs
chrX	Cstf2	0.651009	0.68249	0.407359	0.332915	0.589352	0.641156	0.299034	0.205314	Active nonDEGs
chrX	Ctps2	0.837011	1.05646	0.425168	0.308964	0.604345	0.66353	0.273987	0.177764	Active nonDEGs
chrX	Cxx1b	0.316204	0.476808	0.191437	0.158075	0.135878	0.27319	0.0542047	0.0466573	Active nonDEGs
chrX	Cybb	0.416181	0.280475	0.271573	0.184421	0.39102	0.458802	0.267348	0.198236	Active nonDEGs
chrX	Ddx26b	0.809111	0.925569	0.42962	0.299384	0.56743	0.617341	0.316483	0.197914	Active nonDEGs
chrX	Diap2	0.585908	0.841426	0.442976	0.443088	0.366613	0.340392	0.249312	0.172102	Active nonDEGs
chrX	Dkc1	0.644034	0.698072	0.340579	0.222742	0.59516	0.636574	0.318481	0.195074	Active nonDEGs
chrX	Dlg3	1.88328	2.27185	1.37122	1.74601	0.888107	1.00816	0.456101	0.434609	Active nonDEGs
chrX	Dnase1l1	1.00674	1.04711	0.362839	0.270643	0.873704	0.851138	0.344266	0.223824	Active nonDEGs
chrX	Dock11	0.911412	1.01906	0.369517	0.33531	0.551748	0.571018	0.309052	0.196116	Active nonDEGs
chrX	Dynlt3	0.639384	0.567184	0.309415	0.249088	0.456255	0.465635	0.309608	0.171509	Active nonDEGs
chrX	Ebp	0.39758	0.433179	0.311641	0.225137	0.310231	0.40897	0.256219	0.208954	Active nonDEGs
chrX	Elf4	0.867237	0.913103	0.469688	0.526916	0.752631	0.792322	0.412087	0.335505	Active nonDEGs
chrX	Emd	0.625433	0.641977	0.329449	0.210766	0.695987	0.752132	0.337337	0.224048	Active nonDEGs
chrX	Enox2	0.799811	0.794681	0.48527	0.562842	0.624848	0.615523	0.336807	0.242125	Active nonDEGs
chrX	Fam3a	0.688209	0.866358	0.416263	0.294594	0.760467	0.837207	0.366419	0.288433	Active nonDEGs
chrX	Fam50a	0.723085	0.80403	0.347257	0.270643	0.762487	0.832848	0.416614	0.280665	Active nonDEGs
chrX	Fancb	0.602183	0.754167	0.380647	0.17005	0.487558	0.501059	0.290645	0.224848	Active nonDEGs
chrX	Fhl1	1.61357	2.11292	1.23989	1.64781	0.740253	0.806399	0.465182	0.38011	Active nonDEGs
chrX	Firre	1.16252	1.07827	0.447428	0.639484	0.342755	0.338478	0.267668	0.218735	Active nonDEGs
chrX	Fmr1	0.641709	0.878823	0.425168	0.301779	0.366263	0.444443	0.264607	0.15748	Active nonDEGs
chrX	G6pdx	0.750985	0.825844	0.318319	0.241902	0.64873	0.699431	0.338721	0.249781	Active nonDEGs
chrX	Gata1	0.518482	0.60458	0.520886	0.33531	0.496666	0.559805	0.481688	0.401994	Active nonDEGs
chrX	Gdpd2	1.21367	1.30265	0.598796	0.64667	1.26022	1.38353	0.640146	0.666547	Active nonDEGs
chrX	Gemin8	0.718435	0.763517	0.44075	0.249088	0.595388	0.613229	0.304016	0.227396	Active nonDEGs
chrX	Gla	0.695184	0.607697	0.365065	0.268248	0.631383	0.690428	0.352707	0.264191	Active nonDEGs
chrX	Gpc3	2.69239	3.1943	1.74296	3.00103	0.811407	0.855405	0.424909	0.385275	Active nonDEGs
chrX	Gpc4	2.39013	3.17249	1.8832	2.3831	0.793834	0.881399	0.413789	0.380751	Active nonDEGs
chrX	Gpkow	0.453381	0.567184	0.336127	0.217952	0.371977	0.42451	0.254381	0.1686	Active nonDEGs
chrX	Gprasp1	0.883512	0.847659	0.447428	0.282619	0.625471	0.681764	0.325677	0.228406	Active nonDEGs
chrX	Gyk	0.869562	0.819612	0.449654	0.524521	0.712571	0.65996	0.359215	0.330461	Active nonDEGs
chrX	Haus7	0.576608	0.670025	0.251539	0.205976	0.667476	0.781861	0.345049	0.26868	Active nonDEGs
chrX	Hcfc1	0.946288	1.18111	0.538694	0.562842	0.667734	0.79424	0.386524	0.277457	Active nonDEGs
chrX	Hdac6	0.560333	0.573416	0.385099	0.32573	0.435747	0.491453	0.337509	0.277412	Active nonDEGs
chrX	Hmgb3	0.927687	1.48652	0.763521	0.799954	0.724342	1.16349	0.685069	0.60116	Active nonDEGs
chrX	Ids	0.792836	0.810262	0.407359	0.328125	0.615263	0.674351	0.330019	0.191249	Active nonDEGs
chrX	Ikbkg	0.695184	0.881939	0.425167	0.289804	0.664207	0.691513	0.342248	0.247316	Active nonDEGs
chrX	Il13ra1	1.64147	1.83556	0.981669	1.2622	0.817381	0.934381	0.503951	0.455985	Active nonDEGs
chrX	Il2rg	0.871887	1.06581	0.48527	0.390397	0.940584	1.27522	0.48994	0.38237	Active nonDEGs
chrX	Jpx	0.525457	0.495507	0.316093	0.208371	0.358837	0.369085	0.312416	0.227819	Active nonDEGs
chrX	Kctd12b	0.723085	0.934918	0.394003	0.318545	0.675757	0.82174	0.334891	0.286711	Active nonDEGs
chrX	Klf8	1.05091	1.08762	0.55205	0.411952	0.669757	0.681983	0.319433	0.228614	Active nonDEGs
chrX	Lamp2	0.678909	0.903754	0.396229	0.251483	0.521005	0.544283	0.284553	0.159863	Active nonDEGs
chrX	Mcts1	0.706809	0.623279	0.358387	0.289804	0.499886	0.459284	0.265771	0.183191	Active nonDEGs
chrX	Mecp2	1.05556	0.991013	0.436298	0.33531	0.738121	0.759021	0.342382	0.253371	Active nonDEGs
chrX	Med12	0.957913	1.14683	0.483044	0.407162	0.859674	1.00476	0.414487	0.295576	Active nonDEGs
chrX	Mid1ip1	0.662634	0.841426	0.376195	0.265853	0.775673	1.02369	0.394169	0.29503	Active nonDEGs
chrX	Mir505	0.481281	0.592115	0.280477	0.186816	0.465006	1.86984	0.593602	0.479015	Active nonDEGs
chrX	Mmgt1	0.881187	0.9505	0.45188	0.261063	0.683568	0.717313	0.374589	0.210785	Active nonDEGs
chrX	Morf4l2	0.655659	0.620162	0.284929	0.285014	0.604045	0.611149	0.247495	0.198047	Active nonDEGs
chrX	Mpp1	0.823061	0.819612	0.351709	0.287409	0.637734	0.65186	0.292422	0.184998	Active nonDEGs
chrX	Msl3	0.955588	1.04088	0.447428	0.620324	0.596122	0.615669	0.289539	0.252125	Active nonDEGs
chrX	Msn	0.918387	0.875707	0.391777	0.392792	0.713391	0.746552	0.321795	0.249123	Active nonDEGs
chrX	Mtcp1	0.981163	0.9505	0.398455	0.301779	0.82434	0.849234	0.336999	0.250307	Active nonDEGs
chrX	Mtm1	0.709135	0.68249	0.327223	0.258668	0.608967	0.668125	0.312151	0.225051	Active nonDEGs
chrX	Ndufb11	0.395255	0.50174	0.360613	0.162865	0.411216	0.476019	0.381772	0.166874	Active nonDEGs
chrX	Nkap	0.648684	0.738585	0.358387	0.239507	0.519409	0.550411	0.273982	0.165969	Active nonDEGs
chrX	Nkrf	0.869562	1.00659	0.589892	0.488595	0.620392	0.732935	0.348729	0.285388	Active nonDEGs
chrX	Nsdhl	0.750985	0.938035	0.329449	0.265853	0.38704	0.439324	0.217326	0.126075	Active nonDEGs
chrX	Ophn1	1.76005	2.21264	0.999478	1.08257	0.684476	0.725795	0.321494	0.24309	Active nonDEGs
chrX	Otud5	0.530107	0.582766	0.402907	0.299384	0.413342	0.430972	0.312061	0.185846	Active nonDEGs
chrX	Pdzd11	0.864912	0.832077	0.362839	0.268248	0.850394	0.784808	0.355924	0.239348	Active nonDEGs
chrX	Pgrmc1	0.683559	0.80403	0.365065	0.368841	0.726369	0.740317	0.389374	0.252466	Active nonDEGs
chrX	Phf6	0.588233	0.698072	0.534242	0.409557	0.617888	0.574556	0.381746	0.282926	Active nonDEGs
chrX	Phf8	0.704484	0.909987	0.445202	0.404767	0.613785	0.602486	0.316478	0.245039	Active nonDEGs
chrX	Phka1	1.08811	1.21539	0.623282	0.51015	0.686951	0.731733	0.309008	0.245994	Active nonDEGs
chrX	Piga	0.746335	1.02529	0.318319	0.213162	0.626964	0.745076	0.278861	0.182059	Active nonDEGs
chrX	Plp1	0.811436	1.02841	0.389551	0.270643	0.765468	0.845364	0.329748	0.188738	Active nonDEGs
chrX	Plp2	0.558007	0.592115	0.460784	0.416743	0.423401	0.467016	0.371588	0.258968	Active nonDEGs
chrX	Pola1	1.04394	1.14372	0.538694	0.550867	0.718495	0.71763	0.332647	0.244006	Active nonDEGs
chrX	Pqbp1	0.37433	0.426946	0.264895	0.237112	0.308308	0.342403	0.286743	0.202656	Active nonDEGs
chrX	Prdx4	0.746335	1.09074	0.57431	0.658645	0.496199	0.553168	0.324368	0.289683	Active nonDEGs
chrX	Prkx	0.911412	0.9505	0.598796	0.4862	0.659048	0.645303	0.428263	0.364227	Active nonDEGs
chrX	Rap2c	0.72541	0.791564	0.396229	0.541286	0.704185	0.699946	0.379707	0.375944	Active nonDEGs
chrX	Rbm3os	0.306904	0.283592	0.244861	0.194001	0.362914	0.361143	0.331664	0.294546	Active nonDEGs
chrX	Rbmx	0.76726	0.775982	0.41849	0.215557	0.653667	0.648431	0.315671	0.212093	Active nonDEGs
chrX	Rbmx2	0.913737	0.903754	0.578762	0.493385	0.347956	0.397382	0.251552	0.17739	Active nonDEGs
chrX	Rgag4	1.29039	1.46782	0.741261	0.890967	1.083	1.3143	0.74823	0.780936	Active nonDEGs
chrX	Ribc1	0.953263	1.13437	0.460784	0.32094	0.859976	1.01379	0.400271	0.294476	Active nonDEGs
chrX	Rlim	0.913737	1.1406	0.483044	0.431113	0.856631	0.898557	0.370478	0.318178	Active nonDEGs
chrX	Rnf128	0.895137	0.928686	0.467462	0.323335	0.847383	0.890593	0.374387	0.378087	Active nonDEGs
chrX	Rp2h	0.425481	0.529787	0.338353	0.268248	0.381849	0.396011	0.246535	0.165438	Active nonDEGs
chrX	Rpgr	0.804461	0.944267	0.402907	0.402372	0.495091	0.528585	0.267668	0.195024	Active nonDEGs
chrX	Rpl10	0.644034	0.751051	0.280477	0.229927	0.577249	0.88656	0.259061	0.22299	Active nonDEGs
chrX	Rragb	1.32759	1.47717	0.54092	0.627509	0.776755	0.757615	0.337805	0.236767	Active nonDEGs
chrX	2022-09-06	0.943963	1.09385	0.48527	0.378422	0.653181	0.726247	0.355598	0.248291	Active nonDEGs
chrX	Sh3bgrl	0.562658	0.582766	0.300511	0.141309	0.585791	0.630426	0.317266	0.184717	Active nonDEGs
chrX	Sh3kbp1	0.962563	1.23409	0.469688	0.534101	0.707054	0.740428	0.314585	0.222039	Active nonDEGs
chrX	Shroom4	1.45082	1.92593	1.0529	1.38196	0.409655	0.442056	0.274414	0.216997	Active nonDEGs
chrX	Siah1b	0.604508	0.707422	0.273799	0.201186	0.537194	0.600569	0.267536	0.129039	Active nonDEGs
chrX	Slc25a43	0.77191	0.83831	0.45188	0.304174	0.594445	0.575232	0.38193	0.272678	Active nonDEGs
chrX	Slc25a53	0.788185	0.757284	0.422942	0.273038	0.776216	0.829847	0.381388	0.296269	Active nonDEGs
chrX	Slc35a2	0.362705	0.53602	0.269347	0.158075	0.352532	0.448804	0.287998	0.164049	Active nonDEGs
chrX	Slc38a5	1.09276	1.41173	0.901533	1.42746	0.869111	1.014	0.696956	0.921433	Active nonDEGs
chrX	Slc9a7	1.32759	1.62052	0.897081	1.21909	0.347161	0.368117	0.285201	0.199398	Active nonDEGs
chrX	Sms	0.613808	0.769749	0.420716	0.347286	0.460626	0.484051	0.284378	0.192729	Active nonDEGs
chrX	Srpk3	0.992788	1.12814	0.576536	0.548472	0.820964	0.905228	0.418211	0.31913	Active nonDEGs
chrX	Stard8	1.36014	1.43666	0.51866	0.450274	0.964641	1.04461	0.379726	0.29145	Active nonDEGs
chrX	Stk26	1.10671	1.05334	0.632186	0.308964	0.823203	0.822632	0.438446	0.258819	Active nonDEGs
chrX	Suv39h1	0.39293	0.436295	0.320545	0.282619	0.316163	0.312327	0.322354	0.189279	Active nonDEGs
chrX	Syp	1.44384	1.78881	1.11746	1.44183	0.824066	1.09691	0.635179	0.765666	Active nonDEGs
chrX	Sytl4	1.17879	1.32447	0.703418	0.895757	0.758803	0.767642	0.418075	0.362519	Active nonDEGs
chrX	Tab3	1.07881	1.10632	0.536468	0.416743	0.772651	0.72476	0.388211	0.272679	Active nonDEGs
chrX	Taf1	0.792836	0.710538	0.365065	0.328125	0.744225	0.7162	0.3464	0.272405	Active nonDEGs
chrX	Tceal8	1.05789	1.14372	0.500852	0.524521	1.06718	1.13861	0.465909	0.470513	Active nonDEGs
chrX	Tceanc	0.702159	0.825844	0.465236	0.356866	0.673701	0.746953	0.356946	0.261428	Active nonDEGs
chrX	Timm17b	0.37433	0.420713	0.260443	0.244297	0.388679	0.428103	0.262105	0.179304	Active nonDEGs
chrX	Tlr13	0.695184	0.660676	0.242635	0.287409	0.735627	0.801405	0.345168	0.358864	Active nonDEGs
chrX	Trappc2	1.00209	0.903754	0.50753	0.502965	0.76185	0.775442	0.392054	0.288169	Active nonDEGs
chrX	Trmt2b	0.660309	0.754167	0.311641	0.215557	0.522583	0.571368	0.277108	0.163838	Active nonDEGs
chrX	Txlng	0.860262	0.878823	0.331675	0.215557	0.559244	0.599748	0.250799	0.181983	Active nonDEGs
chrX	Upf3b	0.774235	0.83831	0.394003	0.390397	0.547022	0.587579	0.320736	0.207524	Active nonDEGs
chrX	Vsig4	0.655659	0.741702	0.387325	0.342495	0.47098	0.459411	0.252758	0.207308	Active nonDEGs
chrX	Was	0.297604	0.311639	0.253765	0.213162	0.295201	0.327315	0.263392	0.156027	Active nonDEGs
chrX	Wdr13	0.334805	0.417597	0.280477	0.213162	0.299204	0.371698	0.257116	0.171399	Active nonDEGs
chrX	Xk	0.562658	0.754167	0.45188	0.33052	0.344428	0.322099	0.240965	0.155204	Active nonDEGs
chrX	Yy2	0.34178	0.436295	0.253765	0.220347	0.31141	0.430447	0.260879	0.17042	Active nonDEGs
chrX	Zbtb33	0.592883	0.64821	0.282703	0.17005	0.648086	0.768143	0.329574	0.19018	Active nonDEGs
chrX	Zfp182	0.453381	0.411364	0.431845	0.311359	0.227607	0.207035	0.243989	0.174345	Active nonDEGs
chrX	Zfp449	0.613808	0.919336	0.394003	0.404767	0.537743	0.609213	0.297263	0.265415	Active nonDEGs
chrX	Zmym3	1.02301	1.1406	0.56318	0.48141	0.905367	1.04606	0.468633	0.270625	Active nonDEGs
chrX	1600014K23Rik	0.632408	0.69184	0.278251	0.294594	0.621888	0.624942	0.318109	0.196578	NA
chrX	1600025M17Rik	0.381305	0.3802	0.296059	0.292199	0.447209	0.415927	0.353889	0.427775	NA
chrX	1700003E24Rik	0.320854	0.467459	0.273799	0.215557	0.369335	0.398598	0.205226	0.171052	NA
chrX	1700010D01Rik	0.458031	0.417597	0.193663	0.220347	0.433364	0.636187	0.177817	0.170064	NA
chrX	1700011M02Rik	0.769585	0.835194	0.282703	0.237112	0.971097	0.826032	0.321832	0.250088	NA
chrX	1700012L04Rik	0.241803	0.208798	0.13356	0.0598768	0	0	0	0	NA
chrX	1700013H16Rik	0.504532	0.660676	0.425168	0.292199	0.549374	0.598608	0.367647	0.28585	NA
chrX	1700018G05Rik	0.585908	0.641977	0.287155	0.249088	1.06143	1.3973	0.50811	0.390501	NA
chrX	1700019B21Rik	0.172052	0.205682	0.104622	0.119754	0.254902	0.223613	0.207561	0.144812	NA
chrX	1700020N15Rik	0.36503	0.339687	0.175855	0.148495	0.259075	0.160272	0.0954003	0.0615876	NA
chrX	1700031F05Rik	0.467331	0.588998	0.267121	0.299384	0.521648	0.631367	0.197536	0.220559	NA
chrX	1700080O16Rik	0.75796	0.906871	0.447428	0.323335	0.786793	0.953717	0.468346	0.341818	NA
chrX	1700084M14Rik	0.237153	0.199449	0.155821	0.114963	0.159203	0.133369	0.13337	0.266499	NA
chrX	1700111N16Rik	0.702159	0.735469	0.318319	0.273038	0.420727	0.437777	0.236675	0.161855	NA
chrX	1700121L16Rik	0.625433	0.64821	0.400681	0.263458	0.463377	0.495856	0.266809	0.213766	NA
chrX	2010106E10Rik	0.478956	0.49239	0.291607	0.198791	0.447459	0.469609	0.283554	0.221469	NA
chrX	2010308F09Rik	0.669609	0.694956	0.442976	0.411952	0.810822	0.958268	0.458021	0.394026	NA
chrX	2310010G23Rik	0.723085	0.844543	0.360613	0.292199	0.716717	0.914552	0.378778	0.330762	NA
chrX	2810403D21Rik	0.78586	0.794681	0.436298	0.189211	0.555144	0.555397	0.29709	0.164213	NA
chrX	3010001F23Rik	1.6624	1.83244	0.870369	1.17119	0.897338	1.08427	0.505593	0.525183	NA
chrX	3632454L22Rik	0.669609	0.897522	0.434072	0.32573	0.501493	0.57651	0.327252	0.239539	NA
chrX	3830403N18Rik	0.409205	0.330338	0.293833	0.143704	0.314858	0.319281	0.231215	0.159624	NA
chrX	3830417A13Rik	0.269704	0.243079	0.247087	0.186816	0.229347	0.243068	0.245112	0.173072	NA
chrX	4921511C20Rik	0.239478	0.152703	0.204793	0.16047	0.23453	0.186285	0.224541	0.268439	NA
chrX	4921511M17Rik	0.0209253	0.0405131	0.0244861	0.0263458	0.0480249	0.0496128	0.0596613	0.0387327	NA
chrX	4930402K13Rik	0.362705	0.426946	0.327223	0.205976	0.391639	0.503942	0.337463	0.266269	NA
chrX	4930415L06Rik	0.283654	0.274243	0.244861	0.148495	0.308767	0.291738	0.22777	0.109499	NA
chrX	4930453H23Rik	0.348755	0.296057	0.284929	0.186816	0.299606	0.332173	0.292158	0.28196	NA
chrX	4930480E11Rik	0.423156	0.420713	0.282703	0.196396	0.535101	0.490738	0.188746	0.17407	NA
chrX	4930502E18Rik	0.71611	0.663792	0.476366	0.34489	0.694801	0.767929	0.394937	0.346599	NA
chrX	4930503H13Rik	0.223203	0.171402	0.258217	0.16526	0.263626	0.412247	0.483762	0.0905224	NA
chrX	4930513O06Rik	0.646359	0.825844	0.255991	0.198791	0.670139	0.673674	0.285362	0.194656	NA
chrX	4930515L19Rik	0.462681	0.532903	0.260443	0.225137	0.36653	0.373339	0.241638	0.148499	NA
chrX	4930519F16Rik	1.07881	0.944267	0.634412	0.526916	0.70938	0.754822	0.448569	0.467278	NA
chrX	4930524N10Rik	0.176702	0.218148	0.293833	0.186816	0.214206	0.242253	0.233923	0.196525	NA
chrX	4930550L24Rik	0.376655	0.42383	0.287155	0.15089	0.244491	0.285423	0.151018	0.094243	NA
chrX	4930555B12Rik	0.239478	0.23373	0.320545	0.177235	0.242763	0.185938	0.315432	0.125038	NA
chrX	4930557A04Rik	0.509182	0.623279	0.253765	0.237112	0.837011	0.883923	0.19427	0.313537	NA
chrX	4930558G05Rik	0.179027	0.152703	0.238183	0.114963	0.222339	0.167559	0.236806	0.129695	NA
chrX	4930567H17Rik	0.367355	0.364618	0.182533	0.148495	0.132859	0.24486	0.0318001	0.0684306	NA
chrX	4930578C19Rik	0.376655	0.545369	0.411811	0.239507	0.355527	0.411951	0.340696	0.262604	NA
chrX	4930595M18Rik	0.441756	0.386433	0.311641	0.143704	0.372748	0.334211	0.248078	0.176704	NA
chrX	4932411N23Rik	0.239478	0.124656	0.200341	0.17005	0.148937	0.0841917	0.128954	0.0780458	NA
chrX	4932429P05Rik	0.36503	0.311639	0.229279	0.16526	0.359139	0.301587	0.244419	0.138177	NA
chrX	4933400A11Rik	0.769585	0.772866	0.431846	0.364051	0.804983	0.80349	0.438642	0.458725	NA
chrX	4933401B06Rik	0.455706	0.53602	0.289381	0.208371	0.686638	0.997042	0.372523	0.306506	NA
chrX	4933402E13Rik	0.285979	0.299174	0.258217	0.189211	0.289409	0.265874	0.25062	0.149064	NA
chrX	4933403O08Rik	0.385955	0.45811	0.202567	0.251483	0.362984	0.478747	0.202954	0.251273	NA
chrX	4933407K13Rik	0.871887	0.891289	0.336127	0.311359	0.176679	0.174871	0.105509	0.0681133	NA
chrX	4933416I08Rik	0.404555	0.520438	0.284929	0.213161	0.648243	0.780064	0.416514	0.397695	NA
chrX	4933436I01Rik	0.183677	0.183867	0.211471	0.141309	0.272499	0.188515	0.176734	0.190157	NA
chrX	5330434G04Rik	1.02069	1.0066	0.458558	0.414348	0.762163	0.978722	0.333171	0.294134	NA
chrX	5430402E10Rik	0.183677	0.230613	0.109074	0.114963	0.137466	0.131105	0.0531508	0.0708037	NA
chrX	5430428K19Rik	0.353405	0.311639	0.227053	0.17005	0.378848	0.399692	0.253604	0.184143	NA
chrX	5730405O15Rik	0.823061	0.991013	0.52979	0.471829	0.769577	0.883342	0.45185	0.363531	NA
chrX	5730412P04Rik	0.988138	0.83831	0.565406	0.512546	1.02131	1.063	0.538291	0.560577	NA
chrX	5730416F02Rik	0.495232	0.592115	0.311641	0.191606	0.549761	1.10532	0.345415	0.407044	NA
chrX	6030498E09Rik	0.571958	0.64821	0.342805	0.347286	0.365597	0.392558	0.255152	0.168896	NA
chrX	9530027J09Rik	1.19274	1.55508	0.830301	0.740077	0.633292	0.762226	0.494955	0.287908	NA
chrX	9530051G07Rik	1.47407	1.69532	0.948279	1.08018	0.883969	0.979774	0.478043	0.488693	NA
chrX	A230072C01Rik	0.37433	0.327221	0.296059	0.196396	0.228754	0.236697	0.24086	0.170157	NA
chrX	A230072E10Rik	0.909087	1.23721	0.442976	0.431113	0.767272	0.852873	0.395371	0.313134	NA
chrX	A630012P03Rik	0.813761	0.841426	0.411811	0.352076	1.10911	1.22218	0.622283	0.799263	NA
chrX	A730046J19Rik	0.653334	0.991013	0.438524	0.359261	0.724123	0.765474	0.419367	0.322135	NA
chrX	AA414768	0.881187	1.10009	0.69674	1.01312	1.17018	1.74772	1.11234	1.70482	NA
chrX	AU015836	0.892812	1.13437	0.400681	0.364051	0.894531	1.03987	0.460553	0.360579	NA
chrX	AU022751	0.299929	0.433179	0.313867	0.217952	0.284956	0.398921	0.29707	0.215263	NA
chrX	AV320801	0.0139502	0.0311639	0.00890403	0.00239507	0.0195166	0.0168168	0.00934269	0.0114883	NA
chrX	AV320801	0.0279004	0.0529787	0.01113	0.0263458	0.0125439	0.0205497	0.00400321	0	NA
chrX	AW822252	0.627758	0.906871	0.48527	0.411952	0.630906	0.904622	0.43689	0.375765	NA
chrX	Ace2	0.848636	0.716771	0.378421	0.313755	0.843657	0.866395	0.42509	0.344349	NA
chrX	Actrt1	0.471981	0.53602	0.269347	0.227532	0.437571	0.572541	0.289265	0.150251	NA
chrX	Adgrg2	1.7275	2.17836	1.11968	1.37238	0.848025	0.907346	0.41068	0.360509	NA
chrX	Agtr2	0.41153	0.342803	0.304963	0.167655	0.384376	0.346431	0.329936	0.143363	NA
chrX	Akap14	0.657984	0.766633	0.373969	0.474224	0.593527	0.630664	0.378342	0.290656	NA
chrX	Akap4	0.660309	0.800913	0.402907	0.409557	0.576017	0.618671	0.43589	0.314823	NA
chrX	Amelx	0.685884	0.791564	0.387325	0.234717	0.701532	0.733038	0.332216	0.266791	NA
chrX	Apln	2.60171	3.03537	2.2594	2.90283	1.71018	1.85886	1.42132	1.77798	NA
chrX	Apoo	2.36223	2.7175	1.31334	1.68613	0.968751	1.00893	0.369821	0.247543	NA
chrX	Apoo-ps	2.35293	2.71438	1.29999	1.68374	1.04091	1.12146	0.420291	0.264021	NA
chrX	Ar	2.43663	2.95746	1.49588	2.11964	0.743559	0.760209	0.346874	0.284341	NA
chrX	Arhgap36	1.38107	1.73895	0.765747	1.15442	1.2536	1.46319	0.772205	0.955264	NA
chrX	Arhgef9	0.978838	0.981664	0.365065	0.395187	0.837806	0.862219	0.370342	0.256726	NA
chrX	Arl13a	0.620783	0.698072	0.345031	0.229927	0.550397	0.519146	0.320727	0.235891	NA
chrX	Arr3	0.888162	0.99413	0.458558	0.277828	1.01216	1.13799	0.488122	0.367084	NA
chrX	Arx	4.61984	5.62821	3.66846	4.86918	4.86944	5.67153	3.66449	4.90577	NA
chrX	Arxes1	1.39967	1.56443	0.785781	1.13526	1.13014	1.43196	0.870679	1.20057	NA
chrX	Arxes2	0.946288	0.819612	0.385099	0.48141	0.860563	0.849926	0.520365	0.70919	NA
chrX	Asb11	0.669609	0.716771	0.313867	0.172445	0.695516	0.788003	0.389869	0.352418	NA
chrX	Asb12	0.809111	0.800913	0.405133	0.285014	0.83374	0.763872	0.414272	0.335207	NA
chrX	Asb9	0.269704	0.230613	0.162499	0.126939	0.639009	0.709957	0.344034	0.306981	NA
chrX	Asmt	0.116252	0.0779099	0.115752	0.112568	0.198515	0.134769	0.222148	0.188561	NA
chrX	Atp1b4	0.804461	1.01906	0.527564	0.502965	0.856063	0.888632	0.496416	0.5216	NA
chrX	Atp2b3	2.1832	2.95746	1.79861	2.13161	0.990834	1.15331	0.626841	0.648446	NA
chrX	Awat1	0.918387	0.984781	0.434072	0.275433	0.931573	1.08865	0.407852	0.325505	NA
chrX	Awat2	0.750985	0.635744	0.287155	0.258668	0.801612	0.903151	0.341025	0.271114	NA
chrX	B230119M05Rik	1.29969	1.36186	0.698966	0.84067	1.61443	1.45574	0.899302	1.12635	NA
chrX	BC061195	0.320854	0.470576	0.271573	0.205976	0.36995	0.398983	0.205692	0.17064	NA
chrX	BC065397	0.618458	0.620162	0.284929	0.261063	0.722163	0.738586	0.307341	0.209115	NA
chrX	Bc1	0.639384	0.72612	0.351709	0.249088	0.639483	0.712815	0.324434	0.250496	NA
chrX	Bex1	1.21134	1.65169	0.863691	1.1161	1.30274	2.17056	0.978751	1.56565	NA
chrX	Bex2	1.27877	1.67662	0.863691	1.28136	1.44341	2.136	1.11034	1.9682	NA
chrX	Bmp15	0.490582	0.632628	0.333901	0.301779	0.550166	0.768503	0.302721	0.317027	NA
chrX	Brs3	1.08114	1.18735	0.601022	0.776004	1.19748	1.27287	0.707154	0.917585	NA
chrX	Btg1-ps1	0.578933	0.486157	0.262669	0.249088	0.463301	0.373358	0.206817	0.155182	NA
chrX	Btg1-ps2	0.530107	0.64821	0.311641	0.268248	0.451196	0.52109	0.239083	0.245549	NA
chrX	C030023E24Rik	0.330154	0.289825	0.229279	0.167655	0.364298	0.34506	0.251123	0.130094	NA
chrX	C230004F18Rik	0.513832	0.601464	0.296059	0.213161	0.465953	0.520052	0.280626	0.23159	NA
chrX	C77370	3.548	5.10777	2.85597	3.94947	0.921042	1.00519	0.464988	0.486013	NA
chrX	Cacna1f	1.13927	1.28707	0.832527	0.941264	0.985163	1.13945	0.769206	0.901285	NA
chrX	Capn6	0.837011	0.875707	0.373969	0.277828	0.705932	0.762759	0.350135	0.239736	NA
chrX	Car5b	0.855611	0.947384	0.498626	0.433508	0.718643	0.776587	0.339713	0.28747	NA
chrX	Ccdc120	0.39758	0.53602	0.44075	0.261063	0.455765	0.562254	0.423847	0.337917	NA
chrX	Ccdc160	1.10904	1.32758	0.616604	0.776004	1.13538	1.16003	0.586316	0.721216	NA
chrX	Ccnb3	0.492907	0.436295	0.311641	0.217952	0.446636	0.478262	0.329979	0.26715	NA
chrX	Cd40lg	0.869562	0.850776	0.494174	0.275433	0.740884	0.670941	0.429863	0.265672	NA
chrX	Cdr1	0.339455	0.333454	0.269347	0.15568	0.30156	0.444622	0.271394	0.0994064	NA
chrX	Cdx4	2.57148	2.94811	1.6094	2.26095	2.05768	2.16492	1.16508	1.60033	NA
chrX	Chic1	2.1832	2.70191	1.3267	1.88253	1.12818	1.19332	0.521534	0.517644	NA
chrX	Chst7	2.04603	2.51493	1.47584	2.31364	0.635553	0.74151	0.490941	0.554733	NA
chrX	Cited1	3.91303	5.07972	3.09638	4.64405	3.70243	4.85363	2.95534	4.62163	NA
chrX	Cldn2	0.876537	1.00036	0.480818	0.402372	0.870156	0.954269	0.474612	0.353115	NA
chrX	Cldn34-ps	0.585908	0.670025	0.347257	0.328125	0.567613	1.05343	0.585241	0.494757	NA
chrX	Cldn34a	0.711459	0.853892	0.347257	0.285014	1.40379	1.2348	0.231001	0.474496	NA
chrX	Cldn34b1	0.227853	0.274243	0.247087	0.146099	0.161041	0.226647	0.242837	0.157598	NA
chrX	Cldn34b2	0.434781	0.433179	0.313867	0.205976	0.348312	0.430073	0.300188	0.26769	NA
chrX	Cldn34b3	0.77191	0.7604	0.327223	0.373631	0.803544	0.68842	0.34897	0.371208	NA
chrX	Cldn34b4	0.709134	0.64821	0.378421	0.261063	0.671899	0.694626	0.349046	0.266924	NA
chrX	Cldn34c4	0.251103	0.149587	0.202567	0.131729	0.0997803	0.0753819	0.0720822	0.0448521	NA
chrX	Cldn34d	0.604508	0.635744	0.264895	0.253878	0.418197	0.404065	0.324779	0.269512	NA
chrX	Cnga2	0.827711	1.19046	0.47414	0.50057	0.826228	0.933391	0.436235	0.441204	NA
chrX	Cnksr2	2.13903	2.78917	1.63166	2.45255	0.509614	0.520764	0.336768	0.284181	NA
chrX	Col4a5	1.47639	1.60183	0.603248	0.644275	0.651196	0.666284	0.296396	0.230594	NA
chrX	Col4a6	1.63915	1.64546	0.627734	0.663435	0.822122	0.884355	0.371768	0.306241	NA
chrX	Cpxcr1	0.199953	0.324105	0.269347	0.189211	0.173442	0.140363	0.171427	0.117025	NA
chrX	Ctag2	0.204603	0.109074	0.224827	0.15089	0.213212	0.136087	0.301337	0.104588	NA
chrX	Cylc1	0.269704	0.26801	0.269347	0.158075	0.244649	0.248719	0.216365	0.166589	NA
chrX	Cypt1	0.232503	0.274243	0.255991	0.210766	0.409296	0.228586	0.277571	0.122974	NA
chrX	Cypt14	0.313879	0.436295	0.253765	0.138914	0.345704	0.899484	0.233633	0.104741	NA
chrX	Cypt15	0.288304	0.367735	0.222601	0.167655	0.420911	0.376117	0.115138	0.309708	NA
chrX	Cypt2	0.578933	0.710538	0.302737	0.210766	0.77322	0.885258	0.354722	0.381663	NA
chrX	Cypt3	0.685884	0.670025	0.296059	0.33052	0.933346	1.20635	0.159571	0.274704	NA
chrX	Cypt7	0.232503	0.274243	0.255991	0.210766	0.398577	0.2544	0.272572	0.136861	NA
chrX	Cypt8	0.232503	0.274243	0.255991	0.210766	0.398577	0.2544	0.272572	0.136861	NA
chrX	DXBay18	0.0372005	0.0249312	0.0178081	0.0119754	0.0262694	0.0398033	0.017496	0.010589	NA
chrX	DXBay18	0.0255753	0.0436295	0.0200341	0.0119754	0.0262586	0.0520292	0.0174889	0.0199932	NA
chrX	Dach2	1.09276	1.16865	0.649994	0.780794	0.430794	0.424713	0.265918	0.198699	NA
chrX	Dcaf12l1	0.925362	1.00971	0.587666	0.591583	0.922072	1.07628	0.669458	0.67281	NA
chrX	Dcaf12l2	0.778885	1.02841	0.489722	0.502965	1.00716	1.3305	0.718565	0.663404	NA
chrX	Dcx	0.697509	0.741702	0.362839	0.251483	0.720965	0.769171	0.328473	0.254061	NA
chrX	Dgat2l6	1.07184	1.06892	0.378421	0.397582	1.13	1.21134	0.517389	0.453995	NA
chrX	Dgkk	0.558007	0.61393	0.436298	0.3401	0.505433	0.523145	0.357446	0.295162	NA
chrX	Dmd	0.560332	0.49239	0.240409	0.141309	0.597572	0.575186	0.281195	0.201119	NA
chrX	Dmrtc1a	0.823061	0.878823	0.307189	0.246692	0.954339	1.08421	0.317594	0.346972	NA
chrX	Dmrtc1b	0.78121	0.888172	0.356161	0.373631	0.812762	0.859783	0.328024	0.364702	NA
chrX	Dmrtc1c1	0.0372005	0.0311639	0.013356	0.0167655	0.00199859	0.00267885	0.00191347	0	NA
chrX	Dmrtc1c1	0.0441756	0.0373967	0.00667802	0.00239507	0.00199917	0.00803885	0	0	NA
chrX	Dmrtc1c2	0.0372005	0.0311639	0.013356	0.0167655	0.00199859	0.00267885	0.00191347	0	NA
chrX	Dmrtc1c2	0.0441756	0.0373967	0.00667802	0.00239507	0.00199917	0.00803885	0	0	NA
chrX	Drp2	0.806786	1.17176	0.503078	0.459854	0.659883	0.769321	0.388866	0.292436	NA
chrX	Dusp21	0.562658	0.620162	0.527564	0.431113	0.593264	0.727032	0.503083	0.576214	NA
chrX	Dusp9	3.53172	4.16662	2.81145	3.90397	2.34558	2.78135	1.8031	2.5785	NA
chrX	E530001F21Rik	0.990463	0.938035	0.434072	0.304174	0.358648	0.53045	0.224969	0.229316	NA
chrX	Eda	1.75307	2.13161	1.15085	1.4562	0.71248	0.709355	0.32225	0.252321	NA
chrX	Eda2r	1.01371	0.91622	0.400681	0.265853	0.66552	0.695438	0.292873	0.202125	NA
chrX	Efhc2	0.437106	0.585882	0.487496	0.261063	0.384204	0.384209	0.289695	0.208898	NA
chrX	Egfl6	1.7275	2.23445	1.3267	1.69571	0.782154	0.902567	0.543315	0.482605	NA
chrX	Eras	2.04138	2.18459	1.50256	2.03342	3.03993	3.37106	2.22293	3.02204	NA
chrX	Esx1	4.38733	5.33527	3.41247	4.51711	4.0747	4.65373	3.11551	3.94385	NA
chrX	Etd	0.718435	0.828961	0.418489	0.328125	0.617037	0.721244	0.36556	0.315323	NA
chrX	F8	0.867237	1.02218	0.442976	0.285014	0.436955	0.483046	0.264058	0.20877	NA
chrX	F9	0.518482	0.554718	0.296059	0.237112	0.63027	0.670935	0.373408	0.276875	NA
chrX	Fam122c	0.806786	0.635744	0.385099	0.474224	0.745494	0.775407	0.456796	0.385	NA
chrX	Fam46d	0.474306	0.601464	0.258217	0.122149	0.650599	0.654613	0.343371	0.252085	NA
chrX	Fam47c	0.290629	0.274243	0.298285	0.227532	0.321667	0.294998	0.27555	0.366237	NA
chrX	Fate1	0.792836	0.919336	0.353935	0.404767	0.729603	0.860351	0.37837	0.36416	NA
chrX	Fgf13	0.711459	0.654443	0.327223	0.323335	0.635348	0.670449	0.345953	0.292967	NA
chrX	Fgf16	3.36199	4.46579	2.74689	3.73871	1.75534	2.0271	1.22859	1.54599	NA
chrX	Figf	0.741685	0.797797	0.360613	0.311359	0.733691	0.740129	0.378732	0.37247	NA
chrX	Fmr1nb	0.316204	0.186984	0.195889	0.143704	0.362779	0.366772	0.273549	0.194759	NA
chrX	Fmr1os	0.641709	0.863241	0.427394	0.287409	0.538221	0.553084	0.38402	0.294379	NA
chrX	Fnd3c2	0.885837	0.80403	0.458558	0.32094	0.600232	0.619656	0.314541	0.272029	NA
chrX	Fndc3c1	2.88304	3.56827	1.99005	2.65853	0.838248	0.886628	0.444402	0.425247	NA
chrX	Foxp3	0.641709	0.707421	0.44075	0.347286	0.46865	0.5573	0.364615	0.214153	NA
chrX	Foxr2	1.18809	1.34317	0.69674	0.560447	1.18845	1.20369	0.630128	0.572816	NA
chrX	Frmpd3	0.995113	1.28707	0.560954	0.567632	0.991538	1.10349	0.465018	0.473219	NA
chrX	Frmpd4	0.711459	0.938035	0.380647	0.299384	0.672604	0.724347	0.321991	0.251564	NA
chrX	Fthl17	0.00930012	0.00311639	0.00445202	0.00718522	0.0658028	0	0.0315001	0.0169463	NA
chrX	G530011O06Rik	0.34178	0.42383	0.224827	0.356866	0.104401	0.144761	0.0930615	0.07417	NA
chrX	Gabra3	1.08114	1.2933	0.558728	0.459854	0.485075	0.517617	0.25467	0.181711	NA
chrX	Gabre	0.71611	1.01906	0.556502	0.615534	0.745516	0.873816	0.386236	0.352404	NA
chrX	Gabrq	1.44152	1.63299	0.881499	1.0203	0.951895	0.991523	0.5695	0.509666	NA
chrX	Gja6	0.769585	0.819612	0.336127	0.189211	0.890077	0.821864	0.348983	0.15427	NA
chrX	Gjb1	1.06719	1.07516	0.500852	0.376026	1.78334	2.09735	1.25853	1.35412	NA
chrX	Glod5	0.637058	0.607697	0.51866	0.589188	0.624694	0.677705	0.537345	0.468557	NA
chrX	Glra2	0.444081	0.50174	0.316093	0.215557	0.393423	0.425416	0.270744	0.195705	NA
chrX	Glra4	0.795161	0.925569	0.331675	0.194001	0.647271	0.692029	0.316213	0.190971	NA
chrX	Gm10057	0	0	0	0	0.00574168	0.0066465	0.00824571	0.00725888	NA
chrX	Gm10058	0.0116252	0.00623279	0.00667802	0.00239507	0.0250709	0.0187369	0.0312683	0.0199576	NA
chrX	Gm10058	0	0	0	0	0.0153062	0.0118154	0.0181661	0.0118742	NA
chrX	Gm10096	0.0116252	0.00623279	0.00667802	0.00239507	0.0250708	0.0187368	0.0312681	0.0199574	NA
chrX	Gm10096	0	0	0	0	0.0153061	0.0118153	0.018166	0.0118742	NA
chrX	Gm10147	0.0116252	0.00623279	0.00667802	0.00239507	0.0250709	0.0187368	0.0312683	0.0199576	NA
chrX	Gm10147	0	0	0	0	0.0153062	0.0118154	0.0181661	0.0118742	NA
chrX	Gm10230	0.0116252	0.00623279	0.00667802	0.00239507	0.0250709	0.0187368	0.0312683	0.0199575	NA
chrX	Gm10230	0	0	0	0	0.0153062	0.0118154	0.0181661	0.0118742	NA
chrX	Gm10439	0.00697509	0.00311639	0.00667802	0	0.0657323	0.0805408	0.0502191	0.0324883	NA
chrX	Gm10486	0.0116252	0.00623279	0.00667802	0.00239507	0.0250708	0.0187367	0.0312681	0.0199574	NA
chrX	Gm10486	0	0	0	0	0.0153061	0.0118153	0.018166	0.0118742	NA
chrX	Gm10487	0.00930012	0.00934918	0.0155821	0.0119754	0.0264698	0.0197718	0.0330589	0.0211101	NA
chrX	Gm10487	0	0	0	0	0.0042495	0.00327222	0.00494005	0.00330338	NA
chrX	Gm10488	0.0116252	0.00623279	0.00667802	0.00239507	0.025071	0.0187369	0.0312684	0.0199576	NA
chrX	Gm10488	0	0	0	0	0.00219233	0.00187915	0.00285567	0.00159928	NA
chrX	Gm10921	0.00697509	0	0.00890403	0	0	0	0	0	NA
chrX	Gm10921	0	0	0	0	0.258935	0.267669	0.217409	0.174512	NA
chrX	Gm10922	0.0186002	0.00623279	0.013356	0.00958029	0.0284698	0	0.00681431	0.0219956	NA
chrX	Gm1140	0.0232503	0.0280476	0.0489722	0.0119754	0.00130951	0	0	0.00134896	NA
chrX	Gm1140	0.0232503	0.0280476	0.0489722	0.0119754	0	0	0.00250512	0	NA
chrX	Gm1141	0.664959	0.794681	0.327223	0.289804	0.628536	0.696145	0.33889	0.294769	NA
chrX	Gm14345	0.00465006	0.00311639	0.013356	0	0.25419	0.262696	0.21362	0.171392	NA
chrX	Gm14345	0.00465006	0	0.00222601	0.00239507	0.00860804	0.00697084	0.0103447	0.00568065	NA
chrX	Gm14346	0.00465006	0.00311639	0.013356	0	0.25419	0.262696	0.21362	0.171392	NA
chrX	Gm14346	0.00930012	0.0124656	0.00890403	0.0119754	0.231447	0.238451	0.195683	0.156407	NA
chrX	Gm14347	0.0558007	0.0623279	0.109074	0.064667	0	0	0.0545145	0.051323	NA
chrX	Gm14351	0.00465006	0.00311639	0.013356	0	0.25419	0.262696	0.21362	0.171392	NA
chrX	Gm14351	0.00930012	0.0124656	0.00890403	0.0119754	0.231447	0.238451	0.195683	0.156407	NA
chrX	Gm14374	0.0116252	0	0.01113	0.0167655	0	0	0	0	NA
chrX	Gm14379	1.33689	1.70467	1.00616	1.33405	1.46879	1.86277	1.26119	1.49268	NA
chrX	Gm14458	0.0697509	0.0716771	0.0712322	0.067062	0	0	0	0	NA
chrX	Gm14459	0.111602	0.143354	0.124656	0.107778	0.0806073	0.0840337	0.118824	0.0738094	NA
chrX	Gm14474	0.0348755	0.0436295	0.0178081	0.0167655	0	0.0763199	0.0545145	0.0586548	NA
chrX	Gm14475	0.251103	0.236846	0.155821	0.148495	0.0288182	0.0408134	0.0156174	0.0156834	NA
chrX	Gm14476	0.251103	0.236846	0.155821	0.148495	0.0288182	0.0408134	0.0156174	0.0156834	NA
chrX	Gm14477	0.251103	0.236846	0.155821	0.148495	0.0288182	0.0408134	0.0156174	0.0156834	NA
chrX	Gm14478	0.0139502	0.0186984	0.00445202	0.00718522	0	0	0	0	NA
chrX	Gm14479	0.251103	0.236846	0.155821	0.148495	0.0288182	0.0408134	0.0156174	0.0156834	NA
chrX	Gm14482	0.0488256	0.0841426	0.0200341	0.033531	0.0222322	0.0255423	0.00608153	0.00654342	NA
chrX	Gm14483	0.258078	0.239962	0.162499	0.15089	0.0292837	0.0560727	0.0173559	0.0258564	NA
chrX	Gm14484	0.0348755	0.0373967	0.00890403	0.00718522	0	0	0	0	NA
chrX	Gm14499	0.0395255	0.0249311	0.0244861	0.0191606	0	0	0	0	NA
chrX	Gm14499	0.0348755	0.0529787	0.0311641	0.0311359	0	0	0	0	NA
chrX	Gm14501	0.125552	0.0841426	0.126882	0.107778	0	0	0	0.0533226	NA
chrX	Gm14511	0.0348755	0.0529787	0.0311641	0.0311359	0	0	0	0	NA
chrX	Gm14525	0.0139502	0.0186984	0.0155821	0.0191606	0.0294337	0.0237964	0.0272855	0.0173259	NA
chrX	Gm14625	0.0813761	0.0436295	0.0690062	0.0574817	0.0946315	0.0864314	0.0994207	0.0776407	NA
chrX	Gm14632	0.0116252	0.00623279	0.00667802	0.00239507	0.0250709	0.0187368	0.0312683	0.0199575	NA
chrX	Gm14632	0	0	0	0	0.0153062	0.0118154	0.0181661	0.0118742	NA
chrX	Gm14634	1.09276	1.44289	0.654446	0.582003	0.565169	0.603438	0.455389	0.335144	NA
chrX	Gm14635	0.75331	0.763517	0.498626	0.447879	0.622432	0.787597	0.501137	0.451378	NA
chrX	Gm14685	0.0116252	0.0467459	0.013356	0.00958029	0.00450515	0.00905782	0.00431327	0	NA
chrX	Gm14685	0.0255753	0.0342803	0.00890403	0.0191606	0.00225257	0.0271735	0.00646991	0.00928173	NA
chrX	Gm14692	0.0232503	0.0280476	0.0489722	0.0119754	0.00132091	0	0	0.00136071	NA
chrX	Gm14692	0.0232503	0.0280476	0.0489722	0.0119754	0	0	0.00252692	0	NA
chrX	Gm14718	0.697509	0.863241	0.338353	0.392792	0.731079	0.674941	0.335687	0.322758	NA
chrX	Gm14725	0.304579	0.330338	0.186985	0.124544	0.235873	0.225826	0.225827	0.086778	NA
chrX	Gm14743	0.197628	0.208798	0.140238	0.0694571	0.0664295	0.0376707	0.0342463	0.0289514	NA
chrX	Gm14744	0.348755	0.373967	0.207019	0.203581	0.298781	0.244539	0.141762	0.141634	NA
chrX	Gm14781	0.0999763	0.143354	0.0511982	0.0574817	0.0641757	0.0967713	0.0345614	0.0371863	NA
chrX	Gm14812	1.27412	1.1967	0.576536	0.570027	1.10319	1.13502	0.511437	0.486025	NA
chrX	Gm14819	0.0116252	0.00623279	0.00667802	0.00239507	0.0250709	0.0187368	0.0312683	0.0199575	NA
chrX	Gm14819	0	0	0	0	0.0153062	0.0118154	0.0181661	0.0118742	NA
chrX	Gm14827	0.967213	1.13125	0.387325	0.275433	0.709237	0.770989	0.288722	0.201347	NA
chrX	Gm14858	3.76655	4.81171	2.93388	4.5195	2.17046	2.48248	1.51346	1.87366	NA
chrX	Gm14920	0.106951	0.0997246	0.138013	0.124544	0.200434	0	0.268656	0.123883	NA
chrX	Gm15008	0.599858	0.794681	0.458558	0.443088	0.544929	0.941411	0.510127	0.274435	NA
chrX	Gm15023	0.0139502	0.0311639	0.00890403	0.00239507	0.0218287	0.0157545	0.00964568	0.00691884	NA
chrX	Gm15023	0.0279004	0.0529787	0.01113	0.0263458	0.0151085	0.0247511	0.00482168	0	NA
chrX	Gm15080	0.0651009	0.0654443	0.0467462	0.0119754	0.0326345	0.0349006	0.0189462	0.0150206	NA
chrX	Gm15085	0.0651009	0.0654443	0.0467462	0.0119754	0.00795131	0.0095819	0.00611158	0.00383585	NA
chrX	Gm15091	0.00465006	0.0218148	0.00667802	0.00479014	0.0341285	0.0409976	0.0212696	0.0165833	NA
chrX	Gm15093	0	0	0	0	0.00762344	0.00941615	0.00608421	0.00378477	NA
chrX	Gm15097	0.0395255	0.0560951	0.0155821	0.0239507	0.00793545	0.0128523	0.00633123	0.00579027	NA
chrX	Gm15104	0.504532	0.601464	0.356161	0.313754	0.60653	0.541982	0.290349	0.104134	NA
chrX	Gm15107	0.118577	0.127772	0.0779103	0.0502965	0.00983144	0.0153032	0.00668	0.00947422	NA
chrX	Gm15114	0	0.00623279	0	0	0	0	0	0	NA
chrX	Gm15127	0	0	0	0	0.0171556	0.0214524	0.013615	0.0089069	NA
chrX	Gm15140	0.0209253	0.0405131	0.0244861	0.0263458	0.0480249	0.0496128	0.0596613	0.0387327	NA
chrX	Gm16404	0.134852	0.149587	0.115752	0.0958029	0.131543	0.115326	0.115644	0.0792581	NA
chrX	Gm16405	0.0279004	0.0218148	0.00667802	0.0119754	0	0	0	0	NA
chrX	Gm16430	0.0279004	0.0218148	0.00667802	0.0119754	0	0	0	0	NA
chrX	Gm16445	0.137177	0.124656	0.162499	0.110173	0.135721	0.134271	0.17016	0.103193	NA
chrX	Gm1720	0.823061	0.769749	0.369517	0.349681	0.775624	0.875435	0.410948	0.373896	NA
chrX	Gm1993	0.0465006	0.0467459	0.0445202	0.0431113	0.052117	0.0442988	0.0547653	0.0458304	NA
chrX	Gm2012	0.0186002	0.0124656	0.0356161	0.0263458	0.0206221	0.0135135	0.0210601	0.012274	NA
chrX	Gm2030	0.0302254	0.0249311	0.0578762	0.0215556	0.041522	0.0188244	0.0350767	0.0188704	NA
chrX	Gm21637	0.00465006	0.00311639	0.0178081	0.00718522	0.0253344	0.0188772	0.0295055	0.0195315	NA
chrX	Gm21637	0.00232503	0.00623279	0.00445202	0.00239507	0	0	0	0	NA
chrX	Gm21950	0.0441756	0.0342803	0.0422942	0.064667	0.065941	0	0.0841768	0.0377375	NA
chrX	Gm21951	0.0209253	0.0186984	0.0356161	0.0215556	0.0290478	0	0.00695265	0.0224421	NA
chrX	Gm22650	0.425481	0.545369	0.255991	0.16047	0.398577	1.24656	0.508802	0.684307	NA
chrX	Gm2799	0.0116252	0.00934918	0.013356	0.00718522	0.0163795	0.012197	0.0196848	0.0131741	NA
chrX	Gm2825	0.00930012	0.0124656	0.01113	0.00718522	0	0	0.00684926	0.00736945	NA
chrX	Gm2837	0.130202	0.177635	0.200341	0.112568	0.161378	0.0961356	0.223173	0.147768	NA
chrX	Gm2863	0.0209253	0.00934918	0.0200341	0.0119754	0.0143006	0.019168	0.00684574	0.00736568	NA
chrX	Gm2913	0.0116252	0	0.013356	0.0167655	0.237758	0.245098	0.200765	0.160593	NA
chrX	Gm2927	0.0348755	0.0124656	0.0333901	0.0191606	0.0430783	0.00962345	0.0274957	0.007396	NA
chrX	Gm2933	0.0186002	0.015582	0.0178081	0.00718522	0.0193728	0.0151964	0.0226577	0.0150807	NA
chrX	Gm35612	0.660309	0.532903	0.267121	0.366446	0.600948	0.575562	0.334298	0.303256	NA
chrX	Gm362	0.453381	0.592115	0.316093	0.138914	0.488421	0.779712	0.388807	0.130024	NA
chrX	Gm364	0.611483	0.704305	0.391777	0.397582	0.640892	0.66717	0.380269	0.366737	NA
chrX	Gm3701	0.00697509	0	0.00890403	0	0	0	0	0	NA
chrX	Gm3701	0.0209253	0.0249311	0.0222601	0.0119754	0.00980059	0.00780199	0.0130379	0.00761371	NA
chrX	Gm3706	0	0	0	0	0.024318	0.0189995	0.0319105	0.0207846	NA
chrX	Gm3706	0.00930012	0.0124656	0.00890403	0.0119754	0.231447	0.238451	0.195683	0.156407	NA
chrX	Gm3750	0	0	0	0	0.024318	0.0189995	0.0319105	0.0207846	NA
chrX	Gm3750	0.00930012	0.0124656	0.00890403	0.0119754	0.231447	0.238451	0.195683	0.156407	NA
chrX	Gm3763	0.0139502	0	0.0244861	0.0191606	0.0358986	0	0.0137479	0.044376	NA
chrX	Gm382	0.192978	0.143354	0.198115	0.105383	0.173107	0.132364	0.236366	0.11549	NA
chrX	Gm38425	0.332479	0.352152	0.193663	0.17484	0.342336	0.286785	0.146319	0.132243	NA
chrX	Gm41	0.799811	0.810262	0.353935	0.234717	0.775173	0.83082	0.307245	0.226425	NA
chrX	Gm4297	0.0604508	0.0560951	0.0667802	0.0502965	0.0662528	0.0541698	0.0621625	0.0484565	NA
chrX	Gm44	0.381305	0.507972	0.309415	0.146099	0.57599	0.640226	0.484207	0.231548	NA
chrX	Gm4836	0.00930012	0.00934918	0.0155821	0.0119754	0.0264698	0.0197718	0.0330589	0.0211101	NA
chrX	Gm4836	0	0	0	0	0.0042495	0.00327222	0.00494005	0.00330338	NA
chrX	Gm4906	0.404555	0.426946	0.178081	0.244297	0.676373	0.963249	0.485674	0.696748	NA
chrX	Gm4907	0.241803	0.221264	0.276025	0.177235	0.246213	0.203573	0.269144	0.203098	NA
chrX	Gm4984	0.569633	0.504856	0.304963	0.131729	0.713869	0.777437	0.299016	0.153203	NA
chrX	Gm5071	0.0395255	0.0405131	0.0200341	0.00958029	0.0539138	0.0722642	0.0258088	0.0416534	NA
chrX	Gm5072	0.0883512	0.0623279	0.0378421	0.0502965	0.184406	0.203516	0.118706	0.0766652	NA
chrX	Gm5124	0.918387	1.30265	0.890403	1.02749	1.02029	1.3974	0.96263	1.116	NA
chrX	Gm5126	1.56707	1.97891	0.752391	1.1185	2.14668	3.36691	1.16566	1.96711	NA
chrX	Gm5127	0.697509	0.791564	0.276025	0.282619	0.597997	0.591315	0.30388	0.239522	NA
chrX	Gm5128	0.00232503	0	0	0	0.0137984	0.00369898	0.00132107	0.00710704	NA
chrX	Gm5132	0.348755	0.317872	0.247087	0.141309	0.904179	0.562682	0.401918	0.332649	NA
chrX	Gm5166	0.444081	0.442528	0.195889	0.17484	0.455698	0.623799	0.243208	0.181778	NA
chrX	Gm5168	0.0651009	0.0436295	0.0845883	0.0479014	0.0568323	0.0384976	0.0596774	0.0402886	NA
chrX	Gm5169	0.0232503	0.00934918	0.01113	0.0191606	0.0250222	0.00857974	0.0272993	0.0179833	NA
chrX	Gm5382	0.183677	0.199449	0.271573	0.119754	0.218826	0.256644	0.261883	0.169064	NA
chrX	Gm5634	0.106951	0.180751	0.0890403	0.0958029	0	0	0	0	NA
chrX	Gm5635	0.153452	0.180751	0.1113	0.143704	0.11419	0.102038	0.0546632	0.176445	NA
chrX	Gm5640	0.0325504	0.0373967	0.0267121	0.0239507	0.0321088	0.03443	0.0225436	0.0264608	NA
chrX	Gm5643	0.602183	0.564067	0.304963	0.328125	0.571531	0.474742	0.32369	0.273644	NA
chrX	Gm5925	0.0372005	0.0405131	0.0779103	0.0407162	0.0713565	0.0478219	0.0478222	0.0147012	NA
chrX	Gm5934	0.0651009	0.0311639	0.0578762	0.0694571	0.0505116	0.019559	0.0591071	0.0364233	NA
chrX	Gm5935	0.0418506	0.0405131	0.0422942	0.0287409	0.051355	0.0373916	0.0485608	0.040493	NA
chrX	Gm5936	0.0488256	0.087259	0.0333901	0.033531	0.0971587	0.118114	0.0519186	0.0372412	NA
chrX	Gm5938	0.453381	0.45811	0.222601	0.210766	0.551	0.53781	0.235361	0.244504	NA
chrX	Gm5941	0.446406	0.476808	0.209245	0.203581	0.610679	0.741796	0.127896	0.294879	NA
chrX	Gm595	0.660309	0.679374	0.449654	0.220347	0.702743	0.754682	0.405309	0.332223	NA
chrX	Gm6121	0	0	0	0	0.00547639	0.00326239	0.00932115	0.00940227	NA
chrX	Gm614	0.864912	1.00036	0.469688	0.34489	0.858555	0.671883	0.408442	0.302131	NA
chrX	Gm6268	0.669609	0.579649	0.356161	0.239507	0.722378	0.650792	0.317461	0.195184	NA
chrX	Gm6377	0.502207	0.479925	0.304963	0.184421	0.502812	0.461125	0.336616	0.155777	NA
chrX	Gm648	0.74866	0.891289	0.411811	0.450274	0.85896	0.93606	0.472925	0.448684	NA
chrX	Gm6568	0.40223	0.405131	0.267121	0.237112	0.309349	0.375152	0.225657	0.197271	NA
chrX	Gm6592	0.262728	0.289825	0.244861	0.129334	0.23358	0.29976	0.206978	0.110069	NA
chrX	Gm6760	0.248778	0.255544	0.253765	0.201186	0.122986	0.353244	0.319603	0.343877	NA
chrX	Gm6787	0.35108	0.451877	0.333901	0.292199	0.494749	0.630085	0.438951	0.412506	NA
chrX	Gm6812	0.248778	0.277359	0.189211	0.126939	0.102424	0.274572	0.137287	0.0633059	NA
chrX	Gm6880	0.37433	0.542253	0.260443	0.205976	0.350948	0.386399	0.228001	0.167849	NA
chrX	Gm6890	0.260404	0.305407	0.166951	0.131729	0.276351	0.488943	0.126999	0.148031	NA
chrX	Gm6938	0.604508	0.663792	0.41849	0.332915	0.345688	0.431795	0.296564	0.218894	NA
chrX	Gm7073	0.423156	0.560951	0.365065	0.275433	0.386428	0.465046	0.278472	0.251825	NA
chrX	Gm7134	0.367355	0.585882	0.318319	0.15568	0.336568	0.66891	0.283344	0.107599	NA
chrX	Gm715	2.03673	2.91071	1.47584	2.20107	3.32312	5.11924	2.31991	4.16018	NA
chrX	Gm7173	0.523132	0.72612	0.358387	0.246693	0.469319	0.514342	0.301606	0.203234	NA
chrX	Gm732	0.488256	0.645094	0.253765	0.239507	0.413033	0.615897	0.182892	0.319107	NA
chrX	Gm773	0.272029	0.361502	0.276025	0.213162	0.311618	0.371453	0.247366	0.187617	NA
chrX	Gm7903	0.00232503	0	0	0	0.0137984	0.00369898	0.00132107	0.00710704	NA
chrX	Gm8787	0.420831	0.539136	0.287155	0.189211	0.469799	0.48042	0.259308	0.196084	NA
chrX	Gm8817	0.869562	0.944267	0.347257	0.275433	0.814198	0.869817	0.405197	0.259507	NA
chrX	Gm9	0.927687	1.08762	0.52979	0.644274	0.933674	1.00117	0.594186	0.644972	NA
chrX	Gm9112	0.795161	0.878823	0.349483	0.364051	0.944265	1.07462	0.460553	0.458826	NA
chrX	Gm9159	0.792836	0.925569	0.465236	0.249088	0.697509	0.756434	0.449249	0.189428	NA
chrX	Gmcl1l	0.0162752	0.00934918	0.0200341	0.00239507	0	0.0286931	0.0136635	0	NA
chrX	Gpm6b	2.0716	2.64582	1.55821	2.08132	0.787801	0.878041	0.442529	0.403277	NA
chrX	Gpr101	1.82747	2.08487	1.04177	1.33405	1.30451	1.6483	0.712071	0.940463	NA
chrX	Gpr119	0.816086	0.857008	0.605474	0.526916	0.770479	0.811221	0.573283	0.517336	NA
chrX	Gpr143	1.40432	1.61429	0.741261	0.941264	1.01993	1.16349	0.522728	0.624264	NA
chrX	Gpr165	1.11601	1.1967	0.414038	0.49578	0.998966	0.972656	0.419562	0.373762	NA
chrX	Gpr173	1.65775	1.79816	0.865917	1.1185	1.10693	1.22711	0.621529	0.646076	NA
chrX	Gpr50	3.17832	4.10741	2.48868	2.7208	2.67227	3.12364	1.94452	2.13076	NA
chrX	Gprasp2	1.06254	1.19046	0.609926	0.756843	0.756645	0.909153	0.43137	0.562508	NA
chrX	Grpr	0.878862	0.841426	0.409585	0.337705	0.727622	0.768119	0.306757	0.26629	NA
chrX	Gucy2f	1.17182	1.14372	0.743487	0.869411	0.806907	0.849189	0.409486	0.371696	NA
chrX	H2afb2	0.199953	0.180751	0.244861	0.110173	0.440954	0.161193	0.268656	0.0825887	NA
chrX	H2afb3	0.218553	0.1901	0.249313	0.201186	0.0801735	0.322386	0.0383795	0.165177	NA
chrX	H2bfm	0.327829	0.358385	0.258217	0.153285	0.46545	0.409974	0.458358	0.136992	NA
chrX	Hdx	0.648684	0.747935	0.336127	0.378422	0.499169	0.522706	0.277913	0.200919	NA
chrX	Heph	0.688209	0.913103	0.345031	0.33531	0.550747	0.607682	0.310092	0.22597	NA
chrX	Hs6st2	2.90861	3.83628	2.30614	2.82379	0.789955	0.820414	0.407565	0.381664	NA
chrX	Hsf3	0.655659	0.747935	0.378421	0.311359	0.572419	0.577573	0.291386	0.255891	NA
chrX	Htr2c	2.23203	2.86085	1.70735	2.25376	0.447922	0.48752	0.300271	0.234319	NA
chrX	Hypm	0.490582	0.585882	0.242635	0.234717	0.705064	0.64128	0.361626	0.337212	NA
chrX	Igsf1	1.01371	1.15307	0.520886	0.426323	0.842936	0.999525	0.412739	0.401567	NA
chrX	Il13ra2	0.437106	0.464343	0.271573	0.234717	0.443391	0.486325	0.296833	0.20747	NA
chrX	Il1rapl1	1.04394	1.03153	0.456332	0.414348	0.553366	0.533506	0.257628	0.174802	NA
chrX	Il1rapl2	1.68332	1.86049	0.908211	1.1688	0.474111	0.495986	0.252951	0.177021	NA
chrX	Irs4	3.00162	3.58697	1.95666	2.54357	1.86297	2.0605	1.12334	1.40471	NA
chrX	Kcnd1	0.825386	0.835194	0.61883	0.67062	0.486143	0.473898	0.373454	0.300869	NA
chrX	Kcne1l	1.90885	2.11292	1.10855	1.64062	2.63375	3.8276	1.85655	3.13049	NA
chrX	Kir3dl1	0.316204	0.336571	0.146917	0.102988	0.501215	0.470039	0.268595	0.182384	NA
chrX	Kir3dl2	0.35573	0.417597	0.198115	0.153285	0.333179	0.385846	0.17034	0.133168	NA
chrX	Kis2	1.43687	1.79504	1.01061	1.07539	1.55231	1.79526	1.26261	1.47879	NA
chrX	Klhl13	0.706809	0.944267	0.616604	0.716127	0.285869	0.286479	0.27003	0.207063	NA
chrX	Klhl34	0.930012	1.1967	0.734583	0.593978	0.903097	1.01111	0.574727	0.547237	NA
chrX	Klhl4	0.411531	0.448761	0.307189	0.253878	0.30939	0.298796	0.226353	0.17467	NA
chrX	LOC100504039	0.413855	0.507972	0.289381	0.208371	0.645331	0.775365	0.420247	0.401258	NA
chrX	LOC101055749	0.213903	0.211915	0.211471	0.143704	0.358847	0.270555	0.193255	0.415865	NA
chrX	Lancl3	1.76702	2.38092	1.30221	1.72445	0.538034	0.619866	0.399232	0.352125	NA
chrX	Ldoc1	0.448731	0.470575	0.365065	0.263458	0.449332	0.560251	0.340154	0.301402	NA
chrX	Lhfpl1	0.755635	0.716771	0.385099	0.337705	0.525491	0.525468	0.277224	0.192716	NA
chrX	Lpar4	1.07184	0.987897	0.500852	0.457459	0.763976	0.747935	0.370247	0.362644	NA
chrX	Lrch2	1.15089	1.49899	0.752391	0.893362	0.476814	0.541288	0.29942	0.215762	NA
chrX	Luzp4	0.0232503	0.015582	0.00445202	0	0.0476597	0.051735	0.029563	0.0176329	NA
chrX	Magea1	0.0488256	0.0779099	0.0712322	0.0526916	0	0.1176	0.0735003	0.0338925	NA
chrX	Magea10	0.562658	0.788448	0.273799	0.241902	0.626346	0.835786	0.275741	0.279401	NA
chrX	Magea2	0.118577	0.0966082	0.126882	0.110173	0.0343488	0.0306933	0.0526174	0.0306657	NA
chrX	Magea3	0.237153	0.261777	0.184759	0.146099	0.151222	0.219583	0.229237	0.129814	NA
chrX	Magea4	0.695184	0.751051	0.342805	0.258668	0.676908	0.710064	0.366305	0.242539	NA
chrX	Magea5	0.216228	0.218148	0.146917	0.107778	0.215174	0.182734	0.174558	0.0846017	NA
chrX	Magea6	0.213903	0.180751	0.186985	0.119754	0.278473	0.168854	0.228525	0.170751	NA
chrX	Magea8	0.151127	0.134005	0.169177	0.0934078	0.175831	0.187429	0.196179	0.0841461	NA
chrX	Mageb1	0.0813761	0.0966082	0.0779103	0.0574817	0.0732293	0.130872	0.105166	0.0377177	NA
chrX	Mageb1	0.104626	0.15582	0.0801363	0.0766423	0.0488196	0.0490771	0.0233702	0.0628628	NA
chrX	Mageb16	0.602183	0.766633	0.298285	0.237112	0.463318	0.451507	0.263214	0.170818	NA
chrX	Mageb16-ps1	0.832361	0.666908	0.311641	0.306569	0.709128	0.590701	0.264666	0.313657	NA
chrX	Mageb18	0.520807	0.523554	0.264895	0.196396	0.436533	0.462467	0.248147	0.170851	NA
chrX	Mageb2	0.072076	0.0966082	0.0734583	0.0526916	0.0561941	0.0941509	0.107602	0.0434152	NA
chrX	Mageb2	0.104626	0.15582	0.0801363	0.0766423	0	0.0376604	0.0134502	0	NA
chrX	Mageb4	0.451056	0.551602	0.240409	0.146099	0.45144	0.526714	0.129888	0.125296	NA
chrX	Mageb5	0.0976513	0.105957	0.0645542	0.0407162	0.0745335	0.0777017	0.0594659	0.017062	NA
chrX	Magee2	1.36479	1.33693	0.614378	0.711337	1.76486	1.80848	0.795827	0.812836	NA
chrX	Mageh1	1.46012	1.69532	0.946053	1.08257	2.83394	3.7049	1.53814	2.65205	NA
chrX	Magix	0.73006	0.819612	0.538694	0.622719	0.614181	0.672919	0.553336	0.451409	NA
chrX	Mamld1	3.26899	3.91731	2.35957	3.38663	0.925454	0.969805	0.480353	0.474191	NA
chrX	Maob	0.460356	0.495507	0.340579	0.32094	0.357125	0.366231	0.267403	0.20435	NA
chrX	Map7d2	2.62729	3.54957	2.23936	3.07048	0.799445	0.909542	0.5281	0.495139	NA
chrX	Mcf2	1.66937	2.37781	1.29331	1.48494	0.561705	0.620475	0.351869	0.285812	NA
chrX	Mid1	0.795161	0.80403	0.467462	0.364051	0.822087	0.850179	0.476991	0.476775	NA
chrX	Mid2	0.941638	1.07204	0.445202	0.555657	0.884874	0.926287	0.465812	0.449276	NA
chrX	Mir105	0.295279	0.408248	0.244861	0.0958029	0.348755	2.10357	1.3356	0.538891	NA
chrX	Mir106a	1.13694	1.44289	0.810267	0.845461	1.50233	1.15067	1.02739	0.442167	NA
chrX	Mir1264	0.36038	0.370851	0.316093	0.244297	0	1.08711	0.776514	0.334196	NA
chrX	Mir1298	0.474306	0.607697	0.296059	0.234717	0.854093	0.953998	0.954003	0.733186	NA
chrX	Mir188	0.590558	0.5703	0.273799	0.189211	0.4103	0.824928	0.392825	0.42266	NA
chrX	Mir18b	1.10904	1.37121	0.796911	0.82151	0.840373	0.675844	1.60916	0.692551	NA
chrX	Mir1906-1	0.304579	0.41448	0.151368	0.100593	0	0.23373	0	0	NA
chrX	Mir1906-2	0.304579	0.41448	0.151368	0.100593	0	0.23373	0	0	NA
chrX	Mir1912	0.418506	0.42383	0.358387	0.246693	0.962082	0.429847	0.153518	0.330355	NA
chrX	Mir19b-2	1.06486	1.24967	0.727905	0.759238	1.32859	3.11639	0.318001	0.171077	NA
chrX	Mir201	0.216228	0.162052	0.173629	0.191606	0.422733	0.566617	0.404729	0.217734	NA
chrX	Mir20b	1.08579	1.312	0.752391	0.773608	2.09253	0.701189	0.834753	0.898152	NA
chrX	Mir2137	1.09509	1.34005	0.621056	0.620324	1.9023	0.849926	1.21419	1.08867	NA
chrX	Mir221	0.304579	0.236846	0.287155	0.15568	0.881064	0.590475	0.56236	0.151268	NA
chrX	Mir222	0.323179	0.252428	0.287155	0.17005	1.41268	0.236688	0	0.909521	NA
chrX	Mir223	0.637058	0.679374	0.347257	0.232322	0.887739	0.849926	1.57844	1.04512	NA
chrX	Mir224	0.78121	0.894405	0.347257	0.222742	1.87137	1.14014	0.488636	0.525748	NA
chrX	Mir3110	0.662634	0.797797	0.356161	0.33531	1.04626	1.63611	0.166951	0.718522	NA
chrX	Mir3112	0.706809	0.660676	0.318319	0.213162	0.510373	0.684087	0.488636	0.525748	NA
chrX	Mir322	1.43222	1.6735	0.763521	1.03946	3.23057	2.55872	0.84354	1.96648	NA
chrX	Mir3472	0.309229	0.49239	0.191437	0.136519	0.392963	0.790072	0.188113	0.202401	NA
chrX	Mir3475	0.902112	1.21539	0.48527	0.407162	1.07309	2.30134	1.02739	0.663251	NA
chrX	Mir351	1.32992	1.312	0.690062	0.8263	1.97275	1.51098	1.61892	1.3064	NA
chrX	Mir361	0.506857	0.60458	0.251539	0.146099	1.39502	2.40408	0.954003	0	NA
chrX	Mir362	0.451056	0.461226	0.276025	0.172445	0.435943	1.16865	0.208688	0.449076	NA
chrX	Mir3620	0.713785	0.897521	0.360613	0.292199	0.914766	4.29143	0.656855	0.235581	NA
chrX	Mir363	0.962563	1.07827	0.667802	0.687386	0.372005	2.74243	1.24656	0.383212	NA
chrX	Mir374b	0.520807	0.461226	0.324997	0.153285	0.587376	0.196825	0.70295	0	NA
chrX	Mir374c	0.525457	0.464343	0.329449	0.162865	0.569395	0.381599	1.09029	0	NA
chrX	Mir384	0.957913	1.18111	0.338353	0.378422	0.792624	1.69985	0.91064	0.489901	NA
chrX	Mir421	0.530107	0.467459	0.324997	0.15568	1.10133	0.984124	1.4059	0	NA
chrX	Mir448	0.467331	0.42383	0.253765	0.196396	1.24555	0.333899	0	0	NA
chrX	Mir450-1	0.925362	0.975431	0.478592	0.471829	1.07309	1.43834	1.02739	0.473751	NA
chrX	Mir450-2	0.934662	0.981664	0.487496	0.479015	1.61741	1.35495	0.96783	0.208267	NA
chrX	Mir450b	0.934662	0.978548	0.478592	0.457459	1.70124	0.228029	0.325757	0.700997	NA
chrX	Mir452	0.750985	0.87259	0.276025	0.184421	0.820599	2.85975	0.78565	0	NA
chrX	Mir463	0.230178	0.162052	0.198115	0.143704	0.372005	0	0.534242	0	NA
chrX	Mir465	0.162752	0.143354	0.173629	0.189211	0	0.252681	0.360974	0.38839	NA
chrX	Mir465b-1	0.076726	0.0467459	0.0556502	0.122149	0.00210062	0	0.00201115	0	NA
chrX	Mir465b-2	0.076726	0.0467459	0.0556502	0.122149	0.00210062	0	0.00201115	0	NA
chrX	Mir465c-1	0.00232503	0	0.00222601	0	0	0	0.00402109	0	NA
chrX	Mir465c-2	0.00232503	0	0.00222601	0	0	0	0.00402109	0	NA
chrX	Mir465d	0.158102	0.118423	0.0934923	0.0886177	0	0	0	0	NA
chrX	Mir470	0.202278	0.0934918	0.227053	0.098198	0.186002	0	0.356161	0	NA
chrX	Mir471	0.204603	0.15582	0.215923	0.186816	0.208212	0	0	0	NA
chrX	Mir500	0.367355	0.386433	0.247087	0.213162	0.60653	0.406486	0.435523	0.468601	NA
chrX	Mir501	0.432456	0.445644	0.280477	0.186816	0.639917	1.88699	0.857728	1.05471	NA
chrX	Mir503	1.35549	1.54885	0.725679	0.958029	2.35778	1.8435	0.940567	1.2144	NA
chrX	Mir504	0.697509	0.651326	0.329449	0.217952	1.41268	1.8935	1.35251	0.363808	NA
chrX	Mir509	0.190653	0.152703	0.209245	0.15089	0.558007	0	0.356161	0.191606	NA
chrX	Mir5116	0.639383	0.673141	0.391777	0.189211	1.55002	0.890398	0.212001	0.456204	NA
chrX	Mir5132	1.00209	1.05646	0.454106	0.366446	2.55426	2.37021	1.31679	0.607201	NA
chrX	Mir532	0.562658	0.567184	0.282703	0.189211	0.726572	1.75297	0.695627	0.299384	NA
chrX	Mir542	0.925362	0.953617	0.549824	0.598768	1.14884	0.439962	0.62852	1.35251	NA
chrX	Mir547	0.216228	0.162052	0.186985	0.194001	0	0	0.171231	0	NA
chrX	Mir5617	0.530107	0.751051	0.41849	0.574817	1.46844	2.29629	1.4059	2.0169	NA
chrX	Mir6382	0.560333	0.582766	0.316093	0.182026	0	0	0	0	NA
chrX	Mir6383	0.878862	1.01283	0.500852	0.347286	1.92416	0.805964	0.805968	0.247766	NA
chrX	Mir6384	0.853286	0.800913	0.494174	0.450274	1.60084	1.22612	0.656855	0	NA
chrX	Mir669m-2	0.881187	0.850776	0.398455	0.390397	0.543035	0.558429	0.33753	0.26685	NA
chrX	Mir672	0.74866	0.7604	0.385099	0.388002	0.418506	0.747935	1.46917	1.00593	NA
chrX	Mir676	0.832361	1.02529	0.454106	0.313754	1.72418	1.47066	0.450204	0	NA
chrX	Mir684-1	0.899787	1.28395	0.698967	0.917313	0.49236	0	0	0.507192	NA
chrX	Mir7091	0.741685	0.716771	0.316093	0.239507	1.94243	1.42013	1.01438	0.363808	NA
chrX	Mir7093	0.569633	0.688723	0.276025	0.304174	0.552483	0.925662	0.528952	0.711408	NA
chrX	Mir717	0.860262	0.863241	0.438524	0.253878	1.40782	0.857723	0.367598	0.659194	NA
chrX	Mir718	0.976513	1.05646	0.449654	0.359261	1.58525	0.849926	0.303546	1.633	NA
chrX	Mir741	0.244128	0.134005	0.195889	0.129334	0.196482	0	0.56434	0	NA
chrX	Mir742	0.195303	0.137121	0.282703	0.172445	0	0.575334	0.616433	1.3265	NA
chrX	Mir743	0.186002	0.1901	0.249313	0.16526	0	0.603173	0	0.463562	NA
chrX	Mir743b	0.172052	0.171402	0.276025	0.17484	0	0.242836	0.34691	0.746516	NA
chrX	Mir764	0.390605	0.45811	0.284929	0.205976	0.904179	1.38506	0.742003	0	NA
chrX	Mir7646	0.644034	0.673141	0.356161	0.16526	0.516674	0.692532	0.989337	0	NA
chrX	Mir767	0.34178	0.392666	0.253765	0.0958029	0.130376	1.04851	0.624114	0.134303	NA
chrX	Mir7673	1.03929	1.05334	0.327223	0.263458	3.0516	1.46081	1.87819	0.449076	NA
chrX	Mir871	0.255753	0.165169	0.211471	0.114963	0.724685	0.242836	0.693821	0	NA
chrX	Mir878	0.204603	0.205682	0.202567	0.205976	0.178848	0.239723	0.171231	0.921182	NA
chrX	Mir880	0.209253	0.171402	0.218149	0.153285	0.536546	1.43834	0.513694	0.184236	NA
chrX	Mir881	0.232503	0.230613	0.222601	0.215557	0	0.239723	0.171231	0.184236	NA
chrX	Mir883a	0.186002	0.130889	0.262669	0.15089	0.550665	0	0.527212	0	NA
chrX	Mir883b	0.160427	0.174518	0.220375	0.177235	0.178848	0	0.342463	0.368473	NA
chrX	Mir92-2	1.00906	1.14995	0.703418	0.730497	0.919793	0.821906	0.14677	0.157917	NA
chrX	Mir98	0.846311	0.909987	0.385099	0.244297	0.645842	1.90446	0.371001	0.13306	NA
chrX	Mirlet7f-2	0.848636	0.959849	0.358387	0.249088	1.68074	1.80225	0.965497	0.692551	NA
chrX	Morc4	2.00418	2.72684	1.47362	1.87774	0.903611	1.00707	0.4865	0.449615	NA
chrX	Mum1l1	1.12764	1.25902	0.58544	0.855041	0.75589	0.912051	0.428175	0.444441	NA
chrX	Mycs	0.211578	0.243079	0.224827	0.213162	0.188995	0.364151	0.271418	0.334621	NA
chrX	Nap1l2	1.60195	1.96333	1.02396	1.31489	2.25901	2.77677	1.27615	1.86386	NA
chrX	Nap1l3	0.585908	0.763517	0.505304	0.531706	0.661708	0.926645	0.543697	0.559557	NA
chrX	Ndp	0.964888	1.27149	0.61883	0.931683	0.517008	0.63173	0.369843	0.384248	NA
chrX	Nhs	2.33898	3.03848	1.57824	2.24418	0.883018	0.975	0.408151	0.351062	NA
chrX	Nlgn3	1.51825	1.6922	0.885951	0.967609	1.26088	1.38222	0.625876	0.725262	NA
chrX	Nox1	0.769585	0.928686	0.405133	0.416743	0.61924	0.627102	0.367588	0.278549	NA
chrX	Nr0b1	1.25319	1.5395	0.58544	0.677805	1.30741	1.54176	0.621063	0.7199	NA
chrX	Nrk	1.61125	1.9571	0.948279	1.22628	0.64047	0.66686	0.310406	0.226652	NA
chrX	Nudt10	0.523132	0.601464	0.427393	0.66104	0.808565	0.927084	0.693296	0.90986	NA
chrX	Nudt11	0.492907	0.835194	0.480818	0.617929	0.675848	0.931692	0.593602	0.632736	NA
chrX	Nup62cl	2.94349	3.86121	2.35289	3.08246	1.12575	1.26164	0.638655	0.667528	NA
chrX	Nxf2	0.723085	0.844543	0.449654	0.450274	0.788918	0.827279	0.441042	0.359456	NA
chrX	Nxf3	0.688209	0.835194	0.304963	0.419138	0.918208	0.947922	0.47508	0.564682	NA
chrX	Nxf7	0.892812	0.87259	0.465236	0.541286	1.01734	1.01672	0.529723	0.51582	NA
chrX	Nyx	0.569633	0.629512	0.358387	0.366446	0.644589	0.722291	0.419035	0.35458	NA
chrX	Obp1a	0.439431	0.448761	0.229279	0.146099	0.534717	0.586116	0.327644	0.195849	NA
chrX	Olfr1320	0.590558	0.579649	0.336127	0.289804	0.900949	0.740144	0.473027	0.299384	NA
chrX	Olfr1321	0.606833	0.579649	0.262669	0.220347	0.930012	0.603801	0.194776	0.299384	NA
chrX	Olfr1322	0.606833	0.660676	0.318319	0.253878	0.822358	0.861768	0.329249	0.292646	NA
chrX	Olfr1323	0.690534	0.68249	0.327223	0.280224	0.810011	0.703702	0.43084	0.44811	NA
chrX	Olfr1324	0.792836	0.885056	0.420716	0.366446	1.27074	1.17918	0.574885	0.489084	NA
chrX	Olfr1325	0.639383	0.732353	0.365065	0.33531	0.735769	0.887581	0.563546	0.545713	NA
chrX	Opn1mw	0.832361	0.738585	0.394003	0.294594	0.787056	0.898389	0.406015	0.344915	NA
chrX	Otc	0.692859	0.751051	0.407359	0.34489	0.536139	0.567492	0.344667	0.233766	NA
chrX	Ott	0.0651009	0.0654443	0.0467462	0.0119754	0.00795131	0.0095819	0.00611158	0.00383585	NA
chrX	Otud6a	0.660309	0.828961	0.347257	0.222742	0.719082	1.11376	0.336579	0.444447	NA
chrX	P2ry4	1.15786	1.3681	0.48527	0.383212	1.05898	1.39167	0.535261	0.399179	NA
chrX	Pabpc5	0.274354	0.202566	0.324997	0.201186	0.338186	0.245534	0.269819	0.169349	NA
chrX	Pak3	1.10207	1.29642	0.583214	0.699361	0.701641	0.753142	0.313468	0.257499	NA
chrX	Pbsn	0.534757	0.554718	0.345031	0.332915	0.474752	0.527288	0.332981	0.326957	NA
chrX	Pcdh11x	1.46244	1.84179	0.970539	1.39393	0.204949	0.161152	0.211529	0.139606	NA
chrX	Pcdh19	3.8921	4.7151	2.76693	4.07881	0.733307	0.830506	0.476943	0.4804	NA
chrX	Pcsk1n	3.33409	4.0482	2.5844	3.65009	4.26501	5.37848	3.31209	4.90705	NA
chrX	Pet2	0.38363	0.324105	0.267121	0.146099	0.310429	0.4737	0.228621	0.147591	NA
chrX	Pfkfb1	0.830036	0.897521	0.409585	0.313754	0.59412	0.624111	0.298022	0.200544	NA
chrX	Pgr15l	1.08346	1.21539	0.549824	0.50536	0.774603	0.829815	0.358165	0.3763	NA
chrX	Phex	0.558007	0.579649	0.376195	0.239507	0.391325	0.419955	0.283196	0.210836	NA
chrX	Pih1h3b	2.93651	3.7833	2.32173	3.04414	0.877624	0.957078	0.411456	0.408349	NA
chrX	Pin4	0.850961	0.860125	0.422942	0.385607	0.650861	0.665114	0.30913	0.281842	NA
chrX	Pir	0.923037	1.04399	0.569858	0.50536	0.602812	0.62639	0.326219	0.266507	NA
chrX	Plac1	0.804461	1.01906	0.409585	0.433508	0.768762	0.850194	0.414782	0.346283	NA
chrX	Platr21	0.897462	0.850776	0.411811	0.368841	0.644605	0.68516	0.322442	0.248978	NA
chrX	Pls3	1.75772	2.13785	1.12413	1.64062	0.918512	0.935576	0.447305	0.451579	NA
chrX	Plxna3	1.03696	1.45847	0.6077	0.668225	0.761617	0.937072	0.468453	0.360549	NA
chrX	Plxnb3	0.904437	1.05646	0.701192	0.65146	0.77501	0.907735	0.457684	0.431822	NA
chrX	Pnck	1.36014	1.93216	1.10633	1.48494	1.27566	1.88863	0.965931	1.36341	NA
chrX	Pnma3	0.909087	1.01906	0.59657	0.464644	0.778424	0.91158	0.541302	0.299648	NA
chrX	Pnma5	0.967213	0.975431	0.554276	0.445483	0.911251	0.86816	0.474711	0.391126	NA
chrX	Pof1b	0.523132	0.598348	0.278251	0.201186	0.450066	0.498623	0.287191	0.213081	NA
chrX	Porcn	1.36014	1.90412	1.14862	1.6023	0.659003	0.778607	0.652003	0.712855	NA
chrX	Pou3f4	1.77167	2.23757	1.18424	1.36998	3.04438	3.83954	1.66028	2.63326	NA
chrX	Ppef1	0.641709	0.626395	0.333901	0.258668	0.683837	0.719725	0.320394	0.238817	NA
chrX	Ppp1r2-ps7	0.237153	0.171402	0.240409	0.136519	0.229161	0.220771	0.253683	0.154917	NA
chrX	Ppp1r2-ps9	0.248778	0.168285	0.249313	0.158075	0.308632	0.268892	0.162518	0.158965	NA
chrX	Ppp1r3f	0.620783	0.723003	0.371743	0.328125	0.567947	0.66491	0.372984	0.298013	NA
chrX	Ppp1r3fos	0.578933	0.673141	0.385099	0.296989	0.690268	0.809246	0.423173	0.383625	NA
chrX	Prame	0.641709	0.588998	0.385099	0.263458	0.859553	0.801141	0.443264	0.36747	NA
chrX	Pramel3	0.144152	0.186984	0.0868143	0.0838275	0.210855	0.260882	0.112584	0.0946797	NA
chrX	Prr32	0.490582	0.723003	0.302737	0.186816	0.672744	0.951268	0.311429	0.159925	NA
chrX	Prrg3	1.29272	1.99761	0.957183	1.05623	0.980851	1.23693	0.583286	0.640394	NA
chrX	Ptchd1	2.39013	3.06965	1.78303	2.79745	0.501084	0.512188	0.347409	0.362532	NA
chrX	Rab33a	1.38572	1.53327	0.979444	1.18796	0.968975	1.07179	0.658294	0.703044	NA
chrX	Rab39b	1.18344	1.65792	0.747939	0.98677	1.12287	1.38115	0.669206	0.778099	NA
chrX	Rab9b	1.30202	1.2933	0.69674	0.912523	1.1708	1.22376	0.632452	0.611331	NA
chrX	Rai2	1.8949	2.59907	1.27995	1.6023	0.937175	1.10108	0.44029	0.41276	NA
chrX	Rgag1	0.983488	1.21851	0.6077	0.668225	0.944329	1.06465	0.560492	0.575787	NA
chrX	Rgn	0.788185	0.863241	0.721226	0.761633	0.525264	0.553179	0.40275	0.363067	NA
chrX	Rhox1	0.778885	1.05957	0.509756	0.522126	0.871268	1.11695	0.570326	0.52185	NA
chrX	Rhox10	0.653334	0.83831	0.369517	0.385607	0.692961	0.853512	0.412413	0.363808	NA
chrX	Rhox11	0.809111	0.941151	0.547598	0.50536	0.783902	0.917187	0.467509	0.418899	NA
chrX	Rhox12	0.704484	0.7604	0.353935	0.407162	0.652068	0.715596	0.33751	0.37364	NA
chrX	Rhox13	0.38828	0.582766	0.322771	0.337705	0.363772	0.450711	0.280964	0.307027	NA
chrX	Rhox2a	0.195303	0.174518	0.102396	0.131729	0.305782	0.290483	0.144958	0.22019	NA
chrX	Rhox2b	0.0883512	0.102841	0.0578762	0.0502965	0.127575	0.139184	0.0852151	0.064181	NA
chrX	Rhox2c	0.0883512	0.11219	0.0244861	0.0502965	0.127169	0.170454	0.0424721	0.100535	NA
chrX	Rhox2d	0.325504	0.433179	0.215923	0.220347	0.398484	0.486349	0.226426	0.273659	NA
chrX	Rhox2e	0.0953263	0.0373967	0.0467462	0.0574817	0.0504283	0.0412149	0.0341496	0.0329423	NA
chrX	Rhox2f	0.313879	0.42383	0.182533	0.225137	0.32675	0.43402	0.208556	0.200137	NA
chrX	Rhox2g	0.37898	0.426946	0.171403	0.177235	0.368037	0.403222	0.196097	0.207694	NA
chrX	Rhox2h	0.532432	0.526671	0.278251	0.33052	0.329121	0.384363	0.252707	0.228262	NA
chrX	Rhox3a	0.174377	0.143354	0.0556502	0.131729	0.0261759	0.0288937	0.00884506	0.0285505	NA
chrX	Rhox3c	0.183677	0.292941	0.12243	0.0814325	0.207856	0.310574	0.123969	0.105304	NA
chrX	Rhox3e	0	0	0	0	0.0650808	0.0776309	0.0412385	0.0417977	NA
chrX	Rhox3f	0.279004	0.314756	0.142464	0.16047	0.222126	0.329308	0.148222	0.173347	NA
chrX	Rhox3g	0.376655	0.448761	0.193663	0.162865	0.334757	0.337516	0.184358	0.192257	NA
chrX	Rhox3h	0.223203	0.308523	0.146917	0.146099	0.255655	0.305534	0.166393	0.156976	NA
chrX	Rhox4a	0.00697509	0.0124656	0.00222601	0.00479014	0.00107106	0.0011485	0.000717813	0.000551665	NA
chrX	Rhox4b	0.104626	0.11219	0.0712322	0.0502965	0.0845466	0.0781541	0.0558247	0.0690742	NA
chrX	Rhox4c	0.165077	0.23373	0.12243	0.112568	0.270962	0.359283	0.181316	0.189085	NA
chrX	Rhox4d	0.072076	0.109074	0.0801363	0.0814325	0.0721406	0.100724	0.0518011	0.0371569	NA
chrX	Rhox4e	0.072076	0.0560951	0.0244861	0.0215556	0.123149	0.126677	0.0466132	0.0413028	NA
chrX	Rhox4f	0.204603	0.258661	0.120204	0.0886177	0.192135	0.277042	0.119848	0.119954	NA
chrX	Rhox4g	0.272029	0.22438	0.166951	0.117359	0.303453	0.302149	0.201987	0.16374	NA
chrX	Rhox5	0.111602	0.146471	0.0779103	0.0742473	0.049353	0.0627057	0.0359305	0.0246255	NA
chrX	Rhox6	0.474306	0.610813	0.318319	0.215557	0.442942	0.653742	0.405017	0.210199	NA
chrX	Rhox7a	0.376655	0.451877	0.300511	0.146099	0.238238	0.234567	0.105598	0.0742306	NA
chrX	Rhox8	0.516157	0.520438	0.244861	0.17484	0.709388	0.838713	0.339588	0.29644	NA
chrX	Rhox9	0.409205	0.595231	0.262669	0.222742	0.386056	0.608361	0.22976	0.209591	NA
chrX	Ripply1	1.00906	1.1593	0.503078	0.361656	1.02813	1.14722	0.589605	0.349449	NA
chrX	Rnf138rt1	1.6345	1.81374	1.1041	1.39154	2.46523	3.02243	1.76738	2.59968	NA
chrX	Rps6ka6	0.588233	0.64821	0.336127	0.234717	0.541846	0.572324	0.320816	0.279515	NA
chrX	Rs1	0.795161	0.772866	0.380647	0.270643	0.787621	0.928095	0.384845	0.295572	NA
chrX	S100g	0.653334	0.645094	0.271573	0.203581	0.64188	0.795828	0.322635	0.242446	NA
chrX	Samt1	0.0209253	0.0405131	0.0244861	0.0263458	0.0480249	0.0496128	0.0596613	0.0387327	NA
chrX	Samt2	0.172052	0.177635	0.169177	0.119754	0.1904	0.123046	0.100911	0.11558	NA
chrX	Samt3	0.644034	0.707422	0.367291	0.203581	0.819545	0.786352	0.373026	0.207599	NA
chrX	Samt4	0.230178	0.196333	0.240409	0.17484	0.265371	0.223181	0.209233	0.176883	NA
chrX	Satl1	0.344105	0.405131	0.271573	0.15089	0.292349	0.334449	0.215717	0.15857	NA
chrX	Serpina7	0.648684	0.775982	0.242635	0.189211	0.715334	0.646494	0.2387	0.223225	NA
chrX	Sh2d1a	0.576608	0.72612	0.447428	0.287409	0.613384	0.698259	0.413003	0.284928	NA
chrX	Shroom2	2.45756	3.0603	1.438	2.16994	0.879331	0.993955	0.444817	0.453	NA
chrX	Slc16a2	2.46686	3.13509	1.70512	2.29688	1.18018	1.37624	0.610363	0.617845	NA
chrX	Slc6a14	0.330154	0.261777	0.262669	0.136519	0.282479	0.228809	0.263638	0.151775	NA
chrX	Slc6a8	2.25993	3.3844	2.36402	3.00342	1.66783	2.31135	1.37011	1.85153	NA
chrX	Slc7a3	1.41594	1.57066	0.872595	1.06341	1.40492	1.5753	0.840681	0.851186	NA
chrX	SlcUbl4a	0.492907	0.554718	0.240409	0.213162	0.815317	0.804571	0.300924	0.211795	NA
chrX	Slitrk2	0.434781	0.607697	0.414038	0.32094	0.534459	0.656029	0.475226	0.405488	NA
chrX	Slitrk4	0.527782	0.853892	0.487496	0.414348	0.432192	0.542161	0.427931	0.331055	NA
chrX	Slx	0.0418506	0.0529787	0.0489722	0.0359261	0.0535866	0.0350967	0.0682115	0.0451644	NA
chrX	Slxl1	0.00930012	0.0342803	0.01113	0.00239507	0.00992837	0.0177435	0.0118819	0.00426144	NA
chrX	Smarca1	1.87165	2.39651	1.44913	2.18191	0.655223	0.701557	0.423242	0.433793	NA
chrX	Smim10l2a	0.818411	1.24656	0.589892	0.677805	0.768427	1.22249	0.739138	0.754587	NA
chrX	Smim9	0.74401	0.847659	0.394003	0.349681	0.677209	0.720672	0.432496	0.333781	NA
chrX	Smpx	0.639383	0.757284	0.402907	0.361656	0.605942	0.672345	0.390825	0.334745	NA
chrX	Snora35	0.599858	0.620162	0.336127	0.208371	1.28951	0.942775	0.897886	0.6038	NA
chrX	Snora69	0.667284	0.673141	0.336127	0.229927	0.914766	1.83918	0.437903	0.235581	NA
chrX	Sowahd	3.3992	3.7646	2.45306	3.26209	5.06957	5.52398	3.6657	4.99405	NA
chrX	Sox3	3.62007	4.47514	2.79141	4.13629	3.70203	5.17035	2.94286	5.37239	NA
chrX	Spaca5	0.441756	0.364618	0.331675	0.34489	0.16937	0.163848	0.132545	0.133509	NA
chrX	Spin2-ps1	0.00465006	0.00311639	0.0178081	0.00718522	0	0	0	0	NA
chrX	Spin2-ps1	0.00232503	0.00623279	0.00445202	0.00239507	0	0	0	0	NA
chrX	Spin2c	0.788185	1.08762	0.605474	0.67062	1.0169	1.81416	0.706198	1.03278	NA
chrX	Spin2d	0.116252	0.149587	0.0734583	0.0479014	0.165287	0.19939	0.0395617	0.0936462	NA
chrX	Spin4	1.43454	1.92905	0.836979	1.26699	1.43978	1.92536	0.917908	1.3868	NA
chrX	Srpx	0.878862	1.1406	0.51866	0.514941	0.534128	0.583114	0.320136	0.260592	NA
chrX	Srpx2	0.72076	0.788448	0.389551	0.342495	0.747974	0.853888	0.452578	0.38645	NA
chrX	Ssx9	0.167402	0.109074	0.158047	0.138914	0.192557	0.17004	0.206045	0.16102	NA
chrX	Ssxb1	0.199953	0.186984	0.173629	0.146099	0.195394	0.160519	0.173494	0.15583	NA
chrX	Ssxb10	0.260404	0.162052	0.207019	0.194001	0.253294	0.186729	0.253116	0.176124	NA
chrX	Ssxb2	0.141827	0.0966082	0.153594	0.126939	0.12469	0.0835653	0.144703	0.0973079	NA
chrX	Ssxb3	0.109276	0.0685607	0.129108	0.064667	0.124752	0.0786885	0.114755	0.0831535	NA
chrX	Ssxb5	0.176702	0.208798	0.287155	0.17963	0.208175	0.223225	0.271998	0.133714	NA
chrX	Ssxb6	0.0813761	0.087259	0.153594	0.102988	0.0962593	0.0959399	0.198497	0.122042	NA
chrX	Ssxb8	0.155777	0.143354	0.182533	0.100593	0.169507	0.166162	0.167132	0.091216	NA
chrX	Ssxb9	0.134852	0.11219	0.140238	0.0814325	0.159222	0.124493	0.166732	0.102512	NA
chrX	Syn1	2.40873	3.0977	1.68954	2.8214	0.741756	0.884959	0.544563	0.699633	NA
chrX	Sytl5	0.460356	0.473692	0.302737	0.196396	0.345909	0.366062	0.229748	0.18654	NA
chrX	Taf7l	0.625433	0.713654	0.416264	0.423928	0.692611	0.892954	0.447784	0.432649	NA
chrX	Tbx22	0.920712	0.897521	0.387325	0.33052	0.878815	0.897685	0.470896	0.501191	NA
chrX	Tceal1	1.09044	1.3494	0.683384	0.608348	1.16122	1.72249	0.822709	0.82937	NA
chrX	Tceal5	1.11601	1.01906	0.587666	0.64188	1.25028	1.17308	0.750443	0.738089	NA
chrX	Tceal6	1.12997	1.36186	0.730131	0.910128	1.29607	1.90533	1.01405	1.45714	NA
chrX	Tceal7	1.12997	1.03153	0.609926	0.517336	1.31376	1.15276	0.687253	0.662714	NA
chrX	Tcp11x2	0.746335	0.875707	0.369517	0.280224	0.929584	1.15606	0.561669	0.501769	NA
chrX	Tenm1	0.576608	0.504856	0.233731	0.182026	0.531819	0.532597	0.28139	0.2095	NA
chrX	Tex11	0.683559	0.900638	0.41849	0.31615	0.713631	0.726724	0.363829	0.284298	NA
chrX	Tex13	0.867237	1.02841	0.478592	0.467039	0.892464	1.06129	0.547059	0.538156	NA
chrX	Tex13a	0.585908	0.529787	0.287155	0.239507	0.719183	0.911149	0.320696	0.334904	NA
chrX	Tex16	0.332479	0.367735	0.269347	0.162865	0.346619	0.351213	0.283658	0.175555	NA
chrX	Tex28	0.453381	0.483041	0.293833	0.296989	0.819919	1.01156	0.464833	0.448252	NA
chrX	Tgif2lx1	0.0558007	0.0529787	0.0845883	0.0598768	0.0136499	0	0.0130685	0	NA
chrX	Tgif2lx1	0.104626	0.0436295	0.0868143	0.0263458	0.0272998	0	0	0	NA
chrX	Tgif2lx2	0.0558007	0.0529787	0.0845883	0.0598768	0.0135176	0	0.0129419	0	NA
chrX	Tgif2lx2	0.104626	0.0436295	0.0868143	0.0263458	0.0270352	0	0	0	NA
chrX	Timp1	1.25087	1.44912	0.836979	1.10892	1.19913	1.28418	0.753688	1.00581	NA
chrX	Tktl1	0.469656	0.72612	0.367291	0.33052	0.652408	0.758349	0.408719	0.353281	NA
chrX	Tmem255a	2.60636	3.15067	1.63166	2.28969	0.895263	1.01938	0.552073	0.539511	NA
chrX	Tmem27	0.809111	0.9505	0.414038	0.289804	0.748765	0.784506	0.353081	0.293694	NA
chrX	Tmem28	2.56218	3.78953	2.18594	3.11359	1.33613	1.63482	0.756651	0.871538	NA
chrX	Tmem35	1.96698	2.49935	1.56043	1.88253	1.33465	1.55921	0.908634	1.1047	NA
chrX	Tmem47	1.6624	2.11603	1.13749	1.38914	0.750991	0.848677	0.448275	0.417414	NA
chrX	Tmsb15a	0.839336	0.853892	0.391777	0.390397	0.792387	0.866441	0.459176	0.479731	NA
chrX	Tmsb15b1	0.537082	0.641977	0.358387	0.253878	0.488965	0.668501	0.360468	0.201478	NA
chrX	Tmsb15b2	0.539407	0.551602	0.293833	0.241902	0.480237	0.518705	0.281227	0.201724	NA
chrX	Tmsb15l	0.537082	0.641977	0.358387	0.253878	0.367764	0.416051	0.230666	0.162174	NA
chrX	Tnmd	0.690534	0.751051	0.516434	0.373631	0.668261	0.775088	0.538055	0.377728	NA
chrX	Trap1a	0.604508	0.641977	0.349483	0.273038	0.70949	0.725745	0.36645	0.291704	NA
chrX	Trex2	0.76261	1.00659	0.431845	0.323335	0.774537	1.12943	0.456338	0.324409	NA
chrX	Tro	1.59962	2.08175	1.12859	1.4586	1.12911	1.43789	0.673301	0.800342	NA
chrX	Trpc5	2.53428	3.00732	1.40906	2.29448	0.619295	0.657807	0.314129	0.27535	NA
chrX	Trpc5os	0.75331	0.844543	0.324997	0.256273	0.724004	0.807019	0.344954	0.280645	NA
chrX	Tsga8	0.616133	0.592115	0.293833	0.249088	0.826512	0.823387	0.395655	0.345167	NA
chrX	Tsix	1.15554	1.37121	0.4964	0.411952	0.962973	0.982136	0.495594	0.449874	NA
chrX	Tspan7	1.55777	1.81374	0.999478	1.36519	0.59973	0.666164	0.357834	0.322626	NA
chrX	Tsx	1.34852	1.59248	0.589892	0.421533	1.26444	1.20688	0.542585	0.497149	NA
chrX	Ube2dnl1	0.246453	0.258661	0.195889	0.136519	0.075001	0.341798	0.272865	0.139069	NA
chrX	Ube2dnl2	0.232503	0.230613	0.240409	0.143704	0.45049	0.281784	0.273159	0.278437	NA
chrX	Usp26	0.432456	0.392666	0.298285	0.237112	0.648894	0.669226	0.341282	0.287865	NA
chrX	Usp27x	1.32062	1.69843	1.01283	1.34124	1.3046	1.70825	0.989337	1.37495	NA
chrX	Usp51	0.946288	1.29954	0.683384	0.718522	1.26396	1.64416	0.857359	0.946498	NA
chrX	Vgll1	0.73471	0.891289	0.50753	0.397582	0.773089	0.813019	0.435933	0.391974	NA
chrX	Vmn2r121	0.218553	0.162052	0.244861	0.141309	0.161114	0.165781	0.24618	0.102263	NA
chrX	Vsig1	1.01604	0.962966	0.505304	0.543682	0.990719	1.06563	0.475729	0.394606	NA
chrX	Wnk3	0.811436	0.732353	0.389551	0.308964	0.595181	0.627796	0.310947	0.238419	NA
chrX	Xlr	0.509182	0.588998	0.345031	0.306569	0.442444	0.481332	0.273751	0.223349	NA
chrX	Xlr3a	0.38363	0.507972	0.204793	0.191606	0.322831	0.385979	0.170613	0.211506	NA
chrX	Xlr3b	0.362705	0.327221	0.207019	0.182026	0.276357	0.262598	0.122977	0.0882114	NA
chrX	Xlr3c	0.385955	0.439412	0.238183	0.225137	0.348401	0.418736	0.177244	0.193354	NA
chrX	Xlr4a	0.413855	0.495507	0.231505	0.227532	0.169186	0.249678	0.0785361	0.105626	NA
chrX	Xlr4b	0.302254	0.417597	0.13356	0.172445	0.240491	0.324648	0.124992	0.120329	NA
chrX	Xlr4c	0.409205	0.402015	0.175855	0.153285	0.198738	0.216823	0.0884995	0.0714158	NA
chrX	Xlr5a	0.0372005	0.0249311	0.0178081	0.0119754	0.0554239	0.0482874	0.0198988	0.0242647	NA
chrX	Xlr5b	0.0348755	0.0560951	0.0222601	0.0239507	0.00437813	0.0078244	0.00698611	0.00300668	NA
chrX	Xlr5c	0.279004	0.352152	0.164725	0.17484	0.081304	0.140616	0.0652862	0.0513326	NA
chrX	Xpnpep2	0.818411	0.981664	0.4964	0.411952	0.850133	0.896637	0.487316	0.420581	NA
chrX	Zc3h12b	1.19972	1.13125	0.58544	0.66583	0.507589	0.507025	0.279109	0.194535	NA
chrX	Zcchc12	1.40897	1.73895	0.937149	1.164	1.57716	1.93015	0.972468	1.38627	NA
chrX	Zcchc13	1.13461	1.13125	0.536468	0.390397	1.66782	1.35169	0.779825	0.532732	NA
chrX	Zcchc16	2.45058	3.01979	1.40016	2.22981	0.475428	0.517985	0.265054	0.204665	NA
chrX	Zcchc5	0.630083	0.694956	0.351709	0.308964	0.599208	0.682422	0.389958	0.371162	NA
chrX	Zfp185	1.9228	2.43079	1.12413	1.68374	0.996284	1.06975	0.54808	0.596858	NA
chrX	Zfp300	0.36038	0.364618	0.327223	0.356866	0.247726	0.21147	0.292826	0.203866	NA
chrX	Zfp36l3	0.578933	0.822728	0.411811	0.364051	0.7071	0.857029	0.446522	0.333205	NA
chrX	Zfp711	1.75772	2.39027	1.24211	2.05497	0.588511	0.713025	0.395998	0.503883	NA
chrX	Zfp92	0.867237	1.06892	0.683384	0.536496	0.904545	1.01702	0.643209	0.506606	NA
chrX	Zic3	3.72237	4.41281	2.62001	3.26448	2.90019	3.40763	2.00908	2.47287	NA
