# Supplementary material for: Xist exerts gene-specific silencing during XCI maintenance and impacts lineage-specific cell differentiation and proliferation during hematopoiesis
Source: Nat Commun. 2022 Aug 1;13:4464. doi: 10.1038/s41467-022-32273-5 (PMC9343370; doi:10.1038/s41467-022-32273-5)
Supplement: Supplementary file 5 — Supplementary Data 3 [file 41467_2022_32273_MOESM5_ESM.xlsx]

## Sheet: LSK+ ATAC peaks
Supplementary Data 3. ATAC-seq analysis of WT and Xist-deficient LSK+ and LSK- cells.
(Sheet 1). ATAC peaks in WT and XistΔ/Δ LSK+ cells. NA, not analyzed due to transcriptionally silent state. Related to Fig. 4c and Supplementary Fig. 7b-c.
Chromosome	Start	End	Region	Annotation	WT rep1 (RPK)	WT rep2 (RPK)	XistΔ/Δ rep1 (RPK)	XistΔ/Δ rep2 (RPK)	Peak intensity (XistΔ/Δ vs. WT)	Group (Fig. 4c)
chrX	96130188	96131036	TSS-distal	Msn	242.898	129.541	592.45	594.817	Increased	Upregulated lsDEGs
chr17	57289978	57291248	TSS-distal	Vav1	540.834	475.146	1699.4	2104.64	Increased	Upregulated lsDEGs
chr18	39185644	39185998	TSS-distal	Arhgap26	36.9859	8.4507	153.437	202.817	Increased	Upregulated lsDEGs
chr13	63108510	63109100	TSS-distal	2010111I01Rik	57.4958	16.9205	143.807	250.423	Increased	Upregulated lsDEGs
chr14	121731685	121732357	TSS-distal	Dock9	33.8484	43.0906	126.285	185.736	Increased	Upregulated lsDEGs
chr11	87793279	87794178	TSS-proximal	Mpo	81.9556	89.9889	172.556	406.667	Increased	Upregulated lsDEGs
chr6	128890697	128891369	TSS-proximal	BC035044	80.3269	44.5765	164.175	306.092	Increased	Upregulated lsDEGs
chr5	3497234	3498122	TSS-distal	Cdk6	211.98	80.9786	403.273	589.426	Increased	Upregulated lsDEGs
chr13	56183583	56184553	TSS-distal	Tifab	27.8373	17.5077	99.0628	90.6282	Increased	Upregulated lsDEGs
chr7	101389149	101389680	TSS-distal	Arap1	7.98872	1.8797	46.4662	80.8271	Increased	Upregulated lsDEGs
chr8	105609335	105610001	TSS-distal	Fam65a	134.903	115.427	283.223	436.282	Increased	Upregulated lsDEGs
chr8	120325145	120325767	TSS-distal	Gse1	66.3242	16.0514	176.726	218.299	Increased	Upregulated lsDEGs
chrX	48439028	48439566	TSS-distal	Elf4	59.462	12.987	136.902	254.174	Increased	Upregulated lsDEGs
chr10	39280136	39280869	TSS-distal	Fyn	73.1335	57.2071	192.112	207.084	Increased	Upregulated lsDEGs
chr18	46745712	46746198	TSS-distal	Ap3s1	176.037	71.848	264.949	642.71	Increased	Upregulated lsDEGs
chr3	89911168	89911751	TSS-proximal	Il6ra	236.079	145.531	447.842	589.041	Increased	Upregulated lsDEGs
chr3	135191734	135192267	TSS-distal	Cenpe	91.1236	44.9438	208.352	271.536	Increased	Upregulated lsDEGs
chr10	84516212	84517021	TSS-distal	Ckap4	93.4444	123.432	200.321	451.852	Increased	Upregulated lsDEGs
chr16	92873804	92874351	TSS-distal	Runx1	66.2409	27.3723	174.836	198.905	Increased	Upregulated lsDEGs
chr6	137630399	137631068	TSS-distal	Eps8	76.0896	29.8507	247.358	152.239	Increased	Upregulated lsDEGs
chr14	25471037	25471458	TSS-distal	Zmiz1	239.763	149.265	549.265	507.109	Increased	Upregulated lsDEGs
chr17	57278703	57279693	TSS-proximal	Vav1	172.24	209.859	392.957	597.376	Increased	Upregulated lsDEGs
chrX	48429623	48429991	TSS-distal	Elf4	298.266	151.734	565.366	718.157	Increased	Upregulated lsDEGs
chr7	27609377	27610101	TSS-distal	Akt2	68.7172	41.3793	157.2	198.621	Increased	Upregulated lsDEGs
chr8	72485593	72486304	TSS-distal	Slc35e1	40.1404	12.6404	223.006	57.5843	Increased	Upregulated lsDEGs
chr17	78562706	78563290	TSS-distal	Vit	16.4957	20.5128	64.7179	123.077	Increased	Upregulated lsDEGs
chr5	64298170	64298997	TSS-distal	Tbc1d1	60.628	13.285	125.507	189.614	Increased	Upregulated lsDEGs
chr5	113786929	113787366	TSS-distal	Tmem119	217.785	139.247	388.973	598.174	Increased	Upregulated lsDEGs
chr18	60382342	60382771	TSS-distal	Iigp1	26.9535	16.2791	131.163	100	Increased	Upregulated lsDEGs
chr2	32890361	32890696	TSS-distal	Fam129b	87.3512	92.2619	251.815	339.286	Increased	Upregulated lsDEGs
chr5	3502505	3503280	TSS-distal	Cdk6	143.827	69.5747	232.487	395.619	Increased	Upregulated lsDEGs
chr8	69012483	69012990	TSS-distal	Slc18a1	131.516	74.7835	294.311	311.024	Increased	Upregulated lsDEGs
chr16	10897312	10897665	TSS-distal	Rmi2	49.096	22.5989	118.955	242.938	Increased	Upregulated lsDEGs
chr1	21014484	21014989	TSS-distal	Tram2	17.5494	7.90514	50.3953	124.506	Increased	Upregulated lsDEGs
chr6	134020662	134021414	TSS-distal	Etv6	71.7928	18.5923	126.215	237.716	Increased	Upregulated lsDEGs
chrX	73946666	73947012	TSS-distal	Hcfc1	41.1816	17.2911	132.478	175.793	Increased	Upregulated lsDEGs
chr10	20915467	20916017	TSS-distal	Ahi1	121.252	36.2976	261.525	283.122	Increased	Upregulated lsDEGs
chr17	47541887	47542572	TSS-distal	Ccnd3	90.6268	42.2741	215.685	195.335	Increased	Upregulated lsDEGs
chr9	116178220	116178541	TSS-proximal	Tgfbr2	91.1491	21.7391	176.366	363.354	Increased	Upregulated lsDEGs
chrX	152065766	152066165	TSS-distal	Smc1a	93.65	60	234.7	265	Increased	Upregulated lsDEGs
chr1	87650551	87651263	TSS-distal	Inpp5d	184.151	157.055	286.634	632.539	Increased	Upregulated lsDEGs
chrX	151508448	151509230	TSS-distal	Phf8	29.5913	15.3257	67.1009	120.051	Increased	Upregulated lsDEGs
chr7	25000123	25000595	TSS-distal	Atp1a3	39.1966	44.3975	129.873	173.362	Increased	Upregulated lsDEGs
chr10	19009256	19009676	TSS-distal	Tnfaip3	25.677	2.3753	63.3254	159.145	Increased	Upregulated lsDEGs
chrX	140503983	140504367	TSS-distal	Prps1	151.455	109.065	293.013	451.948	Increased	Upregulated lsDEGs
chr6	123266958	123267459	TSS-distal	Clec4d	85.3984	51.7928	207.789	221.116	Increased	Upregulated lsDEGs
chr5	136217025	136218408	TSS-distal	Sh2b2	83.9884	41.1777	130.918	216.763	Increased	Upregulated lsDEGs
chr4	144906449	144907008	TSS-distal	Dhrs3	124.125	110.696	207.643	451.786	Increased	Upregulated lsDEGs
chr9	32474988	32475438	TSS-distal	Fli1	60.7982	13.3038	149.047	192.905	Increased	Upregulated lsDEGs
chr4	140584196	140584680	TSS-distal	Arhgef10l	92.3711	30.9278	179.216	272.165	Increased	Upregulated lsDEGs
chr13	62952502	62953161	TSS-distal	2010111I01Rik	115.273	54.5303	217.167	269.697	Increased	Upregulated lsDEGs
chr1	87626392	87626755	TSS-distal	Inpp5d	136.868	211.511	353.434	576.923	Increased	Upregulated lsDEGs
chr1	121478046	121478909	TSS-distal	Ccdc93	128.727	70.5903	278.565	226.852	Increased	Upregulated lsDEGs
chrX	163897280	163897843	TSS-distal	Ap1s2	36.9681	15.9574	99.3262	122.34	Increased	Upregulated lsDEGs
chr1	152019256	152019521	TSS-distal	1700025G04Rik	268.571	131.541	511.241	616.541	Increased	Upregulated lsDEGs
chr2	26534429	26535106	TSS-distal	Notch1	29.056	19.174	84.8968	98.8201	Increased	Upregulated lsDEGs
chr6	82797377	82797976	TSS-distal	Hk2	23.8167	18.3333	85.6333	88.3333	Increased	Upregulated lsDEGs
chr6	4617822	4618303	TSS-distal	Casd1	61.7012	31.1203	129.834	205.394	Increased	Upregulated lsDEGs
chr9	96391940	96392363	TSS-distal	Atp1b3	63.75	49.5283	120.259	287.736	Increased	Upregulated lsDEGs
chr10	8055245	8055752	TSS-distal	Tab2	83.622	33.4646	202.283	188.976	Increased	Upregulated lsDEGs
chr8	79443437	79444046	TSS-distal	Smad1	33.5574	22.9508	89.9344	119.672	Increased	Upregulated lsDEGs
chr14	121591693	121592070	TSS-distal	Dock9	48.0159	10.582	147.169	145.503	Increased	Upregulated lsDEGs
chr4	133117864	133118420	TSS-distal	Wasf2	24.9551	10.772	92.9443	77.1993	Increased	Upregulated lsDEGs
chr5	32997641	32998179	TSS-distal	Depdc5	302.356	296.809	535.399	825.603	Increased	Upregulated lsDEGs
chr15	84321554	84322130	TSS-proximal	Parvg	163.31	76.2392	277.851	360.485	Increased	Upregulated lsDEGs
chr6	30856020	30856260	TSS-distal	Copg2	36.8465	4.14938	136.266	161.826	Increased	Upregulated lsDEGs
chr19	4409034	4409560	TSS-distal	Kdm2a	16.8501	9.48767	40.3226	113.852	Increased	Upregulated lsDEGs
chr10	88352742	88353087	TSS-distal	Dram1	12.2832	31.7919	120.578	101.156	Increased	Upregulated lsDEGs
chr6	127529281	127530551	TSS-distal	Parp11	50.7396	22.8167	79.9371	141.621	Increased	Upregulated lsDEGs
chr12	69447821	69448504	TSS-distal	Arf6	105.585	45.3216	148.538	309.942	Increased	Upregulated lsDEGs
chr3	51847352	51847685	TSS-distal	Maml3	220.838	113.743	401.347	500	Increased	Upregulated lsDEGs
chr5	31918516	31919020	TSS-distal	Bre	59.6436	33.6634	178.238	132.673	Increased	Upregulated lsDEGs
chr9	107279931	107281080	TSS-distal	Mapkapk3	142.722	76.513	178.713	401.739	Increased	Upregulated lsDEGs
chr14	20927980	20928402	TSS-proximal	Vcl	115.035	42.5532	297.73	212.766	Increased	Upregulated lsDEGs
chrX	53268852	53269193	TSS-proximal	Fam122b	81.2865	105.234	241.725	295.322	Increased	Upregulated lsDEGs
chr7	99947391	99947870	TSS-distal	Rnf169	13.6875	12.5	58.75	81.25	Increased	Upregulated lsDEGs
chr4	149702507	149703061	TSS-proximal	Pik3cd	145.423	68.4505	204.649	405.405	Increased	Upregulated lsDEGs
chr3	79788879	79789248	TSS-distal	Tmem144	19.8378	8.10811	62.6486	113.514	Increased	Upregulated lsDEGs
chr6	108222849	108223291	TSS-distal	Itpr1	84.5598	15.8014	173.544	227.991	Increased	Upregulated lsDEGs
chr6	116455786	116456315	TSS-distal	Alox5	55.3774	13.2075	111.528	169.811	Increased	Upregulated lsDEGs
chr3	108997294	108998035	TSS-distal	Fam102b	193.086	159.003	338.423	424.528	Increased	Upregulated lsDEGs
chr9	114770122	114770690	TSS-distal	Cmtm7	154.745	100.158	239.666	397.188	Increased	Upregulated lsDEGs
chr1	128016040	128016449	TSS-distal	Zranb3	150.707	87.7805	259.122	390.244	Increased	Upregulated lsDEGs
chrX	159909355	159910017	TSS-distal	Sh3kbp1	18.6425	9.04977	68.175	60.3318	Increased	Upregulated lsDEGs
chr9	124102893	124103863	TSS-proximal	Ccr2	43.7487	11.3285	90.7106	105.046	Increased	Upregulated lsDEGs
chr7	144492807	144493602	TSS-distal	Ppfia1	223.656	51.495	336.332	472.362	Increased	Upregulated lsDEGs
chr9	120054559	120055372	TSS-distal	Cx3cr1	206.843	85.9828	318.452	410.319	Increased	Upregulated lsDEGs
chr19	17278347	17278878	TSS-distal	Gcnt1	67.5	46.9925	162.669	169.173	Increased	Upregulated lsDEGs
chrX	159638531	159639085	TSS-distal	Sh3kbp1	97.4054	93.6757	196.991	281.081	Increased	Upregulated lsDEGs
chr3	138753000	138753809	TSS-distal	Tspan5	107.753	59.2469	191.728	220.988	Increased	Upregulated lsDEGs
chr19	12478399	12478725	TSS-distal	Dtx4	162.966	82.5688	315.443	379.205	Increased	Upregulated lsDEGs
chr6	116621124	116621657	TSS-distal	Zfp422	243.708	84.2509	441.311	419.476	Increased	Upregulated lsDEGs
chr14	7928833	7929574	TSS-distal	Flnb	147.291	80.8491	183.787	417.79	Increased	Upregulated lsDEGs
chr14	22218111	22218655	TSS-distal	1700112E06Rik	36.844	25.6881	99.2477	119.266	Increased	Upregulated lsDEGs
chr6	39788307	39788774	TSS-distal	Mrps33	19.8077	10.6838	50.3632	111.111	Increased	Upregulated lsDEGs
chrX	48424452	48425697	TSS-distal	Elf4	282.657	279.254	644.912	598.716	Increased	Upregulated lsDEGs
chr5	77372644	77373151	TSS-distal	Igfbp7	96.5354	31.4961	141.457	291.339	Increased	Upregulated lsDEGs
chrX	48433164	48434019	TSS-distal	Elf4	300.456	338.738	559.626	880.841	Increased	Upregulated lsDEGs
chr11	72538101	72538721	TSS-distal	Spns3	68.4058	43.4783	117.585	210.95	Increased	Upregulated lsDEGs
chr13	119713017	119713763	TSS-distal	Nim1k	80.1339	53.5341	123.092	239.625	Increased	Upregulated lsDEGs
chrX	140491945	140492479	TSS-distal	Prps1	46.2056	9.34579	124.206	112.15	Increased	Upregulated lsDEGs
chr3	21983089	21983331	TSS-distal	Tbl1xr1	205.021	74.0741	392.675	469.136	Increased	Upregulated lsDEGs
chr15	27663995	27664493	TSS-distal	Fam105a	152.465	46.0922	205.17	408.818	Increased	Upregulated lsDEGs
chr15	6574435	6575055	TSS-distal	Fyb	110.064	83.7198	208.406	256.039	Increased	Upregulated lsDEGs
chr18	61047621	61048119	TSS-proximal	Pdgfrb	233.727	118.216	418.076	414.83	Increased	Upregulated lsDEGs
chr13	51748038	51748715	TSS-distal	Sema4d	170.31	97.3304	251.858	384.956	Increased	Upregulated lsDEGs
chr12	55488626	55489276	TSS-distal	Nfkbia	186.866	96.7588	232.627	493.088	Increased	Upregulated lsDEGs
chr16	57130816	57131255	TSS-distal	Tomm70a	43	11.3636	129.068	109.091	Increased	Upregulated lsDEGs
chr13	62956641	62957202	TSS-distal	2010111I01Rik	107.189	78.274	178.043	300.712	Increased	Upregulated lsDEGs
chrX	101733308	101734459	TSS-proximal	Cxcr3	238.342	170.113	486.597	395.833	Increased	Upregulated lsDEGs
chr11	11766197	11766582	TSS-distal	Ikzf1	305.13	212.409	552.461	577.72	Increased	Upregulated lsDEGs
chr2	4580427	4581180	TSS-distal	Frmd4a	50.7029	14.5889	105.04	120.69	Increased	Upregulated lsDEGs
chr1	54841720	54842164	TSS-distal	Ankrd44	166.629	173.011	306.449	471.91	Increased	Upregulated lsDEGs
chr9	120043074	120043666	TSS-distal	Cx3cr1	34.5194	21.9224	47.5548	182.125	Increased	Upregulated lsDEGs
chr14	50833951	50834695	TSS-distal	Tep1	31.1007	97.9732	131.718	249.664	Increased	Upregulated lsDEGs
chr4	11453827	11454141	TSS-distal	1110037F02Rik	128.73	101.587	309.048	301.587	Increased	Upregulated lsDEGs
chr10	79798156	79798889	TSS-distal	Palm	86.812	77.6431	146.322	256.131	Increased	Upregulated lsDEGs
chr7	135735531	135736651	TSS-distal	Mki67	168.805	136.467	294.309	330.955	Increased	Upregulated lsDEGs
chr9	62353645	62354267	TSS-distal	Anp32a	118.395	49.7592	200.289	247.191	Increased	Upregulated lsDEGs
chr7	66179098	66180856	TSS-distal	Chsy1	125.139	76.1683	202.933	228.539	Increased	Upregulated lsDEGs
chr13	63186556	63186995	TSS-distal	2010111I01Rik	16.6818	11.3636	63.2273	77.2727	Increased	Upregulated lsDEGs
chr10	60263383	60263701	TSS-distal	Psap	76.2696	97.1787	156.238	379.31	Increased	Upregulated lsDEGs
chr5	134614849	134615586	TSS-proximal	Lat2	49.7154	48.7669	113.591	143.631	Increased	Upregulated lsDEGs
chr6	120901840	120902416	TSS-distal	Bid	250.988	128.232	418.458	436.742	Increased	Upregulated lsDEGs
chr7	67431094	67431314	TSS-distal	Mef2a	85.6109	36.1991	281.448	190.045	Increased	Upregulated lsDEGs
chr1	153489030	153489396	TSS-proximal	Dhx9	109.428	136.213	235.804	392.371	Increased	Upregulated lsDEGs
chr12	110436620	110437662	TSS-distal	Ppp2r5c	56.28	47.9291	106.309	142.857	Increased	Upregulated lsDEGs
chr1	131083886	131084813	TSS-distal	Mapkapk2	88.6422	51.7134	142.371	195.043	Increased	Upregulated lsDEGs
chr8	78717087	78717826	TSS-distal	Slc10a7	67.3243	35.1351	112.243	174.324	Increased	Upregulated lsDEGs
chr2	4531355	4531969	TSS-distal	Frmd4a	186.488	53.6585	272.618	378.862	Increased	Upregulated lsDEGs
chr7	80191473	80191928	TSS-distal	Sema4b	218.487	247.763	292.281	879.386	Increased	Upregulated lsDEGs
chr3	127769023	127769634	TSS-distal	Alpk1	25.866	42.4837	98.4804	111.111	Increased	Upregulated lsDEGs
chrX	159924532	159925125	TSS-distal	Sh3kbp1	71.5152	25.2525	162.593	138.047	Increased	Upregulated lsDEGs
chr1	121461752	121462415	TSS-distal	Ccdc93	44.7892	21.0843	77.9669	141.566	Increased	Upregulated lsDEGs
chr13	37870176	37870854	TSS-distal	Rreb1	127.968	35.3461	182.636	288.66	Increased	Upregulated lsDEGs
chr1	106517508	106518211	TSS-distal	Bcl2	355.455	228.665	515.838	755.682	Increased	Upregulated lsDEGs
chr4	94768689	94768949	TSS-distal	Tek	32.567	34.4828	182.069	103.448	Increased	Upregulated lsDEGs
chr17	33566080	33566659	TSS-distal	Myo1f	29.2931	25.8621	74.6034	112.069	Increased	Upregulated lsDEGs
chr2	60903461	60903862	TSS-distal	Rbms1	77.8109	64.6766	143.184	271.144	Increased	Upregulated lsDEGs
chr11	120034829	120035226	TSS-distal	Aatk	102.839	113.04	222.286	316.583	Increased	Upregulated lsDEGs
chr3	32421132	32421590	TSS-distal	Pik3ca	29.4553	10.8932	104.357	74.0741	Increased	Upregulated lsDEGs
chr12	54187315	54188538	TSS-distal	Egln3	182.042	117.631	273.644	361.111	Increased	Upregulated lsDEGs
chr4	140944466	140945623	TSS-distal	Padi2	186.753	117.427	296.917	341.969	Increased	Upregulated lsDEGs
chr1	80756670	80757770	TSS-proximal	Dock10	165.904	56.3034	258.601	284.287	Increased	Upregulated lsDEGs
chr9	20996893	20997544	TSS-distal	Mrpl4	135.629	101.212	302.193	220.859	Increased	Upregulated lsDEGs
chr2	90649858	90650288	TSS-distal	Nup160	107.517	69.6056	226.775	232.019	Increased	Upregulated lsDEGs
chr5	64960708	64961477	TSS-proximal	Tlr6	122.87	66.2208	190.649	251.948	Increased	Upregulated lsDEGs
chr14	72777770	72778337	TSS-distal	Fndc3a	74.1021	61.6021	116.303	257.042	Increased	Upregulated lsDEGs
chr2	150567022	150567676	TSS-proximal	Cst7	56.5954	48.855	132.702	138.931	Increased	Upregulated lsDEGs
chr4	132621772	132622030	TSS-distal	Eya3	56.6409	50.1931	147.683	227.799	Increased	Upregulated lsDEGs
chr11	30099872	30100236	TSS-distal	Sptbn1	106.849	46.5753	174.63	293.151	Increased	Upregulated lsDEGs
chr4	138259436	138259865	TSS-distal	Sh2d5	423.907	402.256	659.442	1051.16	Increased	Upregulated lsDEGs
chr2	126466370	126467198	TSS-distal	Atp8b4	138.818	84.427	228.347	255.73	Increased	Upregulated lsDEGs
chr7	126482484	126482896	TSS-distal	Tufm	213.196	205.787	299.322	677.966	Increased	Upregulated lsDEGs
chr1	170709221	170710053	TSS-distal	Atf6	77.8872	49.2077	105.738	222.089	Increased	Upregulated lsDEGs
chr7	30412558	30413341	TSS-proximal	Tyrobp	137.921	133.903	232.092	331.633	Increased	Upregulated lsDEGs
chr3	51744381	51745621	TSS-distal	Maml3	197.599	118.437	351.773	309.428	Increased	Upregulated lsDEGs
chr17	29099057	29099405	TSS-distal	Cdkn1a	121.719	91.6905	174.9	424.069	Increased	Upregulated lsDEGs
chr3	32427749	32428158	TSS-distal	Pik3ca	35.7805	17.0732	76.3171	139.024	Increased	Upregulated lsDEGs
chrX	36082822	36083433	TSS-distal	Dock11	87.7124	62.0752	190.637	171.569	Increased	Upregulated lsDEGs
chr10	89791734	89792448	TSS-distal	Uhrf1bp1l	119.902	33.5664	193.972	226.573	Increased	Upregulated lsDEGs
chr2	158305955	158307074	TSS-proximal	Lbp	176.196	141.946	244.214	429.464	Increased	Upregulated lsDEGs
chr6	91706051	91706573	TSS-distal	Slc6a6	100.421	68.8145	127.782	338.432	Increased	Upregulated lsDEGs
chr17	35673420	35674009	TSS-proximal	Gtf2h4	265.085	157.61	368.644	542.373	Increased	Upregulated lsDEGs
chr3	152958295	152959281	TSS-distal	St6galnac5	85.6839	23.3029	16.8288	11.1449	Decreased	Upregulated lsDEGs
chr9	41105172	41105669	TSS-distal	Ubash3b	130.281	96.3655	255.221	263.052	Increased	Upregulated lsDEGs
chr11	17004800	17005543	TSS-distal	Plek	302.097	197.554	470.444	547.043	Increased	Upregulated lsDEGs
chr14	76857471	76857890	TSS-distal	Lacc1	33.0952	4.7619	70.8333	121.429	Increased	Upregulated lsDEGs
chr10	20882414	20883274	TSS-distal	Ahi1	50.6852	8.13008	100.952	104.53	Increased	Upregulated lsDEGs
chr13	51800855	51801364	TSS-distal	Sema4d	68.902	13.7255	92.4118	215.686	Increased	Upregulated lsDEGs
chr2	126499594	126500258	TSS-proximal	Atp8b4	109.173	78.1805	179.504	245.113	Increased	Upregulated lsDEGs
chr14	30022379	30022961	TSS-distal	Chdh	78.8336	44.5969	178.25	144.082	Increased	Upregulated lsDEGs
chr1	91080107	91080768	TSS-distal	Lrrfip1	336.012	261.284	505.378	694.864	Increased	Upregulated lsDEGs
chr1	73998402	73999316	TSS-distal	Tns1	171.355	142.055	263.038	365.027	Increased	Upregulated lsDEGs
chr4	143099384	143099976	TSS-distal	Prdm2	29.9494	25.2951	60.5902	123.103	Increased	Upregulated lsDEGs
chr11	68521452	68521726	TSS-distal	Pik3r6	112.327	120	224.764	392.727	Increased	Upregulated lsDEGs
chr2	126467849	126468244	TSS-distal	Atp8b4	60.4545	10.101	93.6616	202.02	Increased	Upregulated lsDEGs
chr12	26398483	26399001	TSS-distal	Rnf144a	261.908	100.173	390.039	452.794	Increased	Upregulated lsDEGs
chr10	118103176	118103767	TSS-distal	Mdm1	221.791	292.179	285.169	974.662	Increased	Upregulated lsDEGs
chr10	76541290	76541674	TSS-distal	Lss	80.2338	54.5455	150.519	231.169	Increased	Upregulated lsDEGs
chr16	92786883	92787387	TSS-distal	Runx1	143.762	130.673	223.386	392.079	Increased	Upregulated lsDEGs
chr4	141044736	141045556	TSS-distal	Crocc	42.8015	23.1425	86.5773	98.6602	Increased	Upregulated lsDEGs
chr3	21987799	21988675	TSS-distal	Tbl1xr1	282.258	180.137	388.084	574.686	Increased	Upregulated lsDEGs
chr11	116265382	116266104	TSS-distal	Srp68	42.7248	26.2794	63.5823	146.611	Increased	Upregulated lsDEGs
chr6	90751556	90751921	TSS-distal	Iqsec1	73.8525	46.4481	109.781	273.224	Increased	Upregulated lsDEGs
chr12	100508522	100509151	TSS-distal	Ttc7b	82.746	22.2222	136.746	177.778	Increased	Upregulated lsDEGs
chr17	50993430	50994265	TSS-distal	Tbc1d5	300.718	182.99	424.222	577.751	Increased	Upregulated lsDEGs
chr6	120479179	120479747	TSS-distal	Il17ra	69.9121	91.3708	122.214	293.497	Increased	Upregulated lsDEGs
chr13	98008526	98009404	TSS-distal	Arhgef28	68.1001	29.5791	105.916	150.171	Increased	Upregulated lsDEGs
chr1	39969091	39969490	TSS-distal	Map4k4	130.325	70	237.6	270	Increased	Upregulated lsDEGs
chr14	78802512	78802789	TSS-distal	Vwa8	97.2302	25.1799	176.475	262.59	Increased	Upregulated lsDEGs
chr8	126757793	126758558	TSS-distal	Irf2bp2	357.441	238.864	537.128	669.713	Increased	Upregulated lsDEGs
chr12	26068137	26068894	TSS-distal	Rnf144a	156.412	123.997	272.665	286.28	Increased	Upregulated lsDEGs
chr18	38938695	38939559	TSS-distal	Arhgap26	43.7572	20.8092	40.1965	159.538	Unchanged	Upregulated lsDEGs
chr4	118295659	118296515	TSS-distal	Ptprf	99.5916	50.1634	142.894	210.035	Increased	Upregulated lsDEGs
chr1	151893958	151894433	TSS-distal	1700025G04Rik	67.3319	73.5084	134.727	228.992	Increased	Upregulated lsDEGs
chr11	120040280	120040883	TSS-distal	Aatk	70.9768	34.7682	138.791	145.695	Increased	Upregulated lsDEGs
chr15	6568991	6569574	TSS-distal	Fyb	228.134	97.5856	359.195	368.151	Increased	Upregulated lsDEGs
chr13	51756524	51757053	TSS-distal	Sema4d	115.132	66.0189	182.962	256.604	Increased	Upregulated lsDEGs
chr4	46630287	46630823	TSS-distal	Tbc1d2	145.978	59.5903	184.898	342.644	Increased	Upregulated lsDEGs
chr2	60810536	60811052	TSS-distal	Rbms1	72.4565	25.1451	115.822	183.752	Increased	Upregulated lsDEGs
chr2	154463713	154464318	TSS-distal	Cbfa2t2	49.0759	14.8515	107.739	102.31	Increased	Upregulated lsDEGs
chr7	72260742	72261543	TSS-distal	Mctp2	34.1895	8.72818	63.5786	87.2818	Increased	Upregulated lsDEGs
chr1	54798297	54798891	TSS-distal	Ankrd44	99.3109	42.0168	160.37	205.042	Increased	Upregulated lsDEGs
chr7	110270412	110270989	TSS-distal	Swap70	178.391	89.9481	263.339	333.91	Increased	Upregulated lsDEGs
chr7	132672335	132672957	TSS-distal	Lhpp	64.4623	51.3644	144.478	138.042	Increased	Upregulated lsDEGs
chr19	5405964	5407436	TSS-proximal	4930481A15Rik	155.995	118.785	77.1079	59.742	Decreased	Upregulated lsDEGs
chr8	79612834	79613460	TSS-distal	Otud4	153.365	74.9442	243.987	267.943	Increased	Upregulated lsDEGs
chr10	88336195	88336976	TSS-distal	Dram1	41.4834	23.0179	54.8338	141.944	Increased	Upregulated lsDEGs
chr7	51878808	51879800	TSS-distal	Gas2	84.3907	74.5116	142.387	185.297	Increased	Upregulated lsDEGs
chr4	123025768	123026860	TSS-distal	Trit1	139.561	118.92	237.521	256.176	Increased	Upregulated lsDEGs
chr5	36538595	36539158	TSS-distal	Tbc1d14	212.252	218.05	295.23	615.248	Increased	Upregulated lsDEGs
chr8	121898177	121899023	TSS-distal	Slc7a5	141.795	186.517	207.532	517.119	Increased	Upregulated lsDEGs
chr15	52753246	52753991	TSS-distal	Med30	148.056	65.6702	229.933	247.989	Increased	Upregulated lsDEGs
chr18	60716793	60717121	TSS-distal	Ndst1	30.5167	51.6717	119.787	148.936	Increased	Upregulated lsDEGs
chr12	73715735	73716343	TSS-distal	Prkch	71.0181	41.0509	107.849	188.834	Increased	Upregulated lsDEGs
chr7	99043106	99043669	TSS-distal	Uvrag	84.9113	37.234	160.975	161.348	Increased	Upregulated lsDEGs
chr8	22728665	22729072	TSS-distal	Ikbkb	27.451	24.5098	68.1863	122.549	Increased	Upregulated lsDEGs
chr14	122013431	122014032	TSS-distal	Ubac2	214.9	94.6678	318.937	360.465	Increased	Upregulated lsDEGs
chr14	55764342	55764871	TSS-proximal	Ltb4r1	88.1698	49.0566	192.434	152.83	Increased	Upregulated lsDEGs
chr18	80738202	80739328	TSS-distal	Atp9b	72.2981	53.2298	85.3505	208.518	Increased	Upregulated lsDEGs
chr5	3300850	3301716	TSS-distal	Cdk6	86.4129	61.1188	134.567	188.005	Increased	Upregulated lsDEGs
chr14	65884772	65885060	TSS-distal	Ccdc25	48.0969	3.46021	104.256	159.17	Increased	Upregulated lsDEGs
chr18	24101480	24102103	TSS-distal	Ino80c	73.0288	20.8333	97.8205	187.5	Increased	Upregulated lsDEGs
chr5	117149427	117150122	TSS-distal	Taok3	136.494	37.3563	200.934	244.253	Increased	Upregulated lsDEGs
chr5	134437353	134438016	TSS-distal	Gtf2ird1	123.298	134.021	222.831	293.675	Increased	Upregulated lsDEGs
chr7	79314442	79315498	TSS-distal	Abhd2	172.81	112.564	231.353	342.479	Increased	Upregulated lsDEGs
chr10	108117994	108119023	TSS-distal	Ppp1r12a	53.2427	39.7961	117.398	94.1748	Increased	Upregulated lsDEGs
chrX	152327121	152327917	TSS-proximal	Kantr	207.867	166.851	335.433	376.412	Increased	Upregulated lsDEGs
chr7	75892288	75893310	TSS-distal	Klhl25	133.255	36.1584	190.332	221.896	Increased	Upregulated lsDEGs
chr8	105606610	105607055	TSS-proximal	Fam65a	160.179	114.327	206.166	432.735	Increased	Upregulated lsDEGs
chr11	17008395	17009001	TSS-distal	Plek	265.931	174.596	362.142	520.593	Increased	Upregulated lsDEGs
chrX	48404993	48405495	TSS-distal	Bcorl1	112.863	21.8688	206.6	196.819	Increased	Upregulated lsDEGs
chr5	125273654	125274132	TSS-distal	Scarb1	125.762	183.695	212.109	488.518	Increased	Upregulated lsDEGs
chr14	30014388	30014999	TSS-distal	Chdh	34.0686	40.8497	106.683	93.1373	Increased	Upregulated lsDEGs
chr9	109914041	109914821	TSS-distal	Map4	101.857	46.0819	146.415	201.024	Increased	Upregulated lsDEGs
chr13	93939298	93940065	TSS-distal	Arsb	135.26	76.8099	205.234	240.885	Increased	Upregulated lsDEGs
chr3	51782135	51782530	TSS-distal	Maml3	37.0455	2.52525	92.6768	101.01	Increased	Upregulated lsDEGs
chr15	84685404	84685791	TSS-distal	Prr5	506.598	342.732	712.912	938.144	Increased	Upregulated lsDEGs
chr8	25198562	25198925	TSS-proximal	Tacc1	559.121	439.505	770.522	1170.33	Increased	Upregulated lsDEGs
chr4	57082883	57083439	TSS-distal	Epb4.1l4b	127.576	113.088	156.05	403.95	Increased	Upregulated lsDEGs
chr15	64242159	64243001	TSS-distal	Asap1	34.8161	7.11744	67.8292	75.9193	Increased	Upregulated lsDEGs
chr13	52703710	52704043	TSS-distal	Syk	46.2575	5.98802	90.2096	146.707	Increased	Upregulated lsDEGs
chr9	32705818	32706520	TSS-distal	Ets1	359.26	234.68	640.213	512.091	Increased	Upregulated lsDEGs
chr7	97821989	97822190	TSS-distal	Pak1	55.4455	9.90099	151.089	158.416	Increased	Upregulated lsDEGs
chr3	51700760	51701784	TSS-distal	Maml3	230.195	181.434	404.79	364.878	Increased	Upregulated lsDEGs
chr6	125333540	125333986	TSS-distal	Scnn1a	41.4765	6.71141	96.8009	98.434	Increased	Upregulated lsDEGs
chr11	95291918	95292459	TSS-distal	Kat7	36.3469	12.9151	56.31	121.771	Increased	Upregulated lsDEGs
chr2	29624065	29624995	TSS-distal	Rapgef1	113.652	55.8432	138.593	239.527	Increased	Upregulated lsDEGs
chr11	79122606	79122920	TSS-distal	Ksr1	58.8571	66.6667	224.444	130.159	Increased	Upregulated lsDEGs
chr1	37546654	37547474	TSS-distal	Mgat4a	108.66	68.1973	207.99	163.216	Increased	Upregulated lsDEGs
chr3	51209692	51210447	TSS-distal	Ccrn4l	49.5503	54.2196	59.2725	226.19	Increased	Upregulated lsDEGs
chr7	30832215	30832647	TSS-distal	Ffar2	55.2887	34.642	78.5219	200.924	Increased	Upregulated lsDEGs
chr13	37056424	37057145	TSS-distal	F13a1	329.488	148.172	398.102	614.958	Increased	Upregulated lsDEGs
chr15	65872393	65872977	TSS-distal	Efr3a	116.838	59.812	189.538	217.094	Increased	Upregulated lsDEGs
chr12	70129084	70129479	TSS-distal	Nin	103.359	100.985	190.227	285.354	Increased	Upregulated lsDEGs
chr15	27469243	27469531	TSS-proximal	Ank	90.8651	38.0623	153.737	245.675	Increased	Upregulated lsDEGs
chr17	51408344	51409106	TSS-distal	Tbc1d5	192.831	83.8663	309.869	275.229	Increased	Upregulated lsDEGs
chr9	61385786	61386304	TSS-distal	Tle3	254.47	217.688	339.422	603.083	Increased	Upregulated lsDEGs
chr8	35430540	35431211	TSS-distal	Eri1	186.19	89.2708	259.271	322.917	Increased	Upregulated lsDEGs
chr4	59445385	59445949	TSS-distal	Susd1	233.752	187.575	344.619	465.487	Increased	Upregulated lsDEGs
chr1	132319277	132319612	TSS-distal	Nuak2	70.119	92.2619	156.369	264.881	Increased	Upregulated lsDEGs
chr11	77386056	77386815	TSS-distal	Ssh2	184.961	130.25	269.408	340.789	Increased	Upregulated lsDEGs
chr19	16477933	16478842	TSS-distal	Gna14	59.4066	29.6703	111.648	103.297	Increased	Upregulated lsDEGs
chr2	3719268	3719715	TSS-distal	Fam107b	125.848	49.1071	263.884	183.036	Increased	Upregulated lsDEGs
chr7	46712273	46712733	TSS-proximal	Saal1	333.406	145.315	427.397	594.36	Increased	Upregulated lsDEGs
chr11	108235180	108235917	TSS-distal	Prkca	121.396	40.6504	170.136	220.867	Increased	Upregulated lsDEGs
chr7	29421185	29421816	TSS-distal	Sipa1l3	86.1551	33.2278	172.991	132.911	Increased	Upregulated lsDEGs
chr6	86609173	86609578	TSS-distal	Asprv1	150.296	98.4975	201.724	381.773	Increased	Upregulated lsDEGs
chr1	127308923	127309840	TSS-distal	Mgat5	136.721	75.1525	186.427	249.455	Increased	Upregulated lsDEGs
chr14	50824113	50824654	TSS-distal	Tep1	12.8229	46.1255	161.089	31.3653	Unchanged	Upregulated lsDEGs
chr11	120041678	120042152	TSS-distal	Aatk	104.884	96.8211	126.063	381.053	Increased	Upregulated lsDEGs
chr4	134116850	134117397	TSS-distal	Ubxn11	126.15	60.219	278.467	164.234	Increased	Upregulated lsDEGs
chr5	115535748	115536034	TSS-distal	Pxn	133.206	41.8118	180.383	344.948	Increased	Upregulated lsDEGs
chr14	22899362	22899615	TSS-distal	1700112E06Rik	65.3937	11.811	156.654	157.48	Increased	Upregulated lsDEGs
chr10	128516705	128517114	TSS-distal	Esyt1	62.1707	9.7561	87.6341	185.366	Increased	Upregulated lsDEGs
chr8	126908746	126909314	TSS-distal	Tomm20	31.8981	35.1494	53.638	151.142	Increased	Upregulated lsDEGs
chr14	62858256	62858729	TSS-distal	Wdfy2	384.557	331.181	580.295	751.055	Increased	Upregulated lsDEGs
chr18	36196528	36197798	TSS-proximal	Nrg2	56.8214	88.1039	99.3942	209.284	Increased	Upregulated lsDEGs
chr8	122547799	122548266	TSS-distal	Piezo1	352.35	262.778	410.256	850.427	Increased	Upregulated lsDEGs
chr2	26360714	26361269	TSS-proximal	Card9	64.5863	43.1655	76.4388	224.82	Increased	Upregulated lsDEGs
chr6	134291888	134292279	TSS-distal	Etv6	66.9898	22.9592	135.995	145.408	Increased	Upregulated lsDEGs
chr10	125387653	125388016	TSS-distal	Slc16a7	134.725	118.104	271.703	282.967	Increased	Upregulated lsDEGs
chr6	17667645	17668433	TSS-distal	Capza2	25.4499	11.4068	83.2446	39.2902	Increased	Upregulated lsDEGs
chr15	78244647	78245230	TSS-proximal	Ncf4	193.082	202.021	232.192	618.151	Increased	Upregulated lsDEGs
chr6	86619918	86620359	TSS-distal	Asprv1	29.7059	56.5611	128.484	113.122	Increased	Upregulated lsDEGs
chr13	20093365	20093929	TSS-proximal	Elmo1	197.54	120.336	263.239	389.381	Increased	Upregulated lsDEGs
chr15	77762034	77762438	TSS-distal	Myh9	71.5062	27.1605	89.6543	224.691	Increased	Upregulated lsDEGs
chr2	167334972	167335571	TSS-distal	B4galt5	141.6	33.3333	171.917	293.333	Increased	Upregulated lsDEGs
chr5	100571894	100572545	TSS-proximal	Plac8	212.04	110.414	295.077	360.429	Increased	Upregulated lsDEGs
chr11	79141342	79141643	TSS-distal	Ksr1	43.4768	43.0464	80.596	211.921	Increased	Upregulated lsDEGs
chr2	126606140	126606541	TSS-distal	Hdc	87.4129	121.866	202.761	271.144	Increased	Upregulated lsDEGs
chr19	57116813	57117457	TSS-distal	Ablim1	213.147	173.612	317.442	412.403	Increased	Upregulated lsDEGs
chr11	83577072	83577608	TSS-proximal	Ccl9	333.687	102.402	443.166	534.451	Increased	Upregulated lsDEGs
chr7	135804801	135805099	TSS-distal	Mki67	56.8227	23.4114	171.839	107.023	Increased	Upregulated lsDEGs
chr18	61781703	61782004	TSS-distal	Afap1l1	34.5364	52.9801	172.682	102.649	Increased	Upregulated lsDEGs
chr13	73488783	73489044	TSS-distal	Lpcat1	106.107	45.8015	209.389	232.824	Increased	Upregulated lsDEGs
chr8	95058343	95059300	TSS-distal	Drc7	90.2923	38.6117	132.265	158.664	Increased	Upregulated lsDEGs
chr2	150569899	150570641	TSS-proximal	Cst7	149.69	109.004	231.373	269.179	Increased	Upregulated lsDEGs
chr8	126721540	126721964	TSS-distal	Irf2bp2	14.5412	30.5882	69.0824	89.4118	Increased	Upregulated lsDEGs
chr9	77941080	77941425	TSS-distal	Elovl5	81.474	31.7919	221.069	121.387	Increased	Upregulated lsDEGs
chr9	42097061	42097427	TSS-distal	Sorl1	58.9373	87.1935	207.384	158.038	Increased	Upregulated lsDEGs
chr4	143190643	143191101	TSS-distal	Prdm2	94.2266	67.5381	217.146	161.22	Increased	Upregulated lsDEGs
chr3	27689379	27690742	TSS-distal	Fndc3b	141.562	87.2287	195.147	244.135	Increased	Upregulated lsDEGs
chr9	77708875	77709366	TSS-distal	Gclc	116.159	48.7805	184.533	219.512	Increased	Upregulated lsDEGs
chr7	102317861	102318090	TSS-distal	Stim1	85.6522	30.4348	181.391	208.696	Increased	Upregulated lsDEGs
chr19	16448300	16449237	TSS-distal	Gna14	107.452	56.4925	228.166	126.866	Increased	Upregulated lsDEGs
chr6	136906356	136907112	TSS-distal	Erp27	35.7067	66.037	140.859	97.7543	Increased	Upregulated lsDEGs
chr1	9812884	9813355	TSS-distal	Sgk3	80.1907	57.2034	136.695	199.153	Increased	Upregulated lsDEGs
chr7	43353162	43353608	TSS-proximal	Siglecf	191.79	29.0828	344.832	275.168	Increased	Upregulated lsDEGs
chr5	120648171	120649403	TSS-proximal	Rasal1	69.5296	66.4964	112.165	154.096	Increased	Upregulated lsDEGs
chr18	24051994	24052508	TSS-distal	Zfp191	59.2427	29.1262	116.272	126.214	Increased	Upregulated lsDEGs
chr11	76479148	76480128	TSS-distal	Abr	94.475	34.6483	98.8481	216.106	Increased	Upregulated lsDEGs
chr13	51737435	51738439	TSS-distal	Sema4d	146.02	67.6517	176.438	272.637	Increased	Upregulated lsDEGs
chr17	5316384	5316911	TSS-distal	Arid1b	143.352	54.9242	158.769	335.227	Increased	Upregulated lsDEGs
chr10	83857630	83858292	TSS-distal	1500009L16Rik	184.646	64.8416	289.02	263.952	Increased	Upregulated lsDEGs
chr2	27311701	27312057	TSS-distal	Vav2	74.6499	86.8347	146.078	260.504	Increased	Upregulated lsDEGs
chr9	77858321	77858828	TSS-distal	Elovl5	22.0472	37.4016	57.7953	127.953	Increased	Upregulated lsDEGs
chr17	57276583	57277236	TSS-proximal	Vav1	481.239	232.385	826.988	617.737	Increased	Upregulated lsDEGs
chr5	134350498	134350989	TSS-distal	Gtf2ird1	93.4146	91.4431	168.028	239.837	Increased	Upregulated lsDEGs
chr5	144002687	144003259	TSS-distal	Ccz1	55.2705	8.726	120.017	95.986	Increased	Upregulated lsDEGs
chr8	71511381	71512170	TSS-proximal	Plvap	81.6329	50.6203	113.937	183.544	Increased	Upregulated lsDEGs
chr2	30112402	30113045	TSS-distal	Zer1	120.528	37.2671	166.165	223.602	Increased	Upregulated lsDEGs
chr9	42141585	42142121	TSS-distal	Sorl1	126.574	61.4525	181.285	251.397	Increased	Upregulated lsDEGs
chr2	145196134	145196514	TSS-distal	Slc24a3	63.8583	78.7402	139.921	217.848	Increased	Upregulated lsDEGs
chr13	51408378	51409162	TSS-proximal	S1pr3	119.045	58.586	136.318	262.42	Increased	Upregulated lsDEGs
chr9	124112502	124113331	TSS-distal	Ccr2	79.0964	39.759	156.855	114.458	Increased	Upregulated lsDEGs
chr7	34272528	34272890	TSS-distal	4931406P16Rik	77.6584	24.7934	130.909	184.573	Increased	Upregulated lsDEGs
chr13	3725744	3726426	TSS-distal	Asb13	40.7028	26.3543	110.864	68.8141	Increased	Upregulated lsDEGs
chr7	25006576	25007142	TSS-proximal	Atp1a3	179.118	126.966	198.272	458.554	Increased	Upregulated lsDEGs
chr1	33578428	33579191	TSS-distal	Prim2	357.866	154.424	542.068	496.073	Increased	Upregulated lsDEGs
chr8	126804004	126804418	TSS-distal	Tomm20	254.048	134.916	365.855	433.735	Increased	Upregulated lsDEGs
chr2	83766880	83767225	TSS-distal	Itgav	49.104	2.89017	119.48	112.717	Increased	Upregulated lsDEGs
chr3	21961182	21961546	TSS-distal	Tbl1xr1	57.1233	93.1233	123.836	271.233	Increased	Upregulated lsDEGs
chr19	47241883	47242768	TSS-distal	Neurl1a	94.5824	55.2935	158.284	153.499	Increased	Upregulated lsDEGs
chr2	3764168	3764541	TSS-distal	Fam107b	36.1497	18.7166	94.0107	96.2567	Increased	Upregulated lsDEGs
chr7	48881664	48882720	TSS-proximal	E2f8	159.659	88.9215	227.701	252.602	Increased	Upregulated lsDEGs
chr11	119671016	119671490	TSS-distal	Rptor	62.6105	10.5263	117.116	128.421	Increased	Upregulated lsDEGs
chrX	48435429	48436230	TSS-distal	Elf4	180.574	125.91	295.287	276.808	Increased	Upregulated lsDEGs
chr9	20973706	20974050	TSS-proximal	S1pr2	142.145	92.7536	195.971	362.319	Increased	Upregulated lsDEGs
chr12	77530023	77530398	TSS-distal	Fut8	175.638	23.9362	284.601	300.532	Increased	Upregulated lsDEGs
chr3	51881840	51882608	TSS-distal	Maml3	144.122	78.0104	212.003	236.671	Increased	Upregulated lsDEGs
chr12	85304830	85305194	TSS-distal	Nek9	41.2603	41.0959	94.1918	150.685	Increased	Upregulated lsDEGs
chr2	153336166	153336563	TSS-distal	Kif3b	58.2161	35.1759	115.503	148.241	Increased	Upregulated lsDEGs
chr3	51890298	51890504	TSS-distal	Maml3	87.6812	91.7874	207.15	285.024	Increased	Upregulated lsDEGs
chr6	54809544	54810427	TSS-distal	Znrf2	52.4208	65.5995	119.31	126.697	Increased	Upregulated lsDEGs
chr12	102354231	102355025	TSS-distal	Rin3	321.572	299.321	493.723	638.994	Increased	Upregulated lsDEGs
chr5	103746646	103747661	TSS-distal	Aff1	91.2205	27.5591	115.217	169.291	Increased	Upregulated lsDEGs
chr17	86019905	86020173	TSS-distal	Srbd1	84.684	26.0223	162.268	197.026	Increased	Upregulated lsDEGs
chr7	75872252	75872699	TSS-distal	Klhl25	13.7946	33.4821	50.0223	116.071	Increased	Upregulated lsDEGs
chr13	37833312	37833866	TSS-distal	Rreb1	72.3604	19.8198	114.847	147.748	Increased	Upregulated lsDEGs
chr15	34096118	34096917	TSS-distal	Mtdh	139.025	109.987	232.762	232.5	Increased	Upregulated lsDEGs
chr5	3512577	3513128	TSS-distal	Cdk6	81.1594	36.2319	149.076	143.116	Increased	Upregulated lsDEGs
chr7	35124728	35125043	TSS-distal	Cebpa	167.437	142.373	348.418	306.962	Increased	Upregulated lsDEGs
chr4	123019005	123019352	TSS-proximal	Trit1	65.4598	31.6092	138.764	146.552	Increased	Upregulated lsDEGs
chr9	109907994	109908557	TSS-distal	Cdc25a	39.7163	47.8723	70.5496	163.121	Increased	Upregulated lsDEGs
chr8	69038402	69038768	TSS-distal	Slc18a1	32.6158	19.0736	83.1608	98.0926	Increased	Upregulated lsDEGs
chr8	61584493	61585137	TSS-distal	Palld	124.527	55.7984	210.837	187.597	Increased	Upregulated lsDEGs
chr10	7967144	7967429	TSS-distal	Tab2	45.9091	20.979	106.713	132.867	Increased	Upregulated lsDEGs
chr15	31426004	31426597	TSS-distal	Ropn1l	88.4175	111.094	265.354	153.199	Increased	Upregulated lsDEGs
chr4	154929152	154929706	TSS-proximal	Tnfrsf14	79.3153	108.09	101.622	360.36	Increased	Upregulated lsDEGs
chr5	115500423	115500718	TSS-distal	Pxn	73.0743	64.1892	146.182	222.973	Increased	Upregulated lsDEGs
chr3	102748633	102748943	TSS-distal	Tspan2	62.09	25.7235	135.402	144.695	Increased	Upregulated lsDEGs
chr15	78320722	78321229	TSS-distal	Csf2rb	142.165	66.9094	187.087	289.37	Increased	Upregulated lsDEGs
chr1	156710668	156711268	TSS-distal	Fam20b	75.1747	48.2529	161.98	123.128	Increased	Upregulated lsDEGs
chr7	127295931	127296699	TSS-proximal	Itgal	274.187	124.824	399.883	388.817	Increased	Upregulated lsDEGs
chr10	40128410	40128928	TSS-distal	Slc16a10	132.447	169.538	240.424	352.601	Increased	Upregulated lsDEGs
chr6	129344265	129344836	TSS-proximal	Clec12a	78.3217	27.972	123.601	153.846	Increased	Upregulated lsDEGs
chrX	77545991	77546927	TSS-distal	Tbl1x	22.2519	18.143	64.7279	44.8239	Increased	Upregulated lsDEGs
chr9	90232875	90233541	TSS-distal	Tbc1d2b	118.696	44.9775	126.267	269.865	Increased	Upregulated lsDEGs
chrX	96144663	96145433	TSS-distal	Msn	281.492	125.798	450.467	359.274	Increased	Upregulated lsDEGs
chr7	112042617	112043158	TSS-distal	Usp47	158.893	134.668	265.148	297.048	Increased	Upregulated lsDEGs
chr7	72280645	72281252	TSS-distal	Mctp2	257.878	141.431	486.711	302.632	Increased	Upregulated lsDEGs
chr15	78248493	78248830	TSS-distal	Ncf4	188.521	153.817	325.74	372.781	Increased	Upregulated lsDEGs
chr11	34770923	34771889	TSS-distal	Dock2	180.91	97.1975	264.074	267.839	Increased	Upregulated lsDEGs
chr2	126491300	126491977	TSS-distal	Atp8b4	60.944	60.4572	97.4336	178.466	Increased	Upregulated lsDEGs
chr9	61426814	61427421	TSS-distal	Tle3	167.039	116.76	285.938	258.224	Increased	Upregulated lsDEGs
chrX	48444696	48445239	TSS-distal	Elf4	58.2169	49.6324	174.706	90.0735	Increased	Upregulated lsDEGs
chr11	72549869	72550807	TSS-proximal	Spns3	273.898	268.328	362.875	679.446	Increased	Upregulated lsDEGs
chr18	32406911	32407859	TSS-distal	Bin1	235.205	100.095	294.731	379.347	Increased	Upregulated lsDEGs
chr1	131384336	131384975	TSS-distal	Srgap2	304.719	126.547	482.906	387.5	Increased	Upregulated lsDEGs
chr7	142381091	142381649	TSS-distal	Ctsd	235.581	126.995	331.735	377.46	Increased	Upregulated lsDEGs
chr1	43464952	43465293	TSS-distal	Nck2	83.5673	11.6959	192.047	134.503	Increased	Upregulated lsDEGs
chr9	120068047	120068887	TSS-proximal	Cx3cr1	106.076	42.7943	120.809	218.787	Increased	Upregulated lsDEGs
chr6	108179044	108179692	TSS-distal	Sumf1	75.5624	104.761	259.538	126.348	Increased	Upregulated lsDEGs
chr18	38946420	38947019	TSS-distal	Arhgap26	58.5667	16.6667	126.2	90	Increased	Upregulated lsDEGs
chr17	57112825	57113351	TSS-distal	Tnfsf9	35.1803	13.2827	34.4592	132.827	Unchanged	Upregulated lsDEGs
chr15	76799507	76799941	TSS-distal	Arhgap39	129.609	133.31	214.023	331.034	Increased	Upregulated lsDEGs
chr5	127621205	127621544	TSS-distal	Slc15a4	129.471	47.0588	179.529	285.294	Increased	Upregulated lsDEGs
chr13	52702150	52702527	TSS-distal	Syk	33.7037	55.5556	137.963	108.466	Increased	Upregulated lsDEGs
chr5	108246242	108246885	TSS-distal	Ccdc18	99.5497	27.9503	193.168	130.435	Increased	Upregulated lsDEGs
chr11	106688293	106688790	TSS-distal	Pecam1	30.241	2.00803	59.739	84.3373	Increased	Upregulated lsDEGs
chr5	3405016	3405726	TSS-distal	Cdk6	181.406	178.594	333.615	308.017	Increased	Upregulated lsDEGs
chr8	61517551	61518204	TSS-distal	Palld	70.2752	19.8777	138.823	103.976	Increased	Upregulated lsDEGs
chr11	78982741	78983211	TSS-proximal	Lgals9	162.335	48.8323	139.448	388.535	Unchanged	Upregulated lsDEGs
chr2	73066215	73067265	TSS-distal	Ola1	62.0932	54.2245	120.2	111.323	Increased	Upregulated lsDEGs
chr7	29491623	29492434	TSS-distal	Sipa1l3	162.18	77.5739	274.039	206.897	Increased	Upregulated lsDEGs
chr19	11640688	11641086	TSS-proximal	Ms4a3	30.9774	2.50627	37.7694	127.82	Increased	Upregulated lsDEGs
chr3	79202134	79202599	TSS-distal	Rapgef2	78.7339	42.9185	135.966	165.236	Increased	Upregulated lsDEGs
chr4	140582777	140582992	TSS-distal	Arhgef10l	248.519	175.88	359.491	578.704	Increased	Upregulated lsDEGs
chrX	77579907	77580406	TSS-distal	Tbl1x	43.26	10	111.26	70	Increased	Upregulated lsDEGs
chr1	74159562	74159910	TSS-distal	Cxcr2	94.0688	63.0372	145.014	249.284	Increased	Upregulated lsDEGs
chr18	34776665	34777012	TSS-proximal	Kdm3b	259.684	468.333	351.897	1287.36	Increased	Upregulated lsDEGs
chr19	12460742	12461255	TSS-proximal	Mpeg1	104.436	23.3463	215.72	134.241	Increased	Upregulated lsDEGs
chrX	12078598	12078966	TSS-distal	Bcor	63.8482	86.7209	101.545	295.393	Increased	Upregulated lsDEGs
chr8	95055005	95055234	TSS-proximal	Drc7	130.957	39.1304	169.652	347.826	Increased	Upregulated lsDEGs
chr11	60784010	60784775	TSS-distal	Smcr8	81.1619	36.5535	105.914	168.407	Increased	Upregulated lsDEGs
chr6	124463793	124464229	TSS-proximal	Clstn3	125.492	41.1899	193.616	221.968	Increased	Upregulated lsDEGs
chr4	59873840	59874229	TSS-distal	Snx30	350.538	158.949	502.231	515.385	Increased	Upregulated lsDEGs
chr2	4232827	4233601	TSS-distal	Frmd4a	87.2	32.2581	172.968	109.677	Increased	Upregulated lsDEGs
chr10	60706130	60706731	TSS-distal	Slc29a3	84.6844	46.5116	115.515	191.03	Increased	Upregulated lsDEGs
chr11	115778842	115779732	TSS-distal	2310067B10Rik	150.393	155.982	269.259	270.483	Increased	Upregulated lsDEGs
chr2	145188723	145189371	TSS-distal	Slc24a3	120.786	46.225	195.239	180.277	Increased	Upregulated lsDEGs
chr12	73609848	73610467	TSS-distal	Prkch	67.8871	48.3871	135.21	125.806	Increased	Upregulated lsDEGs
chr1	80713754	80714228	TSS-distal	Dock10	42.2737	31.5789	120.379	82.1053	Increased	Upregulated lsDEGs
chr16	35755498	35756261	TSS-distal	Dirc2	67.7356	69.3586	124.895	155.759	Increased	Upregulated lsDEGs
chr9	83324285	83324782	TSS-distal	Lca5	183.012	30.1205	400.281	176.707	Increased	Upregulated lsDEGs
chrX	106026556	106027684	TSS-proximal	Atp7a	263.038	344.5	505.066	615.589	Increased	Upregulated lsDEGs
chr14	27237641	27238412	TSS-proximal	Arhgef3	125.052	59.5725	235.194	152.85	Increased	Upregulated lsDEGs
chr12	105000861	105001616	TSS-distal	Syne3	205.344	38.3598	269.299	312.169	Increased	Upregulated lsDEGs
chr5	113164600	113165756	TSS-proximal	2900026A02Rik	114.149	179.749	210.354	342.264	Increased	Upregulated lsDEGs
chr15	102165348	102166020	TSS-distal	Soat2	90.6686	53.477	117.103	205.052	Increased	Upregulated lsDEGs
chr5	117133385	117134677	TSS-distal	Taok3	139.776	175.538	218.708	364.269	Increased	Upregulated lsDEGs
chr10	78117086	78117393	TSS-distal	Icosl	73.961	3.24675	178.117	133.117	Increased	Upregulated lsDEGs
chr4	46614644	46615140	TSS-distal	Tbc1d2	282.052	205.191	329.577	611.67	Increased	Upregulated lsDEGs
chr15	100060582	100061253	TSS-distal	Dip2b	37.3512	13.3929	62.0833	89.2857	Increased	Upregulated lsDEGs
chr9	75361653	75362765	TSS-distal	Mapk6	68.0054	17.9695	86.0827	126.685	Increased	Upregulated lsDEGs
chr9	22010914	22011571	TSS-distal	Prkcsh	34.6201	44.0729	83.9514	104.863	Increased	Upregulated lsDEGs
chrX	75757972	75758536	TSS-distal	4933407K13Rik	52.6372	65.469	112.142	155.752	Increased	Upregulated lsDEGs
chr16	94631874	94632404	TSS-distal	Dyrk1a	285.819	69.661	416.158	384.181	Increased	Upregulated lsDEGs
chr10	99711667	99712025	TSS-distal	Csl	59.1643	25.0696	157.103	97.493	Increased	Upregulated lsDEGs
chr5	138875034	138875701	TSS-distal	Gm5294	53.7575	34.4311	91.3772	119.76	Increased	Upregulated lsDEGs
chr2	27025529	27026036	TSS-proximal	Slc2a6	102.618	49.2126	115.591	257.874	Increased	Upregulated lsDEGs
chr14	72371849	72372332	TSS-distal	Fndc3a	44.6901	24.7934	108.554	86.7769	Increased	Upregulated lsDEGs
chr8	3392277	3393302	TSS-proximal	Arhgef18	72.6413	92.5828	132.164	179.337	Increased	Upregulated lsDEGs
chr13	51615955	51616278	TSS-distal	Cks2	54.8148	30.8642	147.84	108.025	Increased	Upregulated lsDEGs
chr6	134202009	134202714	TSS-distal	Etv6	182.691	164.278	361.147	263.456	Increased	Upregulated lsDEGs
chr5	115854303	115854859	TSS-distal	Cit	46.4452	1.79533	76.9838	113.106	Increased	Upregulated lsDEGs
chr4	138249762	138250409	TSS-proximal	Sh2d5	178.194	225.278	181.836	705.247	Increased	Upregulated lsDEGs
chr17	35837033	35837603	TSS-proximal	Tubb5	185.306	175.096	200.263	542.907	Increased	Upregulated lsDEGs
chrX	77533778	77534501	TSS-distal	Tbl1x	45.8702	33.1492	112.058	75.9669	Increased	Upregulated lsDEGs
chr8	106701288	106701844	TSS-distal	Tango6	85.9785	7.18133	142.19	154.399	Increased	Upregulated lsDEGs
chr2	35463410	35463783	TSS-proximal	Ggta1	397.54	243.289	538.182	655.08	Increased	Upregulated lsDEGs
chr6	86615186	86615667	TSS-distal	Asprv1	36.8465	29.0456	72.1369	114.108	Increased	Upregulated lsDEGs
chr6	134130690	134131156	TSS-distal	Etv6	177.794	216.231	267.195	496.788	Increased	Upregulated lsDEGs
chr9	83384993	83385552	TSS-distal	Lca5	37.9286	21.4286	95.1964	71.4286	Increased	Upregulated lsDEGs
chr9	116270278	116270688	TSS-distal	Tgfbr2	137.178	70.5596	215.255	248.175	Increased	Upregulated lsDEGs
chr19	25072454	25072885	TSS-distal	Dock8	53.6343	6.94444	49.1898	168.981	Unchanged	Upregulated lsDEGs
chr10	88420478	88421312	TSS-distal	Gnptab	81.8563	52.6826	106.874	178.443	Increased	Upregulated lsDEGs
chr19	53184957	53186026	TSS-distal	Add3	155.916	70.0841	184.495	262.617	Increased	Upregulated lsDEGs
chr4	137356576	137357230	TSS-proximal	Cdc42	165.084	128.229	207.618	354.198	Increased	Upregulated lsDEGs
chr18	6188331	6188948	TSS-distal	Kif5b	158.722	98.6893	212.54	291.262	Increased	Upregulated lsDEGs
chr10	53913805	53914397	TSS-distal	Man1a	46.8803	8.4317	95.7673	80.9444	Increased	Upregulated lsDEGs
chr7	139397416	139398043	TSS-distal	Inpp5a	146.975	54.1242	169.793	278.662	Increased	Upregulated lsDEGs
chr6	108549506	108549882	TSS-distal	Itpr1	75.809	74.2706	134.244	222.812	Increased	Upregulated lsDEGs
chr5	35035097	35036271	TSS-distal	Rgs12	121.277	89.3447	178.204	200	Increased	Upregulated lsDEGs
chr15	36647857	36648274	TSS-distal	Pabpc1	135.813	150.694	288.349	270.335	Increased	Upregulated lsDEGs
chr11	59525288	59525685	TSS-proximal	Zkscan17	110.603	138.166	199.95	321.608	Increased	Upregulated lsDEGs
chr11	78037819	78038788	TSS-proximal	Flot2	60.1134	76.2784	77.268	220.619	Increased	Upregulated lsDEGs
chr5	115529884	115530860	TSS-distal	Pxn	225.302	153.511	330.174	342.886	Increased	Upregulated lsDEGs
chr7	139566152	139567160	TSS-distal	Inpp5a	212.418	136.749	286.779	342.914	Increased	Upregulated lsDEGs
chr15	83009404	83010137	TSS-distal	Nfam1	55.2452	32.6975	51.049	167.575	Unchanged	Upregulated lsDEGs
chrX	167356101	167356729	TSS-distal	Prps2	69.38	41.3355	189.777	77.9014	Increased	Upregulated lsDEGs
chr2	120348044	120348701	TSS-distal	Vps39	138.511	75.9726	239.544	189.97	Increased	Upregulated lsDEGs
chrX	140505608	140506361	TSS-distal	Prps1	358.515	454.841	642.507	819.629	Increased	Upregulated lsDEGs
chr13	51813841	51814488	TSS-distal	Sema4d	67.9321	64.7994	145.463	131.173	Increased	Upregulated lsDEGs
chr6	134156185	134156622	TSS-distal	Etv6	82.8767	18.2648	149.064	141.553	Increased	Upregulated lsDEGs
chr10	7473334	7473964	TSS-proximal	Ulbp1	128.526	126.767	206.323	270.998	Increased	Upregulated lsDEGs
chr2	35461095	35461725	TSS-proximal	Ggta1	304.168	226.593	443.883	489.699	Increased	Upregulated lsDEGs
chr1	106695695	106696075	TSS-distal	Bcl2	27.3753	47.2441	81.1286	133.858	Increased	Upregulated lsDEGs
chr15	78923401	78923965	TSS-proximal	Lgals1	196.85	136.265	215.381	447.788	Increased	Upregulated lsDEGs
chr1	43500145	43500751	TSS-distal	Nck2	68.715	44.4811	85.2883	186.161	Increased	Upregulated lsDEGs
chr1	176732715	176733160	TSS-distal	Cep170	56.278	24.6637	72.7578	163.677	Increased	Upregulated lsDEGs
chr1	74094559	74094904	TSS-distal	Tns1	149.566	78.0347	200.983	320.809	Increased	Upregulated lsDEGs
chrX	106043829	106044655	TSS-distal	Atp7a	209.202	85.8404	363.906	228.537	Increased	Upregulated lsDEGs
chr6	88121869	88122189	TSS-distal	Rpn1	157.601	62.3053	279.221	242.991	Increased	Upregulated lsDEGs
chr2	45049296	45049810	TSS-distal	Zeb2	248.951	221.32	367.573	467.961	Increased	Upregulated lsDEGs
chr9	119247731	119248386	TSS-distal	Oxsr1	15.8994	13.7195	60.6555	35.061	Increased	Upregulated lsDEGs
chr5	92279218	92279657	TSS-proximal	Naaa	361.591	229.5	503.977	568.182	Increased	Upregulated lsDEGs
chr6	108824915	108825351	TSS-distal	Arl8b	231.533	139.565	362.449	347.826	Increased	Upregulated lsDEGs
chr14	75195492	75196020	TSS-distal	Lcp1	70.8129	69.9244	114.65	198.488	Increased	Upregulated lsDEGs
chr4	45788570	45789961	TSS-distal	Aldh1b1	29.9641	19.3966	51.3434	59.6264	Increased	Upregulated lsDEGs
chr10	79940745	79941218	TSS-distal	Arid3a	452.975	261.561	610.464	689.873	Increased	Upregulated lsDEGs
chr1	54934872	54935324	TSS-distal	Ankrd44	50.287	35.3201	132.185	90.5077	Increased	Upregulated lsDEGs
chr19	10588875	10589636	TSS-distal	Cyb561a3	162.677	102.349	220.538	272.966	Increased	Upregulated lsDEGs
chr17	27552511	27552890	TSS-distal	Hmga1	213.421	147.342	235.868	518.421	Increased	Upregulated lsDEGs
chr8	124925523	124926332	TSS-distal	Egln1	145.889	62.9506	220.827	197.531	Increased	Upregulated lsDEGs
chr7	25005786	25006057	TSS-proximal	Atp1a3	78.0882	80.8824	65.3309	393.382	Unchanged	Upregulated lsDEGs
chr17	29318501	29319356	TSS-proximal	Pi16	54.1355	31.5421	74.0187	122.664	Increased	Upregulated lsDEGs
chr8	84132354	84132717	TSS-distal	Podnl1	84.8626	74.1758	170.879	192.308	Increased	Upregulated lsDEGs
chr7	126235939	126236616	TSS-distal	Xpo6	160.059	56.0324	221.652	235.988	Increased	Upregulated lsDEGs
chr1	106515676	106516147	TSS-distal	Bcl2	353.453	197.013	425.614	608.051	Increased	Upregulated lsDEGs
chr9	21332570	21333127	TSS-distal	Slc44a2	155.018	78.8351	230.556	243.728	Increased	Upregulated lsDEGs
chr1	156473903	156474677	TSS-proximal	Soat1	175.394	243.832	256.723	539.355	Increased	Upregulated lsDEGs
chr15	91167928	91168557	TSS-distal	Abcd2	57	22.2222	40.4762	179.365	Unchanged	Upregulated lsDEGs
chr5	96793303	96793870	TSS-proximal	Anxa3	56.4261	36.9718	89.1021	137.324	Increased	Upregulated lsDEGs
chr5	72832772	72833517	TSS-distal	Tec	43.4853	28.1501	64.2091	111.26	Increased	Upregulated lsDEGs
chr15	66964827	66965217	TSS-distal	Ndrg1	418.772	163.657	556.266	595.908	Increased	Upregulated lsDEGs
chr2	172412421	172412825	TSS-distal	Cass4	180.222	37.037	267.086	276.543	Increased	Upregulated lsDEGs
chr1	164073611	164074172	TSS-distal	Sell	72.153	42.7046	128.541	133.452	Increased	Upregulated lsDEGs
chr11	100804455	100804859	TSS-distal	Stat5b	37.1852	19.7531	86.8148	88.8889	Increased	Upregulated lsDEGs
chr5	134532456	134532794	TSS-distal	Clip2	63.8053	79.646	92.3009	286.136	Increased	Upregulated lsDEGs
chr4	133841050	133841466	TSS-distal	Rps6ka1	229.664	158.249	226.043	529.976	Unchanged	Upregulated lsDEGs
chr9	122232791	122234469	TSS-distal	Ano10	47.1531	20.8398	81.221	63.1328	Increased	Upregulated lsDEGs
chrX	96133359	96133557	TSS-distal	Msn	161.055	135.678	269.849	417.085	Increased	Upregulated lsDEGs
chr2	153668687	153669176	TSS-distal	Dnmt3b	48.0816	26.5306	131.673	71.4286	Increased	Upregulated lsDEGs
chr3	51788633	51789934	TSS-distal	Maml3	45.9754	17.6651	71.8049	73.7327	Increased	Upregulated lsDEGs
chr11	49170452	49171071	TSS-distal	Btnl9	257.242	56.4355	322.145	377.419	Increased	Upregulated lsDEGs
chr9	57640353	57640888	TSS-distal	Csk	492.817	527.91	627.78	1300.37	Increased	Upregulated lsDEGs
chr5	129534940	129535448	TSS-distal	Sfswap	70.5501	80.5305	34.1454	15.7171	Decreased	Upregulated lsDEGs
chr13	46904722	46905835	TSS-distal	Kif13a	62.7469	25.1346	129.004	70.018	Increased	Upregulated lsDEGs
chr16	26689677	26690327	TSS-distal	Il1rap	199.324	73.7174	336.482	225.806	Increased	Upregulated lsDEGs
chr8	86888008	86889014	TSS-proximal	N4bp1	196.346	101.271	248.213	303.873	Increased	Upregulated lsDEGs
chr5	120620600	120621461	TSS-distal	Ddx54	76.1601	74.2343	114.281	179.814	Increased	Upregulated lsDEGs
chr18	60723089	60723531	TSS-distal	Ndst1	159.526	110.587	260.745	270.88	Increased	Upregulated lsDEGs
chr14	55863742	55864223	TSS-distal	Nynrin	143.423	51.8672	169.917	280.083	Increased	Upregulated lsDEGs
chr5	77386241	77386984	TSS-distal	Igfbp7	70.5914	37.6344	111.116	126.344	Increased	Upregulated lsDEGs
chr4	135192732	135193431	TSS-distal	Runx3	265.914	172.829	313.471	488.571	Increased	Upregulated lsDEGs
chr12	99874402	99875124	TSS-distal	Efcab11	125.519	51.1618	174.73	195.021	Increased	Upregulated lsDEGs
chr14	65805617	65806412	TSS-proximal	Pbk	90.2387	47.7261	106.294	189.698	Increased	Upregulated lsDEGs
chr1	127305673	127306118	TSS-distal	Mgat5	67.5336	47.0852	142.915	127.803	Increased	Upregulated lsDEGs
chr12	100530955	100531509	TSS-distal	Ttc7b	75.1532	25.2252	96.7568	162.162	Increased	Upregulated lsDEGs
chr7	43436393	43437326	TSS-proximal	Nkg7	109.572	41.7452	152.623	161.67	Increased	Upregulated lsDEGs
chr19	29228018	29228611	TSS-distal	Jak2	189.192	72.3737	211.38	336.7	Increased	Upregulated lsDEGs
chr12	91183345	91183945	TSS-distal	Cep128	62.3295	23.2945	112.496	103.161	Increased	Upregulated lsDEGs
chr18	36067839	36068661	TSS-distal	Nrg2	56.7801	32.8068	75.5772	127.582	Increased	Upregulated lsDEGs
chr9	62838160	62839393	TSS-proximal	Cln6	152.715	172.585	211.321	373.582	Increased	Upregulated lsDEGs
chr19	3935002	3935494	TSS-proximal	Unc93b1	340.751	190.649	340.872	691.684	Increased	Upregulated lsDEGs
chr9	75541437	75542117	TSS-distal	Tmod3	74.2878	38.1791	185.507	77.8267	Increased	Upregulated lsDEGs
chr10	80086356	80087372	TSS-distal	Sbno2	149.233	98.3088	177.778	276.303	Increased	Upregulated lsDEGs
chr9	123497853	123498472	TSS-distal	Limd1	170.048	54.8226	221.21	259.677	Increased	Upregulated lsDEGs
chr2	15104393	15104748	TSS-distal	Arl5b	48.8202	8.42697	98.764	103.933	Increased	Upregulated lsDEGs
chr12	70852857	70853477	TSS-distal	Frmd6	62.19	11.2721	154.895	62.8019	Increased	Upregulated lsDEGs
chr9	61022406	61023021	TSS-distal	Uaca	134.789	55.1786	171.218	233.766	Increased	Upregulated lsDEGs
chr1	171761697	171762522	TSS-distal	Slamf1	128.099	147.676	229.177	249.395	Increased	Upregulated lsDEGs
chr12	51865664	51866731	TSS-distal	Heatr5a	125.833	113.277	192.079	220.974	Increased	Upregulated lsDEGs
chr6	120592170	120592638	TSS-distal	Cecr5	27.9957	8.52878	66.7164	61.8337	Increased	Upregulated lsDEGs
chr11	61652933	61653480	TSS-proximal	Grap	42.9927	7.29927	84.5985	78.4672	Increased	Upregulated lsDEGs
chr10	130336144	130336869	TSS-distal	Tespa1	37.2314	5.50964	80.3581	56.4738	Increased	Upregulated lsDEGs
chr15	101325847	101326614	TSS-distal	Krt80	140.794	124.987	179.076	311.198	Increased	Upregulated lsDEGs
chr12	104983283	104983825	TSS-distal	Syne3	15.6538	38.674	63.3149	88.3978	Increased	Upregulated lsDEGs
chr13	73489696	73491022	TSS-distal	Lpcat1	63.4439	30.1356	80.6405	112.283	Increased	Upregulated lsDEGs
chr12	111165706	111166548	TSS-proximal	Traf3	98.4935	122.159	92.1115	358.244	Unchanged	Upregulated lsDEGs
chr4	40823662	40824077	TSS-distal	B4galt1	110.481	74.5192	196.875	197.115	Increased	Upregulated lsDEGs
chr4	140988688	140989177	TSS-proximal	Atp13a2	139.49	75.4898	172.673	281.633	Increased	Upregulated lsDEGs
chr3	27677226	27678114	TSS-distal	Fndc3b	193.307	77.604	215.546	316.085	Increased	Upregulated lsDEGs
chr3	95356972	95357442	TSS-proximal	Setdb1	149.214	104.013	173.057	350.318	Increased	Upregulated lsDEGs
chr10	6986298	6986764	TSS-distal	Ipcef1	326.638	102.762	465.739	411.135	Increased	Upregulated lsDEGs
chr15	36719119	36719638	TSS-distal	Ywhaz	285.923	148.058	409.346	392.308	Increased	Upregulated lsDEGs
chr16	44357696	44358227	TSS-distal	Spice1	38.4774	37.594	84.9624	101.504	Increased	Upregulated lsDEGs
chr15	83594515	83595398	TSS-proximal	Ttll12	96.5498	132.33	90.0226	373.303	Unchanged	Upregulated lsDEGs
chr5	122925517	122925976	TSS-distal	Kdm2b	56.2391	71.7391	194.848	97.8261	Increased	Upregulated lsDEGs
chr6	43619082	43619604	TSS-distal	Tpk1	164.665	28.6807	311.721	172.084	Increased	Upregulated lsDEGs
chr19	37370343	37370809	TSS-distal	Kif11	52.9336	53.5332	88.5225	167.024	Increased	Upregulated lsDEGs
chr17	78526449	78527295	TSS-distal	Vit	61.098	43.6718	151.889	73.1995	Increased	Upregulated lsDEGs
chr3	123256211	123257003	TSS-distal	Sec24d	228.878	114.741	358.071	276.166	Increased	Upregulated lsDEGs
chr8	72350750	72351149	TSS-distal	Eps15l1	135.15	112.475	184.475	327.5	Increased	Upregulated lsDEGs
chr12	77193136	77193677	TSS-distal	Fut8	72.6753	71.9373	124.742	178.967	Increased	Upregulated lsDEGs
chr9	96399337	96399846	TSS-distal	Atp1b3	242.314	123.51	309.059	384.314	Increased	Upregulated lsDEGs
chr5	106709525	106710245	TSS-distal	Zfp644	102.302	36.061	150.028	153.953	Increased	Upregulated lsDEGs
chr10	130322486	130323187	TSS-proximal	Tespa1	277.806	133.889	374.217	383.191	Increased	Upregulated lsDEGs
chr13	63278703	63279320	TSS-distal	2010111I01Rik	267.443	148.851	365.065	386.731	Increased	Upregulated lsDEGs
chr10	99228118	99229510	TSS-distal	Poc1b	82.0603	48.8083	108.162	134.961	Increased	Upregulated lsDEGs
chr13	34873998	34874640	TSS-proximal	Prpf4b	254.65	258.118	288.989	671.851	Increased	Upregulated lsDEGs
chr2	26359801	26360427	TSS-proximal	Card9	112.711	86.1085	139.872	258.373	Increased	Upregulated lsDEGs
chr15	6554656	6555184	TSS-distal	Fyb	180.321	172.004	281.89	342.155	Increased	Upregulated lsDEGs
chr16	92715332	92716373	TSS-distal	Runx1	118.225	113.225	161.651	247.601	Increased	Upregulated lsDEGs
chr2	103583193	103583636	TSS-distal	Abtb2	51.3063	2.25225	76.5766	126.126	Increased	Upregulated lsDEGs
chr6	88116358	88117495	TSS-distal	Rpn1	129.288	57.109	124.244	224.077	Unchanged	Upregulated lsDEGs
chr2	168655159	168655635	TSS-distal	Atp9a	41.2998	29.3501	91.5094	92.2432	Increased	Upregulated lsDEGs
chr2	91956744	91957516	TSS-distal	Dgkz	84.9288	27.1669	125.938	129.366	Increased	Upregulated lsDEGs
chr19	14585938	14586537	TSS-distal	Tle4	203.383	161.65	317.433	318.333	Increased	Upregulated lsDEGs
chr8	61258682	61259323	TSS-distal	Sh3rf1	54.1433	48.2866	131.791	90.3427	Increased	Upregulated lsDEGs
chr13	37218418	37219122	TSS-distal	Ly86	115.035	97.8582	163.844	232.624	Increased	Upregulated lsDEGs
chr16	90310605	90311138	TSS-distal	Scaf4	62.9213	16.8539	148.315	73.0337	Increased	Upregulated lsDEGs
chr17	51675396	51675915	TSS-distal	Satb1	44.5577	9.61538	126.308	48.0769	Increased	Upregulated lsDEGs
chr5	122303383	122303879	TSS-distal	Pptc7	76.9215	80.4628	97.9477	257.545	Increased	Upregulated lsDEGs
chr11	107693224	107693957	TSS-distal	Helz	132.589	79.0054	226.853	173.025	Increased	Upregulated lsDEGs
chr14	56105492	56106007	TSS-proximal	Ctsg	51.6473	25.1938	65.1357	141.473	Increased	Upregulated lsDEGs
chr8	120332494	120333147	TSS-distal	Gse1	197.813	99.3731	251.055	307.339	Increased	Upregulated lsDEGs
chr15	86050061	86051622	TSS-distal	Gramd4	49.9424	20.4866	68.758	79.3854	Increased	Upregulated lsDEGs
chr10	81326749	81327364	TSS-proximal	Tbxa2r	159.237	194.773	272.175	344.156	Increased	Upregulated lsDEGs
chr17	5730342	5731112	TSS-distal	Zdhhc14	283.502	92.0752	338.223	404.669	Increased	Upregulated lsDEGs
chr19	10022496	10023515	TSS-distal	Rab3il1	154.853	90.1863	195.814	245.098	Increased	Upregulated lsDEGs
chr12	85346258	85346793	TSS-distal	Tmed10	105.914	50.3731	192.444	145.522	Increased	Upregulated lsDEGs
chr1	135726000	135726250	TSS-distal	Csrp1	178.486	111.554	221.633	430.279	Increased	Upregulated lsDEGs
chr6	108517489	108518079	TSS-distal	Itpr1	92.7919	79.5093	136.616	208.122	Increased	Upregulated lsDEGs
chr13	108404230	108404839	TSS-distal	Depdc1b	169.033	65.5574	153.902	314.754	Unchanged	Upregulated lsDEGs
chr2	167375006	167375751	TSS-distal	B4galt5	68.3378	36.193	93.2172	135.389	Increased	Upregulated lsDEGs
chr1	132010821	132011215	TSS-distal	Elk4	220.962	63.2911	312.962	313.924	Increased	Upregulated lsDEGs
chr6	108835853	108836651	TSS-distal	Edem1	165.294	73.8298	158.586	287.86	Unchanged	Upregulated lsDEGs
chr6	98842850	98843265	TSS-distal	Foxp1	51.0577	9.61538	75.2163	122.596	Increased	Upregulated lsDEGs
chr5	24389185	24389549	TSS-proximal	Atg9b	205.26	84.9315	277.315	334.247	Increased	Upregulated lsDEGs
chr13	56181316	56181834	TSS-proximal	Tifab	79.6146	53.9499	72.1965	225.434	Unchanged	Upregulated lsDEGs
chr14	76912522	76913245	TSS-distal	Lacc1	84.2818	48.3287	131.271	139.503	Increased	Upregulated lsDEGs
chr11	87778434	87778995	TSS-distal	Bzrap1	119.555	149.448	197.972	300.712	Increased	Upregulated lsDEGs
chr11	76033479	76034287	TSS-distal	Fam101b	28.1582	8.65266	23.3993	82.8183	Unchanged	Upregulated lsDEGs
chr15	101336636	101337339	TSS-distal	Krt80	260.014	164.744	335.838	407.67	Increased	Upregulated lsDEGs
chr16	52091000	52091351	TSS-distal	Cblb	222.699	124.972	311.705	372.159	Increased	Upregulated lsDEGs
chr5	143990051	143990513	TSS-distal	Ccz1	58.3801	53.9957	201.08	71.2743	Increased	Upregulated lsDEGs
chr1	73962952	73963404	TSS-distal	Tns1	95.4746	112.561	202.119	205.298	Increased	Upregulated lsDEGs
chr12	73779165	73780142	TSS-distal	Prkch	224.673	117.566	293.497	317.996	Increased	Upregulated lsDEGs
chr2	29245363	29245948	TSS-distal	6530402F18Rik	250.427	232.048	311.826	540.956	Increased	Upregulated lsDEGs
chr16	84966908	84967551	TSS-distal	App	181.693	85.3882	237.547	271.739	Increased	Upregulated lsDEGs
chr14	21299597	21300121	TSS-distal	Adk	46.3429	13.3333	97.1238	74.2857	Increased	Upregulated lsDEGs
chr2	80524276	80524850	TSS-distal	Nckap1	80.5913	29.5652	104.139	158.261	Increased	Upregulated lsDEGs
chr3	127893923	127894267	TSS-proximal	5730508B09Rik	220.522	118.812	393.043	284.058	Increased	Upregulated lsDEGs
chr15	83012285	83012670	TSS-distal	Nfam1	64.0415	23.3161	93.0829	150.259	Increased	Upregulated lsDEGs
chr11	8564196	8564543	TSS-distal	Tns3	57.7011	40.2299	152.098	100.575	Increased	Upregulated lsDEGs
chr6	67337846	67338600	TSS-distal	Il12rb2	95.6556	35.7616	147.881	133.775	Increased	Upregulated lsDEGs
chr7	143706642	143707182	TSS-distal	Osbpl5	217.708	85.0092	244.214	362.292	Increased	Upregulated lsDEGs
chr13	97187534	97188088	TSS-distal	Hexb	239.351	93.6757	262.414	396.396	Increased	Upregulated lsDEGs
chr5	140947937	140948532	TSS-distal	Card11	342.114	194.597	406.426	550.336	Increased	Upregulated lsDEGs
chr3	109448094	109448535	TSS-distal	Vav3	99.5928	54.2986	169.57	167.421	Increased	Upregulated lsDEGs
chr4	57103892	57104384	TSS-distal	Epb4.1l4b	67.3631	58.8235	110.487	166.329	Increased	Upregulated lsDEGs
chr7	46833293	46833837	TSS-distal	Ldha	151.633	132.092	184.294	355.963	Increased	Upregulated lsDEGs
chr16	92903853	92904463	TSS-distal	Runx1	328.036	103.093	526.056	337.152	Increased	Upregulated lsDEGs
chr10	75170282	75170921	TSS-distal	Bcr	103.781	85.9219	162.984	195.312	Increased	Upregulated lsDEGs
chr9	77828361	77828976	TSS-distal	Gclc	300.292	126.607	354.968	446.429	Increased	Upregulated lsDEGs
chr1	143465924	143466570	TSS-distal	Cdc73	205.92	77.2643	330.788	228.748	Increased	Upregulated lsDEGs
chr14	55713161	55714038	TSS-proximal	Tgm1	90.6036	61.492	108.246	189.066	Increased	Upregulated lsDEGs
chr1	87640170	87640964	TSS-distal	Inpp5d	414.843	272.918	557.862	635.22	Increased	Upregulated lsDEGs
chr17	34893839	34894589	TSS-distal	Zbtb12	189.747	255.619	213.995	660.453	Increased	Upregulated lsDEGs
chr12	26145090	26145830	TSS-distal	Rnf144a	76.6127	105.25	152.753	183.536	Increased	Upregulated lsDEGs
chr3	138464615	138465014	TSS-distal	Metap1	59.85	12.5	111.075	107.5	Increased	Upregulated lsDEGs
chr2	26483079	26483901	TSS-distal	Notch1	367.874	270.923	453.451	659.781	Increased	Upregulated lsDEGs
chrX	99035328	99035698	TSS-distal	Stard8	19.7844	51.2129	87.4663	110.512	Increased	Upregulated lsDEGs
chr11	102431963	102432826	TSS-proximal	Grn	257.894	112.257	271.412	425.926	Increased	Upregulated lsDEGs
chr5	107265043	107265586	TSS-distal	Tgfbr3	29.8162	5.51471	98.7132	29.4118	Increased	Upregulated lsDEGs
chr4	148431184	148431579	TSS-distal	Ubiad1	46.8182	30.303	93.6616	111.111	Increased	Upregulated lsDEGs
chr15	84662815	84663400	TSS-distal	Prr5	62.6109	52.901	75.8191	187.713	Increased	Upregulated lsDEGs
chr1	172306024	172306614	TSS-distal	Igsf8	358.088	245.313	500.068	526.227	Increased	Upregulated lsDEGs
chr1	39896606	39896986	TSS-distal	Map4k4	124.672	44.6194	138.924	270.341	Increased	Upregulated lsDEGs
chr7	79358261	79359099	TSS-distal	Abhd2	268.808	83.4207	337.974	352.801	Increased	Upregulated lsDEGs
chr12	110706454	110707251	TSS-distal	Hsp90aa1	114.211	61.391	126.353	221.805	Increased	Upregulated lsDEGs
chr7	128133561	128133949	TSS-distal	Itgax	96.2982	20.5656	151.954	161.954	Increased	Upregulated lsDEGs
chr3	127862359	127862928	TSS-distal	5730508B09Rik	73.8421	24.5614	147.754	92.9825	Increased	Upregulated lsDEGs
chr11	50147150	50147675	TSS-distal	Tbc1d9b	40.3802	34.2205	74.1825	108.365	Increased	Upregulated lsDEGs
chr7	80495176	80495769	TSS-distal	Blm	22.1044	25.2525	20.1684	116.162	Unchanged	Upregulated lsDEGs
chr17	78687586	78688147	TSS-distal	Strn	105.819	60.4804	46.0498	10.6762	Decreased	Upregulated lsDEGs
chr7	135716287	135716952	TSS-proximal	Mki67	233.679	231.201	263.934	582.583	Increased	Upregulated lsDEGs
chr15	57878218	57878691	TSS-distal	Derl1	43.1857	48.5232	109.219	103.376	Increased	Upregulated lsDEGs
chr7	35609188	35609722	TSS-distal	Ankrd27	49.0841	42.9907	77.271	138.318	Increased	Upregulated lsDEGs
chr5	72861710	72862325	TSS-distal	Tec	89.6429	30.8442	146.753	126.623	Increased	Upregulated lsDEGs
chr14	122009385	122009892	TSS-distal	Ubac2	326.122	318.858	486.713	586.614	Increased	Upregulated lsDEGs
chr12	79017922	79018515	TSS-distal	Tmem229b	110.522	92.5758	160.64	225.589	Increased	Upregulated lsDEGs
chr4	139429944	139430624	TSS-distal	Ubr4	115.683	98.37	108.355	301.028	Unchanged	Upregulated lsDEGs
chr6	128856153	128856599	TSS-distal	BC035044	511.454	322.103	675.861	756.152	Increased	Upregulated lsDEGs
chr12	70083962	70084706	TSS-distal	Nin	80.349	29.5302	104.752	139.597	Increased	Upregulated lsDEGs
chrX	167318666	167319435	TSS-distal	Tlr7	94.2857	16.8831	173.091	101.299	Increased	Upregulated lsDEGs
chr9	15017833	15018830	TSS-distal	Panx1	538.246	310.571	763.747	785.571	Increased	Upregulated lsDEGs
chr16	32164468	32164754	TSS-proximal	Nrros	79.3728	41.8118	152.091	160.279	Increased	Upregulated lsDEGs
chr4	123940920	123941465	TSS-distal	Rragc	205.824	69.5788	269.579	287.546	Increased	Upregulated lsDEGs
chr15	36261304	36261729	TSS-distal	Rnf19a	62.5587	37.5587	149.624	93.8967	Increased	Upregulated lsDEGs
chr3	102755568	102756431	TSS-distal	Tspan2	37.5463	37.037	79.1435	77.5463	Increased	Upregulated lsDEGs
chr2	166665445	166666137	TSS-distal	Prex1	49.596	21.645	97.5613	73.5931	Increased	Upregulated lsDEGs
chr17	5255506	5256083	TSS-distal	Arid1b	74.1696	29.4118	72.1799	159.17	Unchanged	Upregulated lsDEGs
chr1	33535153	33535617	TSS-distal	Prim2	95.5054	12.9032	186.108	116.129	Increased	Upregulated lsDEGs
chr10	75121071	75121536	TSS-distal	Bcr	52.2103	38.6266	103.627	111.588	Increased	Upregulated lsDEGs
chrX	57337732	57339217	TSS-proximal	Arhgef6	50.1548	25.5653	90.9892	61.2382	Increased	Upregulated lsDEGs
chr4	114994210	114994624	TSS-distal	Stil	49.3253	12.0482	81.9277	106.024	Increased	Upregulated lsDEGs
chr19	46467091	46467437	TSS-distal	Sufu	48.9625	37.464	102.421	123.919	Increased	Upregulated lsDEGs
chr18	32398549	32399326	TSS-distal	Bin1	150.398	93.8175	226.928	208.226	Increased	Upregulated lsDEGs
chr2	166548992	166549560	TSS-distal	Prex1	144.569	105.431	137.153	321.617	Unchanged	Upregulated lsDEGs
chr12	70881815	70882479	TSS-distal	Frmd6	299.068	180.421	424.09	403.008	Increased	Upregulated lsDEGs
chr11	119033082	119033479	TSS-distal	Cbx2	104.799	52.7638	261.106	108.04	Increased	Upregulated lsDEGs
chr2	180726608	180727130	TSS-proximal	Slc17a9	285.01	179.713	356.042	460.803	Increased	Upregulated lsDEGs
chr8	12955484	12956390	TSS-distal	Mcf2l	38.3241	23.1533	46.8578	98.1257	Increased	Upregulated lsDEGs
chr13	49371233	49371972	TSS-distal	Bicd2	141.946	109.446	187.946	258.108	Increased	Upregulated lsDEGs
chr4	57016572	57017057	TSS-distal	Epb4.1l4b	88.9918	22.6337	90.6173	201.646	Increased	Upregulated lsDEGs
chrX	48343321	48344064	TSS-proximal	Bcorl1	339.462	634.315	629.341	1235.22	Increased	Upregulated lsDEGs
chr7	74442268	74443481	TSS-distal	Slco3a1	124.382	49.4152	183.937	145.799	Increased	Upregulated lsDEGs
chr15	67902950	67903332	TSS-distal	Zfat	208.721	75.718	271.332	326.371	Increased	Upregulated lsDEGs
chr13	51776313	51776724	TSS-distal	Sema4d	91.8689	16.9903	147.209	148.058	Increased	Upregulated lsDEGs
chr17	57335437	57336087	TSS-distal	Vav1	160.753	93.6866	214.823	251.92	Increased	Upregulated lsDEGs
chr6	108465930	108466500	TSS-distal	Itpr1	66.2872	47.2855	102.837	141.856	Increased	Upregulated lsDEGs
chr8	84956792	84957180	TSS-distal	Rnaseh2a	57.5835	10.2828	51.6452	143.959	Unchanged	Upregulated lsDEGs
chr7	126230280	126230905	TSS-distal	Xpo6	313.387	67.0767	431.374	365.815	Increased	Upregulated lsDEGs
chr1	91034361	91034933	TSS-distal	Lrrfip1	55.9337	41.8848	99.7906	115.183	Increased	Upregulated lsDEGs
chr9	21909407	21909901	TSS-distal	Rab3d	68.6465	78.7677	105.354	210.101	Increased	Upregulated lsDEGs
chr15	78927936	78928418	TSS-proximal	Lgals1	242.257	262.899	292.733	623.188	Increased	Upregulated lsDEGs
chr1	127296748	127297241	TSS-distal	Mgat5	78.9474	46.5587	123.563	151.822	Increased	Upregulated lsDEGs
chr12	110503298	110503719	TSS-distal	Ppp2r5c	187.607	191.919	272.796	409.953	Increased	Upregulated lsDEGs
chr5	53546612	53547525	TSS-distal	Rbpj	109.004	66.7287	174.989	145.514	Increased	Upregulated lsDEGs
chr17	27547140	27547505	TSS-distal	Hmga1	68.5792	46.4481	130.874	142.077	Increased	Upregulated lsDEGs
chr7	112055907	112056353	TSS-distal	Usp47	34.5638	15.66	88.1655	60.4027	Increased	Upregulated lsDEGs
chr8	92852913	92854167	TSS-proximal	Lpcat2	125.235	75.6892	188.701	160.956	Increased	Upregulated lsDEGs
chr15	103339210	103340529	TSS-proximal	Zfp385a	208.591	201.485	273.939	428.03	Increased	Upregulated lsDEGs
chr9	61046629	61046910	TSS-distal	Uaca	54.7872	14.1844	94.539	131.206	Increased	Upregulated lsDEGs
chr3	101648134	101648580	TSS-distal	Atp1a1	109.709	53.6913	190.134	161.074	Increased	Upregulated lsDEGs
chr16	10999672	11000324	TSS-distal	Litaf	219.403	140.873	312.374	310.873	Increased	Upregulated lsDEGs
chr3	21952914	21953351	TSS-distal	Tbl1xr1	60.8447	68.4932	113.79	168.95	Increased	Upregulated lsDEGs
chr5	113099491	113100007	TSS-distal	2900026A02Rik	97.853	32.882	88.9168	195.358	Unchanged	Upregulated lsDEGs
chr15	101374845	101375362	TSS-distal	Krt80	161.776	61.7761	239.402	218.147	Increased	Upregulated lsDEGs
chr9	114758245	114759020	TSS-distal	Cmtm7	99.0335	68.2861	152.345	158.505	Increased	Upregulated lsDEGs
chr18	24185707	24185944	TSS-distal	Galnt1	159.034	67.2269	284.076	243.697	Increased	Upregulated lsDEGs
chr2	145150416	145151142	TSS-distal	Slc24a3	203.975	55.0069	242.311	284.732	Increased	Upregulated lsDEGs
chr4	152448160	152449086	TSS-distal	Kcnab2	207.044	225.426	267.551	481.122	Increased	Upregulated lsDEGs
chr13	112439505	112440614	TSS-distal	Il6st	325.991	136.018	463.243	388.288	Increased	Upregulated lsDEGs
chr7	140805531	140806170	TSS-distal	Zfp941	83.2656	67.1719	149.703	140.625	Increased	Upregulated lsDEGs
chr5	139286937	139287515	TSS-distal	Adap1	282.798	172.677	346.287	447.323	Increased	Upregulated lsDEGs
chr7	71960607	71961250	TSS-distal	Mctp2	199.689	88.4938	359.332	195.652	Increased	Upregulated lsDEGs
chr17	5285798	5286597	TSS-distal	Arid1b	93.1625	64.9875	127.487	170	Increased	Upregulated lsDEGs
chr13	108390543	108390936	TSS-distal	Depdc1b	73.5025	106.574	164.721	205.584	Increased	Upregulated lsDEGs
chr7	78791434	78791934	TSS-distal	Mrps11	151.078	41.9162	227.485	197.605	Increased	Upregulated lsDEGs
chr5	29893576	29894276	TSS-distal	Dnajb6	264.437	169.729	365.378	370.899	Increased	Upregulated lsDEGs
chrX	12088383	12089052	TSS-distal	Bcor	125.657	122.373	156.254	300	Increased	Upregulated lsDEGs
chr7	126134802	126135741	TSS-distal	Xpo6	112.564	43.6064	174.255	132.979	Increased	Upregulated lsDEGs
chr1	156437325	156437928	TSS-distal	Soat1	76.0927	28.1457	102.334	137.417	Increased	Upregulated lsDEGs
chr5	138848153	138848482	TSS-distal	Gm5294	146.273	84.8485	206.03	278.788	Increased	Upregulated lsDEGs
chr10	58369493	58370590	TSS-distal	Lims1	92.4954	21.8579	154.107	96.5392	Increased	Upregulated lsDEGs
chr13	54475659	54476197	TSS-distal	Thoc3	125.38	24.1187	162.709	194.805	Increased	Upregulated lsDEGs
chr11	70185059	70185528	TSS-distal	Clec10a	103.532	40.4255	222.745	108.511	Increased	Upregulated lsDEGs
chr5	140790947	140791423	TSS-distal	Gna12	87.4423	8.38574	117.442	159.329	Increased	Upregulated lsDEGs
chr13	24785692	24786405	TSS-distal	BC005537	55.7143	19.6078	88.7395	89.6359	Increased	Upregulated lsDEGs
chr3	79088986	79089413	TSS-distal	Rapgef2	72.1729	16.3551	132.687	107.477	Increased	Upregulated lsDEGs
chr10	60260334	60260891	TSS-distal	Psap	123.19	125.43	171.703	288.53	Increased	Upregulated lsDEGs
chr13	94173453	94174064	TSS-distal	Lhfpl2	148.922	89.8529	237.974	200.98	Increased	Upregulated lsDEGs
chr17	5885087	5886218	TSS-distal	Snx9	178.419	71.5459	221.829	236.749	Increased	Upregulated lsDEGs
chr6	17655001	17655555	TSS-distal	Capza2	141.243	50.4505	190.036	209.009	Increased	Upregulated lsDEGs
chr7	129635809	129636419	TSS-distal	Wdr11	189.607	181.637	287.692	333.879	Increased	Upregulated lsDEGs
chr8	123318039	123319125	TSS-proximal	Fanca	120.432	144.416	115.86	350.506	Unchanged	Upregulated lsDEGs
chr11	106076271	106076779	TSS-distal	Taco1	110.766	21.611	158.625	165.029	Increased	Upregulated lsDEGs
chr4	59439924	59440352	TSS-proximal	Susd1	272.751	198.112	315.175	524.476	Increased	Upregulated lsDEGs
chr4	135203276	135203627	TSS-distal	Clic4	414.688	213.04	418.153	747.159	Increased	Upregulated lsDEGs
chr6	124477763	124478665	TSS-distal	Clstn3	90.2326	56.4673	139.048	132.89	Increased	Upregulated lsDEGs
chr15	36640697	36641597	TSS-distal	Pabpc1	59.5782	86.5594	148.357	117.647	Increased	Upregulated lsDEGs
chr2	167381594	167382045	TSS-distal	B4galt5	225.553	172.544	322.212	369.469	Increased	Upregulated lsDEGs
chr4	40134686	40135014	TSS-distal	Aco1	151.429	57.7508	216.049	249.24	Increased	Upregulated lsDEGs
chr17	48324086	48324714	TSS-distal	B430306N03Rik	48.5056	65.1669	95.1987	138.315	Increased	Upregulated lsDEGs
chr5	139668425	139669075	TSS-distal	Micall2	68.8172	58.3564	63.5023	192.012	Unchanged	Upregulated lsDEGs
chrX	135752630	135753132	TSS-distal	Gprasp1	72.9423	21.8688	122.883	111.332	Increased	Upregulated lsDEGs
chr11	86719481	86719956	TSS-distal	Cltc	137.92	67.2269	262.962	157.563	Increased	Upregulated lsDEGs
chr5	65107276	65107900	TSS-proximal	Klhl5	118.64	167.968	117.44	408	Unchanged	Upregulated lsDEGs
chr14	75176629	75177062	TSS-distal	Lcp1	308.756	241.889	436.175	488.479	Increased	Upregulated lsDEGs
chr13	30819971	30820225	TSS-distal	Exoc2	96.9412	11.7647	92.4314	211.765	Unchanged	Upregulated lsDEGs
chr10	125317254	125317961	TSS-distal	Slc16a7	197.458	108.743	269.548	269.774	Increased	Upregulated lsDEGs
chr7	43452516	43453114	TSS-distal	Etfb	259.816	88.4641	247.663	367.279	Unchanged	Upregulated lsDEGs
chr6	120547019	120547367	TSS-distal	Cecr5	74.1261	25.788	132.837	128.94	Increased	Upregulated lsDEGs
chr15	9529661	9530168	TSS-proximal	Il7r	106.417	55.1181	154.37	179.134	Increased	Upregulated lsDEGs
chr4	133774406	133775313	TSS-distal	Arid1a	98.6674	62.7643	125.518	171.806	Increased	Upregulated lsDEGs
chr12	51967851	51968233	TSS-distal	Heatr5a	100.836	52.2193	165.431	172.324	Increased	Upregulated lsDEGs
chr8	105788333	105789384	TSS-distal	Ranbp10	113.061	48.4696	149.097	153.992	Increased	Upregulated lsDEGs
chr13	41241593	41241969	TSS-distal	Smim13	127.029	50.3979	203.926	188.329	Increased	Upregulated lsDEGs
chr1	105993753	105994274	TSS-distal	Zcchc2	328.467	327.529	355.977	818.008	Increased	Upregulated lsDEGs
chr11	108311808	108312261	TSS-distal	Prkca	36.5859	2.20264	85.9471	57.2687	Increased	Upregulated lsDEGs
chr5	3483268	3483894	TSS-distal	Cdk6	59.7448	4.78469	71.4673	122.807	Increased	Upregulated lsDEGs
chr6	85368837	85369825	TSS-distal	Rab11fip5	253.023	117.27	332.417	321.537	Increased	Upregulated lsDEGs
chr4	119105661	119106116	TSS-proximal	Slc2a1	327.741	315.746	434.605	642.544	Increased	Upregulated lsDEGs
chr3	90408661	90409169	TSS-distal	Ints3	81.1788	31.4342	112.338	147.348	Increased	Upregulated lsDEGs
chr2	32917367	32917930	TSS-distal	Fam129b	174.61	118.777	205.496	328.014	Increased	Upregulated lsDEGs
chr3	106684493	106685369	TSS-proximal	Lrif1	113.603	104.892	141.847	244.014	Increased	Upregulated lsDEGs
chr13	37353921	37354843	TSS-distal	Ly86	97.909	33.5861	151.094	117.01	Increased	Upregulated lsDEGs
chr9	21469018	21469667	TSS-distal	Dnm2	58.2308	18.4615	84.4	101.538	Increased	Upregulated lsDEGs
chr18	6244644	6244853	TSS-proximal	Kif5b	180.238	33.3333	264.905	300	Increased	Upregulated lsDEGs
chr10	128094554	128095120	TSS-proximal	Baz2a	454.974	377.372	575.732	809.524	Increased	Upregulated lsDEGs
chr2	91834891	91836016	TSS-distal	Ambra1	65.1599	59.4938	132.087	91.4742	Increased	Upregulated lsDEGs
chrX	7859195	7859669	TSS-distal	Otud5	119.516	56.8421	217.158	149.474	Increased	Upregulated lsDEGs
chr11	46310143	46310577	TSS-proximal	Cyfip2	197.08	98.8276	222.92	354.023	Increased	Upregulated lsDEGs
chr8	105770692	105771050	TSS-distal	Ranbp10	37.6602	25.0696	116.212	61.2813	Increased	Upregulated lsDEGs
chr15	64340654	64341243	TSS-distal	Asap1	94.9153	55.9322	121.136	184.746	Increased	Upregulated lsDEGs
chr10	77509546	77510103	TSS-distal	Fam207a	85.1254	77.043	130.86	184.588	Increased	Upregulated lsDEGs
chr17	47792571	47792888	TSS-distal	Tfeb	117.799	75.4717	145.786	283.019	Increased	Upregulated lsDEGs
chr2	32727278	32727976	TSS-distal	Sh2d3c	334.793	366.18	443.247	745.351	Increased	Upregulated lsDEGs
chr12	104742170	104742613	TSS-distal	Dicer1	133.086	81.0586	208.829	209.459	Increased	Upregulated lsDEGs
chr7	30820775	30822024	TSS-proximal	Ffar2	67.352	24	97.048	88.8	Increased	Upregulated lsDEGs
chr16	10890462	10890773	TSS-distal	Rmi2	106.442	54.4872	203.077	163.462	Increased	Upregulated lsDEGs
chr11	104589970	104590602	TSS-distal	Myl4	245.861	101.09	243.507	349.131	Unchanged	Upregulated lsDEGs
chr8	75119111	75120178	TSS-distal	Mcm5	167.051	46.8071	231.507	187.266	Increased	Upregulated lsDEGs
chr10	108167795	108168505	TSS-distal	Ppp1r12a	205.302	115.316	273.305	284.107	Increased	Upregulated lsDEGs
chr11	30187088	30187553	TSS-distal	Sptbn1	76.2446	64.3777	129.335	160.944	Increased	Upregulated lsDEGs
chr2	127086302	127086497	TSS-distal	Blvra	82.7551	30.6122	106.429	239.796	Increased	Upregulated lsDEGs
chr5	142767818	142768258	TSS-distal	Tnrc18	91.9501	65.7596	133.152	195.011	Increased	Upregulated lsDEGs
chr11	8688843	8690098	TSS-distal	Tns3	183.559	65.2787	230.995	228.503	Increased	Upregulated lsDEGs
chr6	125330657	125331582	TSS-distal	Scnn1a	89.2441	35.6371	103.467	149.028	Increased	Upregulated lsDEGs
chr7	126701082	126701584	TSS-distal	Coro1a	182.724	176.918	179.722	437.376	Unchanged	Upregulated lsDEGs
chr15	84350225	84350604	TSS-distal	Parvg	155.5	44.7368	150.474	263.158	Unchanged	Upregulated lsDEGs
chr9	72580247	72580823	TSS-distal	Rfx7	87.0017	53.7262	117.175	169.844	Increased	Upregulated lsDEGs
chr2	145197041	145197600	TSS-distal	Slc24a3	150.339	124.982	262.143	219.643	Increased	Upregulated lsDEGs
chr1	74001131	74002044	TSS-distal	Tns1	95.4923	63.4464	126.379	161.926	Increased	Upregulated lsDEGs
chr11	55106461	55107134	TSS-distal	Gm2a	128.917	84.5549	182.27	203.264	Increased	Upregulated lsDEGs
chr10	59570519	59571646	TSS-distal	Mcu	24.6454	7.97872	41.445	42.5532	Increased	Upregulated lsDEGs
chr16	52144652	52145201	TSS-distal	Cblb	223.982	107.255	292.2	309.091	Increased	Upregulated lsDEGs
chr3	41604368	41605172	TSS-distal	Jade1	80.5963	26.087	138.211	93.1677	Increased	Upregulated lsDEGs
chr9	59567202	59567579	TSS-distal	Hexa	277.884	158.704	395.529	386.243	Increased	Upregulated lsDEGs
chr17	55722196	55722648	TSS-distal	Pot1b	96.3355	15.4525	153.51	136.865	Increased	Upregulated lsDEGs
chr17	65737086	65737921	TSS-distal	Rab31	33.7201	13.1579	68.8517	47.8469	Increased	Upregulated lsDEGs
chr1	131072452	131072943	TSS-distal	Mapkapk2	242.541	71.1179	394.167	241.87	Increased	Upregulated lsDEGs
chr15	78257268	78258642	TSS-distal	Ncf4	141.833	98.8945	127.28	266.182	Unchanged	Upregulated lsDEGs
chr11	88631697	88632294	TSS-distal	Msi2	206.003	125.401	304.281	270.903	Increased	Upregulated lsDEGs
chr11	106660548	106661070	TSS-distal	Pecam1	210.44	99.4073	204.608	330.784	Unchanged	Upregulated lsDEGs
chr4	137365529	137366061	TSS-distal	Cdc42	152.158	95.666	192.083	268.293	Increased	Upregulated lsDEGs
chr15	68080334	68080925	TSS-distal	Zfat	131.115	25.3378	204.257	153.716	Increased	Upregulated lsDEGs
chr9	46014290	46014645	TSS-proximal	Sik3	187.669	112.331	181.236	362.36	Unchanged	Upregulated lsDEGs
chr9	32771153	32771477	TSS-distal	Ets1	72.4923	18.4615	142.646	110.769	Increased	Upregulated lsDEGs
chr11	3545865	3546464	TSS-distal	Smtn	93.3333	59.9833	210.55	100	Increased	Upregulated lsDEGs
chr5	64336717	64337301	TSS-distal	Tbc1d1	568.376	377.726	797.744	777.778	Increased	Upregulated lsDEGs
chr8	126596222	126596670	TSS-proximal	Irf2bp2	483.363	356.303	634.12	741.648	Increased	Upregulated lsDEGs
chr19	6157065	6157591	TSS-distal	Batf2	65.9583	28.463	89.4307	130.93	Increased	Upregulated lsDEGs
chr1	164071033	164071433	TSS-distal	Sell	57.7805	14.9626	82.8429	122.195	Increased	Upregulated lsDEGs
chr13	94098252	94098961	TSS-distal	Lhfpl2	194.183	92.9437	212.211	309.859	Increased	Upregulated lsDEGs
chr3	52088076	52088810	TSS-distal	Maml3	203.864	174.122	270.694	352.381	Increased	Upregulated lsDEGs
chr7	116149394	116150063	TSS-distal	Plekha7	182.716	135.806	252.552	283.582	Increased	Upregulated lsDEGs
chr11	102295269	102295747	TSS-proximal	Atxn7l3	155.595	85.5741	162.109	317.328	Increased	Upregulated lsDEGs
chr12	82240733	82240958	TSS-distal	Sipa1l1	114.469	75.2212	230.752	203.54	Increased	Upregulated lsDEGs
chr13	24791205	24791790	TSS-distal	BC005537	463.942	307.116	555.751	735.495	Increased	Upregulated lsDEGs
chr2	94024541	94025130	TSS-distal	Hsd17b12	60.8644	16.9492	89.0508	103.39	Increased	Upregulated lsDEGs
chr1	38489823	38490185	TSS-distal	Aff3	26.584	27.5482	67.0523	85.3994	Increased	Upregulated lsDEGs
chr14	33400001	33400354	TSS-distal	Mapk8	112.373	84.7458	241.186	161.017	Increased	Upregulated lsDEGs
chr1	13162201	13162928	TSS-distal	Ncoa2	195.206	97.5137	261.085	255.495	Increased	Upregulated lsDEGs
chrX	101728185	101728510	TSS-distal	Cxcr3	54.4785	9.20245	138.65	67.4847	Increased	Upregulated lsDEGs
chr10	80032678	80033547	TSS-distal	Hmha1	154.023	47.1149	141.207	213.793	Unchanged	Upregulated lsDEGs
chr7	13302544	13303408	TSS-distal	Lig1	537.075	301.688	811.064	655.491	Increased	Upregulated lsDEGs
chr11	115173580	115174202	TSS-distal	Slc9a3r1	86.7737	78.6356	96.7416	235.955	Increased	Upregulated lsDEGs
chr5	36597563	36598271	TSS-distal	D5Ertd579e	149.238	62.0451	161.283	245.416	Increased	Upregulated lsDEGs
chr17	71117776	71118750	TSS-distal	Myom1	135.856	71.7846	218.718	150.769	Increased	Upregulated lsDEGs
chr10	89635084	89635316	TSS-distal	Scyl2	74.5923	34.3348	142.575	154.506	Increased	Upregulated lsDEGs
chr2	166822114	166822530	TSS-distal	Arfgef2	80.5755	43.1655	93.5731	194.245	Increased	Upregulated lsDEGs
chr2	31108272	31108629	TSS-distal	Fnbp1	63.6313	2.7933	105.754	120.112	Increased	Upregulated lsDEGs
chr6	90775533	90775940	TSS-distal	Iqsec1	116.422	51.4706	194.118	164.216	Increased	Upregulated lsDEGs
chr15	34056144	34056413	TSS-distal	Mtdh	187.37	111.111	330.519	266.667	Increased	Upregulated lsDEGs
chr13	52566076	52567186	TSS-distal	Syk	100.459	53.0963	151.26	124.212	Increased	Upregulated lsDEGs
chr11	79050925	79051812	TSS-distal	Ksr1	143.941	72.0608	180.98	203.829	Increased	Upregulated lsDEGs
chr1	185209674	185210278	TSS-distal	Rab3gap2	239.372	208.231	372.281	353.719	Increased	Upregulated lsDEGs
chr18	61065452	61066131	TSS-distal	Pdgfrb	171.515	67.6324	64.1912	50	Decreased	Upregulated lsDEGs
chr16	38763577	38763977	TSS-distal	B4galt4	96.3092	72.3192	205.212	139.651	Increased	Upregulated lsDEGs
chr11	61664770	61665028	TSS-distal	Grap	84.9807	54.0541	128.263	212.355	Increased	Upregulated lsDEGs
chr7	116230998	116231590	TSS-distal	Plekha7	87.9089	25.2951	119.865	136.594	Increased	Upregulated lsDEGs
chr7	110804215	110804576	TSS-distal	Rnf141	103.481	140.856	41.6298	63.5359	Decreased	Upregulated lsDEGs
chr13	108267808	108268582	TSS-distal	Elovl7	26.9032	12.9032	39.3806	64.5161	Increased	Upregulated lsDEGs
chr11	52337792	52338210	TSS-distal	Vdac1	66.3484	21.4797	94.0573	131.265	Increased	Upregulated lsDEGs
chr8	34918509	34919069	TSS-distal	Tnks	50.2496	14.2602	63.3512	106.952	Increased	Upregulated lsDEGs
chr3	36065605	36066781	TSS-proximal	Acad9	152.243	146.109	193.653	298.216	Increased	Upregulated lsDEGs
chr14	30579114	30580302	TSS-distal	Tkt	88.3431	38.6796	139.386	99.2431	Increased	Upregulated lsDEGs
chr3	79247890	79248827	TSS-distal	Rapgef2	68.7527	39.435	145.384	70.3625	Increased	Upregulated lsDEGs
chr8	71507528	71508100	TSS-distal	Plvap	59.9825	41.8848	70.7853	155.323	Increased	Upregulated lsDEGs
chr16	44140283	44140789	TSS-proximal	Naa50	319.901	360.888	467.85	637.081	Increased	Upregulated lsDEGs
chr12	77537030	77537805	TSS-distal	Fut8	148.299	87.616	213.57	197.165	Increased	Upregulated lsDEGs
chr5	107059537	107059804	TSS-distal	Tgfbr3	159.963	44.7761	119.627	328.358	Unchanged	Upregulated lsDEGs
chr2	165332696	165333054	TSS-distal	Elmo2	94.6518	22.2841	154.958	142.061	Increased	Upregulated lsDEGs
chr2	91042487	91043313	TSS-distal	Rapsn	257.763	269.613	353.628	504.232	Increased	Upregulated lsDEGs
chr9	69439766	69440323	TSS-distal	Ice2	137.724	53.7634	120.466	232.975	Unchanged	Upregulated lsDEGs
chr17	56758230	56758523	TSS-proximal	Nrtn	139.218	139.422	185.272	377.551	Increased	Upregulated lsDEGs
chr11	95366816	95367637	TSS-distal	Fam117a	99.5985	19.4647	125.949	139.903	Increased	Upregulated lsDEGs
chr9	35101655	35102066	TSS-distal	St3gal4	136.845	97.0631	154.709	310.68	Increased	Upregulated lsDEGs
chr2	31202448	31202911	TSS-distal	Gpr107	55.7543	17.2414	72.4353	120.69	Increased	Upregulated lsDEGs
chr12	69446445	69447062	TSS-distal	Arf6	73.1068	53.3981	133.155	114.887	Increased	Upregulated lsDEGs
chr7	38200373	38201483	TSS-distal	1600014C10Rik	148.425	97.1917	182.205	228.623	Increased	Upregulated lsDEGs
chr4	40875865	40876184	TSS-distal	B4galt1	108.625	37.5	141.25	209.375	Increased	Upregulated lsDEGs
chr3	145209988	145210669	TSS-distal	Odf2l	92.3021	67.434	213.548	96.7742	Increased	Upregulated lsDEGs
chr7	29401903	29402452	TSS-distal	Sipa1l3	86.3636	38.1818	144	120	Increased	Upregulated lsDEGs
chr17	57209228	57209836	TSS-distal	C3	128.719	67.3071	207.438	162.562	Increased	Upregulated lsDEGs
chr4	21766638	21767324	TSS-proximal	Tstd3	126.477	75.6769	191.761	173.217	Increased	Upregulated lsDEGs
chr14	7913574	7914256	TSS-distal	Flnb	383.353	283.997	534.524	544.656	Increased	Upregulated lsDEGs
chr4	150486180	150486666	TSS-distal	Rere	187.926	65.7084	228.46	275.154	Increased	Upregulated lsDEGs
chr14	50903805	50904478	TSS-distal	Osgep	2.8635	56.365	106.617	43.0267	Unchanged	Upregulated lsDEGs
chr12	110454262	110454749	TSS-distal	Ppp2r5c	333.955	200.799	376.025	538.934	Increased	Upregulated lsDEGs
chr17	13009933	13010195	TSS-proximal	Sod2	318.631	79.8479	464.183	384.03	Increased	Upregulated lsDEGs
chr1	79786645	79786880	TSS-distal	Mrpl44	129.28	38.1356	124.407	250	Unchanged	Upregulated lsDEGs
chrX	152322754	152323180	TSS-distal	Kantr	178.173	105.363	307.611	220.141	Increased	Upregulated lsDEGs
chr5	43881985	43882523	TSS-distal	Cd38	83.8219	9.27644	116.104	131.725	Increased	Upregulated lsDEGs
chr5	100070077	100070711	TSS-distal	Enoph1	92.4409	72.4252	147.843	155.906	Increased	Upregulated lsDEGs
chr11	4784547	4785143	TSS-distal	Nf2	50.4523	35.1759	69.2462	120.603	Increased	Upregulated lsDEGs
chr8	86870621	86871174	TSS-distal	N4bp1	62.7437	30.6859	119.242	88.4477	Increased	Upregulated lsDEGs
chr11	32619330	32620168	TSS-distal	Stk10	300.56	204.97	393.695	430.274	Increased	Upregulated lsDEGs
chr4	137847656	137848156	TSS-distal	Ece1	90.9581	5.98802	101.018	175.649	Increased	Upregulated lsDEGs
chr9	85325560	85325996	TSS-proximal	Fam46a	144.05	36.6133	198.032	201.373	Increased	Upregulated lsDEGs
chr17	56133622	56134966	TSS-distal	Sema6b	173.993	134.55	210.543	294.424	Increased	Upregulated lsDEGs
chr9	61031952	61032530	TSS-distal	Uaca	84.6978	24.1796	93.4197	158.895	Increased	Upregulated lsDEGs
chr6	124424961	124425903	TSS-distal	Clstn3	30.3075	32.8738	53.2556	77.4125	Increased	Upregulated lsDEGs
chr1	87961262	87962016	TSS-distal	Usp40	155.497	120.517	223.603	234.437	Increased	Upregulated lsDEGs
chr14	79499296	79499949	TSS-distal	Elf1	37.7982	25.9939	65.5657	79.5107	Increased	Upregulated lsDEGs
chr14	118982509	118983346	TSS-distal	Dnajc3	17.0525	78.747	125.394	62.0525	Unchanged	Upregulated lsDEGs
chr1	87947544	87948180	TSS-distal	Usp40	172.779	122.433	257.143	241.758	Increased	Upregulated lsDEGs
chr9	123047638	123048077	TSS-distal	Tgm4	64.9545	11.3636	63.2273	120.455	Unchanged	Upregulated lsDEGs
chr5	92128474	92129032	TSS-distal	Uso1	76.6905	101.95	156.887	171.735	Increased	Upregulated lsDEGs
chr2	167462881	167463414	TSS-distal	Slc9a8	57.8464	26.2172	83.2022	112.36	Increased	Upregulated lsDEGs
chr16	48786292	48786734	TSS-distal	Trat1	407.968	268.578	573.815	537.246	Increased	Upregulated lsDEGs
chr2	181243872	181244394	TSS-proximal	Helz2	306.424	76.4627	260.019	416.826	Unchanged	Upregulated lsDEGs
chr1	37561816	37562472	TSS-distal	Mgat4a	62.2983	6.08828	94.0791	92.8463	Increased	Upregulated lsDEGs
chr2	32167088	32168204	TSS-distal	Prrc2b	184.27	85.9355	179.499	247.09	Unchanged	Upregulated lsDEGs
chr17	55726304	55726585	TSS-distal	Pot1b	160.213	53.1915	232.908	244.681	Increased	Upregulated lsDEGs
chr11	70166196	70166869	TSS-distal	Clec10a	288.769	83.0712	303.783	403.561	Increased	Upregulated lsDEGs
chr4	134118211	134118799	TSS-distal	Ubxn11	268.166	89.966	304.329	363.328	Increased	Upregulated lsDEGs
chr5	115635434	115635984	TSS-distal	Rab35	177.314	137.913	241.198	295.826	Increased	Upregulated lsDEGs
chr19	53119053	53119830	TSS-distal	Add3	67.0051	50.1157	149.961	78.4062	Increased	Upregulated lsDEGs
chr1	54827809	54828182	TSS-distal	Ankrd44	92.9412	18.7166	134.278	152.406	Increased	Upregulated lsDEGs
chr5	134225083	134225444	TSS-distal	Ncf1	284.834	256.878	411.934	486.188	Increased	Upregulated lsDEGs
chr9	21462973	21464023	TSS-distal	Dnm2	48.8677	12.3692	62.4929	78.0209	Increased	Upregulated lsDEGs
chr15	27496711	27498019	TSS-distal	Ank	69.916	31.314	64.0413	110.772	Unchanged	Upregulated lsDEGs
chr12	113102401	113102771	TSS-distal	Mta1	219.623	129.353	281.159	358.491	Increased	Upregulated lsDEGs
chr2	4453009	4453378	TSS-distal	Frmd4a	155.514	81.0811	166.027	318.919	Increased	Upregulated lsDEGs
chr16	52060732	52061667	TSS-distal	Cblb	218.665	99.3483	308.729	244.658	Increased	Upregulated lsDEGs
chr11	88559479	88559820	TSS-distal	Msi2	94.8538	52.6316	159.269	163.743	Increased	Upregulated lsDEGs
chr19	32726781	32727381	TSS-distal	Atad1	22.4958	6.65557	78.4193	18.3028	Increased	Upregulated lsDEGs
chrX	48409669	48410772	TSS-distal	Elf4	122.428	209.212	218.705	340.58	Increased	Upregulated lsDEGs
chr2	125589243	125589806	TSS-distal	Cep152	73.2624	14.1844	112.34	104.61	Increased	Upregulated lsDEGs
chr17	13817723	13818101	TSS-distal	Mllt4	59.1029	18.4697	138.628	71.2401	Increased	Upregulated lsDEGs
chr15	64032675	64033490	TSS-distal	Fam49b	72.8799	28.1863	121.201	88.2353	Increased	Upregulated lsDEGs
chr1	170863179	170863366	TSS-distal	Atf6	145.851	53.1915	234.255	255.319	Increased	Upregulated lsDEGs
chr11	75152916	75153647	TSS-distal	Smg6	161.434	61.4617	215.861	199.454	Increased	Upregulated lsDEGs
chr11	116259436	116260485	TSS-distal	Srp68	71.3524	45.7048	94.9238	119.048	Increased	Upregulated lsDEGs
chr17	5310966	5311506	TSS-distal	Arid1b	90.647	16.6359	109.963	151.571	Increased	Upregulated lsDEGs
chrX	74451439	74451995	TSS-distal	Ikbkg	91.526	71.7953	133.86	175.943	Increased	Upregulated lsDEGs
chr2	166805001	166806543	TSS-proximal	Arfgef2	80.5898	160.052	109.916	348.023	Increased	Upregulated lsDEGs
chr7	139476733	139477083	TSS-distal	Inpp5a	243.162	170.912	362.108	361.823	Increased	Upregulated lsDEGs
chr13	48841916	48842625	TSS-distal	Phf2	116.944	70.4085	150.183	190.141	Increased	Upregulated lsDEGs
chr11	61159846	61160796	TSS-distal	Usp22	187.603	78.8538	242.923	227.129	Increased	Upregulated lsDEGs
chr6	121191327	121192196	TSS-distal	Pex26	51.046	29.8851	72.8276	91.954	Increased	Upregulated lsDEGs
chr1	9892908	9893558	TSS-distal	Sgk3	67.0353	26.1137	64.086	119.816	Unchanged	Upregulated lsDEGs
chr5	117146074	117146619	TSS-distal	Taok3	309.084	216.081	392.692	467.033	Increased	Upregulated lsDEGs
chr14	30612451	30613085	TSS-distal	Prkcd	266.976	340.11	456.898	508.661	Increased	Upregulated lsDEGs
chr17	65939471	65940441	TSS-distal	Twsg1	75.5613	57.6622	45.3553	5.14933	Decreased	Upregulated lsDEGs
chr15	98936952	98937409	TSS-proximal	Tuba1b	161.9	37.1179	160.262	222.707	Unchanged	Upregulated lsDEGs
chr11	54884468	54885359	TSS-distal	Hint1	103.038	53.8004	136.424	149.103	Increased	Upregulated lsDEGs
chr1	164061952	164062476	TSS-proximal	Sell	75.7714	24.7619	108.914	121.905	Increased	Upregulated lsDEGs
chr14	30630905	30631449	TSS-distal	Prkcd	265.009	130.257	330.33	357.798	Increased	Upregulated lsDEGs
chr7	44856350	44857551	TSS-proximal	Pnkp	173.494	178.844	231.406	337.77	Increased	Upregulated lsDEGs
chr10	128344705	128345412	TSS-distal	Cs	175.636	76.2571	224.266	230.226	Increased	Upregulated lsDEGs
chr18	66470670	66471602	TSS-distal	Pmaip1	226.409	94.3087	291.919	270.096	Increased	Upregulated lsDEGs
chr4	47352198	47353533	TSS-proximal	Tgfbr1	228.353	618.915	441.265	1373.5	Increased	Upregulated lsDEGs
chr18	78021016	78021849	TSS-distal	Epg5	74.0887	47.9496	122.29	105.516	Increased	Upregulated lsDEGs
chr2	84956099	84956762	TSS-distal	Slc43a3	116.898	99.3825	151.852	230.422	Increased	Upregulated lsDEGs
chr11	108244261	108244543	TSS-distal	Prkca	305.654	88.3392	473.675	335.689	Increased	Upregulated lsDEGs
chr14	25634105	25634722	TSS-distal	Zmiz1	82.4919	77.6537	120.647	177.994	Increased	Upregulated lsDEGs
chr11	69666063	69666514	TSS-proximal	Cd68	232.389	221.195	256.416	539.823	Increased	Upregulated lsDEGs
chr6	70864290	70864582	TSS-distal	Eif2ak3	68.5324	23.8908	138.43	109.215	Increased	Upregulated lsDEGs
chr12	113046773	113047353	TSS-distal	Pacs2	170.155	89.4836	217.435	249.57	Increased	Upregulated lsDEGs
chr17	33563392	33564217	TSS-distal	Myo1f	121.09	72.6271	171.646	167.07	Increased	Upregulated lsDEGs
chr8	126849477	126850382	TSS-distal	Tomm20	346.115	335.486	411.479	738.411	Increased	Upregulated lsDEGs
chr11	120030324	120030616	TSS-distal	Aatk	81.7065	13.6519	69.8976	167.235	Unchanged	Upregulated lsDEGs
chr17	80391528	80392259	TSS-distal	Sos1	242.678	152.978	346.749	304.645	Increased	Upregulated lsDEGs
chr7	139466276	139467475	TSS-distal	Inpp5a	156.4	125.817	217.308	232.5	Increased	Upregulated lsDEGs
chr9	73089320	73089970	TSS-distal	Rab27a	454.393	437.727	559.601	918.587	Increased	Upregulated lsDEGs
chr11	116237921	116238700	TSS-proximal	Evpl	91.5897	116.654	69.8333	298.718	Unchanged	Upregulated lsDEGs
chr15	102150205	102151229	TSS-proximal	Soat2	118.302	41.9415	116.088	153.171	Unchanged	Upregulated lsDEGs
chr6	129275196	129276099	TSS-proximal	Cd69	137.987	68.573	194.867	168.142	Increased	Upregulated lsDEGs
chr5	31727367	31727845	TSS-distal	Bre	288.622	179.52	388.747	394.572	Increased	Upregulated lsDEGs
chr8	53604973	53605220	TSS-distal	Neil3	63.8306	32.2581	140.202	116.935	Increased	Upregulated lsDEGs
chr13	24328365	24328905	TSS-proximal	Cmah	194.159	68.3734	312.773	195.933	Increased	Upregulated lsDEGs
chr15	82998784	82999175	TSS-distal	Nfam1	85.7143	38.2653	147.832	130.102	Increased	Upregulated lsDEGs
chr9	32562352	32562890	TSS-distal	Fli1	247.18	74.1929	313.21	300.557	Increased	Upregulated lsDEGs
chr8	116942803	116943937	TSS-proximal	Atmin	95.2687	162.088	86.793	353.304	Unchanged	Upregulated lsDEGs
chr18	80524666	80525194	TSS-distal	Ctdp1	78.8469	30.2457	90.5482	155.009	Increased	Upregulated lsDEGs
chr11	103852377	103853164	TSS-distal	Nsf	115.165	45.6726	170.609	137.056	Increased	Upregulated lsDEGs
chr2	131196645	131197220	TSS-distal	Cdc25b	45.5903	22.5694	55.6597	109.375	Increased	Upregulated lsDEGs
chr17	4881451	4881988	TSS-distal	Arid1b	95.4647	42.7509	187.416	102.23	Increased	Upregulated lsDEGs
chr1	87900821	87901576	TSS-distal	Dgkd	90.4101	59.5106	118.042	158.73	Increased	Upregulated lsDEGs
chr9	77930801	77931461	TSS-distal	Elovl5	113.918	49.9244	151.377	164.902	Increased	Upregulated lsDEGs
chr15	78267465	78268307	TSS-distal	Ncf4	102.61	16.6074	98.9917	132.859	Unchanged	Upregulated lsDEGs
chr13	12411930	12412616	TSS-distal	Heatr1	218.661	142.635	231.689	385.735	Increased	Upregulated lsDEGs
chr3	79237691	79238003	TSS-distal	Rapgef2	372.62	207.636	499.872	504.792	Increased	Upregulated lsDEGs
chr12	81862391	81862919	TSS-proximal	Pcnx	67.1645	11.3422	76.673	130.435	Increased	Upregulated lsDEGs
chr12	80228932	80229417	TSS-distal	Actn1	62.7778	18.5185	99.3621	100.823	Increased	Upregulated lsDEGs
chr1	54912280	54912736	TSS-distal	Ankrd44	294.923	122.516	375.339	374.179	Increased	Upregulated lsDEGs
chr13	97857642	97858324	TSS-distal	Arhgef28	45.798	13.1772	55.4319	92.2401	Increased	Upregulated lsDEGs
chr10	117112512	117113090	TSS-distal	Frs2	171.416	77.7029	230.864	226.252	Increased	Upregulated lsDEGs
chr1	175646932	175647250	TSS-distal	Kmo	135.58	40.7524	215.58	184.953	Increased	Upregulated lsDEGs
chr13	29984291	29985021	TSS-proximal	E2f3	215.007	326.895	329.248	582.763	Increased	Upregulated lsDEGs
chr4	124086181	124086697	TSS-distal	Rragc	142.669	61.8956	187.563	208.897	Increased	Upregulated lsDEGs
chr4	59455537	59455872	TSS-distal	Ptbp3	66.6667	17.8571	140.268	89.2857	Increased	Upregulated lsDEGs
chr5	139745759	139746080	TSS-distal	Ints1	178.696	108.665	255.559	291.925	Increased	Upregulated lsDEGs
chr16	11054371	11054817	TSS-distal	Litaf	75.1678	55.9284	147.785	120.805	Increased	Upregulated lsDEGs
chr9	106308395	106308935	TSS-distal	Poc1a	61.3863	36.9686	78.5582	136.784	Increased	Upregulated lsDEGs
chr4	137890457	137890922	TSS-distal	Ece1	59.6567	27.897	85.3863	120.172	Increased	Upregulated lsDEGs
chr14	73339520	73340111	TSS-distal	Rb1	56.098	54.0541	93.3108	126.689	Increased	Upregulated lsDEGs
chr1	38649174	38649631	TSS-distal	Aff3	53.1223	34.9345	133.275	69.869	Increased	Upregulated lsDEGs
chr2	166620248	166621139	TSS-distal	Prex1	341.581	145.717	392.825	452.915	Increased	Upregulated lsDEGs
chr12	113026728	113026979	TSS-distal	Pacs2	88.8889	31.746	208.492	107.143	Increased	Upregulated lsDEGs
chr6	134115114	134115950	TSS-distal	Etv6	145.341	133.787	218.315	230.585	Increased	Upregulated lsDEGs
chr15	64040656	64041377	TSS-distal	Fam49b	73.8089	33.241	51.8975	153.74	Unchanged	Upregulated lsDEGs
chr18	38973615	38974246	TSS-distal	Arhgap26	116.092	69.6044	110.032	204.114	Unchanged	Upregulated lsDEGs
chr7	144488848	144489749	TSS-distal	Ppfia1	193.093	77.5942	256.12	222.838	Increased	Upregulated lsDEGs
chr11	55113334	55113980	TSS-distal	Gm2a	226.816	128.269	263.926	340.031	Increased	Upregulated lsDEGs
chr5	142817702	142818250	TSS-proximal	Tnrc18	245.501	404.317	292.022	910.747	Increased	Upregulated lsDEGs
chr12	101017835	101018550	TSS-distal	Ccdc88c	328.464	135.461	318.883	407.821	Unchanged	Upregulated lsDEGs
chr8	70904404	70904838	TSS-proximal	Map1s	73.6782	78.1379	123.448	179.31	Increased	Upregulated lsDEGs
chrX	168658962	168660064	TSS-distal	Msl3	58.1233	38.0689	130.644	56.2103	Increased	Upregulated lsDEGs
chr7	46501493	46501720	TSS-distal	Sergef	42.3246	65.7895	116.93	157.895	Increased	Upregulated lsDEGs
chr11	79087886	79088736	TSS-distal	Ksr1	99.8355	88.1199	107.591	231.492	Increased	Upregulated lsDEGs
chr15	77855016	77855745	TSS-distal	Myh9	249.164	227.356	331.822	426.027	Increased	Upregulated lsDEGs
chr3	133332323	133332749	TSS-distal	Ppa2	47.9391	60.8899	169.18	46.8384	Unchanged	Upregulated lsDEGs
chr11	76587246	76588491	TSS-distal	Abr	309.005	118.764	358.732	400.482	Increased	Upregulated lsDEGs
chr13	9153880	9154255	TSS-distal	Larp4b	34.9202	15.9574	63.6968	82.4468	Increased	Upregulated lsDEGs
chr2	145166981	145167428	TSS-proximal	Slc24a3	179.286	245.491	268.192	459.821	Increased	Upregulated lsDEGs
chr10	25366622	25367261	TSS-distal	Epb4.1l2	86.8906	21.875	127.359	114.062	Increased	Upregulated lsDEGs
chr7	38189315	38189979	TSS-distal	1600014C10Rik	814.165	420.992	1134	1012.03	Increased	Upregulated lsDEGs
chr6	91678731	91679594	TSS-distal	Slc6a6	324.942	300.88	431.933	568.287	Increased	Upregulated lsDEGs
chr11	108222646	108223761	TSS-distal	Prkca	251.568	122.742	356.21	278.674	Increased	Upregulated lsDEGs
chr6	108367397	108368097	TSS-distal	Itpr1	79.3295	47.0756	165.335	84.1655	Increased	Upregulated lsDEGs
chr5	123376589	123377801	TSS-distal	Bcl7a	111.113	39.5631	109.563	138.5	Unchanged	Upregulated lsDEGs
chr1	78702421	78703431	TSS-distal	Acsl3	289.535	151.316	385.945	350.148	Increased	Upregulated lsDEGs
chr2	73160463	73161418	TSS-distal	Ola1	111.893	18.8285	137.803	143.305	Increased	Upregulated lsDEGs
chr9	77737215	77737925	TSS-distal	Gclc	139.592	21.097	117.37	191.28	Unchanged	Upregulated lsDEGs
chr8	105607730	105608101	TSS-proximal	Fam65a	220.081	123.629	320.887	301.075	Increased	Upregulated lsDEGs
chr10	99211119	99211784	TSS-distal	Poc1b	35.3754	13.5135	74.8348	48.048	Increased	Upregulated lsDEGs
chr18	24178756	24179039	TSS-distal	Galnt1	184.93	63.3803	270.704	257.042	Increased	Upregulated lsDEGs
chr12	102339170	102339581	TSS-distal	Rin3	95.6068	41.2621	165.024	131.068	Increased	Upregulated lsDEGs
chr15	102231553	102232322	TSS-proximal	Itgb7	116.351	46.7403	136.974	174.026	Increased	Upregulated lsDEGs
chr11	76496210	76496717	TSS-distal	Abr	278.228	153.524	484.429	269.685	Increased	Upregulated lsDEGs
chr16	97478543	97479189	TSS-distal	Fam3b	84.1577	23.1839	107.481	128.284	Increased	Upregulated lsDEGs
chr11	44545210	44545700	TSS-distal	Rnf145	189.552	118.106	241.548	297.352	Increased	Upregulated lsDEGs
chr2	155249684	155250070	TSS-distal	Dynlrb1	64.8579	51.6796	126.77	124.031	Increased	Upregulated lsDEGs
chr7	143748453	143748862	TSS-distal	Osbpl5	208.171	109.732	298.683	278.049	Increased	Upregulated lsDEGs
chr14	27364837	27365300	TSS-distal	Arhgef3	62.4138	58.1897	181.509	75.431	Increased	Upregulated lsDEGs
chr14	55603761	55604597	TSS-proximal	Irf9	359.881	378.674	459.713	757.467	Increased	Upregulated lsDEGs
chr7	132278578	132279289	TSS-distal	Chst15	26.573	1.40449	45.5758	47.7528	Increased	Upregulated lsDEGs
chr4	135439276	135440445	TSS-distal	Nipal3	70.6325	40.1624	101.701	97.4359	Increased	Upregulated lsDEGs
chr5	140730969	140731542	TSS-distal	Amz1	268.432	118.449	324.408	350.174	Increased	Upregulated lsDEGs
chr10	21076895	21077760	TSS-distal	Ahi1	198.891	87.7483	232.425	264.434	Increased	Upregulated lsDEGs
chr17	79991036	79991762	TSS-distal	Hnrnpll	74.8968	23.3838	109.464	100.413	Increased	Upregulated lsDEGs
chr15	78931668	78931919	TSS-distal	Lgals1	298.81	158.69	352.579	503.968	Increased	Upregulated lsDEGs
chr14	30625077	30625625	TSS-proximal	Prkcd	144.9	63.7341	135.1	222.222	Unchanged	Upregulated lsDEGs
chr7	19830521	19831422	TSS-distal	Bcl3	235.477	259.379	340.067	441.242	Increased	Upregulated lsDEGs
chr10	56114927	56115921	TSS-distal	Msl3l2	164.171	194.945	225.196	355.779	Increased	Upregulated lsDEGs
chr3	79852732	79853077	TSS-proximal	Tmem144	102.688	31.7919	190.925	124.277	Increased	Upregulated lsDEGs
chr19	8829442	8830155	TSS-distal	Hnrnpul2	73.0112	53.2073	122.829	112.045	Increased	Upregulated lsDEGs
chr5	100728542	100729346	TSS-distal	Hpse	162.149	86.9441	225.081	200	Increased	Upregulated lsDEGs
chr9	90257245	90258371	TSS-distal	Tbc1d2b	76.4153	62.9902	111.065	124.224	Increased	Upregulated lsDEGs
chr17	65724041	65724602	TSS-distal	Rab31	324.342	382.509	531.37	572.954	Increased	Upregulated lsDEGs
chr10	127170724	127171406	TSS-distal	B4galnt1	203.543	267.892	297.526	469.985	Increased	Upregulated lsDEGs
chrX	73948481	73949064	TSS-distal	Hcfc1	83.3219	95.8733	146.199	174.658	Increased	Upregulated lsDEGs
chr2	90651950	90652426	TSS-distal	Nup160	269.602	251.53	417.904	408.805	Increased	Upregulated lsDEGs
chr13	52582523	52583717	TSS-proximal	Syk	194.862	130.527	184.594	299.582	Unchanged	Upregulated lsDEGs
chr2	11544256	11544831	TSS-distal	Pfkfb3	163.594	86.7882	191.823	258.681	Increased	Upregulated lsDEGs
chr15	96520758	96521209	TSS-distal	Slc38a1	48.6947	22.1239	98.2965	75.2212	Increased	Upregulated lsDEGs
chr8	36158838	36159474	TSS-distal	D8Ertd82e	270.392	83.1868	361.46	290.424	Increased	Upregulated lsDEGs
chr1	136173842	136174407	TSS-distal	Kif21b	77.7739	114.823	156.307	189.046	Increased	Upregulated lsDEGs
chr11	102184568	102185575	TSS-proximal	Lsm12	124.891	170.605	153.69	357.143	Increased	Upregulated lsDEGs
chr1	37419283	37419963	TSS-distal	Coa5	35.7269	45.5213	72.6138	92.511	Increased	Upregulated lsDEGs
chr2	23052476	23053179	TSS-distal	Abi1	244.659	123.565	269.986	356.534	Increased	Upregulated lsDEGs
chr5	147039493	147040002	TSS-distal	Lnx2	40.8824	25.4902	84.8431	70.5882	Increased	Upregulated lsDEGs
chr2	145233678	145234512	TSS-distal	Slc24a3	392.192	348.455	518.18	664.671	Increased	Upregulated lsDEGs
chr7	35064686	35065179	TSS-distal	Cebpg	96.1538	14.17	65.6883	172.065	Unchanged	Upregulated lsDEGs
chr4	126814725	126815380	TSS-distal	AU040320	145.991	85.3506	179.024	227.134	Increased	Upregulated lsDEGs
chr2	158107189	158107520	TSS-distal	Rprd1b	63.9759	33.1325	95.4217	141.566	Increased	Upregulated lsDEGs
chr9	90242728	90243373	TSS-distal	Tbc1d2b	514.706	400.867	660.217	803.406	Increased	Upregulated lsDEGs
chr12	106030348	106030876	TSS-distal	Vrk1	149.66	83.1569	174.537	253.308	Increased	Upregulated lsDEGs
chr2	132689154	132689663	TSS-proximal	1110034G24Rik	139.333	47.0588	225.725	150.98	Increased	Upregulated lsDEGs
chr19	16510880	16511598	TSS-distal	Gna14	28.9986	6.9541	52.6565	45.8971	Increased	Upregulated lsDEGs
chr5	35595792	35596357	TSS-distal	Acox3	45.7067	24.735	54.6113	111.307	Increased	Upregulated lsDEGs
chr9	60991346	60991990	TSS-distal	Uaca	402.341	305.38	395.907	644.961	Unchanged	Upregulated lsDEGs
chr18	35730227	35730787	TSS-distal	1700066B19Rik	340.053	329.715	346.381	793.226	Increased	Upregulated lsDEGs
chr1	152042078	152042693	TSS-distal	1700025G04Rik	55.7955	48.7013	146.12	45.4545	Unchanged	Upregulated lsDEGs
chr7	129591422	129592645	TSS-proximal	Wdr11	71.3072	31.0376	108.26	82.5163	Increased	Upregulated lsDEGs
chr12	54957079	54957618	TSS-distal	Baz1a	58.6481	16.6667	85.1296	96.2963	Increased	Upregulated lsDEGs
chr7	142399260	142399767	TSS-distal	Ctsd	139.114	49.2126	130.039	202.756	Unchanged	Upregulated lsDEGs
chr13	3525985	3526790	TSS-distal	Gdi2	248.672	129.007	346.067	282.878	Increased	Upregulated lsDEGs
chr3	108295359	108295673	TSS-distal	Sort1	104.222	19.0476	143.492	171.429	Increased	Upregulated lsDEGs
chr18	62853773	62854461	TSS-distal	Apcdd1	160.856	92.8737	271.379	169.811	Increased	Upregulated lsDEGs
chr6	120473392	120474175	TSS-distal	Il17ra	382.73	497.372	520.855	965.561	Increased	Upregulated lsDEGs
chr11	120948392	120949134	TSS-proximal	Slc16a3	136.689	103.62	112.826	271.871	Unchanged	Upregulated lsDEGs
chr7	46838037	46838385	TSS-distal	Ldha	248.968	97.3926	364.183	292.264	Increased	Upregulated lsDEGs
chr5	100716713	100717119	TSS-proximal	Hpse	61.6708	41.769	104.423	122.85	Increased	Upregulated lsDEGs
chr2	60842884	60843455	TSS-distal	Rbms1	144.476	68.1643	158.042	241.259	Increased	Upregulated lsDEGs
chr14	79521449	79522725	TSS-distal	Elf1	259.162	100.219	363.939	265.466	Increased	Upregulated lsDEGs
chr17	79584273	79584981	TSS-distal	Rmdn2	230.395	84.6121	348.731	220.028	Increased	Upregulated lsDEGs
chr16	10969123	10970149	TSS-distal	Litaf	127.468	78.8608	157.994	185.005	Increased	Upregulated lsDEGs
chr2	126601991	126602706	TSS-distal	Hdc	173.128	85.1816	211.508	236.034	Increased	Upregulated lsDEGs
chr1	156536995	156537294	TSS-distal	Csnk2a1	47.6333	36.6667	123.633	86.6667	Increased	Upregulated lsDEGs
chr2	50897127	50897552	TSS-distal	Gm13498	106.972	46.9484	185	133.803	Increased	Upregulated lsDEGs
chr6	118350095	118350658	TSS-distal	Bms1	228.688	99.273	304.131	273.05	Increased	Upregulated lsDEGs
chr16	8784471	8785326	TSS-distal	Usp7	121.811	37.3832	157.512	148.364	Increased	Upregulated lsDEGs
chr10	17484821	17485829	TSS-distal	Cited2	271.358	144.678	377.522	308.226	Increased	Upregulated lsDEGs
chr17	31207382	31208376	TSS-proximal	Ubash3a	69.0854	54.2613	68.7236	131.658	Unchanged	Upregulated lsDEGs
chr11	98836283	98837073	TSS-proximal	Rapgefl1	143.54	120.088	93.287	342.604	Unchanged	Upregulated lsDEGs
chr5	77374865	77375257	TSS-distal	Igfbp7	165.089	50.8906	190.712	256.997	Increased	Upregulated lsDEGs
chr4	40868657	40869228	TSS-distal	B4galt1	122.867	66.4161	164.126	185.315	Increased	Upregulated lsDEGs
chr11	99040900	99041854	TSS-proximal	Igfbp4	80.0628	103.654	97.4869	229.319	Increased	Upregulated lsDEGs
chr14	33158100	33158940	TSS-distal	Wdfy4	83.5672	41.6052	160.321	80.8561	Increased	Upregulated lsDEGs
chr13	20231990	20232685	TSS-distal	Elmo1	44.3822	11.4943	87.7011	50.2874	Increased	Upregulated lsDEGs
chr7	99086801	99087642	TSS-distal	Uvrag	305	112.815	356.96	370.546	Increased	Upregulated lsDEGs
chr2	126474083	126474633	TSS-distal	Atp8b4	171.016	41.7423	221.561	208.711	Increased	Upregulated lsDEGs
chr2	32089658	32089926	TSS-distal	Fam78a	196.691	52.0446	155.093	327.138	Unchanged	Upregulated lsDEGs
chr11	95356263	95357431	TSS-distal	Fam117a	456.544	312.181	549.581	740.804	Increased	Upregulated lsDEGs
chr9	51030064	51030463	TSS-distal	Sik2	123.575	42.5	204.75	147.5	Increased	Upregulated lsDEGs
chr6	116679377	116680058	TSS-distal	Rassf4	88.9003	101.158	105.924	243.402	Increased	Upregulated lsDEGs
chr10	83722268	83723042	TSS-proximal	1500009L16Rik	149.484	145.781	209.858	261.935	Increased	Upregulated lsDEGs
chr1	106511533	106512081	TSS-distal	Bcl2	217.359	202.149	360.291	306.011	Increased	Upregulated lsDEGs
chr11	104622240	104622983	TSS-distal	Itgb3	68.5215	12.0968	70.6183	120.968	Increased	Upregulated lsDEGs
chr11	75154238	75154595	TSS-distal	Smg6	270.754	181.536	319.413	458.101	Increased	Upregulated lsDEGs
chr8	22701244	22701865	TSS-distal	Ikbkb	356.383	180.032	383.215	514.469	Increased	Upregulated lsDEGs
chr8	54420296	54421229	TSS-distal	Spcs3	218.726	114.54	337.516	221.627	Increased	Upregulated lsDEGs
chr3	60481817	60482278	TSS-distal	Mbnl1	66.039	56.2771	123.766	121.212	Increased	Upregulated lsDEGs
chr8	107150177	107150928	TSS-proximal	Cyb5b	174.082	131.636	179.801	336.436	Increased	Upregulated lsDEGs
chr16	38758401	38758892	TSS-distal	B4galt4	359.492	199.167	427.154	493.902	Increased	Upregulated lsDEGs
chr6	30053221	30053598	TSS-distal	Nrf1	106.243	44.9735	169.656	150.794	Increased	Upregulated lsDEGs
chr12	76537448	76537910	TSS-distal	Plekhg3	184.341	237.538	216.933	526.998	Increased	Upregulated lsDEGs
chr11	104582567	104583123	TSS-distal	Myl4	113.698	66.4093	156.75	175.943	Increased	Upregulated lsDEGs
chr2	153259395	153260796	TSS-distal	Pofut1	41.3195	24.2439	64.7575	57.7746	Increased	Upregulated lsDEGs
chr8	117297569	117298632	TSS-distal	Cmip	124.492	86.4568	167.021	174.812	Increased	Upregulated lsDEGs
chr11	100582921	100583423	TSS-distal	Cnp	97.495	35.7853	164.354	115.308	Increased	Upregulated lsDEGs
chr5	32863123	32864397	TSS-proximal	Depdc5	86.9255	111.357	79.3882	234.51	Unchanged	Upregulated lsDEGs
chrX	57304799	57305364	TSS-distal	Arhgef6	323.41	187.244	408.852	422.261	Increased	Upregulated lsDEGs
chr5	122317823	122318394	TSS-distal	Pptc7	149.878	52.4476	178.304	211.538	Increased	Upregulated lsDEGs
chr17	56162035	56162819	TSS-proximal	Tnfaip8l1	302.051	313.325	343.503	671.338	Increased	Upregulated lsDEGs
chr19	15836861	15838183	TSS-distal	Psat1	152.661	63.4845	235.359	142.101	Increased	Upregulated lsDEGs
chr6	90787081	90787899	TSS-distal	Iqsec1	130.611	53.7118	139.621	197.802	Increased	Upregulated lsDEGs
chr1	151948047	151948349	TSS-distal	1700025G04Rik	59.901	13.2013	73.9604	138.614	Increased	Upregulated lsDEGs
chr10	42118573	42118845	TSS-distal	Foxo3	97.619	10.989	165.568	139.194	Increased	Upregulated lsDEGs
chr9	105521998	105522589	TSS-distal	Atp2c1	86.1149	15.2027	80.9122	121.622	Unchanged	Upregulated lsDEGs
chr14	27379044	27379833	TSS-distal	Arhgef3	53.2785	26.5823	76.7722	86.0759	Increased	Upregulated lsDEGs
chr13	44722018	44722391	TSS-distal	Jarid2	80.5348	45.4545	75.4011	168.449	Unchanged	Upregulated lsDEGs
chr16	38730946	38731205	TSS-distal	B4galt4	190.115	57.6923	166.423	303.846	Unchanged	Upregulated lsDEGs
chr9	51020359	51020833	TSS-distal	Sik2	53.6632	29.4737	111.432	75.7895	Increased	Upregulated lsDEGs
chr16	5233235	5234190	TSS-proximal	Alg1	195.105	238.462	241.653	472.803	Increased	Upregulated lsDEGs
chr17	31216127	31216823	TSS-distal	Ubash3a	37.1162	17.2166	75.3802	50.2152	Increased	Upregulated lsDEGs
chr6	124817915	124818219	TSS-distal	Usp5	173.475	52.459	181.115	308.197	Increased	Upregulated lsDEGs
chr1	36919704	36920721	TSS-distal	Tmem131	227.613	155.187	298.664	305.501	Increased	Upregulated lsDEGs
chr6	87806129	87806329	TSS-distal	Rab43	274.726	114.428	338.259	442.786	Increased	Upregulated lsDEGs
chr10	76354613	76355425	TSS-distal	Pcnt	104.982	110.689	153.481	200.492	Increased	Upregulated lsDEGs
chr11	100584723	100585047	TSS-distal	Cnp	36.8308	43.0769	71.3231	126.154	Increased	Upregulated lsDEGs
chr1	91041553	91042014	TSS-distal	Lrrfip1	111.169	49.7835	86.9697	207.792	Unchanged	Upregulated lsDEGs
chr14	87044296	87044832	TSS-distal	Diap3	204.227	42.8305	205.754	297.952	Increased	Upregulated lsDEGs
chr16	85148563	85149146	TSS-distal	App	40.3425	29.1096	77.3973	73.6301	Increased	Upregulated lsDEGs
chr5	135994699	135995446	TSS-proximal	Dtx2	122.874	129.666	142.032	290.107	Increased	Upregulated lsDEGs
chr11	78984489	78985313	TSS-proximal	Lgals9	242	181.794	354.485	309.091	Increased	Upregulated lsDEGs
chr18	65527362	65527765	TSS-distal	Malt1	48.7624	14.8515	81.2871	86.6337	Increased	Upregulated lsDEGs
chr10	40515144	40515964	TSS-distal	Cdk19	273.764	188.77	404.202	327.649	Increased	Upregulated lsDEGs
chr1	36797284	36798109	TSS-distal	Tmem131	205.242	79.891	285.763	213.075	Increased	Upregulated lsDEGs
chr3	121329618	121330683	TSS-distal	Alg14	76.4353	26.2664	103.649	94.7467	Increased	Upregulated lsDEGs
chr11	17002570	17003136	TSS-distal	Plek	220	135.785	357.707	238.095	Increased	Upregulated lsDEGs
chr17	3204920	3205540	TSS-distal	Scaf8	139.919	74.058	171.079	210.95	Increased	Upregulated lsDEGs
chr17	26452550	26453000	TSS-distal	Neurl1b	109.601	86.4523	59.1131	26.6075	Decreased	Upregulated lsDEGs
chr10	79936703	79937623	TSS-distal	Arid3a	196.656	255.114	231.118	533.116	Increased	Upregulated lsDEGs
chr3	62492601	62493008	TSS-distal	Dhx36	70.9804	53.9216	138.235	117.647	Increased	Upregulated lsDEGs
chr19	34905396	34905926	TSS-distal	Kif20b	227.627	52.7307	281.563	267.42	Increased	Upregulated lsDEGs
chr6	48718381	48718780	TSS-proximal	Gimap7	106.2	32.5	142.95	162.5	Increased	Upregulated lsDEGs
chr5	115516124	115517106	TSS-distal	Pxn	275.788	170.875	303.795	419.125	Increased	Upregulated lsDEGs
chr10	57637055	57638033	TSS-distal	Pkib	40.2349	22.4719	67.0889	59.2441	Increased	Upregulated lsDEGs
chr2	126387473	126388029	TSS-distal	Atp8b4	106.086	37.702	165.081	125.673	Increased	Upregulated lsDEGs
chr5	120505237	120505795	TSS-proximal	Plbd2	53.8819	57.2451	76.0286	148.479	Increased	Upregulated lsDEGs
chr10	34249397	34249947	TSS-distal	Tspyl1	348.33	170.581	467.659	395.644	Increased	Upregulated lsDEGs
chr17	47753967	47754793	TSS-distal	Tfeb	154.099	135.405	177.981	295.042	Increased	Upregulated lsDEGs
chr5	147050979	147051323	TSS-distal	Lnx2	39.1884	52.1739	160.116	57.971	Increased	Upregulated lsDEGs
chr14	25480879	25481578	TSS-distal	Zmiz1	116.957	20	122.514	175.714	Increased	Upregulated lsDEGs
chr11	76593529	76594579	TSS-distal	Abr	126.394	41.8554	158.059	148.43	Increased	Upregulated lsDEGs
chr11	77802195	77803106	TSS-distal	Myo18a	235.855	289.43	343.114	484.649	Increased	Upregulated lsDEGs
chr13	56197380	56198005	TSS-distal	Tifab	192.476	100.623	186.997	266.773	Unchanged	Upregulated lsDEGs
chr6	129284280	129284901	TSS-distal	Cd69	519.662	358.473	698.119	689.711	Increased	Upregulated lsDEGs
chr7	51986873	51987567	TSS-distal	Gas2	508.978	333.755	703.727	641.727	Increased	Upregulated lsDEGs
chr17	47005966	47006288	TSS-distal	Ubr2	159.009	68.1115	253.56	201.238	Increased	Upregulated lsDEGs
chr11	62810428	62810694	TSS-distal	Trim16	67.9775	26.2172	190.974	63.6704	Increased	Upregulated lsDEGs
chr17	78265095	78265679	TSS-distal	Crim1	160.41	44.4444	285.282	129.915	Increased	Upregulated lsDEGs
chr10	118085093	118086008	TSS-distal	Mdm1	157.249	80.7751	174.181	228.166	Increased	Upregulated lsDEGs
chr5	125357886	125358737	TSS-distal	Scarb1	392.981	221.796	487.899	508.216	Increased	Upregulated lsDEGs
chr10	19170613	19170949	TSS-distal	Tnfaip3	147.834	83.0861	229.258	213.65	Increased	Upregulated lsDEGs
chr8	88244060	88244761	TSS-distal	Papd5	91.3248	86.8803	179.957	126.781	Increased	Upregulated lsDEGs
chr6	128469405	128470001	TSS-distal	Gm10069	21.9933	23.4506	62.7638	45.2261	Increased	Upregulated lsDEGs
chr3	27656834	27657378	TSS-distal	Fndc3b	109.835	42.2018	97.8165	172.477	Unchanged	Upregulated lsDEGs
chr15	79408742	79409589	TSS-distal	Tmem184b	46.9104	48.3373	98.408	76.6509	Increased	Upregulated lsDEGs
chr1	40022695	40023048	TSS-distal	Map4k4	55.6497	67.7966	154.972	104.52	Increased	Upregulated lsDEGs
chr2	29582469	29582854	TSS-distal	Rapgef1	135.052	106.192	133.109	272.021	Unchanged	Upregulated lsDEGs
chr10	78105560	78105938	TSS-distal	Icosl	110.053	29.0237	149.842	163.588	Increased	Upregulated lsDEGs
chr13	117048300	117049119	TSS-distal	Parp8	357.915	202.402	455.585	447.561	Increased	Upregulated lsDEGs
chr13	96510348	96511092	TSS-distal	Polk	32.1342	12.0805	43.557	64.4295	Increased	Upregulated lsDEGs
chr10	67997953	67998599	TSS-distal	Rtkn2	70.4328	24.7295	96.136	105.1	Increased	Upregulated lsDEGs
chr8	126763512	126764151	TSS-distal	Tomm20	101.969	82.7969	149.094	171.875	Increased	Upregulated lsDEGs
chr6	89421469	89422253	TSS-distal	Chchd6	252.369	126.102	244.586	322.293	Unchanged	Upregulated lsDEGs
chr6	116682294	116682758	TSS-distal	Rassf4	226.731	122.559	281.634	318.28	Increased	Upregulated lsDEGs
chr17	47526790	47527071	TSS-distal	Ccnd3	138.298	31.9149	204.113	191.489	Increased	Upregulated lsDEGs
chr3	157634271	157634815	TSS-distal	Ptger3	97.0826	25.6881	187.138	84.4037	Increased	Upregulated lsDEGs
chr6	98959161	98959926	TSS-distal	Foxp1	81.1619	44.3734	134.151	99.2167	Increased	Upregulated lsDEGs
chr3	9865382	9866271	TSS-distal	Pag1	393.551	238.169	589.034	435.955	Increased	Upregulated lsDEGs
chr2	60883950	60884404	TSS-distal	Rbms1	187.582	46.1538	245.385	226.374	Increased	Upregulated lsDEGs
chr1	36883642	36884202	TSS-distal	Tmem131	46.8093	23.1729	89.5187	67.7362	Increased	Upregulated lsDEGs
chr2	27028586	27028983	TSS-proximal	Slc2a6	174.648	50.2513	166.96	233.668	Unchanged	Upregulated lsDEGs
chr9	121162790	121163292	TSS-distal	Ulk4	91.3718	11.9284	120.577	131.213	Increased	Upregulated lsDEGs
chr11	116167407	116168604	TSS-proximal	Fbf1	176.002	191.127	173.815	371.452	Unchanged	Upregulated lsDEGs
chr7	81859528	81860805	TSS-proximal	Tm6sf1	260.172	145.516	279.311	385.759	Increased	Upregulated lsDEGs
chr2	112448062	112448522	TSS-distal	Emc7	61.9957	15.1844	43.5792	125.813	Unchanged	Upregulated lsDEGs
chr10	42270716	42271199	TSS-distal	Foxo3	157.19	74.3595	167.624	266.529	Increased	Upregulated lsDEGs
chr17	80236792	80237188	TSS-distal	Dhx57	63.2242	10.0756	78.8161	120.907	Increased	Upregulated lsDEGs
chr6	82823932	82825081	TSS-distal	Hk2	159.174	62.6	215.67	166.957	Increased	Upregulated lsDEGs
chr19	57066410	57066724	TSS-distal	Ablim1	71.1111	15.873	112.825	117.46	Increased	Upregulated lsDEGs
chr10	67098518	67098853	TSS-proximal	Reep3	344.792	360.06	596.726	505.952	Increased	Upregulated lsDEGs
chr11	106674494	106675693	TSS-distal	Pecam1	169.275	65.825	243.067	164.167	Increased	Upregulated lsDEGs
chr11	119874734	119875234	TSS-distal	Rptor	59.3613	43.9122	53.2136	141.717	Unchanged	Upregulated lsDEGs
chr1	155784365	155785489	TSS-distal	Qsox1	37.76	12.4444	55.6267	52.4444	Increased	Upregulated lsDEGs
chr4	46485646	46486222	TSS-distal	Nans	119.133	39.8614	134.575	181.976	Increased	Upregulated lsDEGs
chr5	23637291	23637726	TSS-distal	Srpk2	94.7706	41.2844	147.982	133.028	Increased	Upregulated lsDEGs
chr9	57523899	57524722	TSS-proximal	Cox5a	93.2646	59.4539	139.709	126.214	Increased	Upregulated lsDEGs
chr14	20503057	20503458	TSS-distal	Ppp3cb	105.672	29.8507	175.871	124.378	Increased	Upregulated lsDEGs
chr3	22190313	22190972	TSS-distal	Tbl1xr1	97.7121	51.5	165.652	112.121	Increased	Upregulated lsDEGs
chr17	46835184	46835758	TSS-distal	Gltscr1l	122.904	40	153.183	168.696	Increased	Upregulated lsDEGs
chr9	42083789	42084213	TSS-distal	Sorl1	50.8941	11.7647	103.624	63.5294	Increased	Upregulated lsDEGs
chr11	72953718	72954311	TSS-distal	Atp2a3	129.377	159.916	227.626	240.741	Increased	Upregulated lsDEGs
chr5	72844422	72844613	TSS-distal	Tec	76.4062	62.5	165	166.667	Increased	Upregulated lsDEGs
chrX	167315730	167316201	TSS-distal	Tlr7	71.1864	55.0847	139.958	108.051	Increased	Upregulated lsDEGs
chr5	100582337	100582782	TSS-distal	Plac8	195.695	96.3901	273.722	246.637	Increased	Upregulated lsDEGs
chr7	72307911	72308381	TSS-proximal	Mctp2	217.282	72.1656	308.408	233.546	Increased	Upregulated lsDEGs
chr17	24220414	24221489	TSS-proximal	1600002H07Rik	211.394	159.823	272.872	302.974	Increased	Upregulated lsDEGs
chr15	6601187	6601657	TSS-distal	Fyb	182.017	44.586	167.325	233.546	Unchanged	Upregulated lsDEGs
chr1	73901472	73902786	TSS-distal	Tns1	92.5095	37.2548	135.726	95.057	Increased	Upregulated lsDEGs
chr3	142282779	142283164	TSS-distal	Pdlim5	251.114	69.9482	345.285	277.202	Increased	Upregulated lsDEGs
chr3	106788066	106789004	TSS-proximal	Cd53	280.895	189.531	413.482	328.009	Increased	Upregulated lsDEGs
chr17	35516282	35517236	TSS-proximal	Tcf19	152.042	228.241	189.319	458.639	Increased	Upregulated lsDEGs
chr6	72410533	72410915	TSS-distal	Ggcx	243.003	120.078	247.128	409.922	Increased	Upregulated lsDEGs
chr4	143219294	143219752	TSS-distal	Prdm2	194.357	82.7669	293.747	213.508	Increased	Upregulated lsDEGs
chr11	23257070	23257678	TSS-proximal	Xpo1	457.833	356.273	636.897	622.332	Increased	Upregulated lsDEGs
chr9	103229992	103230976	TSS-proximal	Trf	208.579	205.046	225.523	448.731	Increased	Upregulated lsDEGs
chr2	29965138	29965922	TSS-proximal	Sptan1	208.089	415.223	236.713	943.949	Increased	Upregulated lsDEGs
chr11	98816781	98817182	TSS-distal	Casc3	130.647	64.6766	197.015	179.104	Increased	Upregulated lsDEGs
chr10	81383981	81384759	TSS-proximal	Dohh	245.879	382.478	302.015	788.19	Increased	Upregulated lsDEGs
chr13	29737604	29738436	TSS-distal	Cdkal1	39.8679	19.2077	74.2017	51.6206	Increased	Upregulated lsDEGs
chrX	159697046	159697600	TSS-distal	Sh3kbp1	276.234	241.405	406.505	392.793	Increased	Upregulated lsDEGs
chr7	74427028	74427548	TSS-distal	Slco3a1	94.8752	69.0787	163.877	136.276	Increased	Upregulated lsDEGs
chr14	25608051	25608472	TSS-distal	Zmiz1	229.692	113.72	278.294	324.645	Increased	Upregulated lsDEGs
chr11	104646749	104647843	TSS-distal	Itgb3	82.1735	66.6575	102.667	145.205	Increased	Upregulated lsDEGs
chr10	25403734	25405103	TSS-distal	Epb4.1l2	74.1314	13.1387	98.4161	81.7518	Increased	Upregulated lsDEGs
chr17	31223676	31224438	TSS-distal	Ubash3a	458.558	390.498	649.109	669.725	Increased	Upregulated lsDEGs
chr4	140930862	140931465	TSS-distal	Padi2	191.805	82.7649	177.815	258.278	Unchanged	Upregulated lsDEGs
chr9	72096987	72097393	TSS-distal	Tcf12	61.6708	19.656	103.464	93.3661	Increased	Upregulated lsDEGs
chr1	155272852	155273492	TSS-distal	Xpr1	133.744	95.1482	180.811	204.368	Increased	Upregulated lsDEGs
chr11	119894502	119895096	TSS-distal	Rptor	70.7395	100.824	80.5042	255.462	Increased	Upregulated lsDEGs
chr7	30419539	30420493	TSS-proximal	Hcst	260.419	181.12	297.728	398.953	Increased	Upregulated lsDEGs
chr2	5012315	5013130	TSS-proximal	Mcm10	306.201	428.86	473.909	700.98	Increased	Upregulated lsDEGs
chr7	110265743	110266153	TSS-distal	Swap70	136.253	36.4964	156.983	209.246	Increased	Upregulated lsDEGs
chr10	59665658	59666453	TSS-distal	Micu1	193.568	108.028	239.271	252.513	Increased	Upregulated lsDEGs
chr11	22842914	22843503	TSS-distal	B3gnt2	293.237	94.8983	378.475	310.169	Increased	Upregulated lsDEGs
chr9	61479464	61480023	TSS-distal	Tle3	44.8214	50	103.482	83.9286	Increased	Upregulated lsDEGs
chr2	148409108	148409522	TSS-proximal	Thbd	338.723	171.06	303.47	479.518	Unchanged	Upregulated lsDEGs
chr13	51387767	51388601	TSS-distal	S1pr3	50.4072	29.9401	78.1916	77.8443	Increased	Upregulated lsDEGs
chr2	24863135	24863440	TSS-distal	Ehmt1	74.4444	39.2157	113.627	147.059	Increased	Upregulated lsDEGs
chr1	151998734	151999976	TSS-distal	1700025G04Rik	125.825	65.1569	169.075	145.615	Increased	Upregulated lsDEGs
chr10	123182451	123182685	TSS-distal	Usp15	165.957	127.66	241.66	319.149	Increased	Upregulated lsDEGs
chr19	12566945	12567431	TSS-distal	Fam111a	31.7248	55.4415	69.8152	117.043	Increased	Upregulated lsDEGs
chr11	48837592	48838690	TSS-distal	Trim7	189.399	171.947	218.644	351.228	Increased	Upregulated lsDEGs
chr17	29093531	29094011	TSS-proximal	Cdkn1a	126.861	228.649	137.339	542.62	Increased	Upregulated lsDEGs
chr5	118647291	118647882	TSS-distal	Med13l	35.2196	10.1351	45.6757	72.6351	Increased	Upregulated lsDEGs
chr15	76801868	76802424	TSS-distal	Arhgap39	144.901	77.1813	173.393	222.621	Increased	Upregulated lsDEGs
chr13	29663453	29664182	TSS-distal	Cdkal1	43.9041	6.84932	55.0411	73.9726	Increased	Upregulated lsDEGs
chr9	107263956	107264301	TSS-distal	Mapkapk3	155.145	46.2428	213.266	205.202	Increased	Upregulated lsDEGs
chr12	110438481	110438805	TSS-distal	Ppp2r5c	124.769	33.8462	123.631	184.615	Unchanged	Upregulated lsDEGs
chr13	93898421	93899047	TSS-distal	Arsb	102.855	47.8469	154.657	127.592	Increased	Upregulated lsDEGs
chr2	60854975	60855660	TSS-distal	Rbms1	113.717	34.9854	186.399	107.872	Increased	Upregulated lsDEGs
chr17	50763340	50763949	TSS-distal	Tbc1d5	286.787	104.902	407.23	277.049	Increased	Upregulated lsDEGs
chrX	164427074	164427716	TSS-distal	Piga	57.6516	4.66563	99.7356	65.3188	Increased	Upregulated lsDEGs
chr2	34599831	34600423	TSS-distal	Mapkap1	145.228	91.0455	219.545	183.811	Increased	Upregulated lsDEGs
chr7	126180972	126181792	TSS-distal	Xpo6	73.849	13.3983	109.172	82.8258	Increased	Upregulated lsDEGs
chrX	159645059	159645830	TSS-distal	Sh3kbp1	85.544	31.0881	142.617	86.7876	Increased	Upregulated lsDEGs
chr10	99641911	99642410	TSS-distal	Csl	86.5	44	124.4	134	Increased	Upregulated lsDEGs
chr3	9863191	9863449	TSS-distal	Pag1	193.822	104.247	301.313	266.409	Increased	Upregulated lsDEGs
chr2	72331001	72331446	TSS-distal	Zak	103.901	33.6323	139.462	150.224	Increased	Upregulated lsDEGs
chr14	30574100	30574627	TSS-distal	Tkt	187.235	102.254	237.803	257.576	Increased	Upregulated lsDEGs
chr10	31592691	31593387	TSS-distal	Rnf217	47.1019	8.60832	33.8164	87.5179	Unchanged	Upregulated lsDEGs
chr9	13246821	13247757	TSS-proximal	Ccdc82	295.091	164.333	375.197	358.591	Increased	Upregulated lsDEGs
chr8	13360171	13360672	TSS-distal	Tfdp1	418.486	191.215	574.861	438.247	Increased	Upregulated lsDEGs
chr6	70811725	70812394	TSS-distal	Rpia	67.4328	11.9403	104.94	79.1045	Increased	Upregulated lsDEGs
chr7	116153810	116154252	TSS-distal	Plekha7	214.447	221.196	345.327	343.115	Increased	Upregulated lsDEGs
chr3	20027173	20027849	TSS-distal	Hps3	302.319	103.383	365.214	338.257	Increased	Upregulated lsDEGs
chr6	116630839	116631177	TSS-proximal	Zfp422	148.083	76.6962	133.333	259.587	Unchanged	Upregulated lsDEGs
chr8	126755756	126756026	TSS-distal	Irf2bp2	317.786	70.1107	409.151	376.384	Increased	Upregulated lsDEGs
chr2	157010916	157011391	TSS-distal	Dsn1	149.286	65.1261	201.282	197.479	Increased	Upregulated lsDEGs
chr10	41477060	41478025	TSS-proximal	Mical1	201.48	107.64	266.749	232.919	Increased	Upregulated lsDEGs
chr10	20104380	20105108	TSS-distal	Map3k5	265.926	82.2908	333.333	282.579	Increased	Upregulated lsDEGs
chr16	4552792	4553313	TSS-distal	Tfap4	156.092	113.008	210.192	243.295	Increased	Upregulated lsDEGs
chr14	56085061	56085469	TSS-proximal	Mcpt8	67.0416	22.0049	78.3863	134.474	Increased	Upregulated lsDEGs
chr15	78325533	78326417	TSS-proximal	Csf2rb	117.379	119.751	143.616	241.808	Increased	Upregulated lsDEGs
chr2	91965520	91965940	TSS-distal	Dgkz	262.352	254.109	295.487	553.444	Increased	Upregulated lsDEGs
chr12	100986473	100987042	TSS-distal	Ccdc88c	483.737	331.526	603.895	664.912	Increased	Upregulated lsDEGs
chr8	25304383	25305117	TSS-distal	Tacc1	308.422	201.333	433.633	364.626	Increased	Upregulated lsDEGs
chr18	39175530	39176573	TSS-distal	Arhgap26	25.1533	26.8199	49.9521	51.7241	Increased	Upregulated lsDEGs
chr16	92782603	92783037	TSS-distal	Runx1	59.4713	25.2874	74.5977	121.839	Increased	Upregulated lsDEGs
chr1	155810046	155810610	TSS-proximal	Qsox1	342.425	210.584	473.841	401.77	Increased	Upregulated lsDEGs
chr11	77827168	77827512	TSS-distal	Myo18a	76.1159	40.5797	151.159	104.348	Increased	Upregulated lsDEGs
chr7	99133866	99134496	TSS-distal	Uvrag	91.1886	17.4326	86.3233	120.444	Unchanged	Upregulated lsDEGs
chr12	40102339	40102937	TSS-distal	Scin	56.0935	26.7112	79.3322	95.1586	Increased	Upregulated lsDEGs
chr19	12573054	12573866	TSS-distal	Fam111a	315.4	378.782	451.427	630.996	Increased	Upregulated lsDEGs
chr11	100626687	100627324	TSS-distal	Nkiras2	147.085	92.4608	179.232	225.705	Increased	Upregulated lsDEGs
chr10	115312114	115312643	TSS-proximal	Rab21	134.792	54.717	206.283	150.943	Increased	Upregulated lsDEGs
chr5	115155699	115156176	TSS-proximal	Mlec	427.385	198.724	474.414	558.577	Increased	Upregulated lsDEGs
chr16	91001090	91001624	TSS-distal	Synj1	67.1215	24.2991	116.262	82.243	Increased	Upregulated lsDEGs
chr16	10947837	10948127	TSS-distal	Litaf	145.979	75.6014	207.113	230.241	Increased	Upregulated lsDEGs
chr2	26492851	26493897	TSS-distal	Notch1	122.827	84.9952	138.367	198.663	Increased	Upregulated lsDEGs
chr17	5302931	5303694	TSS-distal	Arid1b	145.576	106.008	176.479	231.675	Increased	Upregulated lsDEGs
chr7	139442486	139443150	TSS-distal	Inpp5a	38.9023	1.50376	58.6767	61.6541	Increased	Upregulated lsDEGs
chr11	95347611	95348019	TSS-distal	Fam117a	65.1589	51.3447	100.122	139.364	Increased	Upregulated lsDEGs
chr5	34998777	34999086	TSS-distal	Rgs12	56.0645	25.8065	105.935	96.7742	Increased	Upregulated lsDEGs
chr7	45908274	45908920	TSS-distal	Tmem143	108.037	61.8083	47.7743	37.0943	Decreased	Upregulated lsDEGs
chr16	92883625	92884520	TSS-distal	Runx1	338.337	170.737	370.368	456.473	Increased	Upregulated lsDEGs
chr2	4499335	4499735	TSS-distal	Frmd4a	131.945	89.7506	213.865	187.032	Increased	Upregulated lsDEGs
chr19	57243172	57244070	TSS-distal	Ablim1	219.933	124.561	301.669	249.166	Increased	Upregulated lsDEGs
chr17	8214029	8214880	TSS-distal	Fgfr1op	64.3662	39.8944	96.1268	93.8967	Increased	Upregulated lsDEGs
chr8	78710894	78711510	TSS-distal	Slc10a7	295.429	160.438	365.656	367.909	Increased	Upregulated lsDEGs
chrX	113172134	113173007	TSS-distal	Chm	60.5378	8.00915	82.6545	76.659	Increased	Upregulated lsDEGs
chr11	62609010	62609468	TSS-distal	Lrrc75a	313.813	289.717	356.863	605.664	Increased	Upregulated lsDEGs
chr13	55449770	55450014	TSS-distal	Grk6	222.245	257.102	335.878	489.796	Increased	Upregulated lsDEGs
chr8	72354255	72354755	TSS-distal	Eps15l1	108.683	27.9441	158.084	129.741	Increased	Upregulated lsDEGs
chr1	74007378	74008105	TSS-distal	Tns1	241.36	126.36	304.602	291.209	Increased	Upregulated lsDEGs
chr11	82951925	82953278	TSS-proximal	Slfn5	176.263	98.2127	170.908	229.69	Unchanged	Upregulated lsDEGs
chr3	41599664	41600015	TSS-distal	Jade1	63.6364	79.5455	152.557	130.682	Increased	Upregulated lsDEGs
chr13	73591378	73591819	TSS-distal	Clptm1l	119.706	135.724	154.706	300.905	Increased	Upregulated lsDEGs
chr12	100505363	100505844	TSS-distal	Ttc7b	101.743	41.4938	93.7759	161.826	Unchanged	Upregulated lsDEGs
chr5	115517626	115517836	TSS-distal	Pxn	120.806	156.398	236.209	298.578	Increased	Upregulated lsDEGs
chr4	139470120	139470618	TSS-distal	Ubr4	81.2625	28.0561	95.992	138.277	Increased	Upregulated lsDEGs
chr7	81863255	81863616	TSS-distal	Tm6sf1	261.354	237.541	346.851	455.801	Increased	Upregulated lsDEGs
chr11	83572281	83572570	TSS-distal	Ccl9	745.724	296.517	961.828	789.655	Increased	Upregulated lsDEGs
chr4	150098695	150099466	TSS-distal	Gpr157	33.5104	27.2021	63.5492	59.5855	Increased	Upregulated lsDEGs
chr7	46615644	46616031	TSS-distal	Sergef	86.5979	90.1804	127.448	208.763	Increased	Upregulated lsDEGs
chr9	108347185	108348393	TSS-proximal	Usp4	170.248	208.404	186.609	442.514	Increased	Upregulated lsDEGs
chr11	104361554	104362083	TSS-distal	Kansl1	118.774	101.868	143.604	243.396	Increased	Upregulated lsDEGs
chr13	63552408	63553195	TSS-distal	Ptch1	344.036	343.858	500.558	543.147	Increased	Upregulated lsDEGs
chr6	119174900	119175971	TSS-proximal	Dcp1b	245.326	290.065	227.397	583.022	Unchanged	Upregulated lsDEGs
chr17	64726059	64726411	TSS-distal	Man2a1	176.119	65.1558	291.105	181.303	Increased	Upregulated lsDEGs
chr9	41070753	41071225	TSS-distal	Ubash3b	208.203	76.0888	212.347	310.782	Increased	Upregulated lsDEGs
chr14	59231884	59232528	TSS-distal	Rcbtb1	80.2326	41.8605	129.969	100.775	Increased	Upregulated lsDEGs
chr15	77945561	77946193	TSS-distal	Foxred2	441.69	382.243	536.461	736.177	Increased	Upregulated lsDEGs
chr10	108155462	108156111	TSS-distal	Ppp1r12a	90.3077	20	132.538	101.538	Increased	Upregulated lsDEGs
chr1	180601435	180602229	TSS-distal	Parp1	169.535	71.6855	151.61	223.899	Unchanged	Upregulated lsDEGs
chr10	42144673	42145208	TSS-distal	Foxo3	36.0261	24.2537	75.6716	59.7015	Increased	Upregulated lsDEGs
chr9	59544750	59545131	TSS-distal	Hexa	140.524	15.7068	137.539	178.01	Unchanged	Upregulated lsDEGs
chr19	43648405	43648813	TSS-distal	Slc25a28	177.506	117.335	170.954	298.289	Unchanged	Upregulated lsDEGs
chr7	128705070	128706069	TSS-distal	Mcmbp	46.34	17	72.24	57	Increased	Upregulated lsDEGs
chr1	127322275	127322831	TSS-distal	Mgat5	78.3483	59.246	110.969	143.627	Increased	Upregulated lsDEGs
chr19	44525429	44526147	TSS-distal	Sec31b	159.513	87.6078	205.786	204.451	Increased	Upregulated lsDEGs
chr6	113330644	113330893	TSS-distal	Ogg1	818.68	523.92	1094.08	1000	Increased	Upregulated lsDEGs
chr19	15815007	15815705	TSS-distal	Psat1	210.486	150.186	308.956	256.08	Increased	Upregulated lsDEGs
chr2	164521755	164522573	TSS-distal	Pigt	335.726	195.336	333.968	431.013	Unchanged	Upregulated lsDEGs
chr6	91091932	91092779	TSS-distal	Nup210	148.915	215.767	148.514	58.9623	Decreased	Upregulated lsDEGs
chr5	115524127	115524605	TSS-distal	Pxn	51.6075	27.1399	70.9812	104.384	Increased	Upregulated lsDEGs
chr4	118221217	118221769	TSS-distal	Ptprf	49.5841	14.4665	60.7776	92.2242	Increased	Upregulated lsDEGs
chr3	101596338	101597891	TSS-distal	Atp1a1	33.5457	8.36551	38.5328	50.8366	Increased	Upregulated lsDEGs
chr8	109578866	109579556	TSS-proximal	Hp	56.4399	56.4255	33.5456	175.109	Unchanged	Upregulated lsDEGs
chr15	82022267	82023065	TSS-distal	Desi1	172.065	140.15	234.981	247.81	Increased	Upregulated lsDEGs
chr5	101785919	101786866	TSS-distal	Cds1	271.297	109.684	339.051	294.304	Increased	Upregulated lsDEGs
chr17	65906155	65907437	TSS-distal	Twsg1	78.2619	74.8168	128.574	111.458	Increased	Upregulated lsDEGs
chr11	103419199	103419641	TSS-distal	Plekhm1	34.8758	33.86	70.6321	83.5214	Increased	Upregulated lsDEGs
chrX	12122750	12123419	TSS-distal	Bcor	103.179	116.403	193.164	164.179	Increased	Upregulated lsDEGs
chr12	54998752	54999623	TSS-distal	Baz1a	244.461	190.333	302.592	363.532	Increased	Upregulated lsDEGs
chr10	6982726	6983210	TSS-distal	Ipcef1	210.206	86.5773	268.433	255.67	Increased	Upregulated lsDEGs
chr11	11716555	11717006	TSS-distal	Ikzf1	126.438	46.4602	150.42	190.265	Increased	Upregulated lsDEGs
chr15	75111829	75112167	TSS-proximal	Ly6c2	82.0059	29.4985	132.183	120.944	Increased	Upregulated lsDEGs
chr11	76622910	76623897	TSS-proximal	Abr	86.3866	78.9372	71.5587	189.271	Unchanged	Upregulated lsDEGs
chr17	71056232	71056861	TSS-distal	Myom1	106.048	30.1587	136.127	134.921	Increased	Upregulated lsDEGs
chr10	59831839	59832683	TSS-distal	Micu1	36.1065	13.0178	68.5799	41.4201	Increased	Upregulated lsDEGs
chr19	44295713	44296027	TSS-proximal	Scd2	333.46	168.222	286.984	501.587	Unchanged	Upregulated lsDEGs
chr11	52261891	52262348	TSS-distal	Tcf7	161.048	69.869	142.555	240.175	Unchanged	Upregulated lsDEGs
chr15	77815813	77816307	TSS-distal	Myh9	179.434	96.9495	213.071	264.646	Increased	Upregulated lsDEGs
chr7	80078777	80079473	TSS-distal	Zfp710	286.442	240.99	305.954	526.542	Increased	Upregulated lsDEGs
chr5	139702102	139703307	TSS-distal	Micall2	113.358	76.2769	136.783	164.179	Increased	Upregulated lsDEGs
chr5	74420640	74421266	TSS-distal	Scfd2	144.131	68.5646	56.0766	55.8214	Decreased	Upregulated lsDEGs
chr5	136244540	136245508	TSS-proximal	Sh2b2	71.7337	111.434	51.4345	256.966	Unchanged	Upregulated lsDEGs
chr4	46007831	46008748	TSS-distal	Tdrd7	54.2702	38.1155	72.3856	95.8606	Increased	Upregulated lsDEGs
chr18	32431562	32432691	TSS-distal	Bin1	171.558	109.717	198.973	241.593	Increased	Upregulated lsDEGs
chr9	120570809	120571924	TSS-proximal	Rpl14	231.156	279.525	219.821	543.011	Unchanged	Upregulated lsDEGs
chr10	127521574	127522700	TSS-proximal	Shmt2	76.0692	78.0745	112.431	133.097	Increased	Upregulated lsDEGs
chr5	107092002	107092691	TSS-distal	Tgfbr3	153.913	159.391	256.986	227.536	Increased	Upregulated lsDEGs
chr18	53877291	53877726	TSS-distal	Csnk1g3	59.3349	38.9908	78.8532	130.734	Increased	Upregulated lsDEGs
chr19	34993129	34993646	TSS-distal	Kif20b	91.6988	25.0965	121.564	125.483	Increased	Upregulated lsDEGs
chr5	20846673	20847463	TSS-distal	Phtf2	166.966	69.5196	246.157	161.82	Increased	Upregulated lsDEGs
chr19	55063307	55063675	TSS-distal	Gpam	163.252	119.214	238.699	252.033	Increased	Upregulated lsDEGs
chr3	84135433	84135985	TSS-distal	Mnd1	36.311	18.0832	56.5823	70.5244	Increased	Upregulated lsDEGs
chr7	127895112	127896068	TSS-proximal	Vkorc1	325.643	316.562	321.327	605.016	Unchanged	Upregulated lsDEGs
chr5	92508838	92509235	TSS-distal	Scarb2	397.814	120.578	393.116	419.598	Unchanged	Upregulated lsDEGs
chr10	59692373	59692735	TSS-distal	Micu1	74.4628	8.26446	92.5895	129.477	Increased	Upregulated lsDEGs
chr1	136135112	136135500	TSS-distal	Kif21b	604.576	372.699	665.398	871.465	Increased	Upregulated lsDEGs
chr9	46067625	46068239	TSS-distal	Sik3	171.431	102.423	241.837	209.756	Increased	Upregulated lsDEGs
chr10	59494014	59494447	TSS-distal	Mcu	44.4931	34.5622	89.0092	82.9493	Increased	Upregulated lsDEGs
chr14	33099030	33099616	TSS-distal	Wdfy4	69.7274	91.9761	153.339	127.768	Increased	Upregulated lsDEGs
chr6	129355716	129356227	TSS-distal	Clec12a	44.4922	31.25	92.8125	68.3594	Increased	Upregulated lsDEGs
chr5	64267321	64267749	TSS-distal	Tbc1d1	62.1212	13.986	95.4545	90.9091	Increased	Upregulated lsDEGs
chr10	79882095	79882415	TSS-distal	Prtn3	134.735	146.386	194.953	308.411	Increased	Upregulated lsDEGs
chr10	117323877	117324317	TSS-distal	Cpsf6	69.1837	2.26757	111.247	92.9705	Increased	Upregulated lsDEGs
chr19	15830450	15830786	TSS-distal	Psat1	32.0772	38.5757	134.125	41.543	Increased	Upregulated lsDEGs
chr18	36025541	36025924	TSS-distal	Nrg2	105.599	10.4167	165.99	122.396	Increased	Upregulated lsDEGs
chrX	12155824	12156342	TSS-distal	Bcor	474.721	776.378	756.281	1277.46	Increased	Upregulated lsDEGs
chr11	72547087	72547514	TSS-proximal	Spns3	240.911	67.757	236.495	271.028	Unchanged	Upregulated lsDEGs
chrX	70476639	70477626	TSS-proximal	BC023829	80.9109	73.8765	100.496	155.87	Increased	Upregulated lsDEGs
chr16	33751240	33752098	TSS-distal	Heg1	506.659	755.413	729.476	1441.21	Increased	Upregulated lsDEGs
chr11	90264029	90264720	TSS-distal	Mmd	88.7283	60.6792	120.029	141.618	Increased	Upregulated lsDEGs
chr17	5099031	5099780	TSS-distal	Arid1b	95.2533	102.653	193.16	130.667	Increased	Upregulated lsDEGs
chr12	85393773	85394251	TSS-distal	Tmed10	74.1754	2.08768	83.8831	131.524	Increased	Upregulated lsDEGs
chr13	21779328	21780727	TSS-proximal	Hist1h1b	356.664	313.521	437.371	638.571	Increased	Upregulated lsDEGs
chr15	59064877	59065538	TSS-distal	Mtss1	35.5891	22.6586	65.3625	58.9124	Increased	Upregulated lsDEGs
chr17	8210685	8211003	TSS-distal	Fgfr1op	73.8558	25.0784	159.843	78.3699	Increased	Upregulated lsDEGs
chrX	99049155	99049675	TSS-distal	Stard8	138.618	122.821	188.349	245.681	Increased	Upregulated lsDEGs
chr15	64372913	64373619	TSS-distal	Asap1	103.777	56.5629	152.999	128.713	Increased	Upregulated lsDEGs
chr6	58916435	58916940	TSS-distal	Herc3	97.6877	94.8419	151.937	181.818	Increased	Upregulated lsDEGs
chr18	61786443	61786952	TSS-proximal	Afap1l1	115.098	150.961	124.235	358.824	Increased	Upregulated lsDEGs
chr10	7976216	7976839	TSS-distal	Tab2	258.077	99.3429	302.131	302.885	Increased	Upregulated lsDEGs
chr6	99027747	99029091	TSS-distal	Foxp1	107.093	99.6134	124.372	199.257	Increased	Upregulated lsDEGs
chr5	53490598	53491110	TSS-distal	Rbpj	36.8811	23.3918	55.731	81.8713	Increased	Upregulated lsDEGs
chr2	121506401	121506940	TSS-proximal	Mfap1a	278.185	201.815	248.241	450	Unchanged	Upregulated lsDEGs
chr13	46855148	46856097	TSS-distal	Kif13a	79.2632	31.5789	105.726	97.8947	Increased	Upregulated lsDEGs
chr11	74981270	74981899	TSS-distal	Smg6	104.206	61.8889	101.175	163.492	Unchanged	Upregulated lsDEGs
chrX	36843140	36843851	TSS-distal	C330007P06Rik	90.5758	47.7388	131.854	116.573	Increased	Upregulated lsDEGs
chr7	46546475	46547119	TSS-distal	Sergef	202.961	125.566	298.884	227.907	Increased	Upregulated lsDEGs
chr2	172401087	172401742	TSS-distal	Cass4	735.854	493.826	982.896	958.841	Increased	Upregulated lsDEGs
chr3	60527633	60528552	TSS-distal	Mbnl1	231.707	123.891	306.957	257.609	Increased	Upregulated lsDEGs
chr11	106268955	106269412	TSS-distal	Smarcd2	330.524	301.266	513.69	443.231	Increased	Upregulated lsDEGs
chr7	132713497	132714451	TSS-distal	Fam53b	71.1728	43.9686	129.853	74.3455	Increased	Upregulated lsDEGs
chr15	100181926	100182170	TSS-distal	Dip2b	299.469	65.3061	239.673	408.163	Unchanged	Upregulated lsDEGs
chr4	136653002	136653426	TSS-distal	Ephb2	64.5176	42.3529	121.812	96.4706	Increased	Upregulated lsDEGs
chr4	147936513	147937009	TSS-proximal	Plod1	227.666	277.626	226.197	519.115	Unchanged	Upregulated lsDEGs
chr7	134669426	134669971	TSS-proximal	Dock1	50.9158	38.4615	79.9451	98.9011	Increased	Upregulated lsDEGs
chr5	33819158	33821170	TSS-proximal	Whsc1	107.049	195.698	99.7963	380.03	Unchanged	Upregulated lsDEGs
chr18	61120567	61120981	TSS-distal	Csf1r	221.47	60.241	274.627	260.241	Increased	Upregulated lsDEGs
chr11	76992629	76993345	TSS-distal	Blmh	128.731	114.351	162.176	228.731	Increased	Upregulated lsDEGs
chr8	117280343	117280850	TSS-distal	Cmip	150.512	66.9094	166.555	228.346	Increased	Upregulated lsDEGs
chr11	115639066	115639339	TSS-distal	Grb2	163.504	149.599	250.985	302.92	Increased	Upregulated lsDEGs
chrX	20662680	20663583	TSS-distal	Uba1	197.356	180.288	229.06	353.982	Increased	Upregulated lsDEGs
chr7	66187552	66188476	TSS-distal	Chsy1	40.9189	7.56757	41.7622	72.4324	Increased	Upregulated lsDEGs
chr13	98124187	98125133	TSS-distal	Arhgef28	264.245	96.0824	245.987	291.447	Unchanged	Upregulated lsDEGs
chr19	25132171	25132730	TSS-distal	Dock8	40.6786	14.2857	68.9821	60.7143	Increased	Upregulated lsDEGs
chr5	134258169	134258894	TSS-distal	Gtf2i	222.342	88.1405	269.256	252.066	Increased	Upregulated lsDEGs
chr11	62646178	62646757	TSS-proximal	Lrrc75a	190.431	48.2759	157.19	237.931	Unchanged	Upregulated lsDEGs
chr3	123316030	123316467	TSS-distal	Sec24d	110.205	22.8311	145.525	143.836	Increased	Upregulated lsDEGs
chrX	75763875	75765077	TSS-proximal	4933407K13Rik	142.211	88.9277	170.2	191.189	Increased	Upregulated lsDEGs
chr7	55855678	55855917	TSS-distal	Cyfip1	131.958	112.5	218.917	245.833	Increased	Upregulated lsDEGs
chr1	91069559	91069932	TSS-distal	Lrrfip1	334.545	72.1925	298.529	374.332	Unchanged	Upregulated lsDEGs
chr18	58713931	58714499	TSS-distal	Isoc1	215.149	123.005	345.589	212.654	Increased	Upregulated lsDEGs
chr11	44528688	44529646	TSS-distal	Rnf145	51.9499	42.7424	75.7351	90.7195	Increased	Upregulated lsDEGs
chr10	78457589	78458475	TSS-distal	Pdxk	54.8591	81.1612	77.0913	163.472	Increased	Upregulated lsDEGs
chr2	132269253	132269599	TSS-distal	Cds2	95.7061	31.7003	180.346	100.865	Increased	Upregulated lsDEGs
chr10	117078328	117078757	TSS-distal	Frs2	109.558	109.279	156.326	227.907	Increased	Upregulated lsDEGs
chr11	104667306	104667848	TSS-distal	Itgb3	160.737	128.895	255.414	211.786	Increased	Upregulated lsDEGs
chr9	105611860	105612652	TSS-distal	Pik3r4	90.5801	16.3934	143.228	81.9672	Increased	Upregulated lsDEGs
chr11	32565052	32565656	TSS-distal	Stk10	633.835	480.926	851.19	859.504	Increased	Upregulated lsDEGs
chr2	153214592	153215743	TSS-distal	Tm9sf4	434.453	237.812	550.981	531.25	Increased	Upregulated lsDEGs
chrX	96157817	96158217	TSS-distal	Msn	43.3416	24.9377	97.3067	62.3441	Increased	Upregulated lsDEGs
chr5	100500609	100501018	TSS-proximal	Lin54	277.854	365.805	246.878	726.829	Unchanged	Upregulated lsDEGs
chr11	16987664	16988194	TSS-distal	Plek	67.6271	43.3145	101.13	112.994	Increased	Upregulated lsDEGs
chr7	143829366	143830480	TSS-distal	Dhcr7	405.229	300.404	394.987	611.659	Unchanged	Upregulated lsDEGs
chr17	5295523	5296179	TSS-distal	Arid1b	205.723	333.288	342.816	499.239	Increased	Upregulated lsDEGs
chr1	156459505	156460160	TSS-distal	Soat1	167.774	88.3994	207.302	217.988	Increased	Upregulated lsDEGs
chr6	72407090	72407563	TSS-distal	Ggcx	205.316	109.684	260	270.042	Increased	Upregulated lsDEGs
chr17	85944492	85944883	TSS-distal	Srbd1	50.2551	81.6327	51.25	5.10204	Unchanged	Upregulated lsDEGs
chr19	43511646	43512143	TSS-distal	Got1	40.3213	16.0643	60.502	74.2972	Increased	Upregulated lsDEGs
chr18	36122301	36122684	TSS-distal	Nrg2	251.406	218.724	324.948	421.875	Increased	Upregulated lsDEGs
chr17	88440012	88441241	TSS-proximal	Foxn2	203.447	330.846	279.854	611.382	Increased	Upregulated lsDEGs
chr13	24442265	24442635	TSS-distal	Cmah	116.577	37.7358	91.6442	191.375	Unchanged	Upregulated lsDEGs
chr11	102244974	102245534	TSS-distal	BC030867	247.807	146.15	216.916	361.854	Unchanged	Upregulated lsDEGs
chr9	121297102	121299077	TSS-distal	Ulk4	60	90.5719	73.5121	176.113	Increased	Upregulated lsDEGs
chr9	46009547	46009947	TSS-proximal	Sik3	264.838	97.2319	383.441	261.845	Increased	Upregulated lsDEGs
chr11	119589272	119589565	TSS-distal	Rptor	110.34	51.0204	140.612	197.279	Increased	Upregulated lsDEGs
chr5	29854341	29854863	TSS-distal	Dnajb6	566.348	256.176	546.616	642.447	Unchanged	Upregulated lsDEGs
chr13	24402970	24403418	TSS-distal	Cmah	104.076	33.4076	122.183	160.356	Increased	Upregulated lsDEGs
chr3	152895019	152895431	TSS-distal	St6galnac5	242.179	123.462	331.138	285.714	Increased	Upregulated lsDEGs
chr10	75187296	75187809	TSS-distal	Bcr	129.981	33.0739	130.778	198.444	Increased	Upregulated lsDEGs
chr14	54705556	54706555	TSS-distal	Cebpe	373.82	289.96	429.98	600	Increased	Upregulated lsDEGs
chr14	27229217	27230469	TSS-distal	Arhgef3	228.069	160.391	317.877	273.743	Increased	Upregulated lsDEGs
chr11	78119991	78120325	TSS-distal	Fam222b	136.03	38.806	182.209	182.09	Increased	Upregulated lsDEGs
chr11	107546966	107548367	TSS-proximal	Helz	79.8787	80.5849	101.127	149.073	Increased	Upregulated lsDEGs
chr8	47922925	47923188	TSS-distal	Wwc2	73.1439	45.4545	111.212	155.303	Increased	Upregulated lsDEGs
chr1	74156294	74156789	TSS-proximal	Cxcr2	52.1573	50.4032	76.3306	127.016	Increased	Upregulated lsDEGs
chr13	37759623	37760512	TSS-distal	Rreb1	101.966	96.618	188.382	126.966	Increased	Upregulated lsDEGs
chr10	111171347	111171662	TSS-distal	Osbpl8	55	123.386	190.728	155.063	Increased	Upregulated lsDEGs
chr16	8686090	8687493	TSS-distal	Usp7	83.8889	47.0014	101.809	111.111	Increased	Upregulated lsDEGs
chr1	156730935	156731182	TSS-distal	Fam20b	37.379	92.7419	140.202	145.161	Increased	Upregulated lsDEGs
chr4	156197135	156198268	TSS-proximal	Agrn	73.2187	119.912	88.2363	243.386	Increased	Upregulated lsDEGs
chr5	31758485	31759051	TSS-distal	Bre	118.501	70.5291	25.2028	68.7831	Decreased	Upregulated lsDEGs
chr9	21908167	21908721	TSS-distal	Rab3d	43.1351	48.6486	70.3063	109.91	Increased	Upregulated lsDEGs
chr8	126819213	126819514	TSS-distal	Tomm20	89.5033	9.93377	189.338	76.1589	Increased	Upregulated lsDEGs
chr19	45659685	45660875	TSS-proximal	Fbxw4	65.8186	122.569	79.7985	251.889	Increased	Upregulated lsDEGs
chr2	50826595	50826958	TSS-distal	Gm13498	30.7692	46.7033	110.385	63.1868	Increased	Upregulated lsDEGs
chr13	49352338	49352868	TSS-distal	Bicd2	36.3653	43.3145	60.3766	103.578	Increased	Upregulated lsDEGs
chr18	60921840	60922588	TSS-distal	Camk2a	59.2924	97.4499	143.391	93.4579	Unchanged	Upregulated lsDEGs
chr11	98947879	98948645	TSS-distal	Rara	131.917	63.8722	180.313	151.239	Increased	Upregulated lsDEGs
chr5	134521742	134522401	TSS-distal	Clip2	251.606	193.909	285.061	401.515	Increased	Upregulated lsDEGs
chr10	20123332	20123835	TSS-distal	Map3k5	347.857	192.44	472.937	380.952	Increased	Upregulated lsDEGs
chr19	12475367	12476048	TSS-distal	Dtx4	281.994	180.323	338.182	373.9	Increased	Upregulated lsDEGs
chr17	57193790	57194782	TSS-proximal	Tnfsf14	296.727	325.227	381.269	576.032	Increased	Upregulated lsDEGs
chr4	132638630	132639669	TSS-proximal	Eya3	173.779	208.625	206.904	394.231	Increased	Upregulated lsDEGs
chr13	63573364	63573870	TSS-proximal	Ptch1	125.68	96.6272	69.3491	47.3373	Decreased	Upregulated lsDEGs
chr17	7925802	7926252	TSS-proximal	Tagap	158.404	115.277	203.016	257.206	Increased	Upregulated lsDEGs
chr4	134121495	134122018	TSS-distal	Ubxn11	219.618	91.584	258.034	272.901	Increased	Upregulated lsDEGs
chr17	65730010	65730712	TSS-distal	Rab31	209.844	113.784	249.488	267.425	Increased	Upregulated lsDEGs
chr1	143464892	143465163	TSS-distal	Cdc73	100.809	29.4118	119.301	183.824	Increased	Upregulated lsDEGs
chr4	149663864	149664207	TSS-distal	Pik3cd	121.25	78.4884	300.959	95.9302	Increased	Upregulated lsDEGs
chr17	65706268	65706504	TSS-distal	Rab31	179.241	97.0464	355.359	181.435	Increased	Upregulated lsDEGs
chr10	19941111	19941499	TSS-distal	Map3k5	142.956	203.059	254.242	313.625	Increased	Upregulated lsDEGs
chr14	121371718	121373284	TSS-distal	Stk24	138.992	112.936	191.315	185.067	Increased	Upregulated lsDEGs
chr1	39530282	39530687	TSS-distal	Cnot11	175.961	56.6502	233.128	206.897	Increased	Upregulated lsDEGs
chr5	134507252	134507909	TSS-distal	Clip2	178.997	110.927	220.167	243.161	Increased	Upregulated lsDEGs
chr13	9022556	9023087	TSS-distal	Gtpbp4	285.996	184.192	358.008	372.18	Increased	Upregulated lsDEGs
chr12	102295207	102295699	TSS-distal	Rin3	225.598	168.337	333.043	283.976	Increased	Upregulated lsDEGs
chr10	94942737	94943055	TSS-proximal	Plxnc1	317.179	423.135	437.179	730.408	Increased	Upregulated lsDEGs
chr12	81971042	81972267	TSS-distal	Pcnx	70.5546	39.1436	68.3768	99.5106	Unchanged	Upregulated lsDEGs
chr7	28375473	28375822	TSS-proximal	Plekhg2	638.857	837.029	611.486	1557.14	Unchanged	Upregulated lsDEGs
chrX	99017843	99018333	TSS-distal	Stard8	58.2077	8.14664	101.507	65.1731	Increased	Upregulated lsDEGs
chr5	113800138	113800754	TSS-proximal	Tmem119	73.2253	55.0891	88.9141	145.867	Increased	Upregulated lsDEGs
chr11	79125622	79126161	TSS-distal	Ksr1	160.907	120.352	222.5	231.481	Increased	Upregulated lsDEGs
chr10	127380062	127380724	TSS-proximal	R3hdm2	341.327	690.694	339.125	1297.13	Unchanged	Upregulated lsDEGs
chr11	108317943	108318632	TSS-distal	Prkca	49.2464	5.7971	90.6957	46.3768	Increased	Upregulated lsDEGs
chr15	6565107	6565619	TSS-distal	Fyb	191.209	60.4288	216.14	241.715	Increased	Upregulated lsDEGs
chr13	95592739	95593422	TSS-distal	F2r	106.14	90.6287	212.368	116.959	Increased	Upregulated lsDEGs
chr19	17344643	17345165	TSS-distal	Gcnt1	86.3862	13.3843	84.2065	107.075	Unchanged	Upregulated lsDEGs
chr1	132336922	132337265	TSS-distal	Nuak2	102.151	55.2326	144.884	165.698	Increased	Upregulated lsDEGs
chr3	27710423	27711448	TSS-proximal	Fndc3b	198.733	314.766	196.179	575.049	Unchanged	Upregulated lsDEGs
chr9	96394937	96395534	TSS-distal	Atp1b3	145.301	46.8227	140.184	170.569	Unchanged	Upregulated lsDEGs
chr5	140872342	140873249	TSS-distal	Card11	112.28	96.9053	142.963	185.022	Increased	Upregulated lsDEGs
chr18	10869496	10869722	TSS-distal	Mib1	255.198	162.952	406.74	325.991	Increased	Upregulated lsDEGs
chr11	54437522	54438932	TSS-proximal	Fnip1	116.045	144.557	122.112	303.331	Increased	Upregulated lsDEGs
chr19	5648539	5649765	TSS-distal	Rela	227.555	140.97	217.245	299.104	Unchanged	Upregulated lsDEGs
chr13	67127745	67128758	TSS-proximal	Zfp759	55.9862	90.7199	144.773	95.6607	Increased	Upregulated lsDEGs
chr2	3663982	3664601	TSS-distal	Fam107b	255.371	259.645	309.677	477.419	Increased	Upregulated lsDEGs
chr3	60580654	60581092	TSS-distal	Mbnl1	72.1412	45.5581	96.8109	136.674	Increased	Upregulated lsDEGs
chr17	57105103	57105933	TSS-proximal	Tnfsf9	92.9483	60.1564	92.0457	140.794	Unchanged	Upregulated lsDEGs
chr17	10317955	10318572	TSS-proximal	Qk	200.583	119.725	196.294	268.608	Unchanged	Upregulated lsDEGs
chr8	124282193	124282664	TSS-distal	Galnt2	219.28	84.7246	87.5847	74.1525	Decreased	Upregulated lsDEGs
chr3	109571277	109572244	TSS-distal	Vav3	65.031	29.9587	97.376	75.4132	Increased	Upregulated lsDEGs
chr2	148407365	148408776	TSS-proximal	Thbd	118.973	109.759	128.045	228.045	Increased	Upregulated lsDEGs
chr1	20995197	20995928	TSS-distal	Tram2	137.172	109.276	212.158	174.863	Increased	Upregulated lsDEGs
chr18	38977772	38978450	TSS-distal	Arhgap26	36.4065	54.4772	94.4477	73.6377	Increased	Upregulated lsDEGs
chr16	35763826	35764337	TSS-distal	Dirc2	115.41	11.7188	130.527	158.203	Increased	Upregulated lsDEGs
chr10	20077245	20077560	TSS-distal	Map3k5	85.538	22.1519	118.576	132.911	Increased	Upregulated lsDEGs
chr9	21452889	21453651	TSS-distal	Dnm2	209.03	108.768	255.19	250.328	Increased	Upregulated lsDEGs
chr1	171816973	171817532	TSS-distal	Slamf1	100.679	74.9821	164.196	137.5	Increased	Upregulated lsDEGs
chr14	26515587	26516564	TSS-distal	Slmap	60.8078	43.9571	101.912	77.7096	Increased	Upregulated lsDEGs
chr6	82773496	82773817	TSS-proximal	Hk2	195.497	124.193	155.963	357.143	Unchanged	Upregulated lsDEGs
chr4	140987470	140987856	TSS-proximal	Atp13a2	246.486	131.757	306.46	325.581	Increased	Upregulated lsDEGs
chr17	51687167	51687528	TSS-distal	Satb1	49.0608	13.8122	109.917	52.4862	Increased	Upregulated lsDEGs
chr8	117340277	117340615	TSS-distal	Cmip	451.121	333.274	531.062	672.566	Increased	Upregulated lsDEGs
chr6	22474039	22475053	TSS-distal	Fam3c	149.901	53.1921	201.35	144.828	Increased	Upregulated lsDEGs
chr4	142166000	142166773	TSS-distal	Kazn	74.845	33.5917	113.798	86.5633	Increased	Upregulated lsDEGs
chr1	38408200	38408765	TSS-distal	Aff3	115.3	37.1025	178.145	114.841	Increased	Upregulated lsDEGs
chr9	90245261	90245607	TSS-distal	Tbc1d2b	179.164	63.4006	179.251	288.184	Increased	Upregulated lsDEGs
chr5	28351759	28352410	TSS-distal	Rbm33	201.979	82.8067	222.193	256.135	Increased	Upregulated lsDEGs
chr4	140586534	140586932	TSS-distal	Arhgef10l	226.491	95.213	239.148	328.321	Increased	Upregulated lsDEGs
chr12	79295911	79296642	TSS-proximal	Zfyve26	387.76	271.817	377.35	536.885	Unchanged	Upregulated lsDEGs
chr3	108061399	108061966	TSS-distal	Ampd2	123.063	29.9296	187.729	116.197	Increased	Upregulated lsDEGs
chr12	32131957	32132375	TSS-distal	Pik3cg	356.683	210	472.983	415.274	Increased	Upregulated lsDEGs
chr1	38252806	38253190	TSS-distal	Aff3	150.468	101.273	82.2857	41.5584	Decreased	Upregulated lsDEGs
chr5	140641975	140642591	TSS-distal	Ttyh3	363.015	118.298	340.616	377.634	Unchanged	Upregulated lsDEGs
chr14	72691358	72691730	TSS-distal	Fndc3a	66.2735	83.1099	168.82	112.601	Increased	Upregulated lsDEGs
chr10	53888228	53889033	TSS-distal	Man1a	278.859	204.69	343.189	383.375	Increased	Upregulated lsDEGs
chr14	78900669	78901170	TSS-distal	Vwa8	231.554	143.406	354.781	247.012	Increased	Upregulated lsDEGs
chr2	3700493	3700890	TSS-distal	Fam107b	66.9598	32.6633	120.352	90.4523	Increased	Upregulated lsDEGs
chr17	80067407	80067592	TSS-distal	Hnrnpll	197.258	37.6344	313.656	220.43	Increased	Upregulated lsDEGs
chr4	130801947	130802353	TSS-distal	Sdc3	123.342	19.656	173.71	140.049	Increased	Upregulated lsDEGs
chr10	112000362	112000936	TSS-proximal	Glipr1	723.322	519.913	714.87	1022.61	Unchanged	Upregulated lsDEGs
chr3	121307474	121308201	TSS-distal	Alg14	74.2582	46.6896	110.385	103.022	Increased	Upregulated lsDEGs
chr2	167368085	167368790	TSS-distal	B4galt5	286.629	297.408	259.915	572.238	Unchanged	Upregulated lsDEGs
chr6	127407709	127408192	TSS-distal	Parp11	249.731	105.351	294.525	301.653	Increased	Upregulated lsDEGs
chr18	77944599	77945221	TSS-distal	Epg5	75.618	16.0514	105.425	89.8876	Increased	Upregulated lsDEGs
chr5	117119620	117120375	TSS-proximal	Taok3	278.902	457.606	317.341	936.508	Increased	Upregulated lsDEGs
chr11	101700236	101700756	TSS-distal	Dhx8	82.2841	38.3877	134.952	97.8887	Increased	Upregulated lsDEGs
chr13	73476215	73476591	TSS-distal	Lpcat1	159.788	34.4828	208.011	188.329	Increased	Upregulated lsDEGs
chr1	39895268	39895940	TSS-distal	Map4k4	142.303	49.0342	160.728	181.278	Increased	Upregulated lsDEGs
chr18	36193733	36194245	TSS-distal	Nrg2	386.94	85.7505	566.316	296.296	Increased	Upregulated lsDEGs
chr10	25434450	25434813	TSS-distal	Epb4.1l2	64.7253	41.2088	105.082	115.385	Increased	Upregulated lsDEGs
chr16	94185429	94185891	TSS-distal	Hlcs	228.531	38.8769	291.21	233.261	Increased	Upregulated lsDEGs
chr2	28839894	28841010	TSS-proximal	Gtf3c4	126.535	229.15	108.944	443.151	Unchanged	Upregulated lsDEGs
chr9	21431008	21431307	TSS-distal	Dnm2	123.567	83.3333	231.8	156.667	Increased	Upregulated lsDEGs
chr3	52104745	52105139	TSS-proximal	Maml3	182.835	293.62	221.038	592.405	Increased	Upregulated lsDEGs
chr10	67069053	67069565	TSS-distal	Reep3	159.591	58.4795	145.341	202.729	Unchanged	Upregulated lsDEGs
chr13	62964502	62965411	TSS-distal	2010111I01Rik	129.429	219.747	162.593	416.484	Increased	Upregulated lsDEGs
chr3	142356477	142356997	TSS-distal	Pdlim5	45.9501	21.1132	109.002	42.2265	Increased	Upregulated lsDEGs
chr11	107188491	107189704	TSS-proximal	Nol11	199.448	202.603	199.843	439.868	Increased	Upregulated lsDEGs
chr3	84125889	84126380	TSS-distal	Mnd1	95.752	22.3577	102.073	148.374	Increased	Upregulated lsDEGs
chr10	75882962	75883517	TSS-distal	Derl3	68.0755	77.3201	141.745	111.511	Increased	Upregulated lsDEGs
chr6	82814863	82815363	TSS-distal	Hk2	20.8184	27.9441	50.8982	59.8802	Increased	Upregulated lsDEGs
chr11	44504048	44504507	TSS-distal	Rnf145	78.913	34.7826	100.783	128.261	Increased	Upregulated lsDEGs
chr3	79197093	79197542	TSS-distal	Rapgef2	203.378	99.9778	230.067	286.667	Increased	Upregulated lsDEGs
chr1	37474011	37475079	TSS-distal	Mgat4a	111.628	31.7961	109.504	115.996	Unchanged	Upregulated lsDEGs
chr2	103605718	103606464	TSS-distal	Abtb2	125.622	73.6145	133.427	199.465	Increased	Upregulated lsDEGs
chr9	42264080	42264807	TSS-proximal	Sc5d	206.882	399.67	251.003	795.33	Increased	Upregulated lsDEGs
chr13	30003046	30003692	TSS-distal	E2f3	356.924	227.172	522.457	374.034	Increased	Upregulated lsDEGs
chr7	80455427	80456003	TSS-distal	Blm	97.0537	29.4627	110.468	138.648	Increased	Upregulated lsDEGs
chr7	130631476	130632215	TSS-distal	Tacc2	136.203	66.2027	195.77	144.595	Increased	Upregulated lsDEGs
chr12	82283347	82284237	TSS-distal	Sipa1l1	54.1751	13.468	38.1594	85.2974	Unchanged	Upregulated lsDEGs
chr2	26513120	26514047	TSS-proximal	Notch1	443.599	317.845	528.287	637.931	Increased	Upregulated lsDEGs
chr15	82156752	82157253	TSS-distal	Srebf2	243.865	145.398	206.235	364.542	Unchanged	Upregulated lsDEGs
chr1	58802069	58803791	TSS-distal	Casp8	149.048	143.912	176.233	266.976	Increased	Upregulated lsDEGs
chr10	18826046	18826513	TSS-distal	Perp	99.8504	29.9145	161.795	102.564	Increased	Upregulated lsDEGs
chr10	77515439	77516444	TSS-proximal	Fam207a	152.018	199.771	154.761	424.453	Increased	Upregulated lsDEGs
chr11	69045500	69046095	TSS-proximal	Aurkb	217.064	271.779	206.779	500	Unchanged	Upregulated lsDEGs
chrX	57306672	57307202	TSS-distal	Arhgef6	154.181	96.0264	299.021	133.71	Increased	Upregulated lsDEGs
chr19	55556147	55556809	TSS-distal	Vti1a	146.787	180.965	258.13	238.311	Increased	Upregulated lsDEGs
chr16	85000093	85000681	TSS-distal	App	170.475	50.9338	234.16	168.081	Increased	Upregulated lsDEGs
chr9	124143721	124144151	TSS-distal	Ccr5	65.406	55.6845	86.0557	150.812	Increased	Upregulated lsDEGs
chr5	134221587	134221966	TSS-distal	Ncf1	77.2368	63.1579	105.737	165.789	Increased	Upregulated lsDEGs
chr10	18876407	18877089	TSS-distal	Perp	68.9751	48.3163	34.5095	21.9619	Decreased	Upregulated lsDEGs
chr11	49712169	49713292	TSS-proximal	Cnot6	241.192	259.751	221.343	491.993	Unchanged	Upregulated lsDEGs
chr3	135596870	135597367	TSS-distal	Nfkb1	346.627	142.55	442.169	357.43	Increased	Upregulated lsDEGs
chr3	68676881	68677496	TSS-distal	Il12a	1135.34	647.63	1328.93	1573.05	Increased	Upregulated lsDEGs
chr5	143509427	143510198	TSS-distal	Rac1	159.573	89.3653	194.158	203.368	Increased	Upregulated lsDEGs
chr12	85944086	85945008	TSS-distal	Ttll5	46.8581	24.9187	81.2026	54.1712	Increased	Upregulated lsDEGs
chr15	97721154	97721923	TSS-distal	Endou	310.442	286.974	407.403	475.325	Increased	Upregulated lsDEGs
chr2	90673355	90673736	TSS-distal	Nup160	69.7644	49.7382	87.9843	154.45	Increased	Upregulated lsDEGs
chr16	33714133	33714781	TSS-distal	Heg1	236.225	97.057	276.194	271.186	Increased	Upregulated lsDEGs
chr16	33744783	33745907	TSS-distal	Heg1	131.813	61.3244	150.409	161.778	Increased	Upregulated lsDEGs
chr11	104424854	104425559	TSS-distal	Kansl1	181.601	215.269	172.365	398.017	Unchanged	Upregulated lsDEGs
chr10	39266329	39266857	TSS-distal	Fyn	100.737	62.3819	208.129	60.4915	Unchanged	Upregulated lsDEGs
chr17	28966674	28967542	TSS-distal	Kctd20	78.2163	67.8826	75.5811	143.843	Unchanged	Upregulated lsDEGs
chr7	105738997	105739372	TSS-proximal	Rrp8	338.936	207.42	373.989	492.021	Increased	Upregulated lsDEGs
chr1	155391494	155392111	TSS-distal	Xpr1	64.3689	40.4531	146.909	56.6343	Increased	Upregulated lsDEGs
chr2	119046513	119048253	TSS-proximal	Casc5	175.233	102.223	192.384	234.922	Increased	Upregulated lsDEGs
chr1	38664419	38665368	TSS-proximal	Aff3	249.189	136.821	243.589	293.684	Unchanged	Upregulated lsDEGs
chr2	166553372	166554230	TSS-distal	Prex1	208.603	164.121	286.484	268.917	Increased	Upregulated lsDEGs
chr15	59010446	59011090	TSS-distal	Mtss1	180.822	134.868	253.953	232.558	Increased	Upregulated lsDEGs
chr16	94245916	94246346	TSS-distal	Hlcs	129.026	71.9258	150.58	211.137	Increased	Upregulated lsDEGs
chr10	75222544	75222973	TSS-distal	Specc1l	53.8837	30.2326	37.7442	123.256	Unchanged	Upregulated lsDEGs
chr15	101240772	101241274	TSS-distal	Grasp	168.131	196.799	218.887	359.841	Increased	Upregulated lsDEGs
chr11	106750919	106751661	TSS-proximal	Milr1	128.385	53.8223	131.548	185.734	Increased	Upregulated lsDEGs
chr6	134186048	134187053	TSS-distal	Etv6	391.163	252.445	504.602	479.125	Increased	Upregulated lsDEGs
chr2	94470689	94471058	TSS-distal	Api5	83.4865	67.5676	153.486	129.73	Increased	Upregulated lsDEGs
chr13	20180806	20181687	TSS-distal	Elmo1	249.569	147.37	349.535	261.905	Increased	Upregulated lsDEGs
chr13	32832916	32833746	TSS-distal	Serpinb1a	101.769	39.7112	93.4416	127.557	Unchanged	Upregulated lsDEGs
chr11	94591541	94591931	TSS-distal	Acsf2	62.2251	71.6113	150.179	71.6113	Unchanged	Upregulated lsDEGs
chr11	50174319	50175252	TSS-proximal	3010026O09Rik	323.747	330.782	344.55	685.225	Increased	Upregulated lsDEGs
chr2	23041510	23041811	TSS-proximal	Abi1	248.079	109.272	318.51	311.258	Increased	Upregulated lsDEGs
chr11	119875657	119876174	TSS-distal	Rptor	74.556	40.5405	80.5405	144.788	Increased	Upregulated lsDEGs
chr8	117320430	117320957	TSS-distal	Cmip	147.008	160.966	291.212	195.076	Increased	Upregulated lsDEGs
chr12	4872829	4873633	TSS-proximal	Mfsd2b	73.4037	33.5404	95.9752	98.1366	Increased	Upregulated lsDEGs
chr7	30394086	30395131	TSS-distal	Tyrobp	178.69	243.748	238.958	412.046	Increased	Upregulated lsDEGs
chr8	125669616	125670336	TSS-proximal	Map10	30.527	69.3343	51.4424	144.244	Increased	Upregulated lsDEGs
chr9	85326425	85327820	TSS-proximal	Fam46a	125.587	149.692	120.659	268.625	Unchanged	Upregulated lsDEGs
chr1	138559578	138560096	TSS-distal	Nek7	48.3622	7.70713	44.6628	71.2909	Unchanged	Upregulated lsDEGs
chr17	29143046	29143861	TSS-distal	Rab44	174.632	29.4118	180.858	204.657	Increased	Upregulated lsDEGs
chrX	159676090	159676675	TSS-distal	Sh3kbp1	123.891	46.0751	117.355	153.584	Unchanged	Upregulated lsDEGs
chr7	132242646	132243424	TSS-distal	Chst15	108.074	61.6046	131.913	151.476	Increased	Upregulated lsDEGs
chr2	27027753	27028496	TSS-proximal	Slc2a6	204.503	188.145	207.177	408.602	Increased	Upregulated lsDEGs
chr10	75136951	75137818	TSS-distal	Bcr	608.629	489.562	751.728	953.917	Increased	Upregulated lsDEGs
chr9	77965805	77966675	TSS-distal	Elovl5	43.008	12.6292	49.2308	68.8863	Increased	Upregulated lsDEGs
chrX	96162452	96162866	TSS-distal	Msn	57.6867	101.181	164.771	89.1566	Unchanged	Upregulated lsDEGs
chr16	17858589	17859051	TSS-distal	Dgcr2	134.276	47.5162	52.5702	53.9957	Unchanged	Upregulated lsDEGs
chr3	51727733	51728981	TSS-distal	Maml3	104.508	38.4227	127.126	114.492	Increased	Upregulated lsDEGs
chr5	28315372	28315855	TSS-proximal	Rbm33	309.587	278.884	402.293	475.207	Increased	Upregulated lsDEGs
chr15	96551939	96552402	TSS-distal	Slc38a1	96.5517	84.0302	163.19	148.707	Increased	Upregulated lsDEGs
chr11	106752053	106752554	TSS-proximal	Milr1	270.777	217.092	277.052	488.048	Increased	Upregulated lsDEGs
chr7	30811717	30812901	TSS-distal	Ffar2	642.329	395.722	840.456	841.35	Increased	Upregulated lsDEGs
chr1	43562078	43562739	TSS-distal	Nck2	92.1752	42.2961	133.64	108.761	Increased	Upregulated lsDEGs
chr11	8656674	8657681	TSS-distal	Tns3	195	78.3631	167.103	230.159	Unchanged	Upregulated lsDEGs
chr11	108248325	108248730	TSS-distal	Prkca	92.266	49.2611	153.202	118.227	Increased	Upregulated lsDEGs
chr2	34799209	34800270	TSS-proximal	Rabepk	217.815	259.849	208.437	467.043	Unchanged	Upregulated lsDEGs
chr14	31407731	31408582	TSS-distal	Sh3bp5	49.8592	45.7629	102.934	64.554	Increased	Upregulated lsDEGs
chr7	29392862	29393591	TSS-distal	Sipa1l3	45.4932	16.4384	60.863	68.4932	Increased	Upregulated lsDEGs
chr8	86837186	86837552	TSS-distal	N4bp1	47.3569	46.3215	101.063	92.6431	Increased	Upregulated lsDEGs
chr9	96326528	96326798	TSS-distal	Tfdp2	47.0111	44.2804	105.498	99.631	Increased	Upregulated lsDEGs
chr1	43520541	43521626	TSS-distal	Nck2	246.427	107.716	241.897	259.669	Unchanged	Upregulated lsDEGs
chr16	97534743	97535515	TSS-proximal	Mx2	212.329	137.102	291.863	241.915	Increased	Upregulated lsDEGs
chr7	98155482	98156230	TSS-distal	Capn5	104.152	110.801	178.465	156.208	Increased	Upregulated lsDEGs
chr11	121559492	121560738	TSS-distal	Tbcd	183.336	101.026	187.739	254.21	Increased	Upregulated lsDEGs
chr16	14162925	14163610	TSS-proximal	Nde1	406.443	584.461	462.347	1174.93	Increased	Upregulated lsDEGs
chr3	83946911	83947991	TSS-distal	D930015E06Rik	165.402	81.3969	192.627	196.115	Increased	Upregulated lsDEGs
chr13	117018767	117019282	TSS-distal	Parp8	65.1163	7.75194	145.252	38.7597	Increased	Upregulated lsDEGs
chr9	107640188	107640973	TSS-distal	Gnai2	245.662	334.555	280.649	646.31	Increased	Upregulated lsDEGs
chr10	42269250	42269839	TSS-distal	Foxo3	139.424	81.339	170.898	196.61	Increased	Upregulated lsDEGs
chr5	141038453	141038679	TSS-distal	Card11	61.2335	39.6476	93.6123	145.374	Increased	Upregulated lsDEGs
chr11	11763105	11763757	TSS-distal	Ikzf1	431.118	200.582	510.567	480.858	Increased	Upregulated lsDEGs
chr19	41030929	41031431	TSS-proximal	Dntt	520.537	320.04	603.678	669.98	Increased	Upregulated lsDEGs
chr5	20932415	20932945	TSS-distal	Rsbn1l	269.812	141.224	351.394	299.435	Increased	Upregulated lsDEGs
chr9	123480596	123480887	TSS-proximal	Limd1	300.205	150.651	388.973	369.863	Increased	Upregulated lsDEGs
chr8	126847577	126848253	TSS-distal	Tomm20	111.226	104.86	115.273	246.677	Increased	Upregulated lsDEGs
chr5	29816685	29817195	TSS-distal	Dnajb6	64.9902	21.5264	138.356	50.8806	Increased	Upregulated lsDEGs
chr5	121397354	121398660	TSS-proximal	Naa25	155.417	204.254	155.18	355.011	Unchanged	Upregulated lsDEGs
chr5	123974610	123975104	TSS-proximal	Hip1r	175.535	64.6465	147.515	230.303	Unchanged	Upregulated lsDEGs
chr3	84848654	84849167	TSS-distal	Fbxw7	101.42	48.6381	187.899	93.3852	Increased	Upregulated lsDEGs
chr14	27351212	27351978	TSS-distal	Arhgef3	349.426	178.592	445.254	374.185	Increased	Upregulated lsDEGs
chr3	101670516	101671181	TSS-distal	Atp1a1	451.697	259.715	598.634	490.991	Increased	Upregulated lsDEGs
chr9	14365215	14366017	TSS-distal	Endod1	148.12	63.4994	225.641	132.005	Increased	Upregulated lsDEGs
chr5	139776780	139777578	TSS-proximal	Ints1	435.957	407.947	529.449	744.681	Increased	Upregulated lsDEGs
chr4	63817455	63817931	TSS-distal	Tnfsf8	177.296	29.3501	251.069	163.522	Increased	Upregulated lsDEGs
chr9	69465961	69466448	TSS-distal	Anxa2	69.6311	114.734	119.549	204.918	Increased	Upregulated lsDEGs
chr4	57055427	57056173	TSS-distal	Epb4.1l4b	128.728	61.5663	161.874	156.627	Increased	Upregulated lsDEGs
chr3	69017107	69017523	TSS-distal	Smc4	79.6403	14.3885	140.815	76.7386	Increased	Upregulated lsDEGs
chr5	134606451	134607629	TSS-distal	Lat2	343.596	284.945	441.374	503.817	Increased	Upregulated lsDEGs
chrX	12543711	12544228	TSS-distal	Atp6ap2	144.633	28.9575	214.054	131.274	Increased	Upregulated lsDEGs
chr1	91062330	91062927	TSS-distal	Lrrfip1	231.187	157.174	302.341	290.97	Increased	Upregulated lsDEGs
chr16	35765473	35765777	TSS-distal	Dirc2	273.475	75.4098	298.918	350.82	Increased	Upregulated lsDEGs
chr18	56737026	56737734	TSS-distal	Lmnb1	104.034	56.4034	95.8956	149.506	Unchanged	Upregulated lsDEGs
chr16	32972490	32972932	TSS-distal	Lrch3	154.289	27.088	190.113	178.33	Increased	Upregulated lsDEGs
chr2	152788662	152790036	TSS-distal	Bcl2l1	274.96	200.698	391.942	325.091	Increased	Upregulated lsDEGs
chr4	63846961	63847751	TSS-distal	Tnfsf8	171.365	92.2756	277.901	150.442	Increased	Upregulated lsDEGs
chr16	94601390	94602026	TSS-distal	Dyrk1a	155.808	80.0471	241.381	152.276	Increased	Upregulated lsDEGs
chr10	21048578	21049134	TSS-distal	Ahi1	39.5153	23.3393	85.3142	48.474	Increased	Upregulated lsDEGs
chr13	43495949	43496180	TSS-distal	Ranbp9	79.9138	60.3448	61.5948	206.897	Unchanged	Upregulated lsDEGs
chr3	101914305	101914569	TSS-distal	Slc22a15	97.6226	49.0566	147.245	158.491	Increased	Upregulated lsDEGs
chr3	96080994	96081485	TSS-distal	Vps45	66.7276	63.0081	33.7602	26.4228	Decreased	Upregulated lsDEGs
chr9	61041986	61043034	TSS-distal	Uaca	36.816	59.0944	65.5577	98.1888	Increased	Upregulated lsDEGs
chrX	77609059	77609734	TSS-distal	Tbl1x	155.962	106.494	246.879	168.639	Increased	Upregulated lsDEGs
chr17	34879439	34879806	TSS-proximal	Zbtb12	79.7554	54.3478	141.712	116.848	Increased	Upregulated lsDEGs
chr10	79883751	79885155	TSS-proximal	Elane	104.719	65.4733	108.064	158.007	Increased	Upregulated lsDEGs
chr12	100728757	100729490	TSS-distal	Rps6ka5	386.703	182.534	536.322	363.76	Increased	Upregulated lsDEGs
chr18	61746739	61747366	TSS-distal	Afap1l1	123.599	55.7166	147.643	164.013	Increased	Upregulated lsDEGs
chr17	56810211	56810695	TSS-distal	Rfx2	136.948	78.3299	190.371	177.32	Increased	Upregulated lsDEGs
chr7	128744526	128745418	TSS-proximal	Sec23ip	310.504	345.969	308.455	605.823	Unchanged	Upregulated lsDEGs
chr7	111179218	111180025	TSS-distal	Eif4g2	58.3045	24.7525	54.9876	82.9208	Unchanged	Upregulated lsDEGs
chr11	62613735	62614263	TSS-distal	Lrrc75a	319.017	145.539	318.412	344.045	Unchanged	Upregulated lsDEGs
chr11	23699696	23700128	TSS-distal	Pus10	103.464	62.3557	33.0023	64.6651	Unchanged	Upregulated lsDEGs
chr18	32397329	32397720	TSS-distal	Bin1	145.791	91.8112	231.607	178.571	Increased	Upregulated lsDEGs
chr3	22142208	22142618	TSS-distal	Tbl1xr1	96.7883	48.6618	162.603	114.355	Increased	Upregulated lsDEGs
chr4	149696400	149697033	TSS-distal	Pik3cd	96.8454	75.694	127.965	159.306	Increased	Upregulated lsDEGs
chr15	79074754	79075782	TSS-proximal	Eif3l	121.973	111.74	143.79	211.856	Increased	Upregulated lsDEGs
chr18	38962422	38963071	TSS-distal	Arhgap26	184.169	61.5231	282.308	149.231	Increased	Upregulated lsDEGs
chr9	61948087	61948314	TSS-proximal	Kif23	536.93	442.895	513.421	859.649	Unchanged	Upregulated lsDEGs
chr2	103682177	103683478	TSS-distal	Abtb2	220.077	136.69	295.53	243.472	Increased	Upregulated lsDEGs
chr9	72088943	72089478	TSS-distal	Tcf12	151.306	27.9851	164.328	188.433	Increased	Upregulated lsDEGs
chr11	115699098	115699982	TSS-distal	Grb2	256.147	175.119	320.407	322.034	Increased	Upregulated lsDEGs
chr1	39936279	39936830	TSS-distal	Map4k4	407.174	123.17	445.815	440.217	Increased	Upregulated lsDEGs
chrX	101273624	101274639	TSS-proximal	Med12	257.323	286.378	231.565	536.417	Unchanged	Upregulated lsDEGs
chr2	91729916	91730802	TSS-proximal	Ambra1	183.292	191.623	216.9	348.365	Increased	Upregulated lsDEGs
chr11	3192811	3193859	TSS-proximal	Sfi1	1726.2	2282.78	633.07	1623.45	Decreased	Upregulated lsDEGs
chr2	130667493	130668053	TSS-proximal	Itpa	150.749	146.15	147.362	281.64	Unchanged	Upregulated lsDEGs
chr15	6570816	6571170	TSS-distal	Fyb	128.366	78.8732	205.69	166.197	Increased	Upregulated lsDEGs
chr1	85592208	85593379	TSS-distal	Sp110	56.3481	76.7833	45.1621	31.57	Decreased	Upregulated lsDEGs
chr16	4667063	4667799	TSS-distal	Coro7	239.986	250.977	186.092	139.756	Decreased	Upregulated lsDEGs
chr5	36795892	36797098	TSS-proximal	Mrfap1	207.97	238.575	190.762	439.105	Unchanged	Upregulated lsDEGs
chr5	20897419	20898006	TSS-distal	Rsbn1l	223.299	195.544	320.629	302.721	Increased	Upregulated lsDEGs
chr9	114781043	114782182	TSS-proximal	Cmtm7	179.202	272.763	217.904	507.895	Increased	Upregulated lsDEGs
chr5	140776956	140777265	TSS-distal	Gna12	78.4839	70.9677	119.645	170.968	Increased	Upregulated lsDEGs
chr12	82401350	82401904	TSS-distal	Sipa1l1	66.7928	30.6306	105.117	84.6847	Increased	Upregulated lsDEGs
chr13	30972031	30972454	TSS-proximal	Exoc2	416.226	247.594	413.656	504.717	Unchanged	Upregulated lsDEGs
chr8	117367481	117367780	TSS-distal	Cmip	203.4	163.3	231.8	390	Increased	Upregulated lsDEGs
chr10	40497357	40498077	TSS-distal	Cdk19	517.406	203.856	687.448	481.276	Increased	Upregulated lsDEGs
chr4	121097603	121098546	TSS-proximal	Zmpste24	168.136	156.758	218.538	260.593	Increased	Upregulated lsDEGs
chr11	116253152	116253484	TSS-distal	Srp68	162.342	159.129	234.354	297.297	Increased	Upregulated lsDEGs
chr3	106785028	106785437	TSS-distal	Cd53	245.829	75.6098	241.22	258.537	Unchanged	Upregulated lsDEGs
chr1	191085088	191086247	TSS-distal	Nsl1	181.44	131.017	205.819	261.207	Increased	Upregulated lsDEGs
chr9	123504240	123504752	TSS-distal	Limd1	79.7856	52.6316	79.0643	134.503	Unchanged	Upregulated lsDEGs
chr10	12986526	12987442	TSS-distal	Sf3b5	65.2781	18.5387	79.6292	81.7884	Increased	Upregulated lsDEGs
chr7	99962532	99963368	TSS-distal	Rnf169	168.399	25.0896	204.014	163.68	Increased	Upregulated lsDEGs
chr4	132178578	132179037	TSS-distal	Ythdf2	135.152	50	134.37	163.043	Unchanged	Upregulated lsDEGs
chr8	111337370	111338961	TSS-proximal	Mlkl	96.3003	74.7362	140.503	114.95	Increased	Upregulated lsDEGs
chr16	11036019	11036619	TSS-distal	Litaf	97.6705	83.178	152.346	144.759	Increased	Upregulated lsDEGs
chr9	72467444	72467961	TSS-distal	Tex9	108.108	42.471	170.792	110.039	Increased	Upregulated lsDEGs
chr5	64380612	64381249	TSS-distal	Tbc1d1	170.094	130.078	156.223	271.16	Unchanged	Upregulated lsDEGs
chr19	44582557	44583115	TSS-distal	Hif1an	186.53	236.1	228.068	432.916	Increased	Upregulated lsDEGs
chr2	45136770	45137230	TSS-distal	Zeb2	128.178	26.0304	189.393	123.644	Increased	Upregulated lsDEGs
chr19	7436278	7436873	TSS-distal	Rtn3	91.3591	43.6242	122.517	120.805	Increased	Upregulated lsDEGs
chr16	18127117	18127964	TSS-proximal	Rtn4r	66.9458	102.583	69.2453	231.132	Increased	Upregulated lsDEGs
chr3	37515431	37516032	TSS-distal	Spata5	34.0033	1.66113	55.8306	44.8505	Increased	Upregulated lsDEGs
chr10	116505412	116505875	TSS-distal	Cnot2	119.849	64.6552	139.052	189.655	Increased	Upregulated lsDEGs
chr14	64687957	64689249	TSS-distal	Kif13b	89.0023	47.1694	99.1957	119.876	Increased	Upregulated lsDEGs
chr19	44069145	44070153	TSS-proximal	Erlin1	87.6412	201.16	124.054	368.682	Increased	Upregulated lsDEGs
chr11	46311287	46312730	TSS-proximal	Cyfip2	187.202	211.184	184.598	368.421	Unchanged	Upregulated lsDEGs
chr17	84328477	84329069	TSS-distal	Thada	37.774	21.9224	63.8449	60.7083	Increased	Upregulated lsDEGs
chr18	10893997	10894550	TSS-distal	Mib1	90.6137	16.2455	84.3863	106.498	Unchanged	Upregulated lsDEGs
chr7	128105249	128105607	TSS-distal	Itgam	64.5404	38.9972	109.777	103.064	Increased	Upregulated lsDEGs
chrX	159696541	159696833	TSS-distal	Sh3kbp1	81.7065	23.8908	142.389	98.9761	Increased	Upregulated lsDEGs
chr12	100480041	100480391	TSS-distal	Ttc7b	42.906	76.9231	84.7578	156.695	Increased	Upregulated lsDEGs
chrX	7733680	7734220	TSS-distal	Ccdc120	97.0795	72.0702	97.8373	203.327	Increased	Upregulated lsDEGs
chr8	95098929	95099540	TSS-distal	Katnb1	61.2092	55.5392	87.7451	119.281	Increased	Upregulated lsDEGs
chr15	78926062	78926745	TSS-proximal	Lgals1	123.64	89.1667	97.7047	220.76	Unchanged	Upregulated lsDEGs
chr2	72379358	72379886	TSS-distal	Zak	90.5293	43.4783	123.422	122.873	Increased	Upregulated lsDEGs
chr11	75651216	75652232	TSS-proximal	Myo1c	204.287	267.414	184.238	490.659	Unchanged	Upregulated lsDEGs
chr9	116244982	116245715	TSS-distal	Tgfbr2	39.455	16.3488	32.1117	69.4823	Unchanged	Upregulated lsDEGs
chr1	20819676	20820737	TSS-proximal	Mcm3	340.358	400.132	439.802	696.798	Increased	Upregulated lsDEGs
chr16	91688366	91689418	TSS-proximal	Donson	170.171	300.997	163.998	532.764	Unchanged	Upregulated lsDEGs
chr14	25606347	25607288	TSS-distal	Zmiz1	280.817	205.913	263.291	398.089	Unchanged	Upregulated lsDEGs
chr14	30593007	30594149	TSS-distal	Prkcd	87.1654	91.846	102.073	176.728	Increased	Upregulated lsDEGs
chr5	3494285	3494751	TSS-distal	Cdk6	245.589	143.448	283.747	331.906	Increased	Upregulated lsDEGs
chr4	144892186	144893069	TSS-proximal	Dhrs3	413.258	395.871	552.828	647.059	Increased	Upregulated lsDEGs
chr5	113118651	113120399	TSS-distal	2900026A02Rik	115.7	86.8954	109.777	165.809	Unchanged	Upregulated lsDEGs
chr2	72442691	72443110	TSS-distal	Zak	111.262	57.1429	95.6667	178.571	Unchanged	Upregulated lsDEGs
chr6	115969659	115970263	TSS-distal	Plxnd1	178.727	122.298	235.62	231.405	Increased	Upregulated lsDEGs
chr13	112529908	112530396	TSS-distal	Il31ra	97.9346	112.454	139.836	212.679	Increased	Upregulated lsDEGs
chr12	73766114	73766504	TSS-distal	Prkch	113.581	17.9028	126.471	161.125	Increased	Upregulated lsDEGs
chr10	99130529	99131116	TSS-distal	Poc1b	507.67	246.565	646.497	523.81	Increased	Upregulated lsDEGs
chr7	43349504	43350214	TSS-proximal	Siglecf	268.861	136.414	276.568	355.837	Increased	Upregulated lsDEGs
chr3	157616710	157617430	TSS-distal	Ptger3	345.465	227.434	492.413	367.545	Increased	Upregulated lsDEGs
chrX	52453282	52453819	TSS-distal	Gpc3	82.5465	57.6208	125.669	120.818	Increased	Upregulated lsDEGs
chr1	106627149	106627720	TSS-distal	Bcl2	177.552	31.4685	195.192	204.545	Increased	Upregulated lsDEGs
chr12	26418413	26418790	TSS-distal	Rnf144a	243.148	66.1376	351.587	216.931	Increased	Upregulated lsDEGs
chr11	80322917	80323743	TSS-distal	Rhbdl3	333.881	294.994	373.241	567.11	Increased	Upregulated lsDEGs
chr7	129766345	129766843	TSS-distal	Wdr11	41.7836	8.01603	78.1964	46.0922	Increased	Upregulated lsDEGs
chr5	143272162	143273169	TSS-proximal	Zfp316	267.034	188.462	324.623	349.206	Increased	Upregulated lsDEGs
chr11	54027929	54029416	TSS-proximal	Slc22a4	100.699	68.5349	98.6559	134.409	Unchanged	Upregulated lsDEGs
chr17	32389161	32389812	TSS-proximal	Wiz	174.724	216.227	157.025	403.374	Unchanged	Upregulated lsDEGs
chr17	57338022	57338300	TSS-distal	Vav1	128.71	17.9211	221.541	118.28	Increased	Upregulated lsDEGs
chr17	34887638	34888308	TSS-distal	Zbtb12	52.9508	31.2966	60.4471	101.341	Increased	Upregulated lsDEGs
chr7	128739676	128740833	TSS-proximal	Mcmbp	161.744	268.523	154.128	474.093	Unchanged	Upregulated lsDEGs
chr10	21066885	21067798	TSS-distal	Ahi1	184.212	77.6696	183.862	189.278	Unchanged	Upregulated lsDEGs
chr3	98045744	98046818	TSS-distal	Notch2	81.1907	115.33	125.777	174.884	Increased	Upregulated lsDEGs
chr16	33239379	33239797	TSS-distal	Osbpl11	50.6921	21.4797	70.0716	90.6921	Increased	Upregulated lsDEGs
chr2	166712863	166714319	TSS-proximal	Prex1	268.497	314.983	327.989	584.077	Increased	Upregulated lsDEGs
chr9	116122700	116123890	TSS-distal	Tgfbr2	185.147	92.3426	232.569	196.474	Increased	Upregulated lsDEGs
chr1	43065855	43066164	TSS-distal	Tgfbrap1	161.935	100	239.258	219.355	Increased	Upregulated lsDEGs
chr7	139412348	139413013	TSS-distal	Inpp5a	331.667	93.0781	340.495	373.874	Increased	Upregulated lsDEGs
chr15	96599001	96599367	TSS-distal	Slc38a1	168.365	49.0463	147.384	209.809	Unchanged	Upregulated lsDEGs
chr5	118154953	118155729	TSS-proximal	Fbxw8	92.4453	81.0682	82.5354	173.745	Unchanged	Upregulated lsDEGs
chr3	88081553	88082898	TSS-proximal	Iqgap3	94.3908	71.315	133.172	116.642	Increased	Upregulated lsDEGs
chr4	138068462	138068947	TSS-distal	Eif4g3	105.679	12.3457	162.16	98.7654	Increased	Upregulated lsDEGs
chr7	75880662	75881379	TSS-distal	Klhl25	68.844	47.3398	79.6379	125.348	Increased	Upregulated lsDEGs
chr9	44734228	44735267	TSS-proximal	Phldb1	78.3462	34.6058	79.125	117.308	Increased	Upregulated lsDEGs
chr17	5006976	5007674	TSS-distal	Arid1b	161.874	70.0858	149.771	190.272	Unchanged	Upregulated lsDEGs
chr11	97428025	97428853	TSS-distal	Arhgap23	108.07	129.047	146.333	218.335	Increased	Upregulated lsDEGs
chr15	68086192	68087038	TSS-distal	Zfat	300.46	118.04	449.268	236.128	Increased	Upregulated lsDEGs
chr7	101296453	101297087	TSS-distal	Atg16l2	156.898	215.717	201.984	379.528	Increased	Upregulated lsDEGs
chr2	27288967	27289467	TSS-distal	Vav2	188.842	155.669	255.23	275.449	Increased	Upregulated lsDEGs
chr5	142815350	142815705	TSS-proximal	Tnrc18	142.107	131.994	176.882	289.326	Increased	Upregulated lsDEGs
chr11	30182598	30183672	TSS-distal	Sptbn1	234.577	111.609	285.34	251.163	Increased	Upregulated lsDEGs
chr5	107079904	107080247	TSS-distal	Tgfbr3	106.657	29.0698	175.203	110.465	Increased	Upregulated lsDEGs
chr13	29755866	29756696	TSS-distal	Cdkal1	344.356	180.481	478.833	332.13	Increased	Upregulated lsDEGs
chr9	62847648	62848232	TSS-distal	Cln6	102.325	58.1026	98.3932	147.009	Unchanged	Upregulated lsDEGs
chr10	130313457	130313975	TSS-distal	Tespa1	139.152	53.9499	201.715	142.582	Increased	Upregulated lsDEGs
chr11	83544277	83544734	TSS-distal	Ccl5	110.459	52.4017	104.585	155.022	Unchanged	Upregulated lsDEGs
chr14	69812959	69813636	TSS-distal	Rhobtb2	88.8496	48.6726	107.699	131.268	Increased	Upregulated lsDEGs
chr14	64792689	64792985	TSS-distal	Kif13b	178.148	90.9091	275.758	205.387	Increased	Upregulated lsDEGs
chr14	70707530	70708180	TSS-distal	Xpo7	88.3871	39.9386	34.424	44.5469	Unchanged	Upregulated lsDEGs
chr18	39196213	39197030	TSS-distal	Arhgap26	95.3667	53.7775	176.161	80.6846	Increased	Upregulated lsDEGs
chr10	60752196	60753296	TSS-proximal	Slc29a3	243.424	287.875	309.482	489.555	Increased	Upregulated lsDEGs
chr8	124520420	124521203	TSS-proximal	Cog2	227.079	383.865	219.273	667.092	Unchanged	Upregulated lsDEGs
chr9	92289514	92290076	TSS-distal	Plscr2	172.86	65.7016	222.327	186.501	Increased	Upregulated lsDEGs
chr13	98027279	98028367	TSS-distal	Arhgef28	264.545	158.834	257.906	314.968	Unchanged	Upregulated lsDEGs
chr6	128789771	128790071	TSS-proximal	Klrb1c	111.628	19.9336	225.88	79.7342	Increased	Upregulated lsDEGs
chr15	81392936	81393768	TSS-distal	St13	94.1056	30.012	115.018	109.244	Increased	Upregulated lsDEGs
chr11	102924561	102925646	TSS-proximal	Kif18b	163.932	201.63	189.245	372.007	Increased	Upregulated lsDEGs
chr16	92867313	92867678	TSS-distal	Runx1	135.055	5.46448	173.115	166.667	Increased	Upregulated lsDEGs
chr19	24156102	24156545	TSS-distal	Tjp2	120.023	22.5225	165.315	128.378	Increased	Upregulated lsDEGs
chr7	19823470	19824639	TSS-proximal	Bcl3	246.889	177.752	229.154	344.444	Unchanged	Upregulated lsDEGs
chr9	41122550	41123089	TSS-distal	Ubash3b	60.7963	22.2222	120.185	53.7037	Increased	Upregulated lsDEGs
chr13	117025381	117026007	TSS-proximal	Parp8	160.75	157.879	152.807	295.056	Unchanged	Upregulated lsDEGs
chr18	24309600	24309941	TSS-distal	Galnt1	68.8889	14.6199	119.737	78.9474	Increased	Upregulated lsDEGs
chr13	97208078	97208562	TSS-distal	Hexb	90.7629	41.2371	119.485	127.835	Increased	Upregulated lsDEGs
chr17	56039995	56040642	TSS-proximal	Chaf1a	345.062	393.457	346.975	814.815	Increased	Upregulated lsDEGs
chr3	121369483	121370677	TSS-distal	Alg14	282.117	233.439	475.874	300.418	Increased	Upregulated lsDEGs
chr7	78799694	78800635	TSS-distal	Mrps11	55.7537	16.9851	57.0064	84.9257	Increased	Upregulated lsDEGs
chr10	17669430	17670008	TSS-distal	Cited2	90.0345	34.5423	105.423	127.807	Increased	Upregulated lsDEGs
chr14	72531912	72532989	TSS-distal	Fndc3a	41.5584	57.5046	72.7458	89.9814	Increased	Upregulated lsDEGs
chr2	24910263	24910963	TSS-distal	Ehmt1	100.813	41.3695	130.613	119.829	Increased	Upregulated lsDEGs
chr15	36580468	36581372	TSS-distal	Pabpc1	82.7845	39.768	135.315	77.3481	Increased	Upregulated lsDEGs
chr11	78213035	78213621	TSS-distal	Supt6	111.175	17.0358	80.954	143.101	Unchanged	Upregulated lsDEGs
chr5	74677203	74677827	TSS-distal	Lnx1	42.64	17.6	70.464	56	Increased	Upregulated lsDEGs
chr14	64639458	64640017	TSS-distal	Kif13b	55.1607	21.4286	108.304	51.7857	Increased	Upregulated lsDEGs
chr10	75301779	75302615	TSS-distal	Specc1l	184.086	158.877	216.01	293.907	Increased	Upregulated lsDEGs
chr10	75129211	75129728	TSS-distal	Bcr	80.5212	63.7066	120.077	131.274	Increased	Upregulated lsDEGs
chr5	115693350	115693613	TSS-distal	Ccdc64	109.697	53.0303	228.295	106.061	Increased	Upregulated lsDEGs
chr9	90237363	90238130	TSS-distal	Tbc1d2b	537.031	365.833	604.141	759.115	Increased	Upregulated lsDEGs
chr11	79152571	79153290	TSS-distal	Ksr1	136.236	59.7083	164.722	162.5	Increased	Upregulated lsDEGs
chr9	121121980	121122613	TSS-distal	Ulk4	157.145	82.0032	77.3817	85.1735	Unchanged	Upregulated lsDEGs
chr17	27074305	27074719	TSS-distal	Itpr3	285.687	62.6506	355.614	277.108	Increased	Upregulated lsDEGs
chr4	34577007	34577455	TSS-distal	Orc3	32.6726	53.4521	117.884	55.6793	Increased	Upregulated lsDEGs
chr3	27453543	27454012	TSS-distal	Fndc3b	367.277	104.234	332.085	365.957	Unchanged	Upregulated lsDEGs
chrX	12129171	12129732	TSS-distal	Bcor	217.829	236.619	262.598	425.267	Increased	Upregulated lsDEGs
chr7	130645401	130646701	TSS-distal	Tacc2	138.025	128.34	188.855	197.54	Increased	Upregulated lsDEGs
chr8	124294190	124295145	TSS-distal	Galnt2	147.845	109.812	189.121	195.607	Increased	Upregulated lsDEGs
chr13	51736334	51736854	TSS-distal	Sema4d	254.971	157.37	308.464	324.376	Increased	Upregulated lsDEGs
chr12	100501163	100501868	TSS-distal	Ttc7b	149.334	114.717	243.499	164.306	Increased	Upregulated lsDEGs
chr3	138662713	138663124	TSS-distal	Tspan5	55.2913	58.2524	114.393	99.5146	Increased	Upregulated lsDEGs
chr7	141063979	141064719	TSS-proximal	B4galnt4	85.9919	98.502	131.903	159.244	Increased	Upregulated lsDEGs
chr8	126666317	126667139	TSS-distal	Irf2bp2	251.981	198.032	267.096	405.832	Increased	Upregulated lsDEGs
chr16	17722186	17723036	TSS-proximal	Med15	175.617	150.388	169.788	273.796	Unchanged	Upregulated lsDEGs
chr8	124911886	124912366	TSS-distal	Egln1	48.9813	8.31601	55.4262	85.2391	Increased	Upregulated lsDEGs
chr13	55714317	55715318	TSS-proximal	Txndc15	149.92	144.691	126.078	285.429	Unchanged	Upregulated lsDEGs
chr19	15951404	15951941	TSS-distal	Cep78	87.5651	61.3383	52.4164	16.7286	Decreased	Upregulated lsDEGs
chr7	128728663	128729152	TSS-distal	Mcmbp	156.837	85.6939	234.163	171.429	Increased	Upregulated lsDEGs
chr2	35444457	35445142	TSS-distal	Ggta1	180.146	69.9563	277.638	145.773	Increased	Upregulated lsDEGs
chrX	12123673	12123854	TSS-distal	Bcor	97.5824	43.956	178.297	142.857	Increased	Upregulated lsDEGs
chr2	60880773	60881736	TSS-distal	Rbms1	113.766	165.954	102.998	300.83	Unchanged	Upregulated lsDEGs
chr2	25422108	25423416	TSS-proximal	Fut7	363.163	296.364	450.367	542.399	Increased	Upregulated lsDEGs
chr2	32088381	32088855	TSS-distal	Fam78a	100	82.0842	67.4947	225.263	Unchanged	Upregulated lsDEGs
chr2	33429231	33429760	TSS-proximal	Zbtb34	150.094	20.7547	168.377	175.472	Increased	Upregulated lsDEGs
chr11	77766391	77767002	TSS-distal	Myo18a	116.732	107.827	139.51	222.222	Increased	Upregulated lsDEGs
chr11	69015749	69016533	TSS-proximal	Ctc1	366.013	401.21	359.261	689.172	Unchanged	Upregulated lsDEGs
chr11	117825451	117826194	TSS-proximal	Tk1	78.8978	68.5349	88.2796	159.946	Increased	Upregulated lsDEGs
chr2	173784238	173784938	TSS-distal	Vapb	132.767	94.1369	154.308	203.994	Increased	Upregulated lsDEGs
chr13	38009746	38010863	TSS-distal	Cage1	392.737	243.256	460.966	502.683	Increased	Upregulated lsDEGs
chr3	79252857	79253587	TSS-distal	Rapgef2	59.1655	28.7278	126.306	24.6238	Unchanged	Upregulated lsDEGs
chr19	14503978	14504263	TSS-distal	Tle4	135.035	55.9441	181.014	188.811	Increased	Upregulated lsDEGs
chr2	72328370	72328909	TSS-distal	Zak	92.963	66.6481	115.889	159.259	Increased	Upregulated lsDEGs
chr9	44721209	44721702	TSS-distal	Phldb1	143.846	186.215	146.235	408.907	Increased	Upregulated lsDEGs
chr6	118373227	118373518	TSS-distal	Bms1	50.2397	27.3973	89.9658	89.0411	Increased	Upregulated lsDEGs
chr2	71367156	71368136	TSS-proximal	Slc25a12	214.934	233.405	185.087	438.328	Unchanged	Upregulated lsDEGs
chr1	43768367	43768936	TSS-distal	Uxs1	106.368	28.0702	195.877	71.9298	Increased	Upregulated lsDEGs
chr11	94340170	94340662	TSS-distal	Ankrd40	120.629	64.9087	185.72	135.903	Increased	Upregulated lsDEGs
chr3	102744420	102745679	TSS-distal	Tspan2	128.111	55.5476	129.079	164.286	Increased	Upregulated lsDEGs
chr12	111164438	111165449	TSS-proximal	Traf3	159.891	109.664	189.348	213.439	Increased	Upregulated lsDEGs
chr11	33293901	33294469	TSS-distal	Ranbp17	60.4042	5.27241	100.492	57.9965	Increased	Upregulated lsDEGs
chr1	106581807	106582223	TSS-distal	Bcl2	124.101	74.3405	188.993	155.875	Increased	Upregulated lsDEGs
chr17	56128312	56128582	TSS-distal	Sema6b	81.2177	51.6605	173.911	99.631	Increased	Upregulated lsDEGs
chr1	153273763	153274210	TSS-distal	Lamc1	41.3839	11.1607	62.0982	64.7321	Increased	Upregulated lsDEGs
chr11	115674223	115674758	TSS-distal	Grb2	35.2985	16.791	59.1045	55.9701	Increased	Upregulated lsDEGs
chr1	37540697	37541576	TSS-proximal	Mgat4a	269.443	282.909	230.92	535.227	Unchanged	Upregulated lsDEGs
chr6	91509274	91509740	TSS-distal	Xpc	184.411	68.5225	198.544	241.97	Increased	Upregulated lsDEGs
chr6	91616992	91617983	TSS-distal	Slc6a6	174.788	110.867	192.772	237.903	Increased	Upregulated lsDEGs
chr18	61108080	61109109	TSS-proximal	Csf1r	335.184	311.602	404.699	553.398	Increased	Upregulated lsDEGs
chr12	54203076	54204157	TSS-proximal	Egln3	176.673	192.209	181.738	386.322	Increased	Upregulated lsDEGs
chr5	103732580	103732937	TSS-distal	Aff1	127.291	41.8994	201.788	128.492	Increased	Upregulated lsDEGs
chr10	117392824	117393887	TSS-distal	Cpsf6	179.295	59.2011	177.547	166.353	Unchanged	Upregulated lsDEGs
chrX	36870321	36870846	TSS-distal	C330007P06Rik	178.403	74.1255	234.297	192.015	Increased	Upregulated lsDEGs
chr18	80390556	80391201	TSS-distal	Ctdp1	83.6842	23.2198	79.5356	97.5232	Unchanged	Upregulated lsDEGs
chrX	12090793	12091444	TSS-distal	Bcor	134.448	130.353	148.727	269.939	Increased	Upregulated lsDEGs
chr7	132286632	132287356	TSS-distal	Chst15	19.7103	44.1379	67.1448	55.1724	Increased	Upregulated lsDEGs
chr12	104939698	104940156	TSS-distal	Syne3	114.423	45.7516	111.939	143.791	Unchanged	Upregulated lsDEGs
chr13	58058329	58059001	TSS-distal	Klhl3	100.996	54.9629	135.468	127.786	Increased	Upregulated lsDEGs
chr19	21737221	21738366	TSS-distal	Tmem2	309.005	178.857	369.808	364.747	Increased	Upregulated lsDEGs
chr3	75835419	75836114	TSS-distal	Golim4	124.282	38.7931	135.431	155.172	Increased	Upregulated lsDEGs
chr5	141017795	141018732	TSS-distal	Card11	95.5117	94.8721	143.742	143.923	Increased	Upregulated lsDEGs
chr15	86067383	86067960	TSS-distal	Gramd4	301.332	209.308	233.927	477.509	Unchanged	Upregulated lsDEGs
chr8	84207828	84208179	TSS-proximal	Mir23a	661.534	684.545	818.75	1153.41	Increased	Upregulated lsDEGs
chr19	29640853	29641707	TSS-distal	Ermp1	97.5556	57.2982	125.158	126.316	Increased	Upregulated lsDEGs
chr11	99147236	99148207	TSS-distal	Ccr7	113.632	99.784	151.43	167.695	Increased	Upregulated lsDEGs
chr10	59593778	59594366	TSS-distal	Mcu	108.846	62.8014	192.173	103.565	Increased	Upregulated lsDEGs
chr8	120743491	120744291	TSS-distal	Irf8	57.8527	28.7141	67.5281	91.1361	Increased	Upregulated lsDEGs
chr3	96000983	96001489	TSS-distal	Vps45	153.866	78.8757	220.217	169.625	Increased	Upregulated lsDEGs
chr10	79793280	79793863	TSS-proximal	Palm	126.969	190.034	130.325	404.11	Increased	Upregulated lsDEGs
chr4	48553808	48554463	TSS-distal	Msantd3	266.082	132.607	352.165	266.768	Increased	Upregulated lsDEGs
chr5	134539723	134540262	TSS-distal	Clip2	105.13	33.3333	147.37	112.963	Increased	Upregulated lsDEGs
chr5	112325977	112326710	TSS-proximal	Tfip11	97.861	182.534	143.161	310.627	Increased	Upregulated lsDEGs
chr13	22005747	22006753	TSS-proximal	Prss16	206.316	141.986	194.886	274.081	Unchanged	Upregulated lsDEGs
chrX	150981490	150981978	TSS-distal	Gnl3l	38.6912	10.2249	60.0409	57.2597	Increased	Upregulated lsDEGs
chr11	49169205	49169655	TSS-distal	Btnl9	45.388	44.3459	66.8071	110.865	Increased	Upregulated lsDEGs
chr10	20058944	20059378	TSS-distal	Map3k5	128.736	36.7816	150.989	165.517	Increased	Upregulated lsDEGs
chr11	97476252	97476885	TSS-distal	Arhgap23	39.5899	23.6593	72.5079	53.6278	Increased	Upregulated lsDEGs
chr9	96369575	96370407	TSS-distal	Atp1b3	45.4382	13.2053	76.0624	44.4178	Increased	Upregulated lsDEGs
chr1	87637186	87638535	TSS-distal	Inpp5d	177.067	128.126	225.215	220.741	Increased	Upregulated lsDEGs
chr12	40140649	40141165	TSS-distal	Scin	197.95	79.2843	233.888	230.174	Increased	Upregulated lsDEGs
chr7	35118106	35119670	TSS-proximal	Cebpa	181.367	320.716	221.923	617.891	Increased	Upregulated lsDEGs
chr2	92423570	92424196	TSS-distal	D930015M05Rik	184.769	258.341	284.051	373.206	Increased	Upregulated lsDEGs
chr5	122970151	122970444	TSS-distal	Kdm2b	28.9116	125.816	170.816	142.857	Increased	Upregulated lsDEGs
chr1	156040560	156041124	TSS-distal	Tor1aip2	414.195	568.053	406.159	964.602	Unchanged	Upregulated lsDEGs
chr10	94909441	94909732	TSS-distal	Plxnc1	260.548	51.3699	295.034	304.795	Increased	Upregulated lsDEGs
chr1	125607376	125607884	TSS-distal	Slc35f5	95.5992	60.9037	167.741	106.09	Increased	Upregulated lsDEGs
chr1	21024990	21025682	TSS-distal	Tram2	67.9798	17.316	80.8369	89.4661	Increased	Upregulated lsDEGs
chrX	53005877	53006504	TSS-distal	Hprt	104.538	55.7166	164.252	109.873	Increased	Upregulated lsDEGs
chr16	89871286	89872685	TSS-distal	Tiam1	131.85	74.9857	116.45	167.857	Unchanged	Upregulated lsDEGs
chr5	72940819	72941268	TSS-distal	Slain2	83.2444	42.2222	185.444	62.2222	Increased	Upregulated lsDEGs
chr11	106313540	106313844	TSS-proximal	Cd79b	89.9016	62.2951	122.852	170.492	Increased	Upregulated lsDEGs
chr4	143141799	143142150	TSS-distal	Prdm2	123.977	28.4091	250.227	76.7045	Increased	Upregulated lsDEGs
chr11	101732511	101733398	TSS-proximal	Dhx8	338.773	292.748	304.966	550.676	Unchanged	Upregulated lsDEGs
chr3	37510279	37510811	TSS-distal	Spata5	82.5891	46.9043	37.6923	24.3902	Decreased	Upregulated lsDEGs
chr11	104611633	104612087	TSS-distal	Itgb3	173.143	151.626	195.275	323.077	Increased	Upregulated lsDEGs
chr16	30416241	30416737	TSS-distal	Atp13a3	45.835	2.01207	50.5231	80.4829	Increased	Upregulated lsDEGs
chr4	136713437	136713776	TSS-distal	Ephb2	135.176	23.5294	165.882	167.647	Increased	Upregulated lsDEGs
chr1	155462552	155462853	TSS-distal	Xpr1	74.1722	16.5563	163.742	56.2914	Increased	Upregulated lsDEGs
chr5	103759867	103761152	TSS-distal	Aff1	190.389	86.2986	218.095	209.176	Increased	Upregulated lsDEGs
chr5	125351860	125352344	TSS-distal	Scarb1	168.804	82.4536	219.052	200	Increased	Upregulated lsDEGs
chr17	72948072	72948720	TSS-distal	Lbh	214.206	81.6487	307.75	181.818	Increased	Upregulated lsDEGs
chr11	77409775	77410445	TSS-distal	Ssh2	256.11	141.565	317.228	287.63	Increased	Upregulated lsDEGs
chr7	75854977	75855612	TSS-distal	Klhl25	75.8962	59.7327	135.456	94.3396	Increased	Upregulated lsDEGs
chr5	107236692	107237599	TSS-distal	Tgfbr3	73.9978	40.7379	98.2819	94.7137	Increased	Upregulated lsDEGs
chr8	4322558	4322892	TSS-proximal	Elavl1	247.851	182.06	365.552	310.448	Increased	Upregulated lsDEGs
chr13	37658043	37658787	TSS-distal	Rreb1	167.436	118.107	192.899	240.268	Increased	Upregulated lsDEGs
chr19	5963899	5964579	TSS-proximal	Pola2	185.433	226.109	249.046	361.233	Increased	Upregulated lsDEGs
chrX	77508989	77512055	TSS-proximal	Tbl1x	149.837	154.852	203.805	253.016	Increased	Upregulated lsDEGs
chr6	87789021	87789841	TSS-distal	Rab43	180.158	164.409	277.162	225.335	Increased	Upregulated lsDEGs
chr15	64303162	64304015	TSS-distal	Asap1	125.714	56.1944	137.518	160.422	Increased	Upregulated lsDEGs
chr17	27028339	27029112	TSS-proximal	Bak1	149.677	187.313	143.747	326.873	Unchanged	Upregulated lsDEGs
chr9	57655812	57656176	TSS-distal	Csk	223.233	98.6027	276.247	268.493	Increased	Upregulated lsDEGs
chr1	127206087	127206792	TSS-proximal	Mgat5	194.178	99.136	171.275	242.21	Unchanged	Upregulated lsDEGs
chr7	126791864	126792880	TSS-proximal	Ppp4c	348.584	371.622	335.418	651.917	Unchanged	Upregulated lsDEGs
chr4	147960148	147960554	TSS-distal	2510039O18Rik	199.263	46.683	193.636	199.017	Unchanged	Upregulated lsDEGs
chrX	93631717	93632636	TSS-proximal	Pola1	265.283	231.489	235.989	435.87	Unchanged	Upregulated lsDEGs
chr19	5178509	5179176	TSS-distal	Pacs1	146.257	67.3503	165.988	185.629	Increased	Upregulated lsDEGs
chr12	84193428	84194207	TSS-distal	Elmsan1	399.538	506.333	422.474	1019.23	Increased	Upregulated lsDEGs
chr17	50735382	50736049	TSS-distal	Tbc1d5	164.177	58.3683	187.964	187.126	Increased	Upregulated lsDEGs
chr2	72409950	72410623	TSS-distal	Zak	163.294	123.131	236.157	197.329	Increased	Upregulated lsDEGs
chr18	46544537	46545011	TSS-distal	Ticam2	77.2421	31.5789	140.695	73.6842	Increased	Upregulated lsDEGs
chr6	71452749	71453306	TSS-distal	Rmnd5a	153.638	23.2975	213.244	134.409	Increased	Upregulated lsDEGs
chr9	107629039	107629544	TSS-distal	Gnai2	209.881	160.059	206.146	306.324	Unchanged	Upregulated lsDEGs
chr15	31409937	31410364	TSS-distal	Ropn1l	30.6776	121.472	157.056	88.785	Unchanged	Upregulated lsDEGs
chr2	145261967	145262576	TSS-distal	Slc24a3	40.5246	8.19672	31.0328	63.9344	Unchanged	Upregulated lsDEGs
chr18	30272430	30273394	TSS-proximal	Pik3c3	307.741	213.44	355.503	410.363	Increased	Upregulated lsDEGs
chr15	27702201	27703517	TSS-distal	Fam105a	349.522	246.735	437.365	452.544	Increased	Upregulated lsDEGs
chr10	91032503	91032820	TSS-distal	Apaf1	69.2138	78.6164	77.7358	216.981	Increased	Upregulated lsDEGs
chr16	8631340	8631987	TSS-distal	Tmem186	157.932	38.5802	146.065	158.951	Unchanged	Upregulated lsDEGs
chr6	90818845	90819230	TSS-distal	Iqsec1	74.0415	18.1347	87.0725	116.58	Increased	Upregulated lsDEGs
chrX	12134594	12135652	TSS-distal	Bcor	171.756	122.738	197.356	237.016	Increased	Upregulated lsDEGs
chr19	8980737	8981244	TSS-distal	Eef1g	309.39	169.272	384.803	346.457	Increased	Upregulated lsDEGs
chr9	41812474	41812881	TSS-distal	Sorl1	253.676	75.9804	272.696	301.471	Increased	Upregulated lsDEGs
chr9	72465697	72466278	TSS-distal	Tex9	196.409	65.2749	216.392	226.804	Increased	Upregulated lsDEGs
chr6	72427950	72428486	TSS-distal	Ggcx	135.922	55.8659	171.937	160.149	Increased	Upregulated lsDEGs
chr11	32625800	32626266	TSS-distal	Stk10	68.6296	40.6852	79.4218	130.621	Increased	Upregulated lsDEGs
chr7	79648777	79649253	TSS-distal	Ticrr	48.5744	20.9644	89.0985	58.7002	Increased	Upregulated lsDEGs
chr15	36578310	36579136	TSS-distal	Pabpc1	102.733	160.798	177.509	218.863	Increased	Upregulated lsDEGs
chr2	166630252	166631076	TSS-distal	Prex1	502.727	481.139	548.812	953.939	Increased	Upregulated lsDEGs
chr4	118272972	118273939	TSS-distal	Ptprf	47.8719	54.7417	44.2975	111.57	Unchanged	Upregulated lsDEGs
chr1	13154332	13155171	TSS-distal	Ncoa2	168.726	94.0357	189.488	214.286	Increased	Upregulated lsDEGs
chr12	77008978	77009879	TSS-distal	Max	119.024	66.5078	144.767	147.45	Increased	Upregulated lsDEGs
chr4	63860895	63861514	TSS-proximal	Tnfsf8	158.21	61.2742	212.484	158.065	Increased	Upregulated lsDEGs
chr4	141031697	141032339	TSS-distal	Crocc	127.325	65.3033	142.395	177.294	Increased	Upregulated lsDEGs
chr6	134064843	134065667	TSS-distal	Etv6	364.182	296.921	524.933	435.152	Increased	Upregulated lsDEGs
chr8	34892762	34893497	TSS-distal	Tnks	79.2255	42.1196	129.13	81.5217	Increased	Upregulated lsDEGs
chr15	59051167	59051395	TSS-distal	Mtss1	106.245	4.36681	118.079	179.039	Increased	Upregulated lsDEGs
chr18	61790162	61790979	TSS-distal	Afap1l1	189.78	102.677	196.467	254.279	Increased	Upregulated lsDEGs
chr2	145225414	145226723	TSS-distal	Slc24a3	305.107	167.153	380.427	334.351	Increased	Upregulated lsDEGs
chr9	115330733	115331285	TSS-distal	Stt3b	55.1718	28.9331	92.2061	70.5244	Increased	Upregulated lsDEGs
chr17	47759687	47760318	TSS-distal	Tfeb	136.867	77.5158	122.247	189.873	Unchanged	Upregulated lsDEGs
chr8	126614220	126614765	TSS-distal	Irf2bp2	86.2821	84.2308	144.341	135.531	Increased	Upregulated lsDEGs
chr15	6579236	6580289	TSS-proximal	Fyb	196.755	112.884	298.719	175.522	Increased	Upregulated lsDEGs
chr10	19939149	19939725	TSS-distal	Map3k5	497.955	157.695	584.506	476.603	Increased	Upregulated lsDEGs
chr12	76552210	76553581	TSS-distal	Plekhg3	77.9665	35.707	90.3863	94.0233	Increased	Upregulated lsDEGs
chr14	121937726	121939169	TSS-distal	Ubac2	78.3587	29.0789	84.8061	94.1828	Increased	Upregulated lsDEGs
chr1	151917635	151918198	TSS-distal	1700025G04Rik	132.145	46.0993	117.819	157.801	Unchanged	Upregulated lsDEGs
chr2	29698344	29699161	TSS-distal	Rapgef1	143.044	72.1149	192.213	149.144	Increased	Upregulated lsDEGs
chr3	88607284	88608000	TSS-proximal	Arhgef2	214.365	165.941	210.139	301.255	Unchanged	Upregulated lsDEGs
chr5	115627991	115628580	TSS-distal	Rab35	331.847	130.492	381.085	349.153	Increased	Upregulated lsDEGs
chr3	135662158	135662780	TSS-distal	Nfkb1	83.0658	35.313	119.679	94.703	Increased	Upregulated lsDEGs
chr8	111261839	111262400	TSS-proximal	Glg1	247.367	169.021	236.477	330.961	Unchanged	Upregulated lsDEGs
chr7	140125317	140126091	TSS-proximal	Paox	313.923	325.11	375.858	560	Increased	Upregulated lsDEGs
chr17	46828708	46829449	TSS-proximal	Gltscr1l	95.7682	39.0836	83.8275	122.642	Unchanged	Upregulated lsDEGs
chr17	65772308	65773082	TSS-proximal	Rab31	87.7032	112.245	123.123	189.677	Increased	Upregulated lsDEGs
chr2	31769140	31769918	TSS-distal	Abl1	125.417	41.0783	161.669	125.802	Increased	Upregulated lsDEGs
chr8	117287791	117288651	TSS-distal	Cmip	247.131	98.7108	265.621	277.584	Increased	Upregulated lsDEGs
chr4	57068296	57068839	TSS-distal	Epb4.1l4b	195.221	130.496	289.743	213.235	Increased	Upregulated lsDEGs
chr5	23631469	23631909	TSS-distal	Srpk2	169.002	97.483	230.385	206.349	Increased	Upregulated lsDEGs
chr6	118099326	118099808	TSS-distal	Csgalnact2	107.93	49.6894	125.569	157.35	Increased	Upregulated lsDEGs
chr13	73600127	73600585	TSS-distal	Clptm1l	311.307	100.196	303.834	296.296	Unchanged	Upregulated lsDEGs
chr12	31917062	31917890	TSS-distal	Cog5	252.014	83.2207	138.866	92.883	Unchanged	Upregulated lsDEGs
chr5	92490338	92491162	TSS-distal	Scarb2	32.303	54.5333	78.6667	52.1212	Unchanged	Upregulated lsDEGs
chr10	127654993	127655582	TSS-distal	Stat6	140.068	40.678	110	172.881	Unchanged	Upregulated lsDEGs
chr17	35879386	35880347	TSS-proximal	Dhx16	242.464	341.944	272.672	644.491	Increased	Upregulated lsDEGs
chr4	137835779	137836263	TSS-distal	Ece1	173.588	103.072	178.433	274.227	Increased	Upregulated lsDEGs
chr3	98101296	98102110	TSS-distal	Notch2	141.202	90.7853	197.19	158.282	Increased	Upregulated lsDEGs
[truncated: 64,621 more rows]

## Sheet: LSK- ATAC peaks
Supplementary Data 3. ATAC-seq analysis of WT and Xist-deficient LSK+ and LSK- cells.
(Sheet 2). ATAC peaks in WT and XistΔ/Δ LSK- cells. NA, not analyzed due to transcriptionally silent state. Related to Fig. 4c and Supplementary Fig. 7b-c.
Chromosome	Start	End	Region	Annotation	WT rep1 (RPK)	WT rep2 (RPK)	XistΔ/Δ rep1 (RPK)	XistΔ/Δ rep2 (RPK)	Peak intensity (XistΔ/Δ vs. WT)	Group (Fig. 4c)
chr17	57289978	57291248	TSS-distal	Vav1	339.913	729.119	261.086	921.322	Increased	Upregulated lsDEGs
chr6	3346003	3346233	TSS-distal	Samd9l	244.026	1.68831	129.827	43.29	Decreased	Upregulated lsDEGs
chr18	77821716	77822317	TSS-distal	Pstpip2	16.0299	66.0631	18.2558	93.0233	Increased	Upregulated lsDEGs
chrX	48433164	48434019	TSS-distal	Elf4	150.643	254.416	138.949	442.757	Increased	Upregulated lsDEGs
chrX	102036840	102037550	TSS-distal	Nhsl2	282.911	438.805	215.077	638.537	Increased	Upregulated lsDEGs
chrX	48424452	48425697	TSS-distal	Elf4	204.197	300.289	117.921	377.207	Increased	Upregulated lsDEGs
chr19	56535074	56535321	TSS-distal	Dclre1a	46.6935	137.016	24.1935	189.516	Increased	Upregulated lsDEGs
chr17	57278703	57279693	TSS-proximal	Vav1	124.279	205.732	122.038	348.133	Increased	Upregulated lsDEGs
chr17	28223853	28224557	TSS-distal	Def6	170.865	345.05	155.957	351.773	Increased	Upregulated lsDEGs
chrX	140519977	140520980	TSS-distal	Tsc22d3	422.998	746.106	451.962	729.084	Increased	Upregulated lsDEGs
chr18	67736862	67737069	TSS-distal	Ptpn2	7.40385	70.5288	14.4231	67.3077	Increased	Upregulated lsDEGs
chr13	116844002	116844336	TSS-distal	Parp8	29.9701	81.8507	20.8955	113.433	Increased	Upregulated lsDEGs
chrX	159647380	159647863	TSS-distal	Sh3kbp1	52.6446	119.669	24.7727	113.636	Increased	Upregulated lsDEGs
chrX	48429623	48429991	TSS-distal	Elf4	252.168	374.607	162.52	536.585	Increased	Upregulated lsDEGs
chrX	140528960	140529663	TSS-distal	Tsc22d3	165.625	289.602	82.3438	242.898	Increased	Upregulated lsDEGs
chrX	152342334	152343086	TSS-proximal	Tspyl2	654.25	891.74	682.258	1181.94	Increased	Upregulated lsDEGs
chr17	57276583	57277236	TSS-proximal	Vav1	364.832	602.813	126.85	397.554	Increased	Upregulated lsDEGs
chr5	64169032	64169267	TSS-distal	Tbc1d1	13.0932	73.6441	25.4237	76.2712	Increased	Upregulated lsDEGs
chrX	13668825	13669265	TSS-distal	Cask	54.2857	175.986	29.4558	65.7596	Increased	Upregulated lsDEGs
chrX	140542720	140543544	TSS-distal	Tsc22d3	442.242	557.43	331.952	655.758	Increased	Upregulated lsDEGs
chr11	3348692	3349016	TSS-distal	Limk2	66.5231	123.569	79.9692	246.154	Increased	Upregulated lsDEGs
chr10	42678408	42679344	TSS-distal	Ostm1	137.62	210.171	233.607	457.844	Increased	Upregulated lsDEGs
chr9	111161237	111161655	TSS-distal	Lrrfip2	85.7041	28.568	59.642	23.8663	Decreased	Upregulated lsDEGs
chr13	63152517	63153243	TSS-distal	2010111I01Rik	61.6094	26.0248	59.1197	23.3838	Decreased	Upregulated lsDEGs
chr7	80281162	80281442	TSS-distal	Vps33b	103.06	26.121	32.0285	7.11744	Decreased	Upregulated lsDEGs
chr3	95312572	95313012	TSS-proximal	Cers2	331.814	595.397	199.456	378.685	Increased	Upregulated lsDEGs
chr6	17947277	17947596	TSS-distal	St7	112.219	14.4688	43.7188	37.5	Decreased	Upregulated lsDEGs
chrX	101954006	101954700	TSS-distal	Nhsl2	174.432	256.676	254.547	492.086	Increased	Upregulated lsDEGs
chr17	73918924	73919297	TSS-distal	Xdh	54.7059	88.7968	26.738	122.995	Increased	Upregulated lsDEGs
chr16	8778726	8779113	TSS-distal	Usp7	74.6392	108.479	28.3247	152.062	Increased	Upregulated lsDEGs
chr4	141451140	141451575	TSS-distal	Zbtb17	112.454	41.6284	87.1101	43.578	Decreased	Upregulated lsDEGs
chr6	72029405	72030085	TSS-distal	Polr1a	77.1072	31.7474	54.3025	23.4949	Decreased	Upregulated lsDEGs
chrX	48409669	48410772	TSS-distal	Elf4	163.315	261.621	139.42	222.826	Increased	Upregulated lsDEGs
chrX	13519091	13519785	TSS-distal	Cask	21.6691	40.5612	5.7554	41.7266	Increased	Upregulated lsDEGs
chr2	129600999	129601485	TSS-distal	Sirpa	66.5914	57.0842	32.8337	197.125	Unchanged	Upregulated lsDEGs
chrX	13506483	13506689	TSS-distal	Cask	55.942	110.048	19.3237	120.773	Increased	Upregulated lsDEGs
chr11	6591096	6591592	TSS-distal	Ccm2	118.853	174.809	48.2696	189.135	Increased	Upregulated lsDEGs
chr4	120660536	120660701	TSS-distal	Cited4	51.1446	137.229	54.2169	150.602	Increased	Upregulated lsDEGs
chrX	48462503	48463287	TSS-proximal	Elf4	80.6624	113.134	49.6561	150.318	Increased	Upregulated lsDEGs
chr8	68344224	68344699	TSS-distal	Sh2d4a	34.8739	60.8403	54.6008	151.261	Increased	Upregulated lsDEGs
chr5	52793016	52793700	TSS-distal	Zcchc4	41.1387	62.5693	14.5985	74.4526	Increased	Upregulated lsDEGs
chr4	41368085	41368662	TSS-distal	Ubap1	64.1176	84.1696	46.6955	155.709	Increased	Upregulated lsDEGs
chr10	117072246	117073012	TSS-distal	Frs2	29.7001	54.3677	18.2399	56.0626	Increased	Upregulated lsDEGs
chr13	49400125	49400442	TSS-distal	Bicd2	55.8491	86.2264	9.43396	106.918	Increased	Upregulated lsDEGs
chrX	73914675	73915474	TSS-distal	Arhgap4	538.587	752.95	565.962	795	Increased	Upregulated lsDEGs
chr11	115186946	115187918	TSS-proximal	Nat9	215.067	280.565	205.447	357.657	Increased	Upregulated lsDEGs
chrX	159778847	159779124	TSS-distal	Sh3kbp1	45.8273	65.2878	43.1295	165.468	Increased	Upregulated lsDEGs
chr2	91696276	91696468	TSS-distal	Atg13	60	52.0207	25.9067	217.617	Unchanged	Upregulated lsDEGs
chr9	21264275	21265547	TSS-proximal	Atg4d	237.471	297.258	275.593	459.544	Increased	Upregulated lsDEGs
chr6	29609031	29610222	TSS-proximal	Tnpo3	253.607	346.284	159.32	280.201	Increased	Upregulated lsDEGs
chr3	107783305	107783624	TSS-distal	Csf1	57.9062	48.2812	28.125	181.25	Unchanged	Upregulated lsDEGs
chrX	140511172	140511542	TSS-distal	Tsc22d3	69.7305	59.3261	24.2588	180.593	Unchanged	Upregulated lsDEGs
chr10	42680652	42681153	TSS-distal	Ostm1	151.514	243.825	95.5777	215.139	Increased	Upregulated lsDEGs
chrX	102476773	102477038	TSS-distal	Hdac8	81.2782	90	18.797	176.692	Increased	Upregulated lsDEGs
chr5	122769055	122769634	TSS-distal	Camkk2	163.086	249.655	110.293	231.034	Increased	Upregulated lsDEGs
chr18	20696905	20697344	TSS-distal	B4galt6	128.114	40.3636	65.8864	50	Decreased	Upregulated lsDEGs
chr7	101357004	101357256	TSS-distal	Arap1	62.5692	109.881	75.0593	193.676	Increased	Upregulated lsDEGs
chr4	86943469	86943886	TSS-distal	Acer2	72.9665	36.0287	64.5694	21.5311	Decreased	Upregulated lsDEGs
chr2	13746012	13746531	TSS-distal	St8sia6	25.9808	28.9615	1.92308	61.5385	Increased	Upregulated lsDEGs
chr4	140566641	140567159	TSS-distal	Arhgef10l	65.4721	72.158	78.9595	231.214	Increased	Upregulated lsDEGs
chr19	3562802	3563290	TSS-distal	Ppp6r3	30.7975	57.6483	8.17996	47.0348	Increased	Upregulated lsDEGs
chr2	29418297	29418984	TSS-distal	Med27	143.096	66.7878	84.2587	50.8721	Decreased	Upregulated lsDEGs
chr5	36998005	36998399	TSS-distal	Wfs1	78.2025	74.3038	35.4177	184.81	Unchanged	Upregulated lsDEGs
chr2	130926328	130926575	TSS-distal	Atrn	42.0161	59.1532	20.1613	112.903	Increased	Upregulated lsDEGs
chr2	129601967	129602337	TSS-distal	Sirpa	54.124	89.5148	40.4043	115.903	Increased	Upregulated lsDEGs
chr15	86042495	86042729	TSS-distal	Celsr1	128.128	175.83	93.5745	280.851	Increased	Upregulated lsDEGs
chr4	128726945	128728296	TSS-distal	Phc2	128.217	161.361	137.507	241.124	Increased	Upregulated lsDEGs
chr5	107092002	107092691	TSS-distal	Tgfbr3	79.4493	108	52.1449	142.029	Increased	Upregulated lsDEGs
chr4	62316577	62316816	TSS-distal	Fkbp15	109.375	120.667	25	212.5	Increased	Upregulated lsDEGs
chr5	44075524	44075740	TSS-distal	Prom1	35.576	33.8249	18.4332	133.641	Unchanged	Upregulated lsDEGs
chrX	102042224	102042800	TSS-distal	Nhsl2	81.6291	126.482	58.8908	138.648	Increased	Upregulated lsDEGs
chr5	123713799	123714081	TSS-distal	Zcchc8	84.5936	115.972	52.9682	180.212	Increased	Upregulated lsDEGs
chr13	55536292	55537070	TSS-proximal	Ddx41	547.163	639.422	482.426	780.488	Increased	Upregulated lsDEGs
chr13	113571939	113572656	TSS-distal	Snx18	160.237	53.7744	57.0752	55.7103	Decreased	Upregulated lsDEGs
chr17	31231798	31232263	TSS-distal	Ubash3a	45.5579	94.4635	38.6052	79.3991	Increased	Upregulated lsDEGs
chrX	140567492	140568560	TSS-distal	Tsc22d3	112.685	240.926	43.9476	66.4172	Increased	Upregulated lsDEGs
chr13	41433287	41433491	TSS-distal	Nedd9	65.9024	65.9024	19.5122	170.732	Unchanged	Upregulated lsDEGs
chr4	56756959	56757586	TSS-distal	Ikbkap	39.3471	60.8758	73.2166	170.382	Increased	Upregulated lsDEGs
chr6	113680049	113680358	TSS-distal	Irak2	93.4194	97.1613	45.129	206.452	Increased	Upregulated lsDEGs
chr11	117177310	117177579	TSS-distal	Sec14l1	54.3333	110.111	18.5185	74.0741	Increased	Upregulated lsDEGs
chr8	84823776	84823956	TSS-proximal	Dand5	151.436	270.939	182.21	370.166	Increased	Upregulated lsDEGs
chr11	101287421	101287593	TSS-distal	Becn1	15.6069	87.052	75.0867	150.289	Increased	Upregulated lsDEGs
chr13	44673410	44674535	TSS-distal	Jarid2	80.2309	39.4316	29.2895	7.9929	Decreased	Upregulated lsDEGs
chr4	101575363	101575725	TSS-distal	Dnajc6	90.4132	112.755	41.2948	162.534	Increased	Upregulated lsDEGs
chr5	72883814	72884052	TSS-distal	Tec	106.611	168.033	54.3515	171.548	Increased	Upregulated lsDEGs
chr6	125548203	125548825	TSS-proximal	Vwf	53.9165	19.8395	22.4559	11.236	Decreased	Upregulated lsDEGs
chr19	53170714	53171292	TSS-distal	Add3	45.3368	16.6667	18.981	6.90846	Decreased	Upregulated lsDEGs
chr2	73536235	73536672	TSS-distal	Wipf1	43.1963	64.3607	61.621	152.968	Increased	Upregulated lsDEGs
chr4	129081730	129082125	TSS-distal	Rnf19b	78.0051	77.0202	37.8535	171.717	Unchanged	Upregulated lsDEGs
chr17	56468877	56469280	TSS-distal	Ptprs	166.287	81.2376	185.545	111.386	Decreased	Upregulated lsDEGs
chr6	129507148	129507332	TSS-proximal	Olr1	52.1622	79.2973	37.8378	145.946	Increased	Upregulated lsDEGs
chr4	46613742	46613917	TSS-distal	Tbc1d2	151.364	140.398	22.7273	295.455	Unchanged	Upregulated lsDEGs
chr15	86485878	86486238	TSS-distal	Tbc1d22a	28.8643	40.6371	11.0803	66.482	Increased	Upregulated lsDEGs
chr5	144109206	144109546	TSS-distal	Lmtk2	32.8446	70.2053	64.4868	137.83	Increased	Upregulated lsDEGs
chr17	46552838	46553359	TSS-proximal	Srf	234.464	324.732	145.517	293.103	Increased	Upregulated lsDEGs
chr19	5991851	5992486	TSS-distal	Capn1	50.3931	55.8491	28.2862	105.346	Increased	Upregulated lsDEGs
chr11	116752174	116752525	TSS-proximal	BC018473	68.0114	51.5625	42.5852	198.864	Unchanged	Upregulated lsDEGs
chr3	142273405	142273727	TSS-distal	Pdlim5	80.0929	14.3344	6.19195	12.3839	Unchanged	Upregulated lsDEGs
chr8	69920176	69920806	TSS-distal	Gatad2a	170.095	175.008	104.548	293.185	Increased	Upregulated lsDEGs
chrX	102031710	102032180	TSS-distal	Nhsl2	152.463	230.361	89.1295	199.575	Increased	Upregulated lsDEGs
chr2	130929829	130930379	TSS-distal	Atrn	119.111	130.345	105.209	272.232	Increased	Upregulated lsDEGs
chrX	13616712	13617664	TSS-distal	Cask	42.1301	56.7261	18.8772	64.0084	Increased	Upregulated lsDEGs
chr18	80495786	80496122	TSS-distal	Ctdp1	115.697	52.7003	88.9911	47.4777	Decreased	Upregulated lsDEGs
chr11	117114470	117115423	TSS-proximal	Sec14l1	294.214	337.558	252.495	429.769	Increased	Upregulated lsDEGs
chr14	7928833	7929574	TSS-distal	Flnb	193.558	215.445	133.356	299.191	Increased	Upregulated lsDEGs
chr2	166875639	166876004	TSS-distal	Arfgef2	76.9945	46.4208	87.377	30.0546	Decreased	Upregulated lsDEGs
chr3	54668711	54669029	TSS-distal	Supt20	48.4013	47.21	3.1348	103.448	Unchanged	Upregulated lsDEGs
chr3	131368381	131369115	TSS-distal	Sgms2	77.7415	114	103.347	200	Increased	Upregulated lsDEGs
chr11	101759643	101759845	TSS-distal	Dhx8	30.4433	45.665	54.1379	167.488	Increased	Upregulated lsDEGs
chr16	8784471	8785326	TSS-distal	Usp7	55.9229	69.4626	35.035	99.2991	Increased	Upregulated lsDEGs
chr18	73761974	73763118	TSS-distal	Me2	77.214	87.345	48.8821	129.258	Increased	Upregulated lsDEGs
chr4	136021430	136022081	TSS-proximal	Tceb3	664.402	891.887	789.479	1049.08	Increased	Upregulated lsDEGs
chr17	79661257	79661755	TSS-distal	Rmdn2	58.0361	36.3727	52.0842	10.02	Decreased	Upregulated lsDEGs
chr9	106269956	106270375	TSS-distal	Poc1a	144.333	45.0476	83.2857	73.8095	Decreased	Upregulated lsDEGs
chr2	130491736	130491981	TSS-distal	Ptpra	105.163	105.163	20.3252	191.057	Unchanged	Upregulated lsDEGs
chr4	133545288	133546379	TSS-proximal	Nudc	227.692	277.93	216.007	339.744	Increased	Upregulated lsDEGs
chr13	29734439	29735120	TSS-distal	Cdkal1	139.824	57.1848	29.3109	19.0616	Decreased	Upregulated lsDEGs
chrX	166162724	166163219	TSS-distal	Gemin8	77.8427	42.0363	50.3831	16.129	Decreased	Upregulated lsDEGs
chrX	102053864	102054326	TSS-distal	Nhsl2	54.2117	75.054	25.8963	90.7127	Increased	Upregulated lsDEGs
chr13	100183202	100183711	TSS-distal	Naip2	34.8235	40.8824	17.6471	76.4706	Increased	Upregulated lsDEGs
chr11	53662921	53663341	TSS-distal	Rad50	34.8456	71.5439	21.3777	52.2565	Increased	Upregulated lsDEGs
chr5	123661753	123662547	TSS-distal	Clip1	72.8428	75.7736	18.8553	109.434	Increased	Upregulated lsDEGs
chr19	5040962	5041759	TSS-proximal	Brms1	163.534	221.128	159.073	263.158	Increased	Upregulated lsDEGs
chr7	24399327	24400295	TSS-proximal	Smg9	463.777	595.335	411.558	566.563	Increased	Upregulated lsDEGs
chr11	6504803	6505126	TSS-distal	Myo1g	23.8272	46.4815	43.179	104.938	Increased	Upregulated lsDEGs
chr1	91041553	91042014	TSS-distal	Lrrfip1	159.61	150.433	106.017	324.675	Unchanged	Upregulated lsDEGs
chrX	102007840	102008420	TSS-distal	Nhsl2	77.0912	109.002	22.358	91.222	Increased	Upregulated lsDEGs
chr11	65806395	65807590	TSS-proximal	Zkscan6	277.617	330.602	284.975	432.274	Increased	Upregulated lsDEGs
chr10	88378856	88380875	TSS-proximal	Gnptab	130.351	168.213	184.559	275.743	Increased	Upregulated lsDEGs
chr11	34791981	34792250	TSS-distal	Dock2	47.1852	110.111	66.6296	118.519	Increased	Upregulated lsDEGs
chr16	90315901	90316190	TSS-distal	Scaf4	86.5517	47.931	72.3793	20.6897	Decreased	Upregulated lsDEGs
chrX	102053474	102053666	TSS-distal	Nhsl2	28.0311	80.0518	31.0881	67.3575	Increased	Upregulated lsDEGs
chr5	124078964	124079390	TSS-distal	Abcb9	77.7518	81.3817	49.1569	166.276	Increased	Upregulated lsDEGs
chr18	60795221	60795470	TSS-distal	Cd74	44.8	46.32	40	152	Increased	Upregulated lsDEGs
chr1	170702295	170702680	TSS-distal	Atf6	78.0052	116.036	44.0155	119.171	Increased	Upregulated lsDEGs
chr1	179561023	179561457	TSS-distal	Cnst	55.908	72.7816	11.4943	80.4598	Increased	Upregulated lsDEGs
chr5	111356907	111357536	TSS-distal	Pitpnb	57	107.254	6.34921	41.2698	Increased	Upregulated lsDEGs
chr2	135853157	135853396	TSS-distal	Plcb4	96.5417	114.25	29.1667	162.5	Increased	Upregulated lsDEGs
chr9	31176205	31177033	TSS-distal	Aplp2	199.324	303.691	92.8347	168.878	Increased	Upregulated lsDEGs
chr8	12787461	12787761	TSS-distal	Atp11a	112.89	28.206	92.99	73.0897	Decreased	Upregulated lsDEGs
chr4	132816155	132816821	TSS-distal	Ppp1r8	35.3073	49.7901	32.9685	80.9595	Increased	Upregulated lsDEGs
chr6	145017389	145017991	TSS-distal	Bcat1	58.9055	130.63	24.859	41.4594	Increased	Upregulated lsDEGs
chr6	66395237	66395441	TSS-distal	Mad2l1	52.7317	88.5366	43.9024	126.829	Increased	Upregulated lsDEGs
chrX	150564645	150565216	TSS-distal	Alas2	166.713	360.472	69.8951	89.1608	Increased	Upregulated lsDEGs
chr8	83695203	83695814	TSS-distal	Pkn1	79.4935	102.843	52.2549	132.353	Increased	Upregulated lsDEGs
chr17	56339015	56339281	TSS-distal	Kdm4b	137.378	189.438	104.831	250.936	Increased	Upregulated lsDEGs
chr16	22076183	22076910	TSS-distal	Igf2bp2	37.1291	64.1758	31.5797	63.1868	Increased	Upregulated lsDEGs
chr11	120047718	120048487	TSS-proximal	Aatk	39.1039	51.6494	42.8312	100	Increased	Upregulated lsDEGs
chr7	139400887	139401219	TSS-distal	Inpp5a	106.667	122.913	33.003	162.162	Increased	Upregulated lsDEGs
chr10	79926667	79927245	TSS-proximal	Arid3a	170.708	162.055	126.01	331.606	Unchanged	Upregulated lsDEGs
chr12	35685288	35685555	TSS-distal	Ahr	44.6642	43.209	26.1194	126.866	Unchanged	Upregulated lsDEGs
chr17	32528505	32529073	TSS-distal	Cyp4f17	97.0299	116.714	103.638	231.986	Increased	Upregulated lsDEGs
chr18	14615772	14616117	TSS-distal	Ss18	85.9249	34.5954	72.2254	43.3526	Decreased	Upregulated lsDEGs
chr4	126806829	126807279	TSS-distal	AU040320	81.3304	160.953	17.7384	55.4324	Increased	Upregulated lsDEGs
chr13	52623872	52624406	TSS-distal	Syk	119.065	190.542	89.6822	162.617	Increased	Upregulated lsDEGs
chr19	10070203	10070712	TSS-distal	Fads2	96.1373	47.7059	62.7059	35.2941	Decreased	Upregulated lsDEGs
chr19	10701247	10701773	TSS-distal	Vps37c	50.5503	119.431	15.1803	28.463	Increased	Upregulated lsDEGs
chr15	97750535	97751148	TSS-distal	Rapgef3	218.192	210.668	195.342	434.853	Unchanged	Upregulated lsDEGs
chr11	109545117	109545767	TSS-distal	Arsg	114.455	210.568	47.5883	89.0937	Increased	Upregulated lsDEGs
chr7	28412962	28413137	TSS-distal	Pak4	98.6932	157.955	51.1364	159.091	Increased	Upregulated lsDEGs
chr13	55592696	55593629	TSS-proximal	Tmed9	186.424	191.413	166.938	330.835	Increased	Upregulated lsDEGs
chr12	26468956	26470300	TSS-proximal	Cmpk2	139.792	183.45	135.249	202.974	Increased	Upregulated lsDEGs
chrX	107815482	107816709	TSS-proximal	2610002M06Rik	143.363	202.809	177.435	247.557	Increased	Upregulated lsDEGs
chr15	64163099	64163855	TSS-distal	Asap1	101.493	39.2734	27.7279	25.0991	Decreased	Upregulated lsDEGs
chr3	88492706	88493304	TSS-distal	Lmna	285.543	377.112	276.995	422.371	Increased	Upregulated lsDEGs
chr8	106674882	106675392	TSS-distal	Cdh1	156.399	58.18	37.1624	37.182	Unchanged	Upregulated lsDEGs
chr10	76493476	76493858	TSS-distal	Mcm3ap	128.016	259.112	54.8042	93.9948	Increased	Upregulated lsDEGs
chr12	51655861	51656483	TSS-distal	Strn3	60.7384	22.9374	16.0514	9.63082	Decreased	Upregulated lsDEGs
chr16	22564557	22565028	TSS-distal	Dgkg	47.4364	92.4364	31.7585	61.4407	Increased	Upregulated lsDEGs
chr18	46226863	46227437	TSS-distal	Pggt1b	87.287	43.6522	48.6783	26.087	Decreased	Upregulated lsDEGs
chr5	35103173	35103395	TSS-proximal	Lrpap1	200.852	207.803	125.516	390.135	Increased	Upregulated lsDEGs
chr4	132008041	132009060	TSS-distal	Epb4.1	35.2059	20.4412	34.2941	15.6863	Decreased	Upregulated lsDEGs
chr3	129921336	129921963	TSS-distal	Ccdc109b	59.0127	20.2866	11.1465	7.96178	Decreased	Upregulated lsDEGs
chr2	30178051	30178945	TSS-proximal	D2Wsu81e	245.453	322.715	295.944	421.229	Increased	Upregulated lsDEGs
chrX	96019551	96020004	TSS-distal	Las1l	102.907	161.586	59.4493	127.753	Increased	Upregulated lsDEGs
chr4	141771760	141772176	TSS-distal	Dnajc16	102.782	165.755	28.753	95.9233	Increased	Upregulated lsDEGs
chr5	31054370	31055576	TSS-proximal	Cad	162.817	200.58	149.884	236.951	Increased	Upregulated lsDEGs
chr18	82537044	82537459	TSS-distal	Mbp	103.029	142.019	50.4567	139.423	Increased	Upregulated lsDEGs
chr1	97623258	97623914	TSS-distal	D1Ertd622e	54.0639	27.6256	22.8158	1.52207	Decreased	Upregulated lsDEGs
chrX	13504393	13504847	TSS-distal	Cask	73.8242	131.538	32.9451	74.7253	Increased	Upregulated lsDEGs
chr19	41932712	41933748	TSS-proximal	Exosc1	274.021	339.209	392.285	587.271	Increased	Upregulated lsDEGs
chr4	134963110	134963598	TSS-distal	Syf2	131.861	174.499	91.9836	202.454	Increased	Upregulated lsDEGs
chr14	30512684	30513369	TSS-distal	Dcp1a	84.4169	173.921	18.9359	42.2741	Increased	Upregulated lsDEGs
chr7	45570111	45570727	TSS-proximal	Bcat2	121.394	153.323	111.783	225.284	Increased	Upregulated lsDEGs
chr18	77870094	77870463	TSS-distal	Pstpip2	93.9189	128.351	13.5135	105.405	Increased	Upregulated lsDEGs
chr5	147059387	147059621	TSS-distal	Lnx2	62.4255	90.383	25.5319	106.383	Increased	Upregulated lsDEGs
chrX	96025297	96026521	TSS-distal	Las1l	38.1388	66.1959	24.4816	44.0816	Increased	Upregulated lsDEGs
chr4	101496346	101496904	TSS-proximal	Dnajc6	46.2791	45.5814	35.7603	114.49	Unchanged	Upregulated lsDEGs
chr2	105417612	105418178	TSS-distal	Rcn1	84.4268	53.7919	86.3845	40.5644	Decreased	Upregulated lsDEGs
chr1	37884434	37884753	TSS-distal	Mitd1	65.1562	142.375	65.5938	100	Increased	Upregulated lsDEGs
chr8	121971500	121972083	TSS-distal	Banp	62.1404	89.9144	11.9863	65.0685	Increased	Upregulated lsDEGs
chr5	114800954	114801354	TSS-distal	Ankrd13a	143.466	244.589	112.17	184.539	Increased	Upregulated lsDEGs
chr16	13896457	13896941	TSS-distal	Pdxdc1	95.5258	41.4021	24.7216	10.3093	Decreased	Upregulated lsDEGs
chr8	123318039	123319125	TSS-proximal	Fanca	105.842	123.266	114.94	211.592	Increased	Upregulated lsDEGs
chr16	3701008	3701344	TSS-distal	Mefv	53.8576	68.7537	29.6736	103.858	Increased	Upregulated lsDEGs
chr7	126577057	126577416	TSS-distal	Cln3	67.5556	80.4444	5.55556	94.4444	Increased	Upregulated lsDEGs
chr14	55603761	55604597	TSS-proximal	Irf9	417.455	476.093	251.971	448.029	Increased	Upregulated lsDEGs
chr5	29853101	29853370	TSS-distal	Dnajb6	121.556	57.2222	125.852	74.0741	Decreased	Upregulated lsDEGs
chr11	101732511	101733398	TSS-proximal	Dhx8	417.827	481.363	316.284	500	Increased	Upregulated lsDEGs
chr1	91046327	91046543	TSS-distal	Lrrfip1	83.6406	131.659	50.6452	138.249	Increased	Upregulated lsDEGs
chr6	29700970	29701548	TSS-distal	Tspan33	446.77	701.572	188.169	290.155	Increased	Upregulated lsDEGs
chr17	73226504	73227037	TSS-distal	Lclat1	154.007	65.0749	46.7978	39.3258	Decreased	Upregulated lsDEGs
chr17	35918709	35919356	TSS-proximal	Ppp1r10	260.972	324.753	169.676	308.642	Increased	Upregulated lsDEGs
chr19	29384571	29385335	TSS-distal	Cd274	38.8627	48.9542	14.366	56.2092	Increased	Upregulated lsDEGs
chr11	49083799	49084382	TSS-distal	Ifi47	193.699	313.408	75.3082	148.973	Increased	Upregulated lsDEGs
chr19	5139640	5140048	TSS-distal	Pacs1	75.5257	44.3765	46.4303	7.33496	Decreased	Upregulated lsDEGs
chr13	51710838	51711236	TSS-distal	Sema4d	60.9524	77.4185	60.1253	147.87	Increased	Upregulated lsDEGs
chr15	38644321	38644628	TSS-distal	Atp6v1c1	53.8961	27.5649	81.1364	35.7143	Decreased	Upregulated lsDEGs
chr1	85758138	85758642	TSS-distal	A630001G21Rik	58.8713	64.9901	27.703	102.97	Increased	Upregulated lsDEGs
chr5	130205626	130205816	TSS-distal	Rabgef1	26.2827	80.8901	52.356	94.2408	Increased	Upregulated lsDEGs
chr1	58962124	58963151	TSS-distal	Trak2	110.039	201.333	33.0545	61.284	Increased	Upregulated lsDEGs
chr13	63943550	63944259	TSS-distal	Ercc6l2	62.5352	35.8873	42.2394	18.3099	Decreased	Upregulated lsDEGs
chr8	111846894	111847322	TSS-distal	Cfdp1	100.793	52.2145	39.6037	9.32401	Decreased	Upregulated lsDEGs
chr9	66114141	66114736	TSS-distal	Snx1	90.0503	99.1275	87.198	204.698	Increased	Upregulated lsDEGs
chr13	49348443	49348813	TSS-distal	Bicd2	199.811	88.4636	67.3585	51.2129	Decreased	Upregulated lsDEGs
chr11	3451794	3452838	TSS-proximal	8430429K09Rik	242.364	282.67	208.507	329.187	Increased	Upregulated lsDEGs
chr7	116494667	116494867	TSS-distal	Nucb2	42.2388	97.9602	24.8756	59.7015	Increased	Upregulated lsDEGs
chr14	20673903	20674989	TSS-proximal	Sec24c	202.806	268.905	245.511	339.466	Increased	Upregulated lsDEGs
chr4	9520641	9521200	TSS-distal	Asph	142.018	59.3036	39.2679	33.9286	Decreased	Upregulated lsDEGs
chr10	111925430	111925946	TSS-distal	Krr1	95.5899	64.236	75.3965	25.1451	Decreased	Upregulated lsDEGs
chr2	22799477	22799917	TSS-distal	Apbb1ip	66.5306	114.694	45.3288	88.4354	Increased	Upregulated lsDEGs
chr4	126235131	126235550	TSS-distal	Map7d1	147.071	59.7619	45.2143	38.0952	Decreased	Upregulated lsDEGs
chr11	117979316	117979969	TSS-distal	Pgs1	80.8716	74.9847	53.4862	163.609	Unchanged	Upregulated lsDEGs
chr10	30786191	30786720	TSS-distal	Ncoa7	63.3774	93.9811	52.8113	109.434	Increased	Upregulated lsDEGs
chr19	46499744	46500397	TSS-proximal	Trim8	601.56	676.606	568.532	860.856	Increased	Upregulated lsDEGs
chr13	104606846	104607109	TSS-distal	Cwc27	267.614	289.583	249.886	564.394	Increased	Upregulated lsDEGs
chr15	76671249	76672067	TSS-proximal	Ppp1r16a	276.716	348.413	275.812	399.267	Increased	Upregulated lsDEGs
chr9	21431008	21431307	TSS-distal	Dnm2	142.867	56.6333	56.6333	43.3333	Decreased	Upregulated lsDEGs
chr6	17907930	17908655	TSS-distal	St7	116.997	193.072	33.0441	84.022	Increased	Upregulated lsDEGs
chr13	93179676	93179921	TSS-distal	Papd4	50.2033	78.4959	20.3252	81.3008	Increased	Upregulated lsDEGs
chr3	75912236	75912551	TSS-distal	Golim4	90.4114	40.3165	31.6456	9.49367	Decreased	Upregulated lsDEGs
chr8	124250806	124251118	TSS-distal	Galnt2	128.275	128.307	111.757	300.319	Increased	Upregulated lsDEGs
chr14	54706591	54706938	TSS-distal	Cebpe	153.103	149.799	103.391	298.851	Unchanged	Upregulated lsDEGs
chrX	99522789	99523607	TSS-distal	Pja1	109.365	47.619	67.1184	57.3871	Decreased	Upregulated lsDEGs
chr2	158107189	158107520	TSS-distal	Rprd1b	111.627	108.163	51.1747	198.795	Unchanged	Upregulated lsDEGs
chr10	77554990	77555210	TSS-distal	Itgb2	75.1131	66.3801	45.2489	190.045	Unchanged	Upregulated lsDEGs
chr1	127990229	127990699	TSS-distal	Zranb3	60.6582	32.8025	31.8259	6.36943	Decreased	Upregulated lsDEGs
chr3	32409017	32409442	TSS-distal	Pik3ca	63.4507	107.864	39.8826	82.1596	Increased	Upregulated lsDEGs
chr4	8805840	8806362	TSS-distal	Chd7	47.9924	55.3728	7.64818	66.9216	Increased	Upregulated lsDEGs
chr13	58471599	58472131	TSS-distal	Rmi1	146.323	76.06	120.019	84.4278	Decreased	Upregulated lsDEGs
chr17	87293030	87293452	TSS-distal	Ttc7	39.2435	41.0875	28.3452	96.9267	Increased	Upregulated lsDEGs
chr2	130469937	130470525	TSS-distal	Ptpra	243.837	378.268	93.3277	176.57	Increased	Upregulated lsDEGs
chr6	17776883	17777385	TSS-distal	St7	84.4334	168.887	9.94036	39.7614	Increased	Upregulated lsDEGs
chr11	83020098	83021148	TSS-proximal	Slfn8	70.1618	28.2873	20.9229	19.981	Decreased	Upregulated lsDEGs
chr18	63708212	63709354	TSS-proximal	Wdr7	217.192	266.544	231.732	334.208	Increased	Upregulated lsDEGs
chrX	102060850	102061356	TSS-distal	Nhsl2	164.477	199.546	57.1795	185.404	Increased	Upregulated lsDEGs
chr2	25546415	25547364	TSS-proximal	Traf2	424.695	478.8	458.716	680	Increased	Upregulated lsDEGs
chr5	136179549	136179895	TSS-distal	Prkrip1	180.259	151.326	57.6081	288.184	Unchanged	Upregulated lsDEGs
chr1	82373790	82374385	TSS-distal	Rhbdd1	64.1275	132.819	35.2181	50.3356	Increased	Upregulated lsDEGs
chr18	67406353	67406948	TSS-distal	Afg3l2	27.8523	38.2215	13.4228	46.9799	Increased	Upregulated lsDEGs
chr13	74471572	74471871	TSS-distal	Zfp825	72.0667	34.7667	36.6333	10	Decreased	Upregulated lsDEGs
chr13	52703710	52704043	TSS-distal	Syk	78.5928	72.8443	17.9641	131.737	Unchanged	Upregulated lsDEGs
chr2	126467849	126468244	TSS-distal	Atp8b4	111.136	102.374	78.2323	234.848	Unchanged	Upregulated lsDEGs
chr19	37333139	37333804	TSS-distal	Ide	85.7958	158.859	31.5165	58.5586	Increased	Upregulated lsDEGs
chr4	59805332	59806256	TSS-proximal	Snx30	187.827	202.043	173.968	311.351	Increased	Upregulated lsDEGs
chr1	39429930	39430614	TSS-distal	Tbc1d8	83.4161	191.095	43.781	45.2555	Increased	Upregulated lsDEGs
chr17	26138166	26139307	TSS-proximal	Axin1	409.755	461.865	407.855	594.571	Increased	Upregulated lsDEGs
chr17	34836541	34837477	TSS-proximal	Dxo	187.065	234.888	224.013	335.112	Increased	Upregulated lsDEGs
chr10	80016340	80017778	TSS-proximal	Hmha1	264.01	274.503	192.397	332.87	Increased	Upregulated lsDEGs
chr5	117119620	117120375	TSS-proximal	Taok3	500.992	596.045	601.548	853.175	Increased	Upregulated lsDEGs
chr16	32614198	32614409	TSS-distal	Tfrc	234.953	367.925	136.745	268.868	Increased	Upregulated lsDEGs
chr10	81059802	81060624	TSS-proximal	Sgta	235.966	258.979	201.604	351.154	Increased	Upregulated lsDEGs
chr4	133609544	133610184	TSS-distal	Zdhhc18	53.6037	95.1794	37.4259	63.9626	Increased	Upregulated lsDEGs
chr7	80018289	80019020	TSS-distal	Zfp710	122.896	48.5246	24.5765	27.3224	Unchanged	Upregulated lsDEGs
chr10	117078328	117078757	TSS-distal	Frs2	193.93	237.953	137.14	286.047	Increased	Upregulated lsDEGs
chr18	61946012	61946839	TSS-distal	Sh3tc2	78.8043	184.203	47.0773	43.4783	Unchanged	Upregulated lsDEGs
chr6	120547019	120547367	TSS-distal	Cecr5	108.424	40.9456	20.0573	14.3266	Decreased	Upregulated lsDEGs
chr2	50833887	50834136	TSS-distal	Gm13498	71.04	78.76	36	140	Increased	Upregulated lsDEGs
chr5	142412993	142413282	TSS-distal	Foxk1	49.2759	78.5517	3.44828	55.1724	Increased	Upregulated lsDEGs
chr15	99875223	99875964	TSS-proximal	Lima1	93.6658	93.6658	132.008	278.976	Unchanged	Upregulated lsDEGs
chr3	83885084	83885533	TSS-distal	D930015E06Rik	152.711	188.778	144.378	284.444	Increased	Upregulated lsDEGs
chr5	129007245	129009047	TSS-proximal	Stx2	173.233	238.785	184.598	226.29	Increased	Upregulated lsDEGs
chr11	102308776	102309471	TSS-distal	Ubtf	388.305	446.049	386.307	584.77	Increased	Upregulated lsDEGs
chr13	44730323	44731380	TSS-proximal	Jarid2	380.246	427.004	484.641	724.953	Increased	Upregulated lsDEGs
chr5	107717861	107718373	TSS-distal	Gfi1	24.0741	42.9045	27.271	56.5302	Increased	Upregulated lsDEGs
chr9	66088501	66088876	TSS-distal	Snx1	80.0798	105.771	15.9574	90.4255	Increased	Upregulated lsDEGs
chr5	121545042	121546989	TSS-proximal	Mapkapk5	121.694	124.086	110.826	194.559	Increased	Upregulated lsDEGs
chr1	179586818	179587038	TSS-distal	Cnst	66.3801	69.9095	31.6742	140.271	Increased	Upregulated lsDEGs
chr14	67849397	67849667	TSS-distal	Dock5	52.7306	51.2915	7.38007	95.941	Unchanged	Upregulated lsDEGs
chr1	131652709	131653201	TSS-distal	Ctse	37.5862	72.8398	12.1704	32.4544	Increased	Upregulated lsDEGs
chr6	40576107	40576759	TSS-distal	Clec5a	63.8591	103.476	48.974	85.758	Increased	Upregulated lsDEGs
chr5	135962379	135963235	TSS-distal	Ssc4d	867.223	1109.73	1168.61	1502.92	Increased	Upregulated lsDEGs
chr7	133114806	133115732	TSS-distal	Ctbp2	70.3883	32.0712	31.2729	24.8112	Decreased	Upregulated lsDEGs
chr18	77865464	77865747	TSS-distal	Pstpip2	69.331	74.7887	35.2113	133.803	Increased	Upregulated lsDEGs
chr14	60757219	60758077	TSS-distal	Spata13	40	47.6484	31.4203	76.8335	Increased	Upregulated lsDEGs
chr7	133047267	133047599	TSS-distal	Ctbp2	52.1622	77.6877	15.015	66.0661	Increased	Upregulated lsDEGs
chr15	81047456	81047841	TSS-distal	Mkl1	222.047	266.088	100.984	266.839	Increased	Upregulated lsDEGs
chr9	90242728	90243373	TSS-distal	Tbc1d2b	245.635	246.269	246.006	462.848	Increased	Upregulated lsDEGs
chr8	124256920	124257787	TSS-distal	Galnt2	98.2949	66.7281	93.2719	51.8433	Decreased	Upregulated lsDEGs
chr10	81135984	81136846	TSS-proximal	Zbtb7a	232.63	262.19	252.48	403.244	Increased	Upregulated lsDEGs
chr8	22701244	22701865	TSS-distal	Ikbkb	282.428	281.222	165.514	374.598	Unchanged	Upregulated lsDEGs
chr4	128983644	128983983	TSS-distal	Ak2	60.1765	70.4118	58.7941	150	Increased	Upregulated lsDEGs
chr17	7144087	7144310	TSS-distal	Rps6ka2	117.188	55.1786	44.6429	13.3929	Decreased	Upregulated lsDEGs
chr6	71930157	71930560	TSS-distal	Polr1a	38.2178	73.5891	61.8564	106.436	Increased	Upregulated lsDEGs
chr1	91080107	91080768	TSS-distal	Lrrfip1	275.272	263.64	279.32	527.19	Unchanged	Upregulated lsDEGs
chr6	33631237	33631640	TSS-distal	Exoc4	114.678	168.218	19.802	96.5347	Increased	Upregulated lsDEGs
chr3	96836120	96836510	TSS-distal	Pdzk1	83.9386	39.5141	35.7801	17.9028	Decreased	Upregulated lsDEGs
chr6	38353834	38354952	TSS-proximal	Zc3hav1	311.564	345.755	375.147	564.79	Increased	Upregulated lsDEGs
chr15	76607187	76607961	TSS-proximal	Cpsf1	204.258	221.716	268.258	455.484	Increased	Upregulated lsDEGs
chr6	17733945	17734467	TSS-distal	St7	144.685	83.4226	82.1797	47.8011	Decreased	Upregulated lsDEGs
chr9	107587167	107588640	TSS-proximal	Ifrd2	531.981	648.874	516.703	659.43	Increased	Upregulated lsDEGs
chr2	30381368	30381684	TSS-distal	Fam73b	76.7192	144.953	59.9054	97.7918	Increased	Upregulated lsDEGs
chr19	29236771	29237386	TSS-distal	Jak2	138.506	230.682	43.8149	92.5325	Increased	Upregulated lsDEGs
chr14	121731685	121732357	TSS-distal	Dock9	148.588	241.545	164.844	213.967	Increased	Upregulated lsDEGs
chr3	88454843	88455530	TSS-distal	Sema4a	103.256	101.584	31.9622	136.628	Unchanged	Upregulated lsDEGs
chr13	69493112	69493520	TSS-distal	Papd7	85.8924	185.037	95.3056	114.914	Increased	Upregulated lsDEGs
chr13	44722018	44722391	TSS-distal	Jarid2	115.615	94.9733	69.492	235.294	Unchanged	Upregulated lsDEGs
chr4	66852027	66852452	TSS-distal	Tlr4	67.0657	73.4272	51.6197	138.498	Increased	Upregulated lsDEGs
chr7	35600844	35601709	TSS-distal	Ankrd27	82.4827	136.882	12.6905	48.4988	Increased	Upregulated lsDEGs
chr17	28180861	28181079	TSS-distal	Zfp523	126.941	123.425	59.3151	228.311	Unchanged	Upregulated lsDEGs
chrX	20521541	20522084	TSS-distal	Jade3	71.6728	70.9743	18.3824	101.103	Unchanged	Upregulated lsDEGs
chr2	135761205	135761679	TSS-distal	Plcb4	64.2105	169.095	39.9789	31.5789	Unchanged	Upregulated lsDEGs
chr11	68443237	68443680	TSS-distal	Pik3r5	73.0405	80	40.518	123.874	Increased	Upregulated lsDEGs
chr8	94191158	94191817	TSS-distal	Mt1	248.03	248.652	183.242	371.212	Increased	Upregulated lsDEGs
chr13	59508647	59509075	TSS-distal	Agtpbp1	120.606	71.0956	72.2145	34.965	Decreased	Upregulated lsDEGs
chr19	46050474	46050793	TSS-distal	Pprc1	120.656	38.625	56.2188	56.25	Unchanged	Upregulated lsDEGs
chr13	59467623	59468413	TSS-distal	Agtpbp1	64.4248	35.1454	29.0645	13.9064	Decreased	Upregulated lsDEGs
chr2	73491924	73492248	TSS-distal	Wipf1	137.815	197.231	67.6615	156.923	Increased	Upregulated lsDEGs
chr19	37550303	37551062	TSS-proximal	Exoc6	129.039	166.645	241.987	394.737	Increased	Upregulated lsDEGs
chr17	46237058	46237750	TSS-distal	Xpo5	47.3593	98.0664	15.8586	25.974	Increased	Upregulated lsDEGs
chr2	71388888	71390298	TSS-proximal	Hat1	295.514	303.487	202.594	350.106	Increased	Upregulated lsDEGs
chr16	31452924	31453328	TSS-distal	Bdh1	102	47.679	32.0741	17.284	Decreased	Upregulated lsDEGs
chr15	64328632	64329191	TSS-distal	Asap1	31.7143	57.9107	17.8571	37.5	Increased	Upregulated lsDEGs
chr15	98880847	98881848	TSS-proximal	Rhebl1	401.497	470.519	425.938	588.822	Increased	Upregulated lsDEGs
chr5	31279340	31279949	TSS-distal	Ift172	59.4918	23.4262	16.3934	13.1148	Decreased	Upregulated lsDEGs
chr11	109479710	109480931	TSS-distal	Arsg	59.3944	91.3175	67.0704	99.8363	Increased	Upregulated lsDEGs
chr4	147868135	147869096	TSS-proximal	Miip	423.815	858.555	754.304	681.913	Unchanged	Upregulated lsDEGs
chrX	159837107	159837993	TSS-distal	Sh3kbp1	152.345	228.546	73.2469	121.759	Increased	Upregulated lsDEGs
chr7	44857973	44858158	TSS-proximal	Pnkp	186.828	348.763	231.075	327.957	Increased	Upregulated lsDEGs
chr14	72684745	72685300	TSS-distal	Fndc3a	79.8561	40.9712	28.759	12.5899	Decreased	Upregulated lsDEGs
chr11	120041678	120042152	TSS-distal	Aatk	145.495	158.526	162.021	328.421	Increased	Upregulated lsDEGs
chr15	77800527	77801140	TSS-distal	Myh9	200.586	166.026	125.342	337.134	Unchanged	Upregulated lsDEGs
chr7	110728960	110729253	TSS-distal	Ampd3	97.1769	51.2245	37.381	3.40136	Decreased	Upregulated lsDEGs
chr17	34938051	34938387	TSS-distal	Neu1	75.6083	100.831	86.0237	178.042	Increased	Upregulated lsDEGs
chr2	25356125	25356778	TSS-proximal	Dpp7	97.4006	85.6116	59.6024	177.37	Unchanged	Upregulated lsDEGs
chr2	104742430	104743481	TSS-proximal	Depdc7	95.4183	100.941	138.717	254.753	Increased	Upregulated lsDEGs
chr5	103725498	103726010	TSS-distal	Aff1	69.2398	29.3567	29.2203	21.4425	Decreased	Upregulated lsDEGs
chr3	95839191	95839806	TSS-distal	Prpf3	38.2305	96.526	11.3636	11.3636	Unchanged	Upregulated lsDEGs
chr3	146421686	146422384	TSS-distal	Ssx2ip	198.283	116.552	92.9471	60.0858	Decreased	Upregulated lsDEGs
chr12	73318221	73318531	TSS-distal	Slc38a6	49.6463	68.2958	19.2926	73.955	Increased	Upregulated lsDEGs
chr14	79301132	79302027	TSS-proximal	Rgcc	255.089	370.19	528.75	722.098	Increased	Upregulated lsDEGs
chr14	31194980	31195468	TSS-distal	Nisch	36.319	86.0736	71.5337	98.1595	Increased	Upregulated lsDEGs
chr18	82469861	82470345	TSS-distal	Mbp	167.959	230.082	100.99	193.814	Increased	Upregulated lsDEGs
chr14	64639458	64640017	TSS-distal	Kif13b	57.9107	67.5714	12.5	69.6429	Increased	Upregulated lsDEGs
chr8	124520420	124521203	TSS-proximal	Cog2	190.089	255.128	280.472	397.959	Increased	Upregulated lsDEGs
chr2	167631749	167632532	TSS-proximal	Ube2v1	341.276	446.212	625.969	883.929	Increased	Upregulated lsDEGs
chrX	13654902	13655750	TSS-distal	Cask	154.617	192.839	88.2921	168.433	Increased	Upregulated lsDEGs
chr3	90253807	90255165	TSS-proximal	Crtc2	266.196	286.402	184.606	305.372	Increased	Upregulated lsDEGs
chr18	73787571	73789055	TSS-distal	Me2	54.5993	97.2458	20.862	33.67	Increased	Upregulated lsDEGs
chr13	112945988	112946207	TSS-distal	Dhx29	86	121.091	99.9545	209.091	Increased	Upregulated lsDEGs
chr5	21479631	21480239	TSS-distal	Fam185a	77.3399	40.5747	44.3186	27.9146	Decreased	Upregulated lsDEGs
chr9	90245261	90245607	TSS-distal	Tbc1d2b	163.545	210.317	149.769	285.303	Increased	Upregulated lsDEGs
chr18	5113482	5113774	TSS-distal	Svil	42.1502	59.3174	20.4778	71.6724	Increased	Upregulated lsDEGs
chr5	139206505	139206856	TSS-distal	Sun1	41.6761	80.0852	42.5852	73.8636	Increased	Upregulated lsDEGs
chr13	63072425	63072674	TSS-distal	2010111I01Rik	115.84	74.12	71.96	12	Decreased	Upregulated lsDEGs
chr12	69680555	69682603	TSS-proximal	Sos2	164.495	180.347	149.268	225.964	Increased	Upregulated lsDEGs
chr4	6225030	6225739	TSS-distal	Ubxn2b	125.07	71.7887	50.6761	26.7606	Decreased	Upregulated lsDEGs
chr16	32456155	32456356	TSS-distal	Pcyt1a	162.475	250.396	9.90099	123.762	Increased	Upregulated lsDEGs
chr1	88276612	88277995	TSS-proximal	Hjurp	951.546	1116.26	960.506	1232.66	Increased	Upregulated lsDEGs
chr8	70897145	70898310	TSS-proximal	Rpl18a	580.78	678.877	474.889	643.225	Increased	Upregulated lsDEGs
chr15	99370192	99370895	TSS-proximal	Fmnl3	299.986	279.176	315.185	573.864	Unchanged	Upregulated lsDEGs
chr6	50416860	50417172	TSS-distal	Osbpl3	59.2013	97.4441	57.476	108.626	Increased	Upregulated lsDEGs
chr14	52008778	52009285	TSS-distal	Zfp219	147.441	200.669	165.276	269.685	Increased	Upregulated lsDEGs
chr2	32693884	32694549	TSS-distal	Fpgs	578.544	625	421.712	672.673	Increased	Upregulated lsDEGs
chr16	3717921	3718343	TSS-proximal	Mefv	40.1655	64.8227	47.2577	89.8345	Increased	Upregulated lsDEGs
chr19	45544673	45545404	TSS-distal	Poll	95.4645	99.1667	86.0246	187.158	Increased	Upregulated lsDEGs
chr15	76476901	76478216	TSS-proximal	Hsf1	198.913	252.333	336.459	474.924	Increased	Upregulated lsDEGs
chr15	86021187	86021642	TSS-distal	Celsr1	98.2237	150.724	6.57895	67.9825	Increased	Upregulated lsDEGs
chr17	15761134	15761521	TSS-distal	Chd1	123.376	44.7938	28.3247	33.5052	Unchanged	Upregulated lsDEGs
chr12	71052623	71053179	TSS-distal	Arid4a	91.4901	187.181	7.18133	26.93	Increased	Upregulated lsDEGs
chr10	81134290	81134679	TSS-proximal	Zbtb7a	361.333	363.359	261.41	535.897	Increased	Upregulated lsDEGs
chr6	29900519	29900872	TSS-distal	Ahcyl2	105.791	42.5424	14.1243	8.47458	Decreased	Upregulated lsDEGs
chr4	140582777	140582992	TSS-distal	Arhgef10l	196.62	246.713	152.685	324.074	Increased	Upregulated lsDEGs
chr16	38760835	38761189	TSS-distal	B4galt4	138.113	20.6761	143.577	132.394	Decreased	Upregulated lsDEGs
chr18	61952689	61953313	TSS-proximal	Sh3tc2	127.248	242.8	71.968	86.4	Increased	Upregulated lsDEGs
chr8	71940411	71941145	TSS-distal	Zfp617	116.082	71.4422	57.1156	28.5714	Decreased	Upregulated lsDEGs
chr3	95356972	95357442	TSS-proximal	Setdb1	279.533	328.747	137.941	299.363	Increased	Upregulated lsDEGs
chr12	70083962	70084706	TSS-distal	Nin	112.98	106.765	81.8389	198.658	Unchanged	Upregulated lsDEGs
chr5	33217767	33218473	TSS-proximal	Spon2	102.659	131.627	29.6888	96.181	Increased	Upregulated lsDEGs
chr13	75794355	75794534	TSS-distal	Ell2	238.111	358.222	227.667	383.333	Increased	Upregulated lsDEGs
chr13	113600635	113601514	TSS-distal	Snx18	92.5682	74.1591	69.2841	186.364	Unchanged	Upregulated lsDEGs
chr17	75623815	75624730	TSS-distal	Fam98a	63.2205	31.6157	18.548	10.917	Decreased	Upregulated lsDEGs
chr3	51209692	51210447	TSS-distal	Ccrn4l	155.767	146.587	186.415	361.111	Unchanged	Upregulated lsDEGs
chr5	134231541	134231766	TSS-proximal	Ncf1	175.973	234.071	128.274	265.487	Increased	Upregulated lsDEGs
chr4	141734630	141735350	TSS-distal	Ddi2	202.954	207.254	135.853	280.166	Increased	Upregulated lsDEGs
chr17	35879386	35880347	TSS-proximal	Dhx16	300.603	339.168	271.175	402.287	Increased	Upregulated lsDEGs
chr5	52794357	52794622	TSS-distal	Zcchc4	31.9173	45	22.5564	71.4286	Increased	Upregulated lsDEGs
chr11	53820712	53821217	TSS-distal	Gm12216	51.1265	54.9407	15.8103	73.1225	Increased	Upregulated lsDEGs
chr10	12951384	12951710	TSS-distal	Stx11	121.621	221.988	85.5963	122.324	Increased	Upregulated lsDEGs
chr2	76690408	76691248	TSS-distal	Plekha3	72.9964	88.157	41.5933	96.3139	Increased	Upregulated lsDEGs
chr3	96065974	96066487	TSS-distal	Vps45	123.93	180.292	40.8366	103.113	Increased	Upregulated lsDEGs
chr8	22485847	22486488	TSS-distal	Slc20a2	94.4237	45.109	21.7913	14.0187	Decreased	Upregulated lsDEGs
chr8	45999504	46000406	TSS-proximal	Ankrd37	410.454	423.333	533.511	829.457	Increased	Upregulated lsDEGs
chr4	24897584	24898441	TSS-proximal	Ndufaf4	157.494	220.513	260.944	362.471	Increased	Upregulated lsDEGs
chr14	75727154	75727620	TSS-distal	Cog3	94.2398	128.994	53.5118	115.632	Increased	Upregulated lsDEGs
chr9	122138763	122139118	TSS-distal	Snrk	79.1573	106.292	42.1067	106.742	Increased	Upregulated lsDEGs
chr16	32608502	32609701	TSS-proximal	Tfrc	307.9	403.825	398.967	495	Increased	Upregulated lsDEGs
chr5	151650546	151651701	TSS-proximal	Rfc3	244.81	183.045	281.869	219.723	Decreased	Upregulated lsDEGs
chr10	81137294	81138045	TSS-proximal	Zbtb7a	966.237	1158.39	1096.53	1398.94	Increased	Upregulated lsDEGs
chr6	115658593	115659416	TSS-distal	Raf1	76.3714	138.701	24.2597	41.2621	Increased	Upregulated lsDEGs
chr12	82208705	82208926	TSS-distal	Sipa1l1	69.5495	90.4505	9.00901	85.5856	Increased	Upregulated lsDEGs
chr8	94178784	94179573	TSS-proximal	Mt1	411.013	511.253	488.367	636.709	Increased	Upregulated lsDEGs
chr5	120102698	120103079	TSS-distal	Rbm19	139.476	161.728	138.665	277.487	Increased	Upregulated lsDEGs
chr8	117559964	117560298	TSS-distal	Plcg2	92.209	33.4328	14.9254	14.9254	Unchanged	Upregulated lsDEGs
chr13	69526154	69527000	TSS-distal	Papd7	28.2645	27.3554	4.72255	40.1417	Unchanged	Upregulated lsDEGs
chr4	154910992	154912061	TSS-distal	Tnfrsf14	165.262	255.131	104.617	131.776	Increased	Upregulated lsDEGs
chr10	12964029	12964878	TSS-proximal	Stx11	117.647	133.553	135.224	234.118	Increased	Upregulated lsDEGs
chr16	22615829	22616130	TSS-distal	Dgkg	150.861	126.589	89.3709	281.457	Unchanged	Upregulated lsDEGs
chr4	62349487	62349749	TSS-distal	Fkbp15	74.8669	98.365	3.80228	79.8479	Increased	Upregulated lsDEGs
chr10	111986267	111986863	TSS-distal	Krr1	62.0771	73.7353	50.2345	110.553	Increased	Upregulated lsDEGs
chr11	100712221	100712741	TSS-proximal	Kat2a	84.4722	98.5797	78.6564	163.148	Increased	Upregulated lsDEGs
chr19	37307301	37308066	TSS-distal	Ide	75.1044	32.2585	10.4439	9.13838	Decreased	Upregulated lsDEGs
chr18	20793913	20794374	TSS-distal	Trappc8	47.6407	51.8182	10.8225	64.9351	Increased	Upregulated lsDEGs
chr5	115333469	115333983	TSS-distal	Gatc	165.67	326.155	87.3398	93.2039	Increased	Upregulated lsDEGs
chr2	30391913	30393098	TSS-proximal	Dolpp1	344.418	409.57	532.622	740.304	Increased	Upregulated lsDEGs
chr9	21105571	21106530	TSS-distal	Tyk2	67.9688	135.948	30.1979	34.375	Increased	Upregulated lsDEGs
chr15	93268155	93268463	TSS-distal	Gxylt1	58.7379	64.9838	22.6537	93.8511	Increased	Upregulated lsDEGs
chr14	25848365	25848702	TSS-distal	Anxa11	23.9941	28.5503	8.87574	47.3373	Increased	Upregulated lsDEGs
chr6	147574635	147575544	TSS-distal	Ccdc91	56.4286	35.6374	41.7363	23.0769	Decreased	Upregulated lsDEGs
chr9	53173373	53173543	TSS-distal	Ddx10	182.865	289.006	29.2398	128.655	Increased	Upregulated lsDEGs
chr11	70562275	70563240	TSS-proximal	Mink1	95.1242	92.3395	115.88	224.638	Unchanged	Upregulated lsDEGs
chr11	4849194	4849937	TSS-proximal	Nf2	721.317	780.04	478.253	748.656	Increased	Upregulated lsDEGs
chr8	4413159	4413676	TSS-distal	Ccl25	86.4672	49.1892	32.7992	11.583	Decreased	Upregulated lsDEGs
chr5	103705957	103706288	TSS-distal	Aff1	151.175	151.205	99.3373	256.024	Increased	Upregulated lsDEGs
chr19	6941126	6942931	TSS-proximal	Gpr137	179.147	219.363	259.563	351.606	Increased	Upregulated lsDEGs
chr8	124247498	124247974	TSS-distal	Galnt2	128.7	57.4843	37.7149	35.6394	Decreased	Upregulated lsDEGs
chr7	111095280	111095500	TSS-distal	Eif4g2	61.1312	82.1267	67.8281	153.846	Increased	Upregulated lsDEGs
chr5	144162290	144162776	TSS-distal	Lmtk2	55.5031	35.6879	32.8337	6.16016	Decreased	Upregulated lsDEGs
chr6	48015862	48016498	TSS-distal	Zfp777	141.224	178.823	262.041	417.582	Increased	Upregulated lsDEGs
chr1	177065642	177066108	TSS-distal	Akt3	49.6146	39.6788	55.6531	14.9893	Decreased	Upregulated lsDEGs
chr17	25913973	25914418	TSS-distal	Rab40c	61.4574	90.0448	6.72646	49.3274	Increased	Upregulated lsDEGs
chr1	170136271	170136954	TSS-distal	Uap1	173.289	120.249	150.512	97.9532	Decreased	Upregulated lsDEGs
chr11	57707334	57707955	TSS-distal	Galnt10	92.492	194.309	43.3923	43.4084	Increased	Upregulated lsDEGs
chr8	46533856	46534348	TSS-distal	Acsl1	85.355	67.3631	75.0101	202.84	Unchanged	Upregulated lsDEGs
chr4	129024739	129025325	TSS-distal	Ak2	220.341	308.501	97.0528	175.468	Increased	Upregulated lsDEGs
chr11	116309677	116310174	TSS-proximal	Exoc7	128.695	212.45	38.1325	78.3133	Increased	Upregulated lsDEGs
chrX	53369474	53371015	TSS-proximal	Mospd1	216.329	274.449	169.825	221.79	Increased	Upregulated lsDEGs
chr19	27416510	27417027	TSS-distal	D19Bwg1357e	55.9073	55.9073	17.3745	79.1506	Unchanged	Upregulated lsDEGs
chr2	173038104	173038720	TSS-distal	Rbm38	493.096	596.402	242.998	410.049	Increased	Upregulated lsDEGs
chr10	80025875	80026193	TSS-distal	Hmha1	90.7837	175.517	62.6646	84.6395	Increased	Upregulated lsDEGs
chr2	126496928	126497378	TSS-distal	Atp8b4	96.7406	117.295	81.9956	166.297	Increased	Upregulated lsDEGs
chr13	51737435	51738439	TSS-distal	Sema4d	483.662	558.259	276.478	432.836	Increased	Upregulated lsDEGs
chrX	105064184	105065307	TSS-distal	5530601H04Rik	209.528	224.671	107.598	212.633	Increased	Upregulated lsDEGs
chr8	35707626	35708310	TSS-distal	Mfhas1	106.526	152.759	83.1679	132.847	Increased	Upregulated lsDEGs
chr11	78126465	78127102	TSS-distal	Fam222b	68.9812	66.5674	70.5016	159.875	Unchanged	Upregulated lsDEGs
chr6	95169335	95170038	TSS-distal	Kbtbd8	97.0739	42.7841	9.94318	8.52273	Decreased	Upregulated lsDEGs
chr2	25500459	25501249	TSS-proximal	Fbxw5	224.526	242.124	154.159	278.129	Increased	Upregulated lsDEGs
chr13	117036408	117036650	TSS-distal	Parp8	127.119	143.004	82.2634	209.877	Increased	Upregulated lsDEGs
chr7	133052771	133053205	TSS-distal	Ctbp2	165.977	176.644	112.598	252.874	Increased	Upregulated lsDEGs
chr1	37524799	37524972	TSS-distal	Mgat4a	90.977	115.402	40.2299	137.931	Increased	Upregulated lsDEGs
chrX	159909355	159910017	TSS-distal	Sh3kbp1	80.9502	118.808	31.6591	69.3816	Increased	Upregulated lsDEGs
chr16	21778278	21778945	TSS-distal	Ehhadh	34.6856	62.4251	13.4731	26.9461	Increased	Upregulated lsDEGs
chr12	116293054	116293514	TSS-distal	Esyt2	59.4577	72.8633	10.846	62.9067	Increased	Upregulated lsDEGs
chr3	90081337	90081757	TSS-distal	Tpm3	729.976	450.333	325.249	292.162	Decreased	Upregulated lsDEGs
chr2	129633222	129633802	TSS-distal	Sirpa	95.0258	74.4406	46.4544	161.79	Unchanged	Upregulated lsDEGs
chr5	38219795	38221126	TSS-proximal	Lyar	165.218	199.73	238.619	334.835	Increased	Upregulated lsDEGs
chrX	102066110	102066433	TSS-distal	Nhsl2	107.253	123.951	27.7778	120.37	Increased	Upregulated lsDEGs
chr12	3586979	3587502	TSS-distal	Dtnb	92.8435	61.1641	55.3244	22.9008	Decreased	Upregulated lsDEGs
chr4	138261870	138262756	TSS-distal	Kif17	138.422	180.225	216.347	313.416	Increased	Upregulated lsDEGs
chr13	49371233	49371972	TSS-distal	Bicd2	105.392	105.919	64.8378	156.757	Increased	Upregulated lsDEGs
chr5	122965372	122966013	TSS-distal	Kdm2b	112.461	45.7165	37.3676	43.6137	Unchanged	Upregulated lsDEGs
chr11	5033078	5033628	TSS-distal	Ap1b1	53.9564	116.334	56.225	61.706	Increased	Upregulated lsDEGs
chrX	53340389	53340977	TSS-distal	Mospd1	41.2903	20.9847	18.6587	8.48896	Decreased	Upregulated lsDEGs
chr8	13287203	13288523	TSS-proximal	Dcun1d2	286.132	336.73	345.776	461.014	Increased	Upregulated lsDEGs
chr5	128971224	128971780	TSS-distal	Stx2	63.7702	88.7253	30.5027	70.018	Increased	Upregulated lsDEGs
chr10	77643193	77643448	TSS-distal	Ube2g2	82.9297	64.8438	19.5312	140.625	Unchanged	Upregulated lsDEGs
chr4	101159333	101159829	TSS-distal	Jak1	183.34	80.0201	50.2817	58.3501	Unchanged	Upregulated lsDEGs
chr10	45710760	45711123	TSS-distal	Hace1	77.4176	51.978	63.1593	24.7253	Decreased	Upregulated lsDEGs
chr16	85064821	85065196	TSS-distal	App	31.8351	54.4149	15.9574	39.8936	Increased	Upregulated lsDEGs
chr9	72543579	72544150	TSS-distal	Rfx7	135.664	66.8357	40.1923	34.965	Decreased	Upregulated lsDEGs
chr8	70352776	70354306	TSS-proximal	Upf1	112.469	179.824	276.153	357.936	Increased	Upregulated lsDEGs
chr13	24761177	24762256	TSS-proximal	Gmnn	311.37	380.769	351.676	451.852	Increased	Upregulated lsDEGs
chr2	155583938	155584544	TSS-distal	Gss	71.8781	38.1713	18.1054	4.94234	Decreased	Upregulated lsDEGs
chr17	46962098	46962579	TSS-distal	Ubr2	140.975	140.187	45.6224	168.05	Unchanged	Upregulated lsDEGs
chr4	46163978	46164400	TSS-distal	Ncbp1	104.043	29.2199	37.8014	52.0095	Unchanged	Upregulated lsDEGs
chr6	88251905	88252739	TSS-distal	Eefsec	185.88	269.138	152.024	192.814	Increased	Upregulated lsDEGs
chr15	7925392	7925867	TSS-distal	Wdr70	111.933	43.8025	29.3908	35.7143	Unchanged	Upregulated lsDEGs
chr7	45016058	45016521	TSS-proximal	Scaf1	941.918	1164.22	1324.76	1704.74	Increased	Upregulated lsDEGs
chr19	26564623	26565357	TSS-distal	Smarca2	46.2313	23.6463	20.3946	12.2449	Decreased	Upregulated lsDEGs
chr11	43727713	43728230	TSS-distal	Ttc1	206.467	237.799	81.0425	206.564	Increased	Upregulated lsDEGs
chr12	111442167	111443976	TSS-proximal	Tnfaip2	259.807	366.928	205.972	227.624	Increased	Upregulated lsDEGs
chr7	43656176	43656738	TSS-distal	Siglece	46.6252	49.3783	72.7886	15.9858	Unchanged	Upregulated lsDEGs
chr9	65435653	65436418	TSS-proximal	Mtfmt	78.1201	76.1227	118.734	233.681	Unchanged	Upregulated lsDEGs
chr3	95754393	95755155	TSS-proximal	Tars2	281.848	340.079	178.152	280.472	Increased	Upregulated lsDEGs
chr9	75407885	75408125	TSS-proximal	Mapk6	216.266	205.062	157.593	390.041	Unchanged	Upregulated lsDEGs
chr9	78463450	78463800	TSS-distal	Mto1	46.2108	79.2023	31.3105	59.8291	Increased	Upregulated lsDEGs
chr15	64372913	64373619	TSS-distal	Asap1	61.7115	59.5332	9.90099	72.1358	Unchanged	Upregulated lsDEGs
chr7	4509800	4510297	TSS-distal	Tnnt1	175.984	206.245	94.3373	204.819	Increased	Upregulated lsDEGs
chr7	139441745	139442300	TSS-distal	Inpp5a	105.54	68.0576	98.8669	62.9496	Decreased	Upregulated lsDEGs
chr7	66689485	66690368	TSS-proximal	Lins	682.206	840.396	1020.98	1316.74	Increased	Upregulated lsDEGs
chrX	135742346	135743140	TSS-proximal	Armcx5	141.811	182.616	99.3208	162.264	Increased	Upregulated lsDEGs
chr5	33208601	33209181	TSS-distal	Spon2	53.167	107.005	18.9157	25.8176	Increased	Upregulated lsDEGs
chr11	77802195	77803106	TSS-distal	Myo18a	144.781	151.996	154.529	264.254	Increased	Upregulated lsDEGs
chr15	73634884	73635082	TSS-distal	Slc45a4	269.698	269.698	125.578	371.859	Unchanged	Upregulated lsDEGs
chr14	105258280	105259536	TSS-proximal	Ndfip2	152.959	202.745	179.706	228.321	Increased	Upregulated lsDEGs
chr7	122000198	122000841	TSS-distal	Gga2	54.5497	43.7733	40.3571	116.46	Unchanged	Upregulated lsDEGs
chr7	38134495	38134788	TSS-distal	Ccne1	77.483	103.741	34.0136	95.2381	Increased	Upregulated lsDEGs
chr5	113015337	113016277	TSS-proximal	Adrbk2	93.5494	85.356	124.272	241.233	Unchanged	Upregulated lsDEGs
chr7	126482484	126482896	TSS-distal	Tufm	217.821	293.559	280.726	411.622	Increased	Upregulated lsDEGs
chr19	26604555	26605472	TSS-proximal	Smarca2	285.153	364.673	423.54	552.288	Increased	Upregulated lsDEGs
chr5	134918135	134918596	TSS-proximal	Cldn13	125.346	198.074	36.7749	80.0866	Increased	Upregulated lsDEGs
chr7	116294881	116295398	TSS-distal	Plekha7	111.795	48.4556	50.1737	50.1931	Unchanged	Upregulated lsDEGs
chr12	3791439	3792420	TSS-distal	Dtnb	186.354	185.988	173.035	297.352	Unchanged	Upregulated lsDEGs
chr1	151457014	151457571	TSS-distal	Trmt1l	158.441	76.81	77.0251	73.4767	Decreased	Upregulated lsDEGs
chr5	24164732	24165432	TSS-proximal	Nupl2	188.359	175.72	179.658	343.795	Unchanged	Upregulated lsDEGs
chr4	103189040	103189417	TSS-distal	Slc35d1	88.8624	127.698	13.2275	66.1376	Increased	Upregulated lsDEGs
chr12	3780370	3780779	TSS-distal	Dtnb	102.634	128.073	85.3171	165.854	Increased	Upregulated lsDEGs
chr6	50459329	50459604	TSS-distal	Osbpl3	194.457	229.457	115.87	257.246	Increased	Upregulated lsDEGs
chr13	55519516	55519892	TSS-distal	Dok3	60.4244	51.2202	13.2626	92.8382	Unchanged	Upregulated lsDEGs
chr9	108153667	108154080	TSS-distal	Bsn	24.2512	63.43	67.6087	94.2029	Increased	Upregulated lsDEGs
chr8	13005045	13005338	TSS-distal	Mcf2l	80.102	42.0408	67.9932	40.8163	Decreased	Upregulated lsDEGs
chr5	33657423	33658938	TSS-proximal	Tmem129	420.211	489.796	568.978	750	Increased	Upregulated lsDEGs
chr7	139377307	139377791	TSS-distal	Inpp5a	85.9794	109.876	63.8763	125.773	Increased	Upregulated lsDEGs
chr17	24353826	24354444	TSS-proximal	Abca3	134.717	247.641	61.357	72.6979	Increased	Upregulated lsDEGs
chr2	25557340	25558290	TSS-proximal	Edf1	153.049	164.848	205.994	329.127	Increased	Upregulated lsDEGs
chr14	31336213	31337701	TSS-proximal	Capn7	261.363	291.216	371.874	524.513	Increased	Upregulated lsDEGs
chr15	86411487	86411903	TSS-distal	Tbc1d22a	105.54	60.1918	43.1415	21.5827	Decreased	Upregulated lsDEGs
chr7	44887038	44887264	TSS-distal	Med25	90.1322	90.1322	92.467	224.67	Unchanged	Upregulated lsDEGs
chr7	101318908	101319377	TSS-proximal	Stard10	201.255	331.915	93.5745	131.915	Increased	Upregulated lsDEGs
chr9	121458405	121458890	TSS-distal	Trak1	76.2551	47.6749	61.7078	34.9794	Decreased	Upregulated lsDEGs
chr11	95413627	95415235	TSS-proximal	Spop	248.589	227.98	245.991	407.085	Unchanged	Upregulated lsDEGs
chr17	46214606	46215366	TSS-distal	Xpo5	168.436	117.214	139.225	95.9264	Decreased	Upregulated lsDEGs
chr17	33684601	33685937	TSS-proximal	Hnrnpm	227.838	252.992	244.458	345.55	Increased	Upregulated lsDEGs
chr17	73273761	73274291	TSS-distal	Lclat1	191.224	127.985	128.004	80.9793	Decreased	Upregulated lsDEGs
chr9	96636515	96636807	TSS-distal	Rasa2	130.444	152.867	17.0648	122.867	Increased	Upregulated lsDEGs
chr14	64666491	64667490	TSS-distal	Kif13b	169.88	106.57	87.96	68	Decreased	Upregulated lsDEGs
chr12	82168969	82170433	TSS-proximal	Sipa1l1	177.099	200.048	255.843	367.235	Increased	Upregulated lsDEGs
chr10	99632408	99632903	TSS-distal	Csl	128.427	52.1573	16.129	24.1935	Unchanged	Upregulated lsDEGs
chr1	171849489	171850096	TSS-distal	Cd84	155.576	131.464	164.391	343.75	Unchanged	Upregulated lsDEGs
chr11	106704778	106705107	TSS-distal	Pecam1	55	70.2121	63.6061	130.303	Increased	Upregulated lsDEGs
chr1	173322038	173322549	TSS-distal	Ackr1	140.254	288.086	48.8086	44.9219	Unchanged	Upregulated lsDEGs
chr10	24642872	24643403	TSS-distal	Enpp1	18.8722	70.3947	46.9737	41.3534	Unchanged	Upregulated lsDEGs
chr13	89889012	89889468	TSS-distal	Xrcc4	452.823	443.589	332.429	603.939	Unchanged	Upregulated lsDEGs
chr4	149173665	149173947	TSS-distal	Kif1b	132.332	85.9717	17.6678	201.413	Unchanged	Upregulated lsDEGs
chr9	65579923	65581248	TSS-proximal	Plekho2	407.926	459.804	348.997	469.834	Increased	Upregulated lsDEGs
chr1	13649542	13650042	TSS-distal	Lactb2	49.3214	66.2874	21.9361	57.8842	Increased	Upregulated lsDEGs
chr19	6839844	6841447	TSS-proximal	Rps6ka4	56.3217	67.1633	48.6035	83.5411	Increased	Upregulated lsDEGs
chr11	58024697	58024965	TSS-distal	Larp1	140.669	68.8848	55.7249	40.8922	Decreased	Upregulated lsDEGs
chr1	121461752	121462415	TSS-distal	Ccdc93	131.988	68.0422	88.8102	78.3133	Decreased	Upregulated lsDEGs
chr18	62044116	62044403	TSS-distal	Sh3tc2	93.8542	95.2083	27.7778	125	Increased	Upregulated lsDEGs
chr12	51623003	51623319	TSS-distal	Strn3	213.123	112.05	47.2871	28.3912	Decreased	Upregulated lsDEGs
chr9	108560074	108560885	TSS-proximal	Impdh2	565.345	643.867	727.475	977.833	Increased	Upregulated lsDEGs
chr19	5945041	5945348	TSS-distal	Pola2	68.9286	87.7597	25.974	84.4156	Increased	Upregulated lsDEGs
chr8	41043656	41044192	TSS-distal	Mtus1	179.032	208.529	53.9851	162.011	Increased	Upregulated lsDEGs
chr14	26533713	26535296	TSS-proximal	Slmap	224.729	273.75	173.523	229.167	Increased	Upregulated lsDEGs
chr5	72762866	72763628	TSS-distal	Tec	85.0066	40.4849	28.8204	27.5229	Decreased	Upregulated lsDEGs
chr8	13039125	13039374	TSS-proximal	F10	177.6	145.2	91.96	300	Unchanged	Upregulated lsDEGs
chr18	52411563	52411828	TSS-distal	Srfbp1	178.534	84.2105	45.0752	37.594	Decreased	Upregulated lsDEGs
chr8	94551506	94551926	TSS-distal	Cpne2	71.5202	87.1259	59.3587	123.515	Increased	Upregulated lsDEGs
chr11	106216101	106217458	TSS-proximal	Ddx42	636.841	696.34	632.968	843.888	Increased	Upregulated lsDEGs
chr16	20548048	20549043	TSS-proximal	Abcf3	374.066	426.446	415.452	558.233	Increased	Upregulated lsDEGs
chr4	138216136	138217607	TSS-proximal	Hp1bp3	293.764	349.409	455.618	610.054	Increased	Upregulated lsDEGs
chrX	102059531	102059873	TSS-distal	Nhsl2	156.472	192.507	49.5335	148.688	Increased	Upregulated lsDEGs
chr10	30586915	30587502	TSS-distal	Trmt11	117.534	55.1531	11.9048	8.5034	Decreased	Upregulated lsDEGs
chr11	120796017	120796887	TSS-proximal	Dus1l	210.551	270.873	208.852	274.397	Increased	Upregulated lsDEGs
chrX	8073941	8075139	TSS-proximal	Suv39h1	245.371	277.281	357.623	505.421	Increased	Upregulated lsDEGs
chr9	5342961	5343668	TSS-proximal	Casp12	199.04	226.879	138.347	238.701	Increased	Upregulated lsDEGs
chr9	99146920	99147270	TSS-distal	Pik3cb	47.2934	69.3162	51.2536	96.8661	Increased	Upregulated lsDEGs
chr4	109000048	109001091	TSS-proximal	Nrd1	546.216	613.966	534.215	704.023	Increased	Upregulated lsDEGs
chr6	90624557	90625263	TSS-distal	Slc41a3	253.38	334.795	176.719	246.11	Increased	Upregulated lsDEGs
chr13	104014160	104014395	TSS-distal	Nln	104.703	163.602	84.7034	144.068	Increased	Upregulated lsDEGs
chr2	32381485	32382298	TSS-proximal	1110008P14Rik	287.899	320.663	304.521	438.575	Increased	Upregulated lsDEGs
chr10	43856054	43856951	TSS-distal	Qrsl1	189.599	74.3875	52.3163	81.2918	Unchanged	Upregulated lsDEGs
chr17	45953445	45953828	TSS-distal	Vegfa	137.734	80.4427	46.849	20.8333	Decreased	Upregulated lsDEGs
chr10	24718070	24718517	TSS-distal	Enpp1	92.2098	55.1562	31.2277	6.69643	Decreased	Upregulated lsDEGs
chr14	47354145	47354527	TSS-distal	Lgals3	64.517	79.6345	36.5274	91.3838	Increased	Upregulated lsDEGs
chr3	144252962	144253336	TSS-distal	Lmo4	60.7467	73.12	13.3333	66.6667	Increased	Upregulated lsDEGs
chr10	84968940	84969663	TSS-distal	Ric8b	109.848	185.594	23.4669	46.9613	Increased	Upregulated lsDEGs
chr5	34525687	34526637	TSS-proximal	Sh3bp2	286.215	347.56	200.747	281.809	Increased	Upregulated lsDEGs
chr5	103732580	103732937	TSS-distal	Aff1	76.5642	110.028	22.3464	67.0391	Increased	Upregulated lsDEGs
chr15	100468361	100469485	TSS-proximal	Letmd1	127.324	164.747	256.764	364.444	Increased	Upregulated lsDEGs
chr17	46673865	46674698	TSS-proximal	Rrp36	335.168	357.89	252.878	394.484	Increased	Upregulated lsDEGs
chr19	46039489	46040437	TSS-distal	Ldb1	221.317	268.135	209.589	285.564	Increased	Upregulated lsDEGs
chr18	37956092	37956633	TSS-proximal	Rell2	217.97	222.989	143.838	291.513	Increased	Upregulated lsDEGs
chr8	68336404	68336983	TSS-distal	Sh2d4a	83.2069	123.155	29.2931	63.7931	Increased	Upregulated lsDEGs
chr8	85396041	85396841	TSS-distal	Mylk3	131.586	235.73	23.7079	39.9501	Increased	Upregulated lsDEGs
chr6	113654173	113654545	TSS-distal	Irak2	81.7694	95.2279	56.2735	128.686	Increased	Upregulated lsDEGs
chr4	45981105	45981546	TSS-distal	Tdrd7	94.3439	82.9864	33.914	133.484	Unchanged	Upregulated lsDEGs
chr18	56523658	56524057	TSS-distal	Aldh7a1	83.975	122.6	39.975	82.5	Increased	Upregulated lsDEGs
chr1	121497193	121497469	TSS-distal	Ccdc93	79.4585	57.148	61.3357	14.4404	Decreased	Upregulated lsDEGs
chr4	134749348	134749717	TSS-distal	Ldlrap1	164.865	185.757	43.2162	159.459	Increased	Upregulated lsDEGs
chr7	78895542	78896427	TSS-proximal	Aen	279.323	365.214	370.023	457.111	Increased	Upregulated lsDEGs
chr6	83316939	83317917	TSS-proximal	Mthfd2	163.269	194.842	190.919	272.727	Increased	Upregulated lsDEGs
chr2	32658795	32659484	TSS-distal	Eng	151.638	189.71	44.8986	120.29	Increased	Upregulated lsDEGs
chr13	46810179	46810400	TSS-distal	Kif13a	173.919	62.6126	76.5315	85.5856	Unchanged	Upregulated lsDEGs
chr11	106660548	106661070	TSS-distal	Pecam1	132.141	132.161	86.0038	198.853	Increased	Upregulated lsDEGs
chr1	156672830	156673117	TSS-proximal	Tor3a	83.125	105.903	65.9375	138.889	Increased	Upregulated lsDEGs
chr9	107901288	107901797	TSS-distal	Mon1a	90.0784	56.0196	68.5882	43.1373	Decreased	Upregulated lsDEGs
chr17	64621979	64622894	TSS-distal	Man2a1	115.066	57.7511	34.9127	34.9345	Unchanged	Upregulated lsDEGs
chr7	19830521	19831422	TSS-distal	Bcl3	168.647	181.075	205	322.616	Increased	Upregulated lsDEGs
chr17	15778075	15778434	TSS-distal	Chd1	86.8611	56.8333	55.5278	22.2222	Decreased	Upregulated lsDEGs
chr14	65855025	65855772	TSS-distal	Ccdc25	123.356	276.176	54.7861	30.7487	Unchanged	Upregulated lsDEGs
chr11	6402662	6403102	TSS-distal	Zmiz2	106.803	178.617	86.1224	115.646	Increased	Upregulated lsDEGs
chr15	78982499	78984010	TSS-distal	Triobp	227.262	238.776	156.005	248.677	Increased	Upregulated lsDEGs
chr11	70000416	70001045	TSS-proximal	Dvl2	235.333	262.937	291.921	446.032	Increased	Upregulated lsDEGs
chr13	22005747	22006753	TSS-proximal	Prss16	133.803	139.196	127.051	217.478	Increased	Upregulated lsDEGs
chr11	95291918	95292459	TSS-distal	Kat7	89.0406	109.705	57.1587	116.236	Increased	Upregulated lsDEGs
chr11	97141850	97142619	TSS-distal	Tbkbp1	65.1818	68.1948	80.4805	155.844	Increased	Upregulated lsDEGs
chr3	51199153	51199480	TSS-distal	Ccrn4l	208.354	80.061	70.0915	91.4634	Unchanged	Upregulated lsDEGs
chr9	65827631	65828087	TSS-proximal	Zfp609	167.265	207.856	155.274	258.206	Increased	Upregulated lsDEGs
chr7	28049698	28050520	TSS-proximal	Psmc4	415.176	507.643	555.006	709.599	Increased	Upregulated lsDEGs
chr15	100718027	100718295	TSS-distal	Galnt6	81.8216	78.9591	40.855	137.546	Unchanged	Upregulated lsDEGs
chr9	90084740	90085349	TSS-distal	Morf4l1	66.459	36.082	39.3279	27.8689	Decreased	Upregulated lsDEGs
chr12	70119551	70119999	TSS-distal	Nin	189.176	103.207	73.4521	60.1336	Decreased	Upregulated lsDEGs
chr4	41348657	41349254	TSS-proximal	Ubap1	458.395	485.569	264.08	463.211	Increased	Upregulated lsDEGs
chr15	64111253	64111596	TSS-distal	Asap1	159.36	189.709	101.686	209.302	Increased	Upregulated lsDEGs
chr5	135400050	135400870	TSS-distal	Pom121	42.3264	55.4933	20.6943	47.503	Increased	Upregulated lsDEGs
chr2	154656582	154657418	TSS-distal	Chmp4b	408.686	495.46	557.67	720.43	Increased	Upregulated lsDEGs
chr11	72309031	72309297	TSS-distal	Xaf1	109.888	218.39	41.161	52.4345	Increased	Upregulated lsDEGs
chr4	128691062	128692251	TSS-distal	Phc2	158.328	105.782	107.513	87.395	Decreased	Upregulated lsDEGs
chr18	20968208	20969338	TSS-distal	Rnf125	57.3475	68.2847	26.5164	61.8921	Increased	Upregulated lsDEGs
chr15	78978987	78979214	TSS-distal	Triobp	282.807	291.272	232.325	482.456	Increased	Upregulated lsDEGs
chr14	118716807	118717149	TSS-distal	Abcc4	74.2857	29.2711	43.7026	37.9009	Decreased	Upregulated lsDEGs
chr11	76252966	76253632	TSS-distal	Rnmtl1	111.709	41.6792	8.9955	22.4888	Unchanged	Upregulated lsDEGs
chr6	17688624	17689081	TSS-distal	St7	127.293	50.5895	72.0087	76.4192	Unchanged	Upregulated lsDEGs
chr1	87873169	87873539	TSS-distal	Dgkd	61.4016	94.717	24.2588	56.6038	Increased	Upregulated lsDEGs
chr8	41047027	41047345	TSS-distal	Mtus1	24.2006	92.0063	72.069	72.1003	Increased	Upregulated lsDEGs
chr19	5272898	5273759	TSS-proximal	Pacs1	216.334	232.483	424.385	651.972	Increased	Upregulated lsDEGs
chr10	30599903	30601151	TSS-proximal	Trmt11	130.448	148.703	80.024	139.311	Increased	Upregulated lsDEGs
chrX	164424727	164425344	TSS-distal	Piga	69.9676	156.197	42.055	32.3625	Unchanged	Upregulated lsDEGs
chr15	9119981	9120501	TSS-distal	Skp2	69.6545	97.8311	26.8522	63.3397	Increased	Upregulated lsDEGs
chr3	153852153	153852782	TSS-proximal	Asb17os	76.6032	179.587	71.3968	53.9683	Unchanged	Upregulated lsDEGs
chr11	69605458	69606466	TSS-proximal	Atp1b2	267.463	292.369	140.664	249.752	Increased	Upregulated lsDEGs
chr4	8774814	8775275	TSS-distal	Chd7	53.4848	38.4416	28.1169	106.061	Unchanged	Upregulated lsDEGs
chr1	185419812	185420423	TSS-distal	Eprs	30.915	61.1928	13.0719	19.6078	Increased	Upregulated lsDEGs
chr2	34599831	34600423	TSS-distal	Mapkap1	126.307	63.1535	57.3019	53.9629	Decreased	Upregulated lsDEGs
chr14	121829955	121830693	TSS-distal	Dock9	193.302	94.5737	71.6779	79.8376	Unchanged	Upregulated lsDEGs
chr9	72580247	72580823	TSS-distal	Rfx7	145.875	63.5702	71.0225	77.9896	Unchanged	Upregulated lsDEGs
chr2	114117895	114118229	TSS-distal	Aqr	54.1791	26.5075	20.8955	8.95522	Decreased	Upregulated lsDEGs
chr17	46063344	46064028	TSS-distal	Vegfa	109.912	116.117	58.365	138.686	Increased	Upregulated lsDEGs
chr1	43475009	43475395	TSS-distal	Nck2	128.708	232.481	30.9819	51.6796	Increased	Upregulated lsDEGs
chrX	75095332	75096470	TSS-proximal	Dkc1	362.362	495.294	487.024	548.727	Increased	Upregulated lsDEGs
chr1	97718427	97718977	TSS-distal	Ppip5k2	59.5644	72.1779	47.1688	96.1887	Increased	Upregulated lsDEGs
chr15	85902484	85902905	TSS-distal	Celsr1	69.5261	69.5498	23.6967	92.4171	Increased	Upregulated lsDEGs
chr4	136601376	136603129	TSS-proximal	Kdm1a	142.634	161.146	140.753	197.263	Increased	Upregulated lsDEGs
chr11	101763742	101764095	TSS-distal	Dhx8	139.605	100.339	93.1638	39.548	Decreased	Upregulated lsDEGs
chr2	4476824	4477354	TSS-distal	Frmd4a	74.162	34.1808	33.8795	30.1318	Decreased	Upregulated lsDEGs
chr4	132842324	132843605	TSS-proximal	Ppp1r8	218.339	200.296	148.136	275.351	Unchanged	Upregulated lsDEGs
chr12	69724224	69725591	TSS-proximal	Atp5s	296.623	318.67	329.518	459.795	Increased	Upregulated lsDEGs
chr5	112325977	112326710	TSS-proximal	Tfip11	135.708	156.771	164.768	261.58	Increased	Upregulated lsDEGs
chr3	116904151	116904477	TSS-distal	Frrs1	167.645	72.0183	82.5382	85.6269	Unchanged	Upregulated lsDEGs
chr5	21736860	21737898	TSS-proximal	Pmpcb	141.944	158.691	116.4	188.643	Increased	Upregulated lsDEGs
chr9	77528705	77529000	TSS-distal	Lrrc1	153.919	221.757	81.0473	148.649	Increased	Upregulated lsDEGs
chr7	25076846	25077523	TSS-proximal	Zfp574	1100.18	1206.8	1286.98	1710.91	Increased	Upregulated lsDEGs
chr9	77469739	77470409	TSS-distal	Lrrc1	151.326	79.4188	34.2623	29.8063	Decreased	Upregulated lsDEGs
chr8	95852207	95852920	TSS-proximal	Slc38a7	147.087	152.507	111.989	214.286	Increased	Upregulated lsDEGs
chr11	53655063	53655598	TSS-distal	Rad50	220.41	299.683	48.4888	134.328	Increased	Upregulated lsDEGs
chr9	108492081	108492349	TSS-proximal	Usp19	136.357	144.981	130.037	271.375	Increased	Upregulated lsDEGs
chr6	88445785	88446787	TSS-proximal	Eefsec	62.7418	83.1505	109.621	169.492	Increased	Upregulated lsDEGs
chr13	52610455	52610701	TSS-distal	Syk	76.5992	98.502	52.5911	121.457	Increased	Upregulated lsDEGs
chr10	30745468	30745856	TSS-distal	Ncoa7	35.7326	81.3882	15.4242	17.9949	Increased	Upregulated lsDEGs
chr18	38003301	38003537	TSS-distal	Arap3	316.034	164.557	164.473	147.679	Decreased	Upregulated lsDEGs
chr16	22618475	22619031	TSS-distal	Dgkg	176.068	150.431	71.7774	228.007	Unchanged	Upregulated lsDEGs
chr14	60736254	60737162	TSS-distal	Spata13	242.101	223.861	181.43	333.333	Unchanged	Upregulated lsDEGs
chr6	72037617	72037906	TSS-distal	Polr1a	73.2069	77.2414	86.1724	186.207	Increased	Upregulated lsDEGs
chr18	62072713	62073107	TSS-distal	Sh3tc2	49.8481	82.1013	53.1392	83.5443	Increased	Upregulated lsDEGs
chr8	106972584	106973223	TSS-distal	Sntb2	76.0156	39.2188	32.7969	26.5625	Decreased	Upregulated lsDEGs
chr10	122975907	122976669	TSS-distal	Mirlet7i	169.515	69.8427	56.3303	77.3263	Unchanged	Upregulated lsDEGs
chr10	82742467	82742944	TSS-distal	Hcfc2	52.5105	27.4686	20.9205	10.4603	Decreased	Upregulated lsDEGs
chr10	79936703	79937623	TSS-distal	Arid3a	198.697	214.658	261.542	391.965	Increased	Upregulated lsDEGs
chrX	13765772	13766145	TSS-distal	Cask	52.6471	53.6898	64.1444	141.711	Increased	Upregulated lsDEGs
chr9	121477215	121477702	TSS-distal	Trak1	83.873	53.8115	53.2582	28.6885	Decreased	Upregulated lsDEGs
chr6	143099288	143100484	TSS-proximal	C2cd5	256.424	344.194	401.637	486.216	Increased	Upregulated lsDEGs
chr5	21030114	21030698	TSS-distal	Ptpn12	133.983	71.9487	97.3846	83.7607	Decreased	Upregulated lsDEGs
chrX	74281350	74283103	TSS-proximal	Taz	157.166	181.174	149.299	202.395	Increased	Upregulated lsDEGs
chrX	152336507	152337120	TSS-distal	Tspyl2	509.332	650.879	517.655	618.893	Increased	Upregulated lsDEGs
chr2	60739190	60740063	TSS-distal	Rbms1	77.746	65.8238	22.8719	97.254	Unchanged	Upregulated lsDEGs
chr11	62223458	62224400	TSS-distal	Specc1	68.7805	63.8812	40.2757	102.863	Unchanged	Upregulated lsDEGs
chr7	127243712	127244893	TSS-proximal	Zfp771	202.843	218.545	279.052	406.937	Increased	Upregulated lsDEGs
chr8	70544216	70544656	TSS-distal	Ell	119.932	131.338	111.066	215.42	Increased	Upregulated lsDEGs
chr19	5660788	5661524	TSS-proximal	Sipa1	124.681	80.1628	154.6	113.976	Decreased	Upregulated lsDEGs
chr2	167675051	167675710	TSS-distal	Tmem189	144.485	77.8182	40.8939	34.8485	Decreased	Upregulated lsDEGs
chr7	19029276	19029704	TSS-distal	Sympk	107.995	135.921	83.8695	153.846	Increased	Upregulated lsDEGs
chr1	189972911	189973664	TSS-distal	Smyd2	185.875	110.106	70.252	55.7029	Decreased	Upregulated lsDEGs
chr2	168923752	168923983	TSS-distal	Zfp64	128.147	46.5948	17.2414	25.8621	Unchanged	Upregulated lsDEGs
chr10	59885414	59885866	TSS-distal	Dnajb12	74.1501	44.3267	48.543	28.6976	Decreased	Upregulated lsDEGs
chr6	29697631	29697980	TSS-distal	Tspan33	622.143	900.229	159.914	288.571	Increased	Upregulated lsDEGs
chr8	94183070	94183607	TSS-distal	Mt1	243.996	319.387	336.264	451.673	Increased	Upregulated lsDEGs
chr14	47359564	47360011	TSS-distal	Lgals3	64.6429	32.7455	20.0893	11.1607	Decreased	Upregulated lsDEGs
chr5	136083608	136084548	TSS-proximal	Rasa4	159.192	183.422	212.434	310.308	Increased	Upregulated lsDEGs
chr2	167043186	167043926	TSS-distal	Znfx1	321.471	507.018	206.37	210.526	Increased	Upregulated lsDEGs
chrX	150636441	150636910	TSS-distal	Pfkfb1	65.7234	170.064	38.2766	17.0213	Unchanged	Upregulated lsDEGs
chr7	110259732	110260545	TSS-distal	Swap70	76.8428	42.2236	38.059	30.7125	Decreased	Upregulated lsDEGs
chr11	57685886	57686718	TSS-distal	Galnt10	145.066	84.3697	73.1933	62.425	Decreased	Upregulated lsDEGs
chr7	45567900	45569015	TSS-proximal	Bcat2	344.229	395.815	144.194	256.272	Increased	Upregulated lsDEGs
chr4	131837711	131838591	TSS-proximal	Ptpru	80.6356	94.2338	144.086	233.825	Increased	Upregulated lsDEGs
chr8	84893546	84894230	TSS-proximal	Gcdh	414.263	461.095	272.861	418.978	Increased	Upregulated lsDEGs
chr4	135985204	135985569	TSS-proximal	Pithd1	179.317	251.093	65.5464	136.612	Increased	Upregulated lsDEGs
chr11	30158177	30158468	TSS-distal	Sptbn1	107.089	60.8219	58.1849	34.2466	Decreased	Upregulated lsDEGs
chr8	84687470	84688130	TSS-proximal	Nacc1	154.206	206.793	225.31	310.136	Increased	Upregulated lsDEGs
chrX	159645059	159645830	TSS-distal	Sh3kbp1	65.5181	31.5155	14.2358	12.9534	Decreased	Upregulated lsDEGs
chr2	180726608	180727130	TSS-proximal	Slc17a9	155.755	155.774	89.8279	208.413	Increased	Upregulated lsDEGs
chr5	34542992	34543719	TSS-distal	Sh3bp2	75.8379	76.9093	71.3874	144.231	Increased	Upregulated lsDEGs
chr1	156931549	156931774	TSS-distal	Ralgps2	63.2301	81.9912	22.1239	79.646	Increased	Upregulated lsDEGs
chr8	4324536	4325710	TSS-proximal	Ccl25	300.655	347.685	533.353	736.17	Increased	Upregulated lsDEGs
chr1	80340141	80341427	TSS-proximal	Cul3	450.583	492.642	488.493	648.796	Increased	Upregulated lsDEGs
chr19	45782635	45782920	TSS-proximal	Mgea5	122.832	125.559	160.769	318.182	Increased	Upregulated lsDEGs
chr2	135873645	135874284	TSS-distal	Plcb4	53.0938	34.3906	26.5469	9.375	Decreased	Upregulated lsDEGs
chr17	22314655	22315250	TSS-distal	Zfp944	130.201	178.809	60.3691	110.738	Increased	Upregulated lsDEGs
chr5	122233838	122234058	TSS-distal	Hvcn1	174.706	97.8281	54.2534	303.167	Unchanged	Upregulated lsDEGs
chr19	7308147	7308748	TSS-distal	Mark2	96.196	166.761	46.495	59.8007	Increased	Upregulated lsDEGs
chr5	125433525	125434635	TSS-proximal	Dhx37	326.31	376.049	282.484	374.437	Increased	Upregulated lsDEGs
chr18	77794254	77794992	TSS-proximal	Pstpip2	50.6766	49.6346	100.081	47.3613	Decreased	Upregulated lsDEGs
chr4	83409884	83410295	TSS-distal	Snapc3	84.3447	38.4223	19.4175	16.9903	Decreased	Upregulated lsDEGs
chr16	29658999	29659408	TSS-distal	Opa1	83.8049	144.098	31.6829	51.2195	Increased	Upregulated lsDEGs
chr17	25867621	25869048	TSS-proximal	Fam195a	98.9566	115.189	83.9916	128.852	Increased	Upregulated lsDEGs
chr6	48085841	48087141	TSS-proximal	Zfp746	191.115	255.242	457.879	617.218	Increased	Upregulated lsDEGs
chr16	59471511	59472450	TSS-proximal	Mina	198.383	229.213	270.074	378.723	Increased	Upregulated lsDEGs
chrX	48439028	48439566	TSS-distal	Elf4	113.173	165.492	83.4508	124.304	Increased	Upregulated lsDEGs
chr14	47366727	47367283	TSS-proximal	Lgals3	68.6176	92.8905	30.5027	66.4273	Increased	Upregulated lsDEGs
chr1	190841198	190841577	TSS-distal	Rps6kc1	140.211	70.1053	28.9211	23.6842	Decreased	Upregulated lsDEGs
chr7	78940824	78941628	TSS-distal	Isg20	108.87	204.335	58.3602	55.9006	Unchanged	Upregulated lsDEGs
chr11	76033479	76034287	TSS-distal	Fam101b	44.3881	52.0272	60.5439	108.776	Increased	Upregulated lsDEGs
chr19	12500933	12502451	TSS-proximal	Dtx4	145.642	169.803	275.701	390.388	Increased	Upregulated lsDEGs
chr19	40588135	40589008	TSS-proximal	Aldh18a1	261.076	326.487	413.982	541.19	Increased	Upregulated lsDEGs
chr16	16146262	16147174	TSS-proximal	Spidr	317.579	376.407	226.616	313.253	Increased	Upregulated lsDEGs
chr9	57770970	57771160	TSS-distal	Clk3	119.267	240.576	73.2461	83.7696	Increased	Upregulated lsDEGs
chr1	185376407	185376724	TSS-distal	Eprs	106.855	59.4969	47.1384	28.3019	Decreased	Upregulated lsDEGs
chr5	117158626	117159045	TSS-distal	Taok3	108.476	91.9286	78.5238	200	Unchanged	Upregulated lsDEGs
chr10	88345977	88347018	TSS-distal	Dram1	49.6545	35.5758	30.691	13.4357	Decreased	Upregulated lsDEGs
chr5	124031706	124032551	TSS-proximal	Vps37b	100.402	90.8274	105.154	206.856	Unchanged	Upregulated lsDEGs
chr8	106603149	106603691	TSS-proximal	Cdh1	67.5506	22.7624	33.1308	38.674	Unchanged	Upregulated lsDEGs
chr8	121107916	121108699	TSS-proximal	Mthfsd	174.821	238.865	263.903	338.01	Increased	Upregulated lsDEGs
chr8	71988265	71988902	TSS-distal	Cyp4f18	54.4671	59.3103	21.9279	65.8307	Increased	Upregulated lsDEGs
chr17	33890424	33891050	TSS-proximal	Kifc1	578.198	686.045	1048.92	1417.86	Increased	Upregulated lsDEGs
chr7	80765967	80766403	TSS-distal	Iqgap1	53.8902	11.4874	20.595	29.7483	Unchanged	Upregulated lsDEGs
chr17	81032847	81033289	TSS-distal	Thumpd2	128.104	71.4673	60.9255	47.4041	Decreased	Upregulated lsDEGs
chr5	144182468	144183022	TSS-distal	Lmtk2	77.2252	38.955	34.2162	28.8288	Decreased	Upregulated lsDEGs
chr17	48247332	48247926	TSS-proximal	Trem3	115.496	107.076	109.193	225.21	Unchanged	Upregulated lsDEGs
chr15	78520259	78520583	TSS-distal	C1qtnf6	68.8923	21.3846	43.0462	43.0769	Unchanged	Upregulated lsDEGs
chr2	130283827	130284883	TSS-proximal	Idh3b	94.9669	138.448	71.8638	95.5535	Increased	Upregulated lsDEGs
chr4	8803191	8803453	TSS-distal	Chd7	71.9392	89.5437	34.2205	95.057	Increased	Upregulated lsDEGs
chr11	69609199	69609745	TSS-distal	Atp1b2	178.574	231.536	58.4644	133.455	Increased	Upregulated lsDEGs
chr2	25271730	25272882	TSS-proximal	Ssna1	154.701	190.217	288.664	398.959	Increased	Upregulated lsDEGs
chr15	100732539	100733112	TSS-distal	Galnt6	311.429	191.045	296.028	266.551	Decreased	Upregulated lsDEGs
chr4	117019092	117019969	TSS-proximal	Eif2b3	219.863	237.039	182.141	283.599	Increased	Upregulated lsDEGs
chr5	135669592	135670118	TSS-proximal	Por	79.1271	113.567	73.9658	113.852	Increased	Upregulated lsDEGs
chr7	80342959	80343446	TSS-proximal	Hddc3	268.197	284.857	86.0246	241.803	Increased	Upregulated lsDEGs
chr4	137844738	137845108	TSS-distal	Ece1	68.6792	93.6658	40.4043	83.558	Increased	Upregulated lsDEGs
chr2	180133762	180134261	TSS-distal	Osbpl2	57.92	98.08	21.98	38	Increased	Upregulated lsDEGs
chr15	99834825	99835909	TSS-distal	Lima1	34.5161	24.553	26.7189	12.9032	Decreased	Upregulated lsDEGs
chr9	87097954	87098406	TSS-distal	Cyb5r4	98.0132	41.766	28.6755	33.1126	Unchanged	Upregulated lsDEGs
chr5	30637969	30638490	TSS-distal	Slc35f6	156.054	153.87	99.5594	220.307	Unchanged	Upregulated lsDEGs
chr2	130932946	130933183	TSS-distal	Atrn	144.37	123.319	75.5882	235.294	Unchanged	Upregulated lsDEGs
chr11	100939240	100940156	TSS-proximal	Stat3	923.326	1036.28	1019.13	1293.35	Increased	Upregulated lsDEGs
chr13	52600218	52600582	TSS-distal	Syk	60.3014	59.2329	46.5479	117.808	Unchanged	Upregulated lsDEGs
chr19	46518428	46518698	TSS-distal	Trim8	112.546	84.059	143.838	77.4908	Decreased	Upregulated lsDEGs
chr18	76948735	76949233	TSS-distal	Hdhd2	206.573	239.88	126.192	232.465	Increased	Upregulated lsDEGs
chr10	71369381	71369869	TSS-distal	Ipmk	206.851	208.466	136.953	280.164	Increased	Upregulated lsDEGs
chr11	77822736	77823082	TSS-distal	Myo18a	65.6484	106.83	31.6715	57.6369	Increased	Upregulated lsDEGs
chr6	127529281	127530551	TSS-distal	Parp11	148.238	158.891	90.4327	158.93	Increased	Upregulated lsDEGs
chr18	62977551	62978495	TSS-proximal	Napg	241.46	308.085	176.635	230.688	Increased	Upregulated lsDEGs
chr9	31151049	31151832	TSS-distal	Aplp2	62.5383	43.8393	28.0485	6.37755	Decreased	Upregulated lsDEGs
chr9	92253674	92254140	TSS-distal	Plscr1	129.807	180.257	51.3704	102.784	Increased	Upregulated lsDEGs
chr12	40154203	40154689	TSS-distal	Scin	61.0472	84.846	14.3737	47.2279	Increased	Upregulated lsDEGs
chr2	71499799	71500177	TSS-distal	Metap1d	79.4459	90.686	73.8522	147.757	Increased	Upregulated lsDEGs
chr2	173019359	173020212	TSS-proximal	Rbm38	273.97	301.581	253.97	364.169	Increased	Upregulated lsDEGs
chr1	91023889	91024702	TSS-distal	Lrrfip1	204.423	93.9189	65.0737	87.2236	Unchanged	Upregulated lsDEGs
chr12	70102368	70102791	TSS-distal	Nin	92.8774	151.179	242.807	358.491	Increased	Upregulated lsDEGs
chr11	98754606	98755113	TSS-distal	Thra	167.953	237.913	112.146	165.354	Increased	Upregulated lsDEGs
chr13	69506299	69506921	TSS-distal	Papd7	271.445	467.945	136.372	128.411	Unchanged	Upregulated lsDEGs
chr16	89773902	89774761	TSS-distal	Tiam1	269.36	184.081	111.57	79.0698	Decreased	Upregulated lsDEGs
chr1	80324255	80324826	TSS-distal	Cul3	62.0979	67.5	6.99301	57.6923	Increased	Upregulated lsDEGs
chr11	53794709	53795732	TSS-distal	Gm12216	252.617	226.621	221.572	381.836	Unchanged	Upregulated lsDEGs
chr6	116228718	116229420	TSS-distal	Fam21	136.757	90.6259	73.926	48.3642	Decreased	Upregulated lsDEGs
chr6	122595731	122596231	TSS-distal	Apobec1	99.4212	42.3952	45.8882	49.9002	Unchanged	Upregulated lsDEGs
chr19	57411447	57412440	TSS-distal	Fam160b1	89.336	60.2113	40.2213	21.1268	Decreased	Upregulated lsDEGs
chr5	76990631	76991313	TSS-distal	Srp72	85.9151	157.16	26.3397	32.2108	Increased	Upregulated lsDEGs
chr4	101162161	101162388	TSS-distal	Jak1	40.6579	60.9649	39.4737	83.3333	Increased	Upregulated lsDEGs
chr11	50161341	50162028	TSS-distal	Tbc1d9b	66.2209	68.4738	55.2035	114.826	Increased	Upregulated lsDEGs
chr13	113595899	113596278	TSS-distal	Snx18	70.1053	54.8684	94.6842	47.3684	Decreased	Upregulated lsDEGs
chr17	15677949	15678543	TSS-distal	Chd1	60.9916	64.8908	31.916	82.3529	Increased	Upregulated lsDEGs
chr5	120812086	120813062	TSS-proximal	Oas1b	100.768	109.867	30.696	91.0952	Increased	Upregulated lsDEGs
chr11	30129319	30129829	TSS-distal	Sptbn1	62.7202	30.2348	17.6125	13.6986	Decreased	Upregulated lsDEGs
chr3	89132383	89132739	TSS-distal	Pklr	586.162	856.611	279.972	352.941	Increased	Upregulated lsDEGs
chr12	26524785	26525592	TSS-distal	Cmpk2	43.4777	31.0644	39.5792	21.0396	Decreased	Upregulated lsDEGs
chr3	51197098	51197638	TSS-distal	Ccrn4l	83.4935	72.0887	16.6359	97.9667	Unchanged	Upregulated lsDEGs
chr5	33273547	33275478	TSS-proximal	Ctbp1	260.59	304.788	331.615	416.667	Increased	Upregulated lsDEGs
chr5	111392712	111393006	TSS-distal	Pitpnb	49.7288	78.5424	44.0339	77.9661	Increased	Upregulated lsDEGs
chr19	60811159	60812368	TSS-proximal	Fam45a	234.207	271.884	157.777	225.62	Increased	Upregulated lsDEGs
chr8	69832132	69833385	TSS-proximal	Pbx4	291.563	369.506	278.174	325.359	Increased	Upregulated lsDEGs
chr6	120538974	120539469	TSS-distal	Cecr5	100.423	127.681	40.3024	92.7419	Increased	Upregulated lsDEGs
chr1	131679691	131680196	TSS-distal	Ctse	80.8893	36.6206	33.5771	33.5968	Unchanged	Upregulated lsDEGs
chr19	26645992	26646621	TSS-distal	Smarca2	203.46	114.619	182.444	165.079	Decreased	Upregulated lsDEGs
chr9	108163565	108164379	TSS-distal	Bsn	88.589	51.1656	25.7546	17.1779	Decreased	Upregulated lsDEGs
chr13	113589340	113590089	TSS-distal	Snx18	33.9733	45.8267	42.64	72	Increased	Upregulated lsDEGs
chr4	126256222	126256796	TSS-proximal	Map7d1	246.417	272.643	391.113	582.609	Increased	Upregulated lsDEGs
chr12	26771109	26771515	TSS-distal	Cmpk2	79.6806	54.0786	34.3735	2.457	Decreased	Upregulated lsDEGs
chrX	48435429	48436230	TSS-distal	Elf4	222.893	292.244	118.392	174.564	Increased	Upregulated lsDEGs
chr17	46817678	46818307	TSS-distal	Gltscr1l	145.238	261.714	65.0476	66.6667	Increased	Upregulated lsDEGs
chr16	18082298	18082578	TSS-distal	Prodh	72.8114	60.4626	53.3452	153.025	Unchanged	Upregulated lsDEGs
chrX	168639503	168640321	TSS-distal	Msl3	135.299	194.249	21.9658	64.7131	Increased	Upregulated lsDEGs
chr10	80928562	80930462	TSS-proximal	Gadd45b	227.875	243.945	263.414	358.759	Increased	Upregulated lsDEGs
chr16	93831797	93833222	TSS-proximal	Morc3	280.491	296.501	379.895	530.856	Increased	Upregulated lsDEGs
chr8	26157691	26159266	TSS-proximal	Thap1	321.656	341.294	459.797	637.056	Increased	Upregulated lsDEGs
chr1	171287530	171288303	TSS-proximal	Usp21	279.341	301.318	250.517	370.801	Increased	Upregulated lsDEGs
chr11	4593535	4595345	TSS-proximal	Mtmr3	179.078	188.907	175.505	249.034	Increased	Upregulated lsDEGs
chr19	37523437	37524118	TSS-distal	Exoc6	148.886	220.806	80.6012	112.903	Increased	Upregulated lsDEGs
chr4	132074871	132075649	TSS-proximal	Epb4.1	552.619	657.754	755.725	949.936	Increased	Upregulated lsDEGs
chr2	135926876	135927282	TSS-distal	Plcb4	98.6486	49.3366	29.4595	24.57	Decreased	Upregulated lsDEGs
chr4	132796043	132796845	TSS-proximal	Themis2	97.1233	105.791	51.0336	112.08	Increased	Upregulated lsDEGs
chr9	61627726	61628362	TSS-distal	Tle3	72.7316	30.9105	17.2527	21.978	Unchanged	Upregulated lsDEGs
chr5	35142863	35143226	TSS-distal	Lrpap1	134.698	59.3956	52.1703	57.6923	Unchanged	Upregulated lsDEGs
chr9	21237535	21237969	TSS-proximal	Keap1	123.379	142.92	55.1494	131.034	Increased	Upregulated lsDEGs
chr15	25573129	25573469	TSS-distal	Myo10	126.804	45.3079	49.824	64.5161	Unchanged	Upregulated lsDEGs
chr14	118662640	118663374	TSS-distal	Abcc4	142.884	159.184	106.068	185.034	Increased	Upregulated lsDEGs
chr9	43227616	43227996	TSS-distal	Oaf	139.843	138.845	86.5617	202.1	Unchanged	Upregulated lsDEGs
chr7	28596773	28597082	TSS-proximal	Pak4	129.516	176.871	35.4516	96.7742	Increased	Upregulated lsDEGs
chr4	63368575	63369075	TSS-distal	Akna	100.18	153.373	107.725	145.709	Increased	Upregulated lsDEGs
chr9	21424468	21425375	TSS-proximal	Dnm2	594.438	640.011	414.989	594.714	Increased	Upregulated lsDEGs
chr11	76027339	76028088	TSS-proximal	Fam101b	54.5733	82.8933	127.933	190.667	Increased	Upregulated lsDEGs
chrX	102090713	102090959	TSS-distal	Nhsl2	110.972	128.178	4.04858	97.166	Increased	Upregulated lsDEGs
chr10	62293843	62294270	TSS-distal	Hk1	46.9159	82.1028	23.3645	37.3832	Increased	Upregulated lsDEGs
chrX	101907209	101907584	TSS-distal	Nhsl2	81.117	89.3351	21.2766	85.1064	Increased	Upregulated lsDEGs
chr9	106242755	106243446	TSS-distal	Alas1	45.1879	58.0347	62.1098	104.046	Increased	Upregulated lsDEGs
chr5	120466857	120467385	TSS-distal	Sdsl	93.4216	162.042	51.0208	62.3819	Increased	Upregulated lsDEGs
chr18	5133817	5134633	TSS-distal	Svil	191.383	230.636	270.367	369.645	Increased	Upregulated lsDEGs
chr18	52465278	52466229	TSS-proximal	Srfbp1	169.517	199.958	249.874	346.639	Increased	Upregulated lsDEGs
chr5	103765964	103766528	TSS-distal	Aff1	123.009	215.274	40.6903	51.3274	Increased	Upregulated lsDEGs
chr11	121353417	121354963	TSS-proximal	Wdr45b	185.928	185.449	335.32	502.909	Unchanged	Upregulated lsDEGs
chr11	78261256	78262251	TSS-proximal	2610507B11Rik	230.251	274.478	496.737	692.771	Increased	Upregulated lsDEGs
chr11	106105912	106106716	TSS-distal	Map3k3	106.957	55.1553	59.6025	58.3851	Decreased	Upregulated lsDEGs
chr9	75400658	75401233	TSS-distal	Mapk6	48.9236	85.1389	20.816	31.25	Increased	Upregulated lsDEGs
chr11	78343224	78343784	TSS-proximal	Unc119	92.9055	111.497	142.531	233.512	Increased	Upregulated lsDEGs
chr4	124850205	124851567	TSS-proximal	1110065P20Rik	139.362	160.91	293.324	419.663	Increased	Upregulated lsDEGs
chr5	143234795	143235919	TSS-proximal	Zfp12	183.262	196.667	180.356	264.889	Increased	Upregulated lsDEGs
chr11	65739860	65741061	TSS-distal	Map2k4	85.7571	97.6539	46.5641	90.6822	Increased	Upregulated lsDEGs
chr11	53769507	53770786	TSS-proximal	Irf1	215.969	190.648	274.867	446.094	Unchanged	Upregulated lsDEGs
chr13	19828086	19828437	TSS-distal	Gpr141	222.67	257.784	113.58	235.795	Increased	Upregulated lsDEGs
chr16	33751240	33752098	TSS-distal	Heg1	440.023	485.017	699.302	960.419	Increased	Upregulated lsDEGs
chr14	79313182	79313979	TSS-distal	Rgcc	81.7669	126.779	32.5689	51.3784	Increased	Upregulated lsDEGs
chr5	30125669	30125988	TSS-distal	Hadha	114.625	148.406	46.8438	109.375	Increased	Upregulated lsDEGs
chr1	151802771	151803093	TSS-distal	Edem3	88.452	38.2663	12.3839	12.3839	Unchanged	Upregulated lsDEGs
chr1	133145826	133146587	TSS-distal	Ppp1r15b	87.1522	63.8451	47.2178	19.685	Decreased	Upregulated lsDEGs
chr5	29845114	29845479	TSS-distal	Dnajb6	60.1366	63.306	46.4208	109.29	Increased	Upregulated lsDEGs
chr9	21539605	21540441	TSS-distal	AB124611	56.2724	92.724	28.6619	39.4265	Increased	Upregulated lsDEGs
chr11	17180733	17181202	TSS-proximal	Wdr92	66.5319	58.3404	51.0426	127.66	Unchanged	Upregulated lsDEGs
chr6	71990509	71990940	TSS-distal	Polr1a	63.4491	46.4815	50.9028	20.8333	Decreased	Upregulated lsDEGs
chr16	43908878	43909218	TSS-distal	Qtrtd1	120.029	56.6276	8.79765	2.93255	Decreased	Upregulated lsDEGs
chr19	57360363	57361850	TSS-proximal	Fam160b1	240.007	262.09	341.902	467.742	Increased	Upregulated lsDEGs
chr15	76069192	76070263	TSS-proximal	Scrib	248.144	275.914	258.265	351.679	Increased	Upregulated lsDEGs
chr5	122157768	122158566	TSS-proximal	Ppp1cc	257.547	306.871	415.319	559.449	Increased	Upregulated lsDEGs
chr12	102517508	102518069	TSS-distal	Golga5	87.9359	49.4662	30.2313	21.3523	Decreased	Upregulated lsDEGs
chr11	75486352	75487262	TSS-proximal	Prpf8	362.349	370.022	342.305	499.451	Increased	Upregulated lsDEGs
chr13	47105040	47106844	TSS-proximal	Dek	138.82	157.662	151.723	203.324	Increased	Upregulated lsDEGs
chr15	67733035	67733433	TSS-distal	Zfat	134.511	81.2782	55.1128	35.0877	Decreased	Upregulated lsDEGs
chr10	45048215	45048909	TSS-distal	Prep	61.1079	82.2302	33.0791	61.8705	Increased	Upregulated lsDEGs
chr1	173329185	173329637	TSS-distal	Ackr1	304.26	221.611	119.139	39.7351	Decreased	Upregulated lsDEGs
chr5	144165570	144166288	TSS-distal	Lmtk2	54.7705	30.612	22.2392	15.299	Decreased	Upregulated lsDEGs
chr8	46470473	46471956	TSS-proximal	Acsl1	530.735	662.716	717.972	837.601	Increased	Upregulated lsDEGs
chr8	109778291	109779553	TSS-proximal	Ap1g1	256.168	286.16	352.162	473.476	Increased	Upregulated lsDEGs
chr17	24141268	24142118	TSS-distal	Pdpk1	228.202	292.209	414.595	540.541	Increased	Upregulated lsDEGs
chrX	73966117	73968021	TSS-proximal	Hcfc1	297.318	317.213	312.703	416.798	Increased	Upregulated lsDEGs
chr16	38729553	38730246	TSS-distal	B4galt4	137.968	77.8963	43.2133	37.464	Decreased	Upregulated lsDEGs
chr10	30632717	30633235	TSS-distal	Ncoa7	102.659	188.979	36.5896	40.4624	Increased	Upregulated lsDEGs
chr11	100879291	100880050	TSS-distal	Stat5a	193.553	283.5	113.105	140.789	Increased	Upregulated lsDEGs
chr2	18872708	18873296	TSS-distal	Pip4k2a	117.334	87.1986	76.3667	39.0492	Decreased	Upregulated lsDEGs
chr16	20535048	20535964	TSS-proximal	Ap2m1	594.493	615.202	565.692	781.897	Increased	Upregulated lsDEGs
chr9	69987697	69988059	TSS-proximal	Bnip2	239.311	119.146	55.0689	63.3609	Unchanged	Upregulated lsDEGs
chr14	30577486	30578095	TSS-distal	Tkt	127.852	131.033	65.541	152.459	Increased	Upregulated lsDEGs
chr9	44194090	44194681	TSS-distal	Cbl	64.5608	73.6993	27.0101	70.9459	Increased	Upregulated lsDEGs
chr4	137853781	137854491	TSS-distal	Ece1	44.5288	44.5288	54.8242	108.298	Unchanged	Upregulated lsDEGs
chr9	66157897	66159297	TSS-proximal	Dapk2	85.7031	92.8837	95.596	149.179	Increased	Upregulated lsDEGs
chr8	117287791	117288651	TSS-distal	Cmip	103.136	65.9233	113.763	88.2695	Decreased	Upregulated lsDEGs
chr8	46651638	46652378	TSS-distal	Casp3	40.1215	69.3117	24.278	32.3887	Increased	Upregulated lsDEGs
chr8	12896495	12896919	TSS-distal	Mcf2l	60.8706	93.5765	44.6824	70.5882	Increased	Upregulated lsDEGs
chr1	87626392	87626755	TSS-distal	Inpp5d	361.703	382.94	395.412	620.879	Increased	Upregulated lsDEGs
chr2	109296225	109296721	TSS-distal	Kif18a	52.0523	100.221	18.1087	22.1328	Increased	Upregulated lsDEGs
chr3	88913494	88914494	TSS-proximal	Msto1	247.622	261.149	225.664	329.67	Increased	Upregulated lsDEGs
chr7	44892201	44892858	TSS-proximal	Med25	208.298	191.307	92.6596	232.523	Unchanged	Upregulated lsDEGs
chr2	164070492	164071525	TSS-proximal	Tomm34	271.828	252.07	313.191	491.296	Unchanged	Upregulated lsDEGs
chr8	85380520	85381366	TSS-distal	Mylk3	402.043	509.221	149.87	238.489	Increased	Upregulated lsDEGs
chr2	29604059	29604263	TSS-distal	Rapgef1	43.3171	52.7317	29.2683	82.9268	Increased	Upregulated lsDEGs
chr14	20911665	20912303	TSS-distal	Vcl	151.659	212.707	46.9327	92.3318	Increased	Upregulated lsDEGs
chr5	145166413	145167458	TSS-proximal	Ptcd1	367.266	399.054	414.704	555.449	Increased	Upregulated lsDEGs
chr13	32827758	32828354	TSS-distal	Wrnip1	85.3601	123.534	41.8593	70.3518	Increased	Upregulated lsDEGs
chr19	46308961	46309373	TSS-distal	Nfkb2	154.237	153.341	183.923	336.562	Unchanged	Upregulated lsDEGs
chr14	7817610	7818458	TSS-proximal	Flnb	217.821	198.751	149.517	285.041	Unchanged	Upregulated lsDEGs
chr3	51224379	51225285	TSS-proximal	Ccrn4l	169.416	221.378	342.723	455.347	Increased	Upregulated lsDEGs
chr9	66202451	66202851	TSS-distal	Dapk2	123.242	97.2569	44.8628	169.576	Unchanged	Upregulated lsDEGs
chr10	80039305	80040155	TSS-proximal	Polr2e	304.877	352.55	514.43	696.827	Increased	Upregulated lsDEGs
chr9	50658563	50660139	TSS-proximal	Dlat	119.226	119.734	100.14	162.968	Increased	Upregulated lsDEGs
chr5	117143973	117144657	TSS-distal	Taok3	121.737	182.642	77.3285	103.65	Increased	Upregulated lsDEGs
chr16	38695082	38695641	TSS-distal	Arhgap31	61.3571	51.7143	12.5	75	Unchanged	Upregulated lsDEGs
chr7	19552404	19552844	TSS-distal	Ppp1r37	88.4127	35.8957	61.2018	61.2245	Unchanged	Upregulated lsDEGs
chr3	88491130	88491543	TSS-distal	Lmna	299.348	373.068	169.01	275.362	Increased	Upregulated lsDEGs
chr5	33782113	33783283	TSS-proximal	Letm1	236.396	296.439	366.174	456.874	Increased	Upregulated lsDEGs
chr17	26167908	26168501	TSS-distal	Axin1	201.498	100.101	124.512	131.313	Unchanged	Upregulated lsDEGs
chr11	72751883	72752440	TSS-distal	Ankfy1	93.405	60.8961	66.2724	44.8029	Decreased	Upregulated lsDEGs
chr15	64336328	64336590	TSS-distal	Asap1	157.072	52.8517	60.7985	83.6502	Unchanged	Upregulated lsDEGs
chr19	4305681	4306638	TSS-proximal	Adrbk1	108.413	114.468	149.196	236.952	Increased	Upregulated lsDEGs
chr9	21091481	21092518	TSS-proximal	Raver1	476.098	594.075	546.936	627.168	Increased	Upregulated lsDEGs
chr5	140034240	140035305	TSS-distal	Mad1l1	169.859	298.837	67.5047	56.2852	Unchanged	Upregulated lsDEGs
chr10	128850264	128850749	TSS-distal	Sarnp	106.461	48.4568	10.2881	14.4033	Unchanged	Upregulated lsDEGs
chr7	101341245	101341899	TSS-distal	Stard10	233.42	232.275	120.55	250.382	Unchanged	Upregulated lsDEGs
chr4	133592427	133593159	TSS-distal	Gpn2	42.1419	86.3984	24.543	21.8281	Unchanged	Upregulated lsDEGs
chr4	134930370	134931458	TSS-proximal	Syf2	295.684	327.273	275.344	370.064	Increased	Upregulated lsDEGs
chr9	66124402	66125174	TSS-proximal	Snx1	570.893	611.41	549.534	739.974	Increased	Upregulated lsDEGs
chr19	45537538	45538245	TSS-distal	Btrc	117.246	74.1667	74.8164	57.9096	Decreased	Upregulated lsDEGs
chr19	5178509	5179176	TSS-distal	Pacs1	99.4162	93.6377	61.3473	142.216	Unchanged	Upregulated lsDEGs
chr17	35996961	35997290	TSS-proximal	A930015D03Rik	618.909	702.061	511.879	730.303	Increased	Upregulated lsDEGs
chr6	116004789	116005031	TSS-distal	Plxnd1	135.062	146.173	135.72	263.374	Increased	Upregulated lsDEGs
chr8	33220396	33220888	TSS-distal	Wrn	67.3428	35.2535	20.284	14.1988	Decreased	Upregulated lsDEGs
chr11	74648819	74649870	TSS-proximal	Cluh	314.154	341.35	433.241	591.255	Increased	Upregulated lsDEGs
chr1	23433474	23434122	TSS-distal	Ogfrl1	73.7596	69.0139	43.1279	107.858	Unchanged	Upregulated lsDEGs
chr11	49863951	49864351	TSS-distal	Mapk9	102.07	200.299	14.9626	17.4564	Increased	Upregulated lsDEGs
chr2	167014730	167015734	TSS-proximal	Ddx27	195.92	218.229	107.413	183.085	Increased	Upregulated lsDEGs
chr19	46305218	46305754	TSS-proximal	Nfkb2	278.25	276.108	174.953	331.471	Unchanged	Upregulated lsDEGs
chr12	40134557	40135128	TSS-proximal	Scin	60.0699	22.2727	8.74126	15.7343	Unchanged	Upregulated lsDEGs
chr7	48749160	48750919	TSS-distal	Zdhhc13	286.273	183.852	117.557	126.705	Unchanged	Upregulated lsDEGs
chr2	103795692	103797984	TSS-proximal	Caprin1	236.062	285.935	302.512	360.663	Increased	Upregulated lsDEGs
chr11	117174854	117175524	TSS-distal	Sec14l1	44.307	33.383	37.2429	16.3934	Decreased	Upregulated lsDEGs
chr9	53247498	53248538	TSS-proximal	Ddx10	365.312	399.481	405.178	536.984	Increased	Upregulated lsDEGs
chr6	50340424	50340958	TSS-distal	Osbpl3	54.1308	77.2336	14.9533	39.2523	Increased	Upregulated lsDEGs
chr11	120467194	120467914	TSS-proximal	Arl16	483.01	549.473	519.847	667.129	Increased	Upregulated lsDEGs
chr17	31216127	31216823	TSS-distal	Ubash3a	43.759	55.3945	10.043	35.868	Increased	Upregulated lsDEGs
chr4	134981779	134982585	TSS-distal	Syf2	560.706	706.704	214.263	324.659	Increased	Upregulated lsDEGs
chr3	96051888	96052331	TSS-distal	Vps45	150.428	98.2658	49.527	20.2703	Decreased	Upregulated lsDEGs
chr15	25758228	25759006	TSS-distal	Myo10	63.4403	40.6418	37.2144	24.3902	Decreased	Upregulated lsDEGs
chr11	59847246	59847570	TSS-distal	Nt5m	110.492	177.015	89.2	120	Increased	Upregulated lsDEGs
chr12	110600912	110602212	TSS-proximal	Dync1h1	224.65	246.042	251.991	340.507	Increased	Upregulated lsDEGs
chr15	83594515	83595398	TSS-proximal	Ttll12	110.498	125.803	169.604	255.656	Increased	Upregulated lsDEGs
chr11	106076271	106076779	TSS-distal	Taco1	113.772	92.554	107.996	56.9745	Decreased	Upregulated lsDEGs
chr7	100862672	100863657	TSS-proximal	Relt	274.097	334.828	470.355	608.519	Increased	Upregulated lsDEGs
chr19	6921679	6922430	TSS-proximal	Esrra	943.657	1075.72	1295.9	1639.63	Increased	Upregulated lsDEGs
chr8	86702488	86702997	TSS-distal	Lonp2	105.235	204.431	17.6471	17.6471	Unchanged	Upregulated lsDEGs
chr5	117146074	117146619	TSS-distal	Taok3	152.729	194.487	181.227	260.073	Increased	Upregulated lsDEGs
chr5	143669609	143670378	TSS-distal	Cyth3	109.805	151.442	18.1688	57.1429	Increased	Upregulated lsDEGs
chr2	120539874	120540170	TSS-distal	Zfp106	117.003	68.8889	43.7374	23.569	Decreased	Upregulated lsDEGs
chr16	89980336	89980686	TSS-proximal	Tiam1	82.5071	79.2023	65.4986	150.997	Unchanged	Upregulated lsDEGs
chr9	99568146	99569302	TSS-proximal	Armc8	292.982	331.729	258.297	338.807	Increased	Upregulated lsDEGs
chr5	36695253	36696320	TSS-proximal	D5Ertd579e	153.998	203.184	272.341	346.442	Increased	Upregulated lsDEGs
chr4	134764334	134764703	TSS-distal	Ldlrap1	155.486	168.027	89.1351	191.892	Increased	Upregulated lsDEGs
chr5	124475270	124476004	TSS-proximal	Rilpl2	317.279	303.646	165.905	327.891	Unchanged	Upregulated lsDEGs
chr7	110253820	110254841	TSS-distal	Swap70	43.8258	72.1624	8.80626	17.6125	Increased	Upregulated lsDEGs
chr6	72333265	72333457	TSS-distal	Usp39	32.0207	106.01	77.6684	77.7202	Increased	Upregulated lsDEGs
chr9	31162994	31163862	TSS-distal	Aplp2	63.9816	36.8815	24.1542	18.412	Decreased	Upregulated lsDEGs
chr9	53033754	53034160	TSS-distal	Ddx10	88.231	114.791	14.742	61.4251	Increased	Upregulated lsDEGs
chr2	4455365	4455935	TSS-distal	Frmd4a	59.5096	98.7215	24.5009	36.7776	Increased	Upregulated lsDEGs
chr5	140727454	140727709	TSS-distal	Amz1	129.688	79.9219	39.0625	7.8125	Decreased	Upregulated lsDEGs
chr11	54955602	54956427	TSS-distal	Tnip1	315.508	301.513	301.308	470.944	Unchanged	Upregulated lsDEGs
chr12	70129084	70129479	TSS-distal	Nin	89.697	99.4697	70.6818	141.414	Increased	Upregulated lsDEGs
chr6	29195917	29196282	TSS-distal	Impdh1	127.65	90.7377	54.6175	196.721	Unchanged	Upregulated lsDEGs
chr11	43433598	43434349	TSS-proximal	Slu7	121.676	82.6729	90.3856	66.4894	Decreased	Upregulated lsDEGs
chr10	80553513	80553953	TSS-distal	Rexo1	88.4127	126.961	70.2494	106.576	Increased	Upregulated lsDEGs
chr7	48788459	48789522	TSS-proximal	Zdhhc13	300.085	376.335	276.175	325.188	Increased	Upregulated lsDEGs
chr11	57778267	57778812	TSS-distal	Galnt10	96.8681	96.8864	31.1172	102.564	Increased	Upregulated lsDEGs
chr4	62372995	62373664	TSS-distal	Slc31a1	52.4328	111.806	7.46269	4.47761	Unchanged	Upregulated lsDEGs
chr4	45971904	45972978	TSS-distal	Tdrd7	152.642	143.674	235.228	372.093	Unchanged	Upregulated lsDEGs
chr5	120510950	120511519	TSS-proximal	Slc8b1	362.386	405.772	466.439	638.596	Increased	Upregulated lsDEGs
chr12	55019290	55019872	TSS-distal	Baz1a	133.774	82.7959	70.2916	54.8885	Decreased	Upregulated lsDEGs
chr8	123279960	123281142	TSS-distal	Fanca	51.2426	55.8157	67.5909	114.117	Increased	Upregulated lsDEGs
chr7	80779097	80779752	TSS-distal	Iqgap1	401.387	385.549	291.021	484.756	Unchanged	Upregulated lsDEGs
chr15	97581513	97582285	TSS-distal	Rpap3	126.365	125.873	89.2238	173.351	Unchanged	Upregulated lsDEGs
chr2	120153594	120155004	TSS-proximal	Ehd4	373.501	401.999	372.601	489.015	Increased	Upregulated lsDEGs
chr15	86024969	86025608	TSS-distal	Celsr1	64.5469	117.047	37.4844	40.625	Increased	Upregulated lsDEGs
chr11	63975115	63975852	TSS-distal	Cox10	30.8672	20.4065	25.7317	13.5501	Decreased	Upregulated lsDEGs
chr17	56336956	56338087	TSS-distal	Kdm4b	160.981	130.645	82.1113	197.88	Unchanged	Upregulated lsDEGs
chr4	156197135	156198268	TSS-proximal	Agrn	104.524	136.199	156.887	206.349	Increased	Upregulated lsDEGs
chr5	38090968	38092191	TSS-distal	Stx18	72.8676	43.219	25.3105	20.4248	Decreased	Upregulated lsDEGs
chr7	80035594	80036142	TSS-distal	Zfp710	116.74	184.281	71.0018	91.0747	Increased	Upregulated lsDEGs
chr5	107219326	107219641	TSS-distal	Tgfbr3	61.0759	61.1076	9.49367	69.6203	Increased	Upregulated lsDEGs
chr5	135168067	135169118	TSS-proximal	Bcl7b	394.525	461.74	616.616	789.924	Increased	Upregulated lsDEGs
chr12	76593739	76594442	TSS-distal	Sptb	262.145	289.048	123.523	230.114	Increased	Upregulated lsDEGs
chr4	141076755	141077264	TSS-proximal	Necap2	179.412	284.667	70.549	94.1176	Increased	Upregulated lsDEGs
chr17	31511602	31512763	TSS-distal	Wdr4	133.571	134.251	169.449	261.618	Increased	Upregulated lsDEGs
chr1	151564320	151564755	TSS-distal	Fam129a	113.349	90.344	61.9037	176.606	Unchanged	Upregulated lsDEGs
chr4	116123400	116124132	TSS-proximal	Rad54l	413.479	425.116	294.529	452.933	Increased	Upregulated lsDEGs
chr17	36023711	36024023	TSS-distal	A930015D03Rik	283.706	304.696	111.757	274.76	Increased	Upregulated lsDEGs
chr11	87595543	87595715	TSS-distal	Mtmr4	357.052	444.162	548.844	832.37	Increased	Upregulated lsDEGs
chr5	31192603	31193673	TSS-proximal	Eif2b4	322.997	376.396	604.743	804.855	Increased	Upregulated lsDEGs
chr7	126144370	126144652	TSS-distal	Xpo6	73.6749	87.3145	49.4346	109.541	Increased	Upregulated lsDEGs
chr4	63374076	63374923	TSS-distal	Akna	156.616	265.012	123.762	115.566	Unchanged	Upregulated lsDEGs
chr13	41466747	41467571	TSS-distal	Nedd9	114.655	103.903	62.9939	149.091	Unchanged	Upregulated lsDEGs
chr4	134955865	134956739	TSS-distal	Syf2	123.989	64.8686	42.2629	46.8571	Unchanged	Upregulated lsDEGs
chr19	21461266	21461825	TSS-distal	Gda	104.786	64.125	80.3214	217.857	Unchanged	Upregulated lsDEGs
chr11	53793902	53794260	TSS-distal	Gm12216	132.284	106.49	22.2841	150.418	Unchanged	Upregulated lsDEGs
chr10	59887323	59887743	TSS-distal	Dnajb12	69.6912	98.1473	19.0024	49.8812	Increased	Upregulated lsDEGs
chr9	58581692	58582493	TSS-proximal	Nptn	272.955	279.252	436.197	637.157	Increased	Upregulated lsDEGs
chr9	121384833	121385549	TSS-distal	Trak1	82.9289	105.551	32.0642	68.3403	Increased	Upregulated lsDEGs
chr3	95740442	95740955	TSS-proximal	Ecm1	107.412	43.5798	46.6732	58.3658	Unchanged	Upregulated lsDEGs
chr8	85026400	85027164	TSS-proximal	2310036O22Rik	276.562	324.549	394.575	518.954	Increased	Upregulated lsDEGs
chr14	67780840	67781254	TSS-distal	Dock5	104.193	40.9398	33.7108	45.7831	Unchanged	Upregulated lsDEGs
chr18	10776455	10776693	TSS-distal	Mib1	232.636	122.803	62.7197	58.5774	Decreased	Upregulated lsDEGs
chr3	52029611	52030500	TSS-distal	Maml3	101.944	60.7416	32.573	25.8427	Decreased	Upregulated lsDEGs
chr2	4593139	4593713	TSS-distal	Frmd4a	93.3391	134.974	36.5043	64.3478	Increased	Upregulated lsDEGs
chr1	23418913	23419483	TSS-distal	Ogfrl1	97.373	52.7496	36.7601	33.275	Decreased	Upregulated lsDEGs
chr2	79618177	79618716	TSS-distal	Ssfa2	81.5	37.8889	37.0185	38.8889	Unchanged	Upregulated lsDEGs
chr1	173317911	173318491	TSS-distal	Ackr1	105.663	206.695	36.1274	27.5387	Unchanged	Upregulated lsDEGs
chr11	115188766	115189161	TSS-proximal	Nat9	113.106	129.697	111.061	194.444	Increased	Upregulated lsDEGs
chr5	112954626	112954891	TSS-distal	Adrbk2	60.9774	81.2782	15.0376	56.391	Increased	Upregulated lsDEGs
chr6	142363124	142363521	TSS-distal	Recql	77.6131	46.5578	55.2513	37.6884	Decreased	Upregulated lsDEGs
chrX	20855751	20856126	TSS-distal	Araf	56.4628	61.6223	7.97872	55.8511	Increased	Upregulated lsDEGs
chr16	93883386	93884692	TSS-proximal	Chaf1b	251.385	294.843	362.479	461.362	Increased	Upregulated lsDEGs
chr10	127110997	127111524	TSS-distal	Os9	201.08	125.057	98.428	81.4394	Decreased	Upregulated lsDEGs
chr13	6515074	6515936	TSS-distal	Pitrm1	123.476	62.6419	32.4334	39.3975	Unchanged	Upregulated lsDEGs
chr9	31018270	31018459	TSS-distal	Zbtb44	52.8421	54.8947	15.7895	78.9474	Increased	Upregulated lsDEGs
chr16	32430338	32431555	TSS-proximal	Pcyt1a	188.284	176.264	141.962	242.2	Unchanged	Upregulated lsDEGs
chr2	120843890	120844652	TSS-distal	Ttbk2	73.3683	55.1638	32.7523	6.55308	Decreased	Upregulated lsDEGs
chr2	30827282	30828605	TSS-proximal	Asb6	197.711	212.024	221.941	305.891	Increased	Upregulated lsDEGs
chr5	145288292	145288856	TSS-distal	Zscan25	48.5133	43.7345	46	102.655	Unchanged	Upregulated lsDEGs
chr9	77713323	77713725	TSS-distal	Gclc	44.0695	78.5608	54.5658	71.9603	Increased	Upregulated lsDEGs
chr18	70657154	70658149	TSS-distal	Mbd2	48.0622	93.0422	21.0743	18.0723	Unchanged	Upregulated lsDEGs
chr2	62681533	62681850	TSS-distal	Gca	87.4214	52.2013	47.1384	28.3019	Decreased	Upregulated lsDEGs
chr13	104610092	104611570	TSS-distal	Cwc27	187.431	124.273	84.476	79.1075	Decreased	Upregulated lsDEGs
chr2	31973882	31975205	TSS-proximal	Nup214	234.449	266.556	286.11	368.58	Increased	Upregulated lsDEGs
chrX	7762396	7763180	TSS-proximal	Tfe3	236.573	241.019	277.567	414.013	Increased	Upregulated lsDEGs
chr13	75771449	75771887	TSS-distal	Ell2	253.28	301.686	143.44	246.014	Increased	Upregulated lsDEGs
chr6	115969659	115970263	TSS-distal	Plxnd1	108.479	121.901	100.777	171.901	Increased	Upregulated lsDEGs
chr1	180587517	180588304	TSS-distal	Parp1	65.165	69.0863	43.1218	88.8325	Increased	Upregulated lsDEGs
chr2	181495796	181497823	TSS-proximal	Tpd52l2	343.821	366.898	295.71	389.546	Increased	Upregulated lsDEGs
chr10	78069092	78070074	TSS-proximal	Icosl	99.3693	125.31	127.101	174.975	Increased	Upregulated lsDEGs
chr14	47233686	47234560	TSS-distal	Wdhd1	99.28	175.189	46.8343	45.7143	Unchanged	Upregulated lsDEGs
chr18	62037466	62038159	TSS-distal	Sh3tc2	51.1816	58.415	20.1585	53.3141	Increased	Upregulated lsDEGs
chr16	90029713	90030586	TSS-distal	Tiam1	55.2174	31.373	24.016	19.4508	Decreased	Upregulated lsDEGs
chr8	122547799	122548266	TSS-distal	Piezo1	493.333	419.957	454.893	788.462	Unchanged	Upregulated lsDEGs
chrX	7854465	7854903	TSS-distal	Otud5	63.3257	80.9112	31.8679	68.3371	Increased	Upregulated lsDEGs
chrX	20819225	20820410	TSS-distal	Araf	116.863	125.346	86.8044	142.496	Increased	Upregulated lsDEGs
chr2	60854975	60855660	TSS-distal	Rbms1	113.12	135.656	39.344	91.8367	Increased	Upregulated lsDEGs
chr15	86213915	86214789	TSS-proximal	Tbc1d22a	198.994	223.291	195.337	275.429	Increased	Upregulated lsDEGs
chr11	101301719	101302624	TSS-proximal	Becn1	86.5121	99.7241	123.554	188.742	Increased	Upregulated lsDEGs
chr13	75778177	75778586	TSS-distal	Ell2	48.9756	95.122	43.878	48.7805	Increased	Upregulated lsDEGs
chr7	38141543	38142375	TSS-distal	Ccne1	72.3049	47.7431	31.2005	18.0072	Decreased	Upregulated lsDEGs
chr3	30987813	30988442	TSS-distal	Prkci	50.873	137.905	39.6667	12.6984	Unchanged	Upregulated lsDEGs
chr1	193242156	193243258	TSS-distal	Hsd11b1	145.966	152.983	212.947	312.783	Increased	Upregulated lsDEGs
chr12	82401350	82401904	TSS-distal	Sipa1l1	68.8649	41.7477	27.009	113.514	Unchanged	Upregulated lsDEGs
chr15	100729296	100729726	TSS-proximal	Galnt6	58.2367	55.5452	104.362	197.216	Unchanged	Upregulated lsDEGs
chr9	61946031	61947080	TSS-proximal	Kif23	161.057	207.771	273.2	345.714	Increased	Upregulated lsDEGs
chr19	3931811	3932019	TSS-proximal	Aldh3b1	121.914	110.861	224.785	430.622	Unchanged	Upregulated lsDEGs
chr11	116029892	116031267	TSS-proximal	Unk	361.672	403.525	416.221	525.436	Increased	Upregulated lsDEGs
chr11	98681853	98682911	TSS-proximal	Psmd3	481.974	504.627	420.944	572.238	Increased	Upregulated lsDEGs
chr15	80132972	80134144	TSS-proximal	Tab1	211.637	193.555	253.922	396.419	Unchanged	Upregulated lsDEGs
chr9	99563607	99564138	TSS-distal	Armc8	213.365	229.361	131.523	240.602	Increased	Upregulated lsDEGs
chr5	139830608	139831152	TSS-distal	Psmg3	253.615	143.817	62.3486	62.3853	Unchanged	Upregulated lsDEGs
chr7	24902443	24903219	TSS-proximal	Arhgef1	146.088	135.174	73.3205	171.171	Unchanged	Upregulated lsDEGs
chr4	115855157	115855371	TSS-distal	Mknk1	167.023	199.349	65.0698	162.791	Increased	Upregulated lsDEGs
chr5	136170081	136171962	TSS-proximal	Orai2	137.242	113.05	99.8459	188.098	Unchanged	Upregulated lsDEGs
chr1	131278733	131279826	TSS-proximal	Ikbke	41.2888	31.4168	48.4186	30.1645	Decreased	Upregulated lsDEGs
chr3	127824185	127824836	TSS-distal	Ap1ar	92.3773	139.77	22.9908	44.4785	Increased	Upregulated lsDEGs
chr10	99165736	99166380	TSS-distal	Poc1b	199.922	319.674	60.4341	75.969	Increased	Upregulated lsDEGs
chr16	3714469	3715366	TSS-proximal	Mefv	89.8552	51.6036	30.0557	26.7261	Decreased	Upregulated lsDEGs
chr7	141454876	141456131	TSS-proximal	Pnpla2	278.806	332.022	246.696	301.752	Increased	Upregulated lsDEGs
chr6	50436697	50437134	TSS-distal	Osbpl3	107.534	164.863	36.5068	61.6438	Increased	Upregulated lsDEGs
chr7	126475012	126475759	TSS-proximal	Sh2b1	402.086	452.206	335.401	446.524	Increased	Upregulated lsDEGs
chr3	142243234	142243611	TSS-distal	Pdlim5	85.7937	88.8624	34.3651	100.529	Increased	Upregulated lsDEGs
chr8	11755934	11756149	TSS-distal	Arhgef7	303.843	371.852	97.1759	236.111	Increased	Upregulated lsDEGs
chr2	164073947	164074416	TSS-proximal	Tomm34	515.064	590.702	589.064	763.83	Increased	Upregulated lsDEGs
chr9	44319755	44320914	TSS-proximal	C2cd2l	164.086	161.112	134.414	218.966	Unchanged	Upregulated lsDEGs
chr2	18835462	18835830	TSS-distal	Pip4k2a	95.2033	26.1518	51.4634	67.7507	Unchanged	Upregulated lsDEGs
chr11	49848074	49848688	TSS-proximal	Mapk9	171.382	227.919	29.252	87.8049	Increased	Upregulated lsDEGs
chrX	102094458	102094956	TSS-distal	Nhsl2	104.449	128.457	78.1162	132.265	Increased	Upregulated lsDEGs
chr14	30579114	30580302	TSS-distal	Tkt	114.298	58.4525	46.2321	54.6678	Unchanged	Upregulated lsDEGs
chr1	36309613	36309948	TSS-proximal	Arid5a	453.869	374.643	223.095	547.619	Unchanged	Upregulated lsDEGs
chr5	134225083	134225444	TSS-distal	Ncf1	161.05	180.276	140.801	245.856	Increased	Upregulated lsDEGs
chr9	72531379	72533221	TSS-proximal	4930509E16Rik	143.5	149.799	155.648	218.123	Increased	Upregulated lsDEGs
chr12	64975621	64976279	TSS-distal	Fam179b	85.5387	102.534	27.2989	69.8027	Increased	Upregulated lsDEGs
chr16	17938764	17939735	TSS-distal	Slc25a1	187.479	257.027	125.453	151.235	Increased	Upregulated lsDEGs
chr17	36121114	36121849	TSS-proximal	H2-T10	275.394	243.954	141.236	304.348	Unchanged	Upregulated lsDEGs
chr12	116404958	116406034	TSS-proximal	Ncapg2	524.104	677.252	683.965	753.018	Increased	Upregulated lsDEGs
chr17	45974321	45974917	TSS-distal	Vegfa	81.4908	86.6667	18.4087	72.0268	Increased	Upregulated lsDEGs
chr15	25536614	25537288	TSS-distal	Myo10	41.1852	42.9037	13.3333	45.9259	Increased	Upregulated lsDEGs
chr11	104448497	104448841	TSS-distal	Kansl1	183.536	105.217	28.9855	14.4928	Decreased	Upregulated lsDEGs
chr1	164248178	164249674	TSS-proximal	Slc19a2	355.912	428.691	403.273	467.602	Increased	Upregulated lsDEGs
chr14	72783281	72783643	TSS-distal	Fndc3a	62.7548	81.9008	101.873	165.289	Increased	Upregulated lsDEGs
chr5	150583252	150584136	TSS-distal	N4bp2l1	88.1243	102.09	33.887	76.8362	Increased	Upregulated lsDEGs
chr1	189886050	189886289	TSS-distal	Smyd2	148	270.292	74.9583	79.1667	Increased	Upregulated lsDEGs
chr10	122985282	122986781	TSS-proximal	Mirlet7i	178.887	229.107	287.193	346.667	Increased	Upregulated lsDEGs
chr7	127026282	127026605	TSS-proximal	Maz	191.852	321.79	360.926	432.099	Increased	Upregulated lsDEGs
chr11	97766123	97766985	TSS-proximal	Cwc25	218.32	224.16	115.817	214.368	Increased	Upregulated lsDEGs
chr5	122209658	122210154	TSS-proximal	Hvcn1	52.0523	72.2535	58.33	90.5433	Increased	Upregulated lsDEGs
chr6	88266061	88266376	TSS-distal	Eefsec	86.7405	180.854	34.7785	25.3165	Unchanged	Upregulated lsDEGs
chr11	50209814	50211144	TSS-proximal	Sqstm1	447.581	426.747	282.352	456.799	Unchanged	Upregulated lsDEGs
chr10	117375728	117377244	TSS-proximal	Cpsf6	171.793	162.393	243.125	364.535	Unchanged	Upregulated lsDEGs
chr12	82425849	82426192	TSS-distal	Sipa1l1	95.407	63.9826	55.2035	29.0698	Decreased	Upregulated lsDEGs
chr4	58910907	58913058	TSS-proximal	AI314180	108.541	103.532	119.828	182.621	Unchanged	Upregulated lsDEGs
chr17	74458741	74459401	TSS-proximal	Nlrc4	188.669	75.3555	31.7549	68.0787	Unchanged	Upregulated lsDEGs
chr12	26477070	26477545	TSS-distal	Cmpk2	107.059	171.155	44.0966	60.9244	Increased	Upregulated lsDEGs
chr18	65489888	65490778	TSS-distal	Malt1	138.227	81.908	65.0617	61.7284	Decreased	Upregulated lsDEGs
chrX	13720410	13720782	TSS-distal	Cask	77.6408	59.008	40.1877	128.686	Unchanged	Upregulated lsDEGs
chr12	100131581	100132066	TSS-distal	Nrde2	93.7449	55.6173	59.6502	47.3251	Decreased	Upregulated lsDEGs
chr13	95382361	95382891	TSS-distal	Aggf1	92.3352	106.158	50.8286	103.578	Increased	Upregulated lsDEGs
chr5	122778630	122779961	TSS-proximal	Camkk2	117.68	123.206	175.586	256.757	Increased	Upregulated lsDEGs
chr12	82387078	82387449	TSS-distal	Sipa1l1	71.6129	70.5914	26.8817	88.7097	Unchanged	Upregulated lsDEGs
chr4	58970405	58971118	TSS-distal	Ptgr1	110.308	168.725	42.0028	60.2241	Increased	Upregulated lsDEGs
chr8	106112729	106112945	TSS-distal	Nfatc3	88.9401	49.8157	23.0415	4.60829	Decreased	Upregulated lsDEGs
chr17	34646734	34647620	TSS-proximal	Atf6b	319.053	394.837	490.169	600.902	Increased	Upregulated lsDEGs
chr2	73502738	73503559	TSS-distal	Wipf1	238.601	283.723	81.472	158.151	Increased	Upregulated lsDEGs
chr2	60845347	60845710	TSS-distal	Rbms1	120.907	166.538	38.4341	82.4176	Increased	Upregulated lsDEGs
chr1	183369092	183370123	TSS-proximal	Mia3	198.653	217.762	281.841	386.628	Increased	Upregulated lsDEGs
chr6	142345326	142346387	TSS-proximal	Pyroxd1	288.296	306.864	255.056	352.166	Increased	Upregulated lsDEGs
chr11	109524921	109525236	TSS-distal	Arsg	96.519	109.968	28.481	91.7722	Increased	Upregulated lsDEGs
chr1	39379089	39379330	TSS-distal	Tbc1d8	110.083	122.851	33.0579	111.57	Increased	Upregulated lsDEGs
chr3	83991777	83992577	TSS-distal	D930015E06Rik	69.8876	42.422	34.9438	27.4657	Decreased	Upregulated lsDEGs
chr12	105981164	105981665	TSS-distal	Vrk1	133.825	78.4661	41.8127	33.8645	Decreased	Upregulated lsDEGs
chr4	131784014	131784428	TSS-distal	Ptpru	37.2048	30.6988	67.4458	33.7349	Decreased	Upregulated lsDEGs
chr13	35821708	35822391	TSS-distal	Cdyl	138.289	63.7865	29.2251	45.3216	Unchanged	Upregulated lsDEGs
chr8	84256500	84257613	TSS-proximal	Mri1	109.865	146.616	87.0287	112.208	Increased	Upregulated lsDEGs
chr8	84147542	84148336	TSS-proximal	Cc2d1a	249.623	243.333	152.126	274.214	Unchanged	Upregulated lsDEGs
chr15	25756067	25756429	TSS-distal	Myo10	59.5592	45.73	8.26446	77.135	Unchanged	Upregulated lsDEGs
chr12	111794057	111794674	TSS-distal	Klc1	42.4757	61.2298	27.4919	45.3074	Increased	Upregulated lsDEGs
chr10	128839380	128839766	TSS-distal	Sarnp	87.8036	162.636	12.9199	18.0879	Increased	Upregulated lsDEGs
chr19	46029025	46029411	TSS-distal	Ldb1	103.747	68.8372	30.9819	2.58398	Decreased	Upregulated lsDEGs
chr13	117033624	117034410	TSS-distal	Parp8	211.931	144.74	132.084	113.088	Decreased	Upregulated lsDEGs
chr17	31594627	31594956	TSS-distal	Pknox1	63.1818	87.7576	36.3333	69.697	Increased	Upregulated lsDEGs
chr7	19443268	19443863	TSS-distal	Mark4	95.2181	51.8289	31.8624	30.2013	Decreased	Upregulated lsDEGs
chr15	103323446	103324445	TSS-distal	Zfp385a	159.45	177.62	106.95	168	Increased	Upregulated lsDEGs
chr9	122117023	122118041	TSS-proximal	Snrk	140.569	153.091	160.864	233.562	Increased	Upregulated lsDEGs
chr1	138158990	138159219	TSS-distal	Ptprc	186.348	141	86.913	278.261	Unchanged	Upregulated lsDEGs
chr4	149259522	149260066	TSS-distal	Kif1b	70.1284	55.2661	42.1835	12.844	Decreased	Upregulated lsDEGs
chr4	127060524	127061452	TSS-proximal	Zmym1	115.533	161.27	122.648	148.547	Increased	Upregulated lsDEGs
chr7	5079727	5080808	TSS-proximal	Epn1	341.839	365.434	269.732	372.458	Increased	Upregulated lsDEGs
chr2	28616515	28617718	TSS-distal	Gfi1b	128.588	206.537	43.995	47.3422	Increased	Upregulated lsDEGs
chr11	60454277	60455058	TSS-proximal	Drg2	244.885	261.701	126.535	225.064	Increased	Upregulated lsDEGs
chr15	86446047	86446562	TSS-distal	Tbc1d22a	121.957	119.729	21.2984	106.589	Unchanged	Upregulated lsDEGs
chr8	122484786	122485285	TSS-distal	Piezo1	151.34	136.68	239.88	414	Unchanged	Upregulated lsDEGs
chr8	121570185	121570915	TSS-distal	Fbxo31	209.152	165.855	157.237	320.109	Unchanged	Upregulated lsDEGs
chr2	118728206	118729614	TSS-proximal	Plcb2	105.77	89.34	63.137	136.267	Unchanged	Upregulated lsDEGs
chr17	15499404	15500314	TSS-proximal	Tbp	342.437	403.513	306.103	378.705	Increased	Upregulated lsDEGs
chr17	45984000	45984395	TSS-distal	Vegfa	74.0909	29.2424	10.101	17.6768	Unchanged	Upregulated lsDEGs
chr17	28217554	28218800	TSS-distal	Def6	194.13	152.654	127.442	259.022	Unchanged	Upregulated lsDEGs
chr7	80802567	80803766	TSS-proximal	Iqgap1	315.3	324.025	428.117	589.167	Increased	Upregulated lsDEGs
chr10	80071031	80071661	TSS-distal	Sbno2	306.545	265.578	205.927	396.197	Unchanged	Upregulated lsDEGs
chr19	11613100	11613665	TSS-distal	Ms4a2	91.4134	70.265	45.9187	14.1343	Decreased	Upregulated lsDEGs
chr9	71485271	71486369	TSS-proximal	Polr2m	160.546	165.487	100.946	172.884	Increased	Upregulated lsDEGs
chr11	34707224	34707730	TSS-distal	Dock2	120.316	120.335	55.2071	136.095	Increased	Upregulated lsDEGs
chr6	29767726	29769421	TSS-proximal	Ahcyl2	213.756	220.843	189.764	264.741	Increased	Upregulated lsDEGs
chr18	80777562	80777827	TSS-distal	Atp9b	78.3835	60.9774	56.3534	15.0376	Decreased	Upregulated lsDEGs
chr13	9120747	9121402	TSS-distal	Larp4b	354.299	543.872	126.463	135.671	Increased	Upregulated lsDEGs
chr11	6595284	6595815	TSS-distal	Ccm2	244.568	400.639	93.9474	97.7444	Increased	Upregulated lsDEGs
chr2	29573522	29573991	TSS-distal	Rapgef1	126.511	86.2553	97.8298	70.2128	Decreased	Upregulated lsDEGs
chr3	121212306	121212607	TSS-distal	Tmem56	49.8675	74.1722	3.31126	29.8013	Increased	Upregulated lsDEGs
chr2	153240606	153241998	TSS-proximal	Plagl2	173.223	242.268	306.382	351.041	Increased	Upregulated lsDEGs
chr3	95280847	95282024	TSS-proximal	Fam63a	290.382	343.846	274.907	332.767	Increased	Upregulated lsDEGs
chr10	80102478	80103335	TSS-proximal	Sbno2	132.296	158.858	115.326	165.501	Increased	Upregulated lsDEGs
chr7	29859881	29860583	TSS-proximal	Zfp420	246.586	223.001	146.444	291.607	Unchanged	Upregulated lsDEGs
chr3	96727251	96728731	TSS-proximal	Polr3c	228.629	245.598	255.78	338.96	Increased	Upregulated lsDEGs
chr3	94442926	94443748	TSS-proximal	Mrpl9	254.265	271.652	240.462	341.434	Increased	Upregulated lsDEGs
chr5	30930043	30930487	TSS-distal	Khk	58.9888	67.6854	26.9438	67.4157	Increased	Upregulated lsDEGs
chr1	131672262	131672931	TSS-distal	Ctse	154.433	146.388	101.448	202.985	Unchanged	Upregulated lsDEGs
chr11	4989079	4989555	TSS-proximal	Ap1b1	218.532	131.132	77.5262	69.1824	Decreased	Upregulated lsDEGs
chr17	43036004	43036759	TSS-distal	Tnfrsf21	221.138	206.852	95.1852	219.577	Unchanged	Upregulated lsDEGs
chr14	79294562	79295516	TSS-distal	Rgcc	67.5183	121.298	31.4031	29.3194	Unchanged	Upregulated lsDEGs
chr8	22029063	22029279	TSS-distal	Atp7b	97.8341	92.5346	50.6452	147.465	Unchanged	Upregulated lsDEGs
chr19	37509503	37510277	TSS-distal	Exoc6	88.1806	137.019	79.9613	94.1935	Increased	Upregulated lsDEGs
chr7	45136206	45136701	TSS-proximal	Flt3l	325.363	351.089	171.29	306.452	Increased	Upregulated lsDEGs
chr15	86243439	86244238	TSS-distal	Tbc1d22a	57.9125	34.75	21.2375	15	Decreased	Upregulated lsDEGs
chr5	115631535	115632192	TSS-proximal	Rab35	152.553	219.468	230.881	278.116	Increased	Upregulated lsDEGs
chr5	24576981	24578097	TSS-proximal	Abcf2	532.641	501.585	467.986	690.242	Unchanged	Upregulated lsDEGs
chr2	158146258	158146622	TSS-proximal	Tgm2	111.068	188.301	161.562	191.781	Increased	Upregulated lsDEGs
chr19	46075529	46076425	TSS-proximal	Nolc1	417.503	468.785	591.683	760.312	Increased	Upregulated lsDEGs
chr7	49753198	49753522	TSS-distal	Htatip2	165.138	96.2462	39.9692	27.6923	Decreased	Upregulated lsDEGs
chr14	26454823	26455159	TSS-distal	Slmap	89.3472	58.4273	91.9288	62.3145	Decreased	Upregulated lsDEGs
chr8	47533103	47534221	TSS-proximal	Rwdd4a	380.912	428.919	335.845	423.592	Increased	Upregulated lsDEGs
chr9	21195042	21195491	TSS-distal	Pde4a	108.956	56.6222	44.4222	44.4444	Unchanged	Upregulated lsDEGs
chr14	54494210	54494671	TSS-distal	Prmt5	142.056	162.143	34.6104	108.225	Increased	Upregulated lsDEGs
chr15	38661372	38662545	TSS-proximal	Atp6v1c1	177.913	194.71	274.991	376.491	Increased	Upregulated lsDEGs
chr13	64248347	64249293	TSS-proximal	1810034E14Rik	245.428	263.4	172.038	257.656	Increased	Upregulated lsDEGs
chr10	20204672	20205304	TSS-distal	Map7	64.0442	86.0032	17.3618	42.654	Increased	Upregulated lsDEGs
chr14	57772197	57772976	TSS-distal	Lats2	157.897	87.1282	46.1282	51.2821	Unchanged	Upregulated lsDEGs
chr5	121838496	121838976	TSS-proximal	Sh2b3	281.746	154.137	164.158	174.636	Unchanged	Upregulated lsDEGs
chr5	117138594	117138995	TSS-distal	Taok3	347.662	410.149	124.328	251.244	Increased	Upregulated lsDEGs
chr9	108111157	108111703	TSS-distal	Bsn	81.883	91.7733	56.6362	107.861	Increased	Upregulated lsDEGs
chr9	121445297	121445775	TSS-distal	Trak1	62.8601	112.86	102.255	121.086	Increased	Upregulated lsDEGs
chr19	47067309	47068903	TSS-proximal	Taf5	274.495	298.734	241.26	314.107	Increased	Upregulated lsDEGs
chr11	54935866	54937028	TSS-distal	Tnip1	121.169	130.817	105.709	160.791	Increased	Upregulated lsDEGs
chr9	75447251	75447780	TSS-distal	Leo1	41.5283	71.3962	3.77358	13.2075	Increased	Upregulated lsDEGs
chr8	94214198	94215174	TSS-proximal	Nup93	324.831	344.637	252.692	356.192	Increased	Upregulated lsDEGs
chr15	73434765	73435307	TSS-distal	Ptk2	236.059	114.494	117.808	141.805	Unchanged	Upregulated lsDEGs
chr13	107021423	107023129	TSS-proximal	Kif2a	122.138	165.583	255.29	313.415	Increased	Upregulated lsDEGs
chr17	22884043	22884354	TSS-distal	Zfp945	160.865	115.096	99.2949	57.6923	Decreased	Upregulated lsDEGs
chr12	111548231	111548803	TSS-distal	Eif5	86.9284	48.5166	26.1606	22.6876	Decreased	Upregulated lsDEGs
chr9	24516817	24517159	TSS-distal	Dpy19l1	150.845	102.449	101.983	69.9708	Decreased	Upregulated lsDEGs
chr2	75696328	75696855	TSS-distal	Nfe2l2	74.5833	66.553	34.072	98.4848	Unchanged	Upregulated lsDEGs
chr3	51782135	51782530	TSS-distal	Maml3	56.5404	65.3283	47.9545	93.4343	Increased	Upregulated lsDEGs
chr14	121770732	121770917	TSS-distal	Dock9	89.2473	182.688	69.8387	69.8925	Increased	Upregulated lsDEGs
chr15	102150205	102151229	TSS-proximal	Soat2	184.195	204.176	91.6585	158.049	Increased	Upregulated lsDEGs
chr6	127464360	127465206	TSS-distal	Parp11	44.2149	25.0767	33.046	27.1547	Decreased	Upregulated lsDEGs
chr15	12848355	12849015	TSS-distal	Drosha	54.9017	87.6248	7.5643	19.6672	Increased	Upregulated lsDEGs
chr2	76688129	76688674	TSS-distal	Plekha3	137.894	182.454	36.6117	82.4176	Increased	Upregulated lsDEGs
chrX	168658962	168660064	TSS-distal	Msl3	40.2539	49.7099	11.777	30.825	Increased	Upregulated lsDEGs
chrX	166170031	166170936	TSS-proximal	Gemin8	246.313	287.252	280.21	355.408	Increased	Upregulated lsDEGs
chr2	164753898	164754547	TSS-distal	Dnttip1	61.7692	23.7692	27.6769	35.3846	Unchanged	Upregulated lsDEGs
chr18	4910783	4911108	TSS-distal	Svil	93.5583	40.2761	9.20245	15.3374	Unchanged	Upregulated lsDEGs
chr6	113045781	113047128	TSS-proximal	Thumpd3	253.761	288.45	386.306	496.291	Increased	Upregulated lsDEGs
chr15	81904754	81905253	TSS-distal	Aco2	83.4	94.98	21.98	70	Increased	Upregulated lsDEGs
chr2	119787246	119788155	TSS-proximal	Rpap1	160.374	102.264	115.33	106.593	Decreased	Upregulated lsDEGs
chr6	17804274	17805038	TSS-distal	St7	69.1373	136.288	40.4967	30.0654	Unchanged	Upregulated lsDEGs
chr13	34465483	34466176	TSS-distal	Slc22a23	43.3862	79.0058	28.804	30.2594	Increased	Upregulated lsDEGs
chr11	121743915	121744497	TSS-distal	Metrnl	129.794	86.7581	56.5695	37.7358	Decreased	Upregulated lsDEGs
chr3	51744381	51745621	TSS-distal	Maml3	292.442	297.768	110.338	221.595	Increased	Upregulated lsDEGs
chr10	30749628	30750211	TSS-distal	Ncoa7	166.592	311.421	73.5959	53.0822	Unchanged	Upregulated lsDEGs
chr11	3408643	3409744	TSS-proximal	Limk2	282.731	291.171	273.004	380.218	Increased	Upregulated lsDEGs
chr9	31385678	31386425	TSS-proximal	Nfrkb	206.457	274.626	339.398	413.102	Increased	Upregulated lsDEGs
chr1	180944690	180944969	TSS-proximal	Tmem63a	173.75	122.75	153.5	360.714	Unchanged	Upregulated lsDEGs
chrX	159676090	159676675	TSS-distal	Sh3kbp1	126.502	162.747	51.1775	95.5631	Increased	Upregulated lsDEGs
chr10	99084784	99085390	TSS-distal	Poc1b	150.741	114.498	90.5601	52.7183	Decreased	Upregulated lsDEGs
chr2	11602461	11603638	TSS-proximal	Rbm17	204.516	241.579	347.878	449.066	Increased	Upregulated lsDEGs
chr5	139775410	139776002	TSS-proximal	Ints1	306.661	356.172	198.887	291.737	Increased	Upregulated lsDEGs
chr19	32567044	32567736	TSS-distal	Minpp1	64.632	74.6609	56.2482	96.6811	Increased	Upregulated lsDEGs
chr1	120245601	120245849	TSS-distal	Steap3	65.1406	89.9598	44.1365	84.3373	Increased	Upregulated lsDEGs
chr7	122288702	122289991	TSS-proximal	Prkcb	97.8682	93.6899	75.155	134.109	Unchanged	Upregulated lsDEGs
chr3	144041914	144042108	TSS-distal	Lmo4	91.0769	91.0769	76.8718	174.359	Unchanged	Upregulated lsDEGs
chr6	17763854	17764821	TSS-distal	St7	231.736	278.822	75.3719	140.496	Increased	Upregulated lsDEGs
chr15	38686416	38686625	TSS-distal	Atp6v1c1	77.2381	58.8571	47.619	4.7619	Decreased	Upregulated lsDEGs
chr7	111014822	111015226	TSS-distal	Ctr9	258.346	204.025	246.79	170.37	Decreased	Upregulated lsDEGs
chr1	173766891	173767202	TSS-proximal	Ifi204	18.5577	37.1154	86.5064	137.821	Increased	Upregulated lsDEGs
chr13	97145934	97146128	TSS-distal	Gfm2	241.538	229.692	61.4872	241.026	Unchanged	Upregulated lsDEGs
chrX	73941876	73942513	TSS-distal	Hcfc1	42.3668	73.8401	26.6301	31.348	Increased	Upregulated lsDEGs
chr11	101009056	101010671	TSS-proximal	Atp6v0a1	218.131	260.922	197.302	235.149	Increased	Upregulated lsDEGs
chr3	32421132	32421590	TSS-distal	Pik3ca	47.1024	54.6841	13.0719	45.7516	Increased	Upregulated lsDEGs
chr5	29445130	29445693	TSS-distal	Nom1	56.8262	119.131	33.6702	23.0496	Unchanged	Upregulated lsDEGs
chrX	94234029	94235701	TSS-proximal	Klhl15	174.698	205.876	286.766	364.017	Increased	Upregulated lsDEGs
chr14	76179380	76179763	TSS-distal	Nufip1	93.5156	98.5417	85.8854	161.458	Increased	Upregulated lsDEGs
chr2	157134697	157135595	TSS-proximal	Samhd1	203.137	213.037	224.583	321.468	Increased	Upregulated lsDEGs
chr18	77805387	77805788	TSS-distal	Pstpip2	118.134	64.3532	34.801	32.3383	Decreased	Upregulated lsDEGs
chr18	61176232	61177605	TSS-proximal	Hmgxb3	221.143	206.834	209.505	318.777	Unchanged	Upregulated lsDEGs
chr8	46639228	46640187	TSS-distal	Casp3	89.2812	94.5208	24.9896	73.9583	Increased	Upregulated lsDEGs
chr2	32451120	32452469	TSS-proximal	Slc25a25	530.222	533.43	635.978	856.296	Increased	Upregulated lsDEGs
chr4	107844908	107845446	TSS-distal	Lrp8	80.9462	50.1484	44.5083	33.3952	Decreased	Upregulated lsDEGs
chr19	8941506	8942488	TSS-proximal	Mta2	328.352	400.661	503.306	610.376	Increased	Upregulated lsDEGs
chr11	121282738	121283333	TSS-distal	Foxk2	80.3188	119.211	50.3188	68.7919	Increased	Upregulated lsDEGs
chr5	30650791	30651047	TSS-proximal	Slc35f6	202.802	189.3	190.584	369.65	Unchanged	Upregulated lsDEGs
chr13	41619320	41620390	TSS-distal	Tmem170b	62.3623	95.1821	30.7937	40.1494	Increased	Upregulated lsDEGs
chr7	122347391	122347775	TSS-distal	Prkcb	142.39	87.2468	116.831	96.1039	Decreased	Upregulated lsDEGs
chr11	76763119	76763873	TSS-proximal	Gosr1	291.483	258.781	170.781	331.126	Unchanged	Upregulated lsDEGs
chr5	24029359	24029663	TSS-proximal	Fam126a	378.492	527.934	196.623	265.574	Increased	Upregulated lsDEGs
chr9	25510492	25511018	TSS-distal	Eepd1	145.787	74.7438	79.6584	85.389	Unchanged	Upregulated lsDEGs
chr5	64360481	64361088	TSS-distal	Tbc1d1	122.549	118.766	27.9441	108.553	Unchanged	Upregulated lsDEGs
chr18	82474848	82475571	TSS-proximal	Mbp	153.577	185.069	193.273	262.431	Increased	Upregulated lsDEGs
chr16	59488060	59488673	TSS-distal	Mina	105.016	160.358	43.9577	60.2606	Increased	Upregulated lsDEGs
chrX	13513193	13513574	TSS-distal	Cask	84.8953	85.9162	23.5602	86.3874	Increased	Upregulated lsDEGs
chr16	32468383	32469019	TSS-distal	Pcyt1a	115.165	105.479	31.3815	113.03	Unchanged	Upregulated lsDEGs
chr11	103412065	103413196	TSS-proximal	Plekhm1	183.834	204.32	195.133	260.601	Increased	Upregulated lsDEGs
chr1	92473151	92474368	TSS-proximal	Ndufa10	267.849	314.803	235.517	288.177	Increased	Upregulated lsDEGs
chr18	24101480	24102103	TSS-distal	Ino80c	292.66	324.247	150.561	254.808	Increased	Upregulated lsDEGs
chr12	87274855	87275237	TSS-distal	Ahsa1	85.6919	64.517	49.5822	18.2768	Decreased	Upregulated lsDEGs
chr1	120293744	120294281	TSS-distal	Steap3	83.9591	93.3086	27.8625	76.2082	Increased	Upregulated lsDEGs
chr10	25456977	25457588	TSS-distal	Epb4.1l2	54.8856	39.7549	24.4935	6.53595	Decreased	Upregulated lsDEGs
chr3	88436576	88437324	TSS-distal	Sema4a	110.307	108.264	76.0614	148.198	Unchanged	Upregulated lsDEGs
chr2	85034076	85034604	TSS-proximal	Ssrp1	213.837	208.034	190.832	325.142	Unchanged	Upregulated lsDEGs
chr10	80939299	80940232	TSS-distal	Gadd45b	85.1499	83.0942	52.4411	108.137	Unchanged	Upregulated lsDEGs
chr5	65590331	65590644	TSS-distal	Ube2k	148.79	63.949	79.586	92.3567	Unchanged	Upregulated lsDEGs
chr10	127120773	127121518	TSS-proximal	Os9	541.354	638.204	418.016	512.064	Increased	Upregulated lsDEGs
chr4	129082628	129083221	TSS-distal	Rnf19b	154.697	176.818	57.2054	126.263	Increased	Upregulated lsDEGs
chr15	100728547	100729040	TSS-proximal	Galnt6	121.134	67.996	80.9312	74.8988	Decreased	Upregulated lsDEGs
chr7	80084395	80084969	TSS-distal	Zfp710	134.296	79.913	46.9391	41.7391	Decreased	Upregulated lsDEGs
chr16	85152343	85152996	TSS-distal	App	136.376	109.817	62.6606	172.783	Unchanged	Upregulated lsDEGs
chrX	52113620	52114183	TSS-distal	Gpc4	72.5709	160.195	31.8972	12.4113	Unchanged	Upregulated lsDEGs
chr7	27459565	27460037	TSS-distal	Blvrb	110.19	207.357	27.463	21.1416	Unchanged	Upregulated lsDEGs
chr16	93906135	93906630	TSS-distal	Chaf1b	119.093	92.6411	94.7177	56.4516	Decreased	Upregulated lsDEGs
chr19	23169459	23169937	TSS-distal	Klf9	56.4301	38.6848	27.119	10.4384	Decreased	Upregulated lsDEGs
chrX	13576502	13577067	TSS-distal	Cask	112.544	188.975	188.958	213.781	Increased	Upregulated lsDEGs
chr12	82275562	82276195	TSS-distal	Sipa1l1	37.7603	43.8486	26.7981	53.6278	Increased	Upregulated lsDEGs
chr9	106231863	106232191	TSS-distal	Alas1	78.6322	83.3435	103.283	185.41	Increased	Upregulated lsDEGs
chr16	30587224	30588336	TSS-proximal	Lsg1	312.201	311.536	79.0296	211.141	Unchanged	Upregulated lsDEGs
chr13	55447728	55447931	TSS-proximal	Grk6	359.608	336.912	538.971	906.863	Unchanged	Upregulated lsDEGs
chr4	133412753	133413674	TSS-distal	Slc9a1	417.072	457.744	200.553	316.703	Increased	Upregulated lsDEGs
chr4	21775876	21776938	TSS-distal	Usp45	144.92	168.909	145.738	195.673	Increased	Upregulated lsDEGs
chr13	55104941	55105718	TSS-proximal	Zfp346	118.599	188.098	271.08	323.907	Increased	Upregulated lsDEGs
chr18	65430253	65431327	TSS-proximal	Malt1	532.26	584.4	772.642	986.047	Increased	Upregulated lsDEGs
chr4	43039913	43040570	TSS-distal	Fam214b	666.55	673.085	773.176	1051.67	Increased	Upregulated lsDEGs
chr3	83915860	83916440	TSS-distal	D930015E06Rik	45.852	23.9243	22.358	18.9329	Decreased	Upregulated lsDEGs
chr5	121836345	121837492	TSS-proximal	Sh2b3	395.166	474.591	652.988	797.909	Increased	Upregulated lsDEGs
chr5	64229815	64230525	TSS-distal	Tbc1d1	160.197	185.738	320.52	448.664	Increased	Upregulated lsDEGs
chr12	69683361	69683962	TSS-proximal	Sos2	272.575	323.272	172.674	250.831	Increased	Upregulated lsDEGs
chr5	144231455	144232015	TSS-distal	Tecpr1	103.226	57.8075	24.9376	23.1729	Decreased	Upregulated lsDEGs
chr6	57661159	57661610	TSS-distal	Herc6	128.119	60.6637	46.4381	57.5221	Unchanged	Upregulated lsDEGs
chr14	75742015	75742475	TSS-distal	Cog3	94.6421	154.946	28.1779	39.0456	Increased	Upregulated lsDEGs
chr6	124415015	124416186	TSS-proximal	Pex5	195.35	231.613	213.208	262.799	Increased	Upregulated lsDEGs
chr7	126528067	126528587	TSS-distal	Eif3c	45.2015	49.6545	7.67754	40.3071	Increased	Upregulated lsDEGs
chr2	168929669	168930003	TSS-distal	Zfp64	70.2985	80.6866	8.95522	56.7164	Increased	Upregulated lsDEGs
chr6	51458958	51460574	TSS-distal	Hnrnpa2b1	121.293	79.7588	53.1602	49.4743	Decreased	Upregulated lsDEGs
chr5	115572884	115573511	TSS-distal	Gcn1l1	46.7197	32.5796	42.9777	27.0701	Decreased	Upregulated lsDEGs
chr13	63915735	63916321	TSS-distal	Ercc6l2	136.814	188.126	13.6286	56.2181	Increased	Upregulated lsDEGs
chr1	37561816	37562472	TSS-distal	Mgat4a	142.207	89.3303	66.9406	57.8387	Decreased	Upregulated lsDEGs
chr8	94532708	94533449	TSS-proximal	Cpne2	107.183	124.892	234.38	340.97	Increased	Upregulated lsDEGs
chr4	62332071	62332893	TSS-distal	Fkbp15	42.2236	42.6974	3.6452	35.2369	Increased	Upregulated lsDEGs
chr9	63612092	63612383	TSS-distal	Aagab	133.527	67.4315	51.3356	226.027	Unchanged	Upregulated lsDEGs
chr7	34355611	34356106	TSS-distal	Lsm14a	94.9597	72.3992	38.2863	2.01613	Decreased	Upregulated lsDEGs
chr5	117164545	117164898	TSS-distal	Taok3	62.1751	70.904	36.6949	81.9209	Increased	Upregulated lsDEGs
chr8	46569516	46570339	TSS-distal	Cenpu	107.767	145.74	30.3277	59.466	Increased	Upregulated lsDEGs
chr15	86033741	86034911	TSS-proximal	Celsr1	87.3698	89.035	76.8232	128.096	Increased	Upregulated lsDEGs
chr17	29318501	29319356	TSS-proximal	Pi16	66.7523	54.5794	56.0514	120.327	Unchanged	Upregulated lsDEGs
chr5	134913545	134914245	TSS-distal	Cldn13	207.632	273.21	88.4023	132.668	Increased	Upregulated lsDEGs
chr19	10709291	10710272	TSS-distal	Vps37c	244.939	234.745	147.587	257.637	Unchanged	Upregulated lsDEGs
chr10	121515987	121516672	TSS-distal	Tbk1	136.764	105.816	94.7085	59.7668	Decreased	Upregulated lsDEGs
chr5	107177707	107178208	TSS-distal	Tgfbr3	73.8247	106.912	1.99203	29.8805	Increased	Upregulated lsDEGs
chr8	84840293	84841035	TSS-proximal	Rad23a	275.41	350.269	419.704	503.365	Increased	Upregulated lsDEGs
chr11	121694914	121695879	TSS-distal	Metrnl	40.3623	25.1863	31.0455	23.8095	Decreased	Upregulated lsDEGs
chr11	109611134	109612248	TSS-proximal	Wipi1	1172.46	1355.43	1267.53	1458.3	Increased	Upregulated lsDEGs
chr4	141723136	141724006	TSS-proximal	Ddi2	123.226	146.292	246.716	342.135	Increased	Upregulated lsDEGs
chr18	11690721	11691303	TSS-distal	Rbbp8	67.5472	26.5009	30.8576	39.4511	Unchanged	Upregulated lsDEGs
chr2	50887971	50888378	TSS-distal	Gm13498	115.441	63.4069	68.6029	63.7255	Decreased	Upregulated lsDEGs
chr15	64171958	64172603	TSS-distal	Asap1	70.5263	132.09	57.2446	51.0836	Unchanged	Upregulated lsDEGs
chr13	51765472	51765634	TSS-distal	Sema4d	215.521	158.712	24.5399	245.399	Unchanged	Upregulated lsDEGs
chr17	15773888	15774391	TSS-distal	Chd1	72.004	33.7103	21.8056	25.7937	Unchanged	Upregulated lsDEGs
chr5	143674598	143674956	TSS-distal	Cyth3	160.251	162.423	44.5404	144.847	Increased	Upregulated lsDEGs
chr3	14915256	14915946	TSS-distal	Car2	154.211	106.729	47.7279	24.602	Decreased	Upregulated lsDEGs
chr9	67048978	67049652	TSS-proximal	Tpm1	62.9185	44.0444	35.5407	20.7407	Decreased	Upregulated lsDEGs
chr8	117340277	117340615	TSS-distal	Cmip	317.758	313.245	256.519	445.428	Unchanged	Upregulated lsDEGs
chr13	74735707	74736601	TSS-distal	Cast	78.514	148.838	59.1844	46.9274	Unchanged	Upregulated lsDEGs
chr4	41387650	41388301	TSS-distal	Ubap1	174.693	259.985	22.9908	53.681	Increased	Upregulated lsDEGs
chr19	10688336	10689442	TSS-proximal	Vps37c	208.916	255.33	343.098	425.474	Increased	Upregulated lsDEGs
chr19	9898626	9899990	TSS-proximal	Incenp	378.168	371.985	240.176	369.963	Unchanged	Upregulated lsDEGs
chr13	67754687	67755601	TSS-proximal	Zfp85	89.0273	120.273	49.1585	72.1311	Increased	Upregulated lsDEGs
chr17	31238394	31239140	TSS-distal	Ubash3a	83.2129	138.527	44.1499	46.8541	Increased	Upregulated lsDEGs
chr17	27865564	27865928	TSS-distal	Uhrf1bp1	68.7671	49.726	41.0685	16.4384	Decreased	Upregulated lsDEGs
chr3	146405656	146406077	TSS-proximal	Ssx2ip	247.938	383.389	73.4123	97.1564	Increased	Upregulated lsDEGs
chr1	171816973	171817532	TSS-distal	Slamf1	48.9464	58.6071	7.14286	35.7143	Increased	Upregulated lsDEGs
chr2	167688510	167690145	TSS-proximal	Cebpb	98.643	125.092	219.939	284.841	Increased	Upregulated lsDEGs
chr5	123572439	123573539	TSS-proximal	Vps33a	129.046	136.776	143.433	208.901	Increased	Upregulated lsDEGs
chr5	21055845	21056771	TSS-proximal	Ptpn12	359.428	435.696	643.689	798.274	Increased	Upregulated lsDEGs
chr2	73442103	73442393	TSS-distal	Wipf1	88.9003	135.361	3.43643	34.3643	Increased	Upregulated lsDEGs
chr17	56424976	56426239	TSS-distal	Ptprs	67.5	58.038	113.869	191.456	Unchanged	Upregulated lsDEGs
chr8	3664377	3665092	TSS-proximal	Mcemp1	150.447	153.156	154.944	245.81	Increased	Upregulated lsDEGs
chr18	36196528	36197798	TSS-proximal	Nrg2	72.5964	48.3006	54.2644	129.032	Unchanged	Upregulated lsDEGs
chr18	10911934	10912585	TSS-distal	Mib1	99.4785	72.8374	98.1135	70.5521	Decreased	Upregulated lsDEGs
chr11	50200520	50200883	TSS-distal	Sqstm1	116.676	187.747	57.6648	71.4286	Increased	Upregulated lsDEGs
chr13	74070837	74071558	TSS-distal	Cep72	62.036	112.839	26.3019	23.5457	Unchanged	Upregulated lsDEGs
chr16	18428366	18429189	TSS-proximal	Comt	177.112	330.364	75.2063	42.4757	Unchanged	Upregulated lsDEGs
chr5	142424525	142425346	TSS-distal	Foxk1	65.7543	71.399	23.1022	59.6107	Increased	Upregulated lsDEGs
chr5	72832772	72833517	TSS-distal	Tec	75.563	63.6595	33.4987	95.1743	Unchanged	Upregulated lsDEGs
chr11	120679724	120680141	TSS-distal	Aspscr1	65.5742	84.9761	31.0766	62.201	Increased	Upregulated lsDEGs
chr6	145090281	145090662	TSS-distal	Bcat1	104.11	70.7592	102.042	73.2984	Decreased	Upregulated lsDEGs
chr2	126706821	126707786	TSS-proximal	Usp8	207.826	271.812	384.907	465.839	Increased	Upregulated lsDEGs
chr12	3781271	3781947	TSS-distal	Dtnb	211.004	208.744	211.123	329.394	Unchanged	Upregulated lsDEGs
chr8	110877753	110878402	TSS-distal	Cog4	100.969	174.646	29.2154	29.2308	Increased	Upregulated lsDEGs
chr11	69757925	69759546	TSS-proximal	Polr2a	519.143	510.16	483.113	659.063	Unchanged	Upregulated lsDEGs
chr3	146418993	146419249	TSS-distal	Ssx2ip	139.728	72.1012	38.9105	38.9105	Unchanged	Upregulated lsDEGs
chr17	28176898	28177689	TSS-proximal	Zfp523	168.674	169.179	241.048	359.848	Increased	Upregulated lsDEGs
chr9	72449500	72449964	TSS-distal	Mns1	88.8387	142.817	53.7419	64.5161	Increased	Upregulated lsDEGs
chr4	59580539	59582070	TSS-proximal	Hsdl2	290.32	284.556	225.085	328.329	Unchanged	Upregulated lsDEGs
chr16	17652678	17653076	TSS-distal	Med15	142.231	263.233	85.1629	70.1754	Unchanged	Upregulated lsDEGs
chr8	13132148	13132473	TSS-distal	Cul4a	91.1963	124.356	58.2515	95.092	Increased	Upregulated lsDEGs
chrX	140537702	140538110	TSS-distal	Tsc22d3	286.015	340.807	134.401	232.274	Increased	Upregulated lsDEGs
chr1	43456846	43457676	TSS-distal	Nck2	142.635	88.2792	42.0939	37.3045	Decreased	Upregulated lsDEGs
chr5	108675339	108675800	TSS-proximal	Slc26a1	229.805	417.879	138.463	103.896	Unchanged	Upregulated lsDEGs
chr11	4729515	4730186	TSS-distal	Zmat5	56.3095	73.5417	47.5893	72.9167	Increased	Upregulated lsDEGs
chr15	83171744	83172829	TSS-proximal	Cyb5r3	306.096	324.622	423.361	560.773	Increased	Upregulated lsDEGs
chr11	109584822	109585363	TSS-distal	Wipi1	203.727	166.697	136.458	77.4908	Decreased	Upregulated lsDEGs
chr4	44071625	44073205	TSS-distal	Gne	226.863	249.602	201.037	258.065	Increased	Upregulated lsDEGs
chrX	102074718	102075351	TSS-distal	Nhsl2	65.7729	56.6404	4.73186	61.5142	Unchanged	Upregulated lsDEGs
chr1	85735427	85736753	TSS-distal	A630001G21Rik	380.264	362.562	281.696	423.512	Unchanged	Upregulated lsDEGs
chr14	57910305	57911018	TSS-distal	Micu2	348.235	337.465	195.98	344.538	Unchanged	Upregulated lsDEGs
chr15	76649025	76649755	TSS-distal	Cyhr1	116.197	189.097	57.4282	60.1915	Increased	Upregulated lsDEGs
chr16	90051111	90051739	TSS-distal	Tiam1	53.4022	95.7711	38.1399	38.1558	Increased	Upregulated lsDEGs
chr11	87709656	87710240	TSS-distal	Rnf43	122.103	58.0855	32.4615	46.1538	Unchanged	Upregulated lsDEGs
chr16	85172096	85174194	TSS-proximal	App	92.8871	88.666	101.901	153.883	Unchanged	Upregulated lsDEGs
chr8	95633064	95634104	TSS-proximal	Gins3	182.104	186.206	117.137	192.123	Increased	Upregulated lsDEGs
chr14	67946441	67946901	TSS-distal	Dock5	84.577	109.718	15.1844	49.8915	Increased	Upregulated lsDEGs
chr11	51584107	51585229	TSS-proximal	Phykpl	362.021	381.318	412.084	537.845	Increased	Upregulated lsDEGs
chr11	53656746	53657188	TSS-distal	Rad50	151.648	177.81	24.8081	94.8081	Increased	Upregulated lsDEGs
chr4	59602519	59602955	TSS-distal	Hsdl2	69.7941	80.4119	11.4416	52.6316	Increased	Upregulated lsDEGs
chr14	54876250	54877861	TSS-proximal	Ppp1r3e	124.783	147.792	243.058	316.377	Increased	Upregulated lsDEGs
chr14	32784179	32784831	TSS-proximal	1810011H11Rik	82.7718	46.7075	58.1623	53.5988	Decreased	Upregulated lsDEGs
chr13	35773761	35774218	TSS-distal	Cdyl	59.0175	60.6987	69.8253	21.8341	Unchanged	Upregulated lsDEGs
chr7	128550232	128550571	TSS-distal	Bag3	98.7941	63.5882	38.2059	20.5882	Decreased	Upregulated lsDEGs
chr14	20340281	20340598	TSS-distal	Ecd	129.906	64.3396	9.43396	12.5786	Unchanged	Upregulated lsDEGs
chr12	110608762	110609270	TSS-distal	Dync1h1	189.627	235.933	137.466	198.428	Increased	Upregulated lsDEGs
chr8	11831630	11832283	TSS-distal	Arhgef7	56.0856	36.0092	25.9786	16.8196	Decreased	Upregulated lsDEGs
chr15	76330962	76331666	TSS-proximal	Gpaa1	276.014	260.156	250.936	395.745	Unchanged	Upregulated lsDEGs
chr17	56405503	56406546	TSS-distal	Kdm4b	39.205	53.9943	35.4215	49.8084	Increased	Upregulated lsDEGs
chr18	62088036	62088485	TSS-distal	Sh3tc2	83.2222	40.3333	42.2	44.4444	Unchanged	Upregulated lsDEGs
chr10	21158802	21159319	TSS-proximal	Myb	191.544	228.108	121.564	191.12	Increased	Upregulated lsDEGs
chr5	36681358	36681935	TSS-distal	D5Ertd579e	80.1557	53.4429	25.9343	12.1107	Decreased	Upregulated lsDEGs
chr7	100431015	100431449	TSS-distal	C2cd3	113.609	98.5287	39.0575	128.736	Unchanged	Upregulated lsDEGs
chr17	73949600	73950510	TSS-proximal	Xdh	264.457	265.335	78.9901	193.194	Increased	Upregulated lsDEGs
chr8	70873124	70874038	TSS-proximal	Ccdc124	393.683	402.164	314.601	442.623	Increased	Upregulated lsDEGs
chr6	124930556	124932115	TSS-proximal	Mlf2	360.84	396.276	398.519	490.385	Increased	Upregulated lsDEGs
chr4	59569616	59570003	TSS-distal	Hsdl2	256.727	271.675	72.1392	201.031	Increased	Upregulated lsDEGs
chr12	87488824	87489005	TSS-distal	Snw1	108.187	72.1429	21.978	153.846	Unchanged	Upregulated lsDEGs
chr2	167419311	167419473	TSS-proximal	Slc9a8	279.509	315.092	251.411	423.313	Increased	Upregulated lsDEGs
chr10	80032678	80033547	TSS-distal	Hmha1	143.345	142.023	121.782	200	Unchanged	Upregulated lsDEGs
chr1	189023168	189023596	TSS-distal	Kctd3	80.0932	37.8089	16.317	20.979	Unchanged	Upregulated lsDEGs
chr7	49759011	49759550	TSS-proximal	Htatip2	120.111	118.704	185.093	301.852	Unchanged	Upregulated lsDEGs
chr7	122018178	122018765	TSS-proximal	Gga2	275.119	309.949	95.1871	193.878	Increased	Upregulated lsDEGs
chr3	51914962	51915761	TSS-distal	Maml3	40.0625	58.4	32.4875	45	Increased	Upregulated lsDEGs
chr19	12466029	12466628	TSS-distal	Dtx4	138.983	148.667	63.3	133.333	Increased	Upregulated lsDEGs
chr5	122166500	122167155	TSS-distal	Ppp1cc	82.9878	103.598	39.6189	71.6463	Increased	Upregulated lsDEGs
chr9	66974625	66975571	TSS-proximal	Lactb	197.328	192.049	331.404	481.521	Unchanged	Upregulated lsDEGs
chr8	94581726	94582334	TSS-distal	Fam192a	116.65	163.58	37.7504	64.0394	Increased	Upregulated lsDEGs
chr5	122881156	122881691	TSS-distal	Kdm2b	118.134	67.7239	55.9515	54.1045	Decreased	Upregulated lsDEGs
chr12	69696709	69697439	TSS-distal	L2hgdh	61.2722	83.461	17.7702	36.9357	Increased	Upregulated lsDEGs
chr12	111028461	111029010	TSS-distal	Rcor1	91.9636	162.182	52.7091	49.0909	Unchanged	Upregulated lsDEGs
chr17	79519202	79519781	TSS-distal	Rmdn2	50.5862	32.6207	15.5172	5.17241	Decreased	Upregulated lsDEGs
chr1	151820415	151820872	TSS-distal	Edem3	40.4585	72.5109	10.917	15.2838	Increased	Upregulated lsDEGs
chr5	65536710	65538203	TSS-proximal	Ube2k	174.177	202.885	295.033	374.833	Increased	Upregulated lsDEGs
chr11	68431779	68432954	TSS-proximal	Pik3r5	84.7024	87.3384	98.5884	152.211	Increased	Upregulated lsDEGs
chr11	34539842	34540050	TSS-distal	Dock2	70.1914	57.2727	52.5837	9.56938	Decreased	Upregulated lsDEGs
chr10	117688336	117689009	TSS-distal	Mdm2	65.8754	59.0059	68.2196	34.1246	Decreased	Upregulated lsDEGs
chr5	139364008	139364975	TSS-distal	3110082I17Rik	127.231	124.855	104.287	174.587	Unchanged	Upregulated lsDEGs
chr19	56530366	56530933	TSS-distal	Dclre1a	284.12	163.838	179.489	193.662	Unchanged	Upregulated lsDEGs
chr5	140794915	140795682	TSS-distal	Gna12	320.234	405.234	163.984	214.844	Increased	Upregulated lsDEGs
chr2	126387473	126388029	TSS-distal	Atp8b4	149.713	144.201	68.1867	159.785	Unchanged	Upregulated lsDEGs
chr14	65044425	65045025	TSS-distal	Ints9	51.3977	37.9035	31.5973	14.975	Decreased	Upregulated lsDEGs
chr11	62076444	62077429	TSS-distal	Specc1	269.006	262.383	158.134	266.734	Unchanged	Upregulated lsDEGs
chr19	10100557	10102026	TSS-proximal	Fads2	171.769	163.912	205.34	298.639	Unchanged	Upregulated lsDEGs
chr17	24073042	24073714	TSS-proximal	Kctd5	352.244	414.25	357.92	438.336	Increased	Upregulated lsDEGs
chr5	146203985	146204276	TSS-distal	Rnf6	156.027	93.9041	143.767	119.863	Decreased	Upregulated lsDEGs
chr16	89904240	89905056	TSS-distal	Tiam1	97.8213	49.6206	28.1395	36.7197	Unchanged	Upregulated lsDEGs
chr9	65560939	65561614	TSS-distal	Plekho2	125.651	124.527	106.45	186.391	Unchanged	Upregulated lsDEGs
chr11	80476408	80477622	TSS-proximal	Cdk5r1	115.35	135.383	252.551	340.741	Increased	Upregulated lsDEGs
chr3	122243023	122243577	TSS-proximal	Gclm	174.613	227.495	52.2342	100.901	Increased	Upregulated lsDEGs
chr10	77572161	77572633	TSS-distal	Itgb2	111.015	62.8541	23.2347	21.1416	Decreased	Upregulated lsDEGs
chr2	79634742	79636374	TSS-proximal	Ssfa2	295.297	311.886	338.475	434.783	Increased	Upregulated lsDEGs
chr8	117343103	117343894	TSS-distal	Cmip	136.01	129.192	68.1439	147.727	Unchanged	Upregulated lsDEGs
chr16	8738673	8739413	TSS-distal	Usp7	193.819	256.383	287.301	341.43	Increased	Upregulated lsDEGs
chr11	119040196	119041465	TSS-proximal	Cbx8	249.89	277.591	402.953	520.472	Increased	Upregulated lsDEGs
chr2	79653271	79654078	TSS-distal	Ssfa2	60.2104	57.3515	40.8168	85.396	Unchanged	Upregulated lsDEGs
chrX	152065766	152066165	TSS-distal	Smc1a	73.35	97.5	54.975	87.5	Increased	Upregulated lsDEGs
chr7	139397416	139398043	TSS-distal	Inpp5a	150.621	202.293	157.564	195.86	Increased	Upregulated lsDEGs
chr4	9620793	9621552	TSS-distal	Asph	40.1316	49.2763	13.1579	32.8947	Increased	Upregulated lsDEGs
chr2	126499594	126500258	TSS-proximal	Atp8b4	169.534	169.549	76.6466	165.414	Increased	Upregulated lsDEGs
chrX	49287851	49288648	TSS-proximal	Enox2	429.624	495.489	351.955	434.837	Increased	Upregulated lsDEGs
chr11	68973100	68974269	TSS-proximal	Rangrf	186.111	201.65	82.0085	145.299	Increased	Upregulated lsDEGs
chr11	98829282	98830000	TSS-distal	Casc3	106.314	59.0682	25.0209	27.8164	Unchanged	Upregulated lsDEGs
chr1	37471557	37471976	TSS-distal	Mgat4a	76.3095	49.6429	33.3095	19.0476	Decreased	Upregulated lsDEGs
chr16	33764284	33764972	TSS-distal	Heg1	126.647	232.017	39.1727	26.1248	Unchanged	Upregulated lsDEGs
chr8	106022487	106022945	TSS-distal	Dus2	121.133	132.07	67.4946	132.898	Increased	Upregulated lsDEGs
chr7	28575589	28575967	TSS-distal	Pak4	187.441	321.953	73.8522	68.6016	Unchanged	Upregulated lsDEGs
chr16	16358159	16359373	TSS-proximal	Dnm1l	324.123	326.066	282.988	392.593	Increased	Upregulated lsDEGs
chr2	114096595	114097062	TSS-distal	Aqr	74.2521	47.8632	57.6709	42.735	Decreased	Upregulated lsDEGs
chr15	64197676	64198374	TSS-distal	Asap1	262.361	145.279	97.2389	121.602	Unchanged	Upregulated lsDEGs
chr7	80074664	80075565	TSS-distal	Zfp710	294.911	289.812	203.891	319.29	Unchanged	Upregulated lsDEGs
chr5	139460134	139460889	TSS-proximal	3110082I17Rik	195.079	238.016	334.484	428.571	Increased	Upregulated lsDEGs
chr11	87729594	87730047	TSS-distal	Rnf43	302.753	441.41	66.0573	105.727	Increased	Upregulated lsDEGs
chr5	64344209	64344903	TSS-distal	Tbc1d1	138.878	118.345	46.0144	143.885	Unchanged	Upregulated lsDEGs
chr14	54523758	54524054	TSS-distal	Prmt5	96.1953	53.2997	20.202	13.468	Decreased	Upregulated lsDEGs
chr8	13757251	13758800	TSS-proximal	Cdc16	144.723	153.458	102.529	150.968	Increased	Upregulated lsDEGs
chr2	26325715	26326184	TSS-distal	Gpsm1	132.255	116.66	108.447	217.021	Unchanged	Upregulated lsDEGs
chr2	39064882	39066030	TSS-proximal	Golga1	173.046	187.859	283.586	382.071	Increased	Upregulated lsDEGs
chrX	142972385	142973134	TSS-distal	Ammecr1	205.4	353.187	105.28	78.6667	Unchanged	Upregulated lsDEGs
chr11	82907683	82908818	TSS-proximal	Nle1	117.931	145.819	117.016	148.768	Increased	Upregulated lsDEGs
chr10	26836510	26837027	TSS-distal	Arhgap18	130.425	102.124	55.9653	17.3745	Decreased	Upregulated lsDEGs
chr4	41381130	41381727	TSS-distal	Ubap1	75.5351	93.6288	16.7224	48.495	Increased	Upregulated lsDEGs
chr17	27874391	27875006	TSS-distal	Uhrf1bp1	88.3766	118.474	34.0747	60.0649	Increased	Upregulated lsDEGs
chr16	32972490	32972932	TSS-distal	Lrch3	225.734	115.056	69.9323	92.5508	Unchanged	Upregulated lsDEGs
chr10	78457589	78458475	TSS-distal	Pdxk	127.971	121.015	90.1466	165.727	Unchanged	Upregulated lsDEGs
chr6	33401081	33401682	TSS-distal	Exoc4	107.741	96.8605	48.1561	124.585	Unchanged	Upregulated lsDEGs
chr19	45510545	45511116	TSS-distal	Btrc	47.2552	109.353	33.1993	15.7343	Unchanged	Upregulated lsDEGs
chr9	50650444	50650871	TSS-distal	Dlat	37.8972	58.6449	2.33645	16.3551	Increased	Upregulated lsDEGs
chr15	68086192	68087038	TSS-distal	Zfat	143.589	69.2916	43.66	63.7544	Unchanged	Upregulated lsDEGs
chr15	25805174	25806161	TSS-distal	Myo10	166.083	124.676	97.1154	73.8866	Decreased	Upregulated lsDEGs
chr5	31164822	31165275	TSS-distal	Gtf3c2	67.1806	142.885	19.8238	6.60793	Unchanged	Upregulated lsDEGs
chr1	156660396	156661075	TSS-distal	Tor3a	42.5882	28.9559	48.5	33.8235	Decreased	Upregulated lsDEGs
chr10	127099709	127101046	TSS-distal	Os9	71.2706	99.559	64.2451	76.9806	Increased	Upregulated lsDEGs
chr10	26886887	26887322	TSS-distal	Arhgap18	55.7798	96.5367	25.2064	29.8165	Increased	Upregulated lsDEGs
chr13	44786403	44786616	TSS-distal	Jarid2	184.019	122.71	93.4112	60.7477	Decreased	Upregulated lsDEGs
chr11	121289802	121290336	TSS-distal	Foxk2	47.6262	59.1776	13.0841	37.3832	Increased	Upregulated lsDEGs
chr15	99457569	99458335	TSS-proximal	Nckap5l	300.508	277.888	187.653	329.857	Unchanged	Upregulated lsDEGs
chr11	11684742	11686873	TSS-proximal	Ikzf1	215.136	238.523	238.157	291.745	Increased	Upregulated lsDEGs
chr15	81960066	81961114	TSS-proximal	Pmm1	365.844	357.417	444.013	614.871	Unchanged	Upregulated lsDEGs
chrX	164432737	164433161	TSS-distal	Piga	69.9529	119.012	35.2706	40	Increased	Upregulated lsDEGs
chr11	100622719	100623222	TSS-proximal	Dnajc7	401.409	344.762	241.944	470.238	Unchanged	Upregulated lsDEGs
chr13	41381174	41382258	TSS-distal	Nedd9	70.1014	22.7742	27.6406	46.0829	Unchanged	Upregulated lsDEGs
chr11	82834044	82834586	TSS-distal	Rffl	97.4033	41.9521	12.8913	27.6243	Unchanged	Upregulated lsDEGs
chr11	100850087	100851424	TSS-proximal	Stat5b	101.57	111.973	180.777	249.626	Increased	Upregulated lsDEGs
chr3	51788633	51789934	TSS-distal	Maml3	85.1075	61.3902	60.6452	47.619	Decreased	Upregulated lsDEGs
chr7	13034348	13035088	TSS-proximal	Chmp2a	481.957	511.714	628.57	817.814	Increased	Upregulated lsDEGs
chr17	75551479	75552375	TSS-proximal	Fam98a	673.177	721.46	748.796	935.34	Increased	Upregulated lsDEGs
chr3	51719522	51720655	TSS-distal	Maml3	27.575	25.5379	11.455	33.5097	Unchanged	Upregulated lsDEGs
chr16	17618036	17618711	TSS-proximal	Smpd4	93.6686	100.533	34.0089	82.8402	Increased	Upregulated lsDEGs
chr5	20998282	20999094	TSS-distal	Ptpn12	165.264	287.343	81.1439	60.2706	Unchanged	Upregulated lsDEGs
chr3	32396383	32397414	TSS-proximal	Pik3ca	541.347	582.936	465.853	590.116	Increased	Upregulated lsDEGs
chr5	139196716	139197488	TSS-distal	Sun1	442.031	501.022	312.911	406.21	Increased	Upregulated lsDEGs
chr3	90433086	90434021	TSS-proximal	Ints3	504.466	614.263	921.549	1115.38	Increased	Upregulated lsDEGs
chr13	62970768	62971155	TSS-distal	2010111I01Rik	29.8454	38.8144	23.1959	46.3918	Increased	Upregulated lsDEGs
chr15	81448411	81448917	TSS-distal	Xpnpep3	109.665	73.8659	43.3728	27.6134	Decreased	Upregulated lsDEGs
chr5	24030194	24031034	TSS-proximal	Fam126a	400.321	417.348	459.941	607.61	Increased	Upregulated lsDEGs
chr18	12151318	12151803	TSS-distal	Riok3	139.815	129.506	131.626	240.741	Unchanged	Upregulated lsDEGs
chr16	30374161	30374755	TSS-distal	Atp13a3	67.479	70.084	25.1933	67.2269	Increased	Upregulated lsDEGs
chr19	40788464	40789234	TSS-distal	Ccnj	47.0687	44.0726	24.6304	60.9598	Unchanged	Upregulated lsDEGs
chr10	93444241	93444897	TSS-distal	Lta4h	76.9863	60.5327	62.3744	136.986	Unchanged	Upregulated lsDEGs
chr5	31218428	31218604	TSS-proximal	Ppm1g	479.887	591.186	84.6893	259.887	Increased	Upregulated lsDEGs
chr11	68852521	68853570	TSS-distal	Ndel1	333.876	430.629	746.295	910.476	Increased	Upregulated lsDEGs
chrX	7841027	7842228	TSS-proximal	Otud5	484.692	557.03	548.81	641.431	Increased	Upregulated lsDEGs
chr5	64240999	64241565	TSS-distal	Tbc1d1	134.145	79.6825	52.8924	51.1464	Decreased	Upregulated lsDEGs
chr13	35807548	35807868	TSS-distal	Cdyl	113.053	170.81	43.5826	65.4206	Increased	Upregulated lsDEGs
chr19	37419610	37420253	TSS-distal	Kif11	99.5186	80.3416	66.7391	35.7143	Decreased	Upregulated lsDEGs
chr4	115838751	115839799	TSS-proximal	Mknk1	237.398	230.057	225.815	330.791	Unchanged	Upregulated lsDEGs
chr5	150578140	150579309	TSS-distal	N4bp2l1	168.957	273.923	94.8205	77.7778	Unchanged	Upregulated lsDEGs
chr4	138172461	138172953	TSS-distal	Eif4g3	92.4138	57.1805	34.4625	26.3692	Decreased	Upregulated lsDEGs
chr6	38345878	38346263	TSS-distal	Zc3hav1	552.124	582.202	196.788	404.145	Increased	Upregulated lsDEGs
chr6	88898386	88898889	TSS-proximal	Mcm2	438.175	511.012	456.131	563.492	Increased	Upregulated lsDEGs
chr4	127067034	127067339	TSS-distal	Zmym1	55.5229	34.085	16.3399	3.26797	Decreased	Upregulated lsDEGs
chr17	24669312	24670125	TSS-proximal	Zfp598	265.614	274.656	488.698	675.676	Increased	Upregulated lsDEGs
chr11	95279135	95279512	TSS-distal	Kat7	67.4074	55.1587	52.8836	21.164	Decreased	Upregulated lsDEGs
chr4	129011637	129012312	TSS-distal	Ak2	144.497	151.361	51.7456	122.781	Increased	Upregulated lsDEGs
chr8	122611019	122611699	TSS-proximal	Trappc2l	675.786	703.084	710.367	922.173	Increased	Upregulated lsDEGs
chr15	77815813	77816307	TSS-distal	Myh9	127.919	110.768	58.5657	153.535	Unchanged	Upregulated lsDEGs
chr3	136725050	136725985	TSS-distal	Ppp3ca	224.391	137.372	70.4808	79.0598	Unchanged	Upregulated lsDEGs
chr19	45472760	45473354	TSS-distal	Btrc	91.4958	40.2353	26.8739	40.3361	Unchanged	Upregulated lsDEGs
chr3	121262523	121263556	TSS-distal	Tmem56	87.3694	149.004	93.7621	87.0406	Unchanged	Upregulated lsDEGs
chr7	126537945	126538284	TSS-distal	Eif3c	88.5588	129.471	47.0294	70.5882	Increased	Upregulated lsDEGs
chr11	44528688	44529646	TSS-distal	Rnf145	154.599	188.832	83.3785	122.002	Increased	Upregulated lsDEGs
chr6	120858303	120858615	TSS-distal	Bcl2l13	112.236	72.7796	25.5591	3.19489	Decreased	Upregulated lsDEGs
chr2	27350400	27350648	TSS-distal	Vav2	195.382	159.719	48.1526	208.835	Unchanged	Upregulated lsDEGs
chr9	44066784	44067562	TSS-proximal	Usp2	405.905	430.244	364.39	483.954	Increased	Upregulated lsDEGs
chr19	43681402	43681802	TSS-distal	Slc25a28	107.83	62.5935	24.9377	19.9501	Decreased	Upregulated lsDEGs
chr7	139466276	139467475	TSS-distal	Inpp5a	151.542	146.733	74.9667	145	Unchanged	Upregulated lsDEGs
chr9	77711118	77711786	TSS-distal	Gclc	80.7922	45.5904	28.3857	28.4006	Unchanged	Upregulated lsDEGs
chr15	64085773	64086238	TSS-distal	Asap1	106.888	59.6567	38.6052	38.6266	Unchanged	Upregulated lsDEGs
chr8	83714799	83715756	TSS-proximal	Ddx39	557.766	674.718	772.056	884.134	Increased	Upregulated lsDEGs
chr8	86630155	86630731	TSS-distal	Lonp2	128.475	196.742	36.3778	50.26	Increased	Upregulated lsDEGs
chr11	106098168	106098706	TSS-distal	Map3k3	40.8349	45.1391	5.56586	33.3952	Increased	Upregulated lsDEGs
chr7	112085086	112085381	TSS-distal	Usp47	206.081	106.959	57.3986	70.9459	Unchanged	Upregulated lsDEGs
chr9	57147752	57148765	TSS-proximal	Neil1	382.663	372.041	283.886	421.105	Unchanged	Upregulated lsDEGs
chr12	13563654	13564061	TSS-distal	Nbas	92.7451	76.6667	85.7353	46.5686	Decreased	Upregulated lsDEGs
chr11	75622722	75623486	TSS-distal	Pitpna	79.2418	37.3464	28.7451	37.9085	Unchanged	Upregulated lsDEGs
chr4	134751871	134752311	TSS-distal	Ldlrap1	209.229	377.37	117.846	88.4354	Unchanged	Upregulated lsDEGs
chr4	138033860	138034076	TSS-distal	Eif4g3	37.3733	51.6129	32.2581	64.5161	Increased	Upregulated lsDEGs
chr10	25365717	25366135	TSS-distal	Epb4.1l2	88.4487	46.0859	4.77327	2.38663	Decreased	Upregulated lsDEGs
chr19	10693894	10694400	TSS-distal	Vps37c	316.036	189.645	173.491	185.404	Unchanged	Upregulated lsDEGs
chr3	34033716	34034358	TSS-distal	Fxr1	138.709	94.8834	63.7325	48.2115	Decreased	Upregulated lsDEGs
chr13	44804995	44805174	TSS-distal	Jarid2	195.167	98.6667	66.6111	72.2222	Unchanged	Upregulated lsDEGs
chr11	100618905	100620126	TSS-proximal	Nkiras2	186.088	193.069	307.537	420.622	Increased	Upregulated lsDEGs
chr5	130159768	130160331	TSS-distal	Kctd7	109.521	89.6809	49.6277	10.6383	Decreased	Upregulated lsDEGs
chrX	150587798	150588832	TSS-proximal	Pfkfb1	123.469	158.184	104.3	130.435	Increased	Upregulated lsDEGs
chr17	34930831	34931707	TSS-proximal	Neu1	316.534	355.314	366.978	458.381	Increased	Upregulated lsDEGs
chr9	96649617	96650269	TSS-distal	Rasa2	48.4839	46.1256	19.8928	56.6616	Unchanged	Upregulated lsDEGs
chrX	53341513	53341968	TSS-distal	Mospd1	49.9561	78.75	28.4868	39.4737	Increased	Upregulated lsDEGs
chr12	59021309	59021623	TSS-distal	Gemin2	132.381	52.6984	44.4127	66.6667	Unchanged	Upregulated lsDEGs
chr2	69816474	69816958	TSS-distal	Klhl23	105.072	156.845	51.5258	68.0412	Increased	Upregulated lsDEGs
chr5	139366390	139366724	TSS-distal	3110082I17Rik	73.7612	107.194	77.5821	107.463	Increased	Upregulated lsDEGs
chr5	63967565	63969477	TSS-proximal	Rell1	279.927	326.383	320.282	369.577	Increased	Upregulated lsDEGs
chr11	115603309	115604533	TSS-proximal	Mrps7	164.833	207.404	280.678	338.776	Increased	Upregulated lsDEGs
chr9	32654400	32654785	TSS-distal	Ets1	87.0207	115.026	126.891	181.347	Increased	Upregulated lsDEGs
chr11	78114935	78116219	TSS-distal	Fam222b	154.436	167.37	109.673	159.533	Increased	Upregulated lsDEGs
chr8	121829269	121830055	TSS-proximal	Klhdc4	211.931	217.357	109.225	196.95	Increased	Upregulated lsDEGs
chr6	83053651	83055327	TSS-proximal	Htra2	308.962	372.773	479.785	562.91	Increased	Upregulated lsDEGs
chr11	109549633	109550423	TSS-distal	Arsg	154.728	242.617	40.4298	46.7762	Increased	Upregulated lsDEGs
chr13	63007112	63007891	TSS-distal	2010111I01Rik	81.1795	74.2564	11.5385	67.9487	Unchanged	Upregulated lsDEGs
chr2	27280984	27281343	TSS-distal	Vav2	61.1389	39.6944	47.1944	30.5556	Decreased	Upregulated lsDEGs
chr10	78464589	78466017	TSS-proximal	Pdxk	248.831	226.704	348.321	504.549	Unchanged	Upregulated lsDEGs
chr7	101316538	101317145	TSS-proximal	Stard10	371.48	418.52	123.289	236.842	Increased	Upregulated lsDEGs
chr6	125131170	125132479	TSS-proximal	Nop2	188.031	177.74	215.16	313.74	Unchanged	Upregulated lsDEGs
chr6	94530776	94531177	TSS-distal	Slc25a26	96.99	112.388	7.46269	59.7015	Increased	Upregulated lsDEGs
chr7	43438594	43438964	TSS-proximal	Cldnd2	267.439	171.725	102.372	88.9488	Decreased	Upregulated lsDEGs
chr10	20166697	20167253	TSS-distal	Map7	140.718	140.718	157.917	256.732	Unchanged	Upregulated lsDEGs
chrX	159756965	159758602	TSS-distal	Sh3kbp1	192.808	262.839	73.8339	87.3016	Increased	Upregulated lsDEGs
chr4	101508891	101509726	TSS-distal	Dnajc6	143.17	115.467	95.6459	61.0048	Decreased	Upregulated lsDEGs
chr2	151524167	151524898	TSS-distal	Nsfl1c	213.607	138.21	64.1803	57.377	Decreased	Upregulated lsDEGs
chr11	60280325	60280754	TSS-distal	Tom1l2	105.953	132	25.5581	67.4419	Increased	Upregulated lsDEGs
chr13	98275280	98276098	TSS-distal	Ankra2	104.176	170.195	56.1416	54.9451	Unchanged	Upregulated lsDEGs
chr15	86113260	86113552	TSS-distal	Gramd4	61.9454	73.7884	61.3993	109.215	Increased	Upregulated lsDEGs
chr3	127848245	127848771	TSS-distal	Ap1ar	128.937	189.032	55.0095	74.0038	Increased	Upregulated lsDEGs
chr4	115847346	115848075	TSS-distal	Mknk1	196.219	176.137	86.2603	198.63	Unchanged	Upregulated lsDEGs
chr16	48993488	48994609	TSS-proximal	C330027C09Rik	289.394	318.681	297.531	373.44	Increased	Upregulated lsDEGs
chr2	167447407	167448161	TSS-distal	Slc9a8	68.5298	116.093	25.1523	25.1656	Increased	Upregulated lsDEGs
chr19	3451142	3452177	TSS-distal	Ppp6r3	98.388	63.3591	40.5212	35.7143	Decreased	Upregulated lsDEGs
chr2	75883667	75883930	TSS-distal	Agps	175.492	78.9773	34.0909	56.8182	Unchanged	Upregulated lsDEGs
chr2	11552990	11554338	TSS-proximal	Pfkfb3	173.721	164.87	221.534	320.237	Unchanged	Upregulated lsDEGs
chr4	136587822	136588350	TSS-distal	Kdm1a	50.3592	75.1796	9.4518	22.6843	Increased	Upregulated lsDEGs
chr10	71347254	71349509	TSS-proximal	Ipmk	201.086	216.684	219.304	274.379	Increased	Upregulated lsDEGs
chr8	111325340	111325652	TSS-distal	Mlkl	78.9457	41.9489	19.1693	15.9744	Decreased	Upregulated lsDEGs
chr4	133432659	133433177	TSS-distal	Slc9a1	43.1407	37.2062	17.341	57.8035	Unchanged	Upregulated lsDEGs
chr13	52673366	52673595	TSS-distal	Syk	67.1304	58.7391	26.087	95.6522	Unchanged	Upregulated lsDEGs
chr6	29718838	29719685	TSS-distal	Tspan33	98.7972	49.1745	41.25	51.8868	Unchanged	Upregulated lsDEGs
chr11	6388739	6389729	TSS-proximal	Zmiz2	229.859	289.889	439.738	534.813	Increased	Upregulated lsDEGs
chr6	86660263	86660878	TSS-distal	Mxd1	124.724	57.6623	16.2338	34.0909	Unchanged	Upregulated lsDEGs
chr2	29971857	29972466	TSS-distal	Sptan1	172.787	198.754	24.5738	96.7213	Increased	Upregulated lsDEGs
chr2	109388595	109389184	TSS-distal	Kif18a	156.39	98.8305	83.0169	76.2712	Decreased	Upregulated lsDEGs
chr19	37301793	37302502	TSS-distal	Ide	109.845	72.8732	29.5634	18.3099	Decreased	Upregulated lsDEGs
chr13	100152564	100153038	TSS-distal	Naip2	91.8526	67.4737	56.8211	147.368	Unchanged	Upregulated lsDEGs
chr17	84707557	84707803	TSS-distal	Lrpprc	67.2065	28.1377	36.4372	36.4372	Unchanged	Upregulated lsDEGs
chr1	91037970	91038293	TSS-distal	Lrrfip1	123.92	160.895	163.488	231.481	Increased	Upregulated lsDEGs
chr19	38820295	38820596	TSS-proximal	Noc3l	189.205	323.477	62.8808	59.6026	Unchanged	Upregulated lsDEGs
chr13	69502136	69502437	TSS-distal	Papd7	144.47	233.974	56.2583	66.2252	Increased	Upregulated lsDEGs
chr4	129460988	129461943	TSS-proximal	Bsdc1	933.305	1072.76	885.544	1013.6	Increased	Upregulated lsDEGs
chr3	153850560	153851031	TSS-proximal	Asb17os	89.9788	153.792	38.1144	38.1356	Increased	Upregulated lsDEGs
chrX	102017109	102017709	TSS-distal	Nhsl2	30.1997	25.7072	8.31947	38.2696	Unchanged	Upregulated lsDEGs
chr18	77825030	77825600	TSS-distal	Pstpip2	102.767	148.774	17.5131	38.5289	Increased	Upregulated lsDEGs
chr6	113649170	113650454	TSS-distal	Irak2	100.35	86.5447	38.8949	101.946	Unchanged	Upregulated lsDEGs
chr15	97501420	97502438	TSS-distal	Pced1b	59.107	95.4858	28.4495	30.422	Increased	Upregulated lsDEGs
chr3	142332051	142333058	TSS-distal	Pdlim5	68.1746	89.256	26.7758	45.6349	Increased	Upregulated lsDEGs
chr18	36067839	36068661	TSS-distal	Nrg2	40.3402	32.3694	30.3645	70.4739	Unchanged	Upregulated lsDEGs
chr6	142746683	142747499	TSS-distal	Cmas	74.6634	67.5887	15.8996	67.3195	Unchanged	Upregulated lsDEGs
chrX	139653253	139653539	TSS-distal	Rnf128	61.8815	64.5645	6.96864	55.7491	Increased	Upregulated lsDEGs
chr9	3345845	3346466	TSS-distal	Alkbh8	98.6977	185.611	49.8071	33.7621	Unchanged	Upregulated lsDEGs
chr6	120854232	120854895	TSS-distal	Bcl2l13	130.828	211.672	37.6355	40.6627	Increased	Upregulated lsDEGs
chr5	32781543	32782023	TSS-distal	Pisd	156.528	233.597	54.0333	72.7651	Increased	Upregulated lsDEGs
chr11	116294254	116294804	TSS-distal	Exoc7	95.2995	65.1724	68.9292	52.6316	Decreased	Upregulated lsDEGs
chr1	79741019	79741476	TSS-distal	Wdfy1	261.332	257.991	303.341	462.882	Unchanged	Upregulated lsDEGs
chr13	117028362	117028568	TSS-proximal	Parp8	337.585	162.271	144.879	183.575	Unchanged	Upregulated lsDEGs
chr15	58415101	58416386	TSS-proximal	D15Ertd621e	106.882	128.507	160.109	204.51	Increased	Upregulated lsDEGs
chr13	51736334	51736854	TSS-distal	Sema4d	166.737	165.278	128.541	226.488	Unchanged	Upregulated lsDEGs
chr2	126475672	126476325	TSS-distal	Atp8b4	383.731	190.703	140.596	214.067	Unchanged	Upregulated lsDEGs
chr18	77828642	77829064	TSS-distal	Pstpip2	98.5816	168.865	21.2766	23.6407	Increased	Upregulated lsDEGs
chr5	143706154	143706683	TSS-distal	Cyth3	59	89.6038	22.6226	33.9623	Increased	Upregulated lsDEGs
chr10	80421642	80422338	TSS-distal	Tcf3	157.862	244.864	114.72	114.778	Increased	Upregulated lsDEGs
chr10	127114452	127114743	TSS-distal	Os9	152.055	71.4041	68.4589	82.1918	Unchanged	Upregulated lsDEGs
chr11	60292695	60293061	TSS-distal	Tom1l2	90.4632	55.7493	46.2943	35.4223	Decreased	Upregulated lsDEGs
chr4	132873543	132874181	TSS-distal	Stx12	79.1549	67.6839	39.108	4.69484	Decreased	Upregulated lsDEGs
chr15	51918077	51918801	TSS-distal	Utp23	126.207	103.324	60.6621	153.103	Unchanged	Upregulated lsDEGs
chr7	79272712	79273456	TSS-proximal	Abhd2	997.597	1115.37	931.087	1100.67	Increased	Upregulated lsDEGs
chr9	109907994	109908557	TSS-distal	Cdc25a	108.156	128.032	79.7518	125.887	Increased	Upregulated lsDEGs
chr5	143052578	143053318	TSS-distal	Rnf216	94.305	164.143	40.4723	33.7382	Unchanged	Upregulated lsDEGs
chr11	53786220	53786929	TSS-distal	Gm12216	51.662	35.8873	47.8592	108.451	Unchanged	Upregulated lsDEGs
chr15	25650303	25650850	TSS-distal	Myo10	73.2664	122.609	45.6022	47.4453	Increased	Upregulated lsDEGs
chr15	73635442	73635966	TSS-distal	Slc45a4	430.952	528.819	268.438	340.952	Increased	Upregulated lsDEGs
chr4	44981111	44982030	TSS-proximal	Grhpr	182.554	195.163	191.207	264.13	Increased	Upregulated lsDEGs
chr11	87779365	87779704	TSS-distal	Bzrap1	101.059	71.5588	58.7941	164.706	Unchanged	Upregulated lsDEGs
chr7	128744526	128745418	TSS-proximal	Sec23ip	309.989	346.349	321.232	400.896	Increased	Upregulated lsDEGs
chr7	28581766	28582211	TSS-distal	Pak4	194.776	254.529	69.4619	118.834	Increased	Upregulated lsDEGs
chr17	40810944	40811260	TSS-proximal	Rhag	309.369	473.817	110.347	129.338	Increased	Upregulated lsDEGs
chr11	58877841	58878690	TSS-distal	2810021J22Rik	38.1529	35.8824	8.23529	36.4706	Unchanged	Upregulated lsDEGs
chr9	21436033	21436726	TSS-distal	Dnm2	184.135	116.844	86.4121	83.5735	Decreased	Upregulated lsDEGs
chr4	133631142	133631575	TSS-distal	Zdhhc18	80.9447	102.304	25.3226	57.6037	Increased	Upregulated lsDEGs
chr4	128992923	128994099	TSS-proximal	Ak2	300.799	370.382	286.177	317.757	Increased	Upregulated lsDEGs
chr9	108108539	108108961	TSS-distal	Bsn	211.749	115.012	179.574	179.669	Unchanged	Upregulated lsDEGs
chr1	134460456	134461282	TSS-distal	Klhl12	138.186	237.183	50.7618	38.6941	Unchanged	Upregulated lsDEGs
chr10	81626951	81628105	TSS-proximal	Sirt6	223.628	273.801	163.558	195.671	Increased	Upregulated lsDEGs
chr16	3982124	3982721	TSS-distal	Slx4	140.753	76.8395	98.612	102.007	Unchanged	Upregulated lsDEGs
chr14	30022379	30022961	TSS-distal	Chdh	84.0995	79.4854	49.7256	108.062	Unchanged	Upregulated lsDEGs
chr10	4120454	4121107	TSS-distal	Mthfd1l	104.495	85.6116	111.56	209.48	Unchanged	Upregulated lsDEGs
chr13	35740554	35741904	TSS-distal	Cdyl	155.751	208.638	359.556	434.493	Increased	Upregulated lsDEGs
chr17	31207382	31208376	TSS-proximal	Ubash3a	117.96	131.94	90.4121	134.673	Increased	Upregulated lsDEGs
chr8	22787350	22788208	TSS-distal	Ap3m2	95.2852	48.9988	20.943	30.2678	Unchanged	Upregulated lsDEGs
chr4	136177390	136178826	TSS-distal	E2f2	231.865	221.413	191.969	282.533	Unchanged	Upregulated lsDEGs
chr15	81021064	81022015	TSS-distal	Mkl1	169.118	137.09	158.529	278.361	Unchanged	Upregulated lsDEGs
chr5	107207894	107208610	TSS-distal	Tgfbr3	61.3808	87.7824	13.947	27.894	Increased	Upregulated lsDEGs
chr13	41402441	41403033	TSS-distal	Nedd9	80.7251	54.688	35.3963	23.6088	Decreased	Upregulated lsDEGs
chr19	46607402	46607922	TSS-distal	Wbp1l	147.466	155.643	69.0595	142.035	Increased	Upregulated lsDEGs
chr6	88044334	88045583	TSS-proximal	Rab7	154.128	170.512	183.912	239.2	Increased	Upregulated lsDEGs
chr19	6057510	6058166	TSS-proximal	Fau	330.852	352.04	608.524	818.874	Increased	Upregulated lsDEGs
chr13	44709887	44710908	TSS-distal	Jarid2	53.2681	100.499	19.5597	11.7417	Unchanged	Upregulated lsDEGs
chr17	46005489	46005828	TSS-distal	Vegfa	71.5294	62.4706	129.353	232.353	Unchanged	Upregulated lsDEGs
chr5	36712936	36713784	TSS-distal	D5Ertd579e	136.879	126.431	111.837	194.346	Unchanged	Upregulated lsDEGs
chrX	159686973	159687150	TSS-distal	Sh3kbp1	149.663	164.888	89.8315	185.393	Increased	Upregulated lsDEGs
chr13	50417424	50418273	TSS-proximal	Fbxw17	124.906	109.929	72.9059	152.941	Unchanged	Upregulated lsDEGs
chr11	4603020	4603516	TSS-distal	Mtmr3	69.1348	64.4869	36.1972	88.5312	Unchanged	Upregulated lsDEGs
chr1	85600551	85601266	TSS-proximal	Sp140	146.131	127.807	67.0112	160.615	Unchanged	Upregulated lsDEGs
chr10	121586687	121587378	TSS-proximal	Tbk1	208.107	190.838	268.656	413.295	Unchanged	Upregulated lsDEGs
chr6	85926663	85927141	TSS-distal	Tprkb	122.505	180.564	14.6138	37.5783	Increased	Upregulated lsDEGs
chr10	79797403	79797811	TSS-distal	Palm	158.582	113.301	100.196	73.3496	Decreased	Upregulated lsDEGs
chr6	113638156	113639107	TSS-proximal	Irak2	314.706	363.015	310.767	372.899	Increased	Upregulated lsDEGs
chr16	30565563	30566094	TSS-distal	Lsg1	58.0639	92.8947	13.1579	20.6767	Increased	Upregulated lsDEGs
chr11	104468951	104469956	TSS-proximal	Kansl1	147.753	156.988	137.107	196.819	Increased	Upregulated lsDEGs
chr10	80797552	80799240	TSS-proximal	Plekhj1	243.677	257.419	301.806	385.435	Increased	Upregulated lsDEGs
chr6	66482639	66483280	TSS-distal	Mad2l1	62.5389	38.4891	38.9252	32.7103	Decreased	Upregulated lsDEGs
chr3	142620099	142621637	TSS-proximal	Gbp2	243.34	141.507	60.3964	89.6686	Unchanged	Upregulated lsDEGs
chr13	63718689	63720062	TSS-distal	Ercc6l2	68.559	46.3683	29.8253	24.0175	Decreased	Upregulated lsDEGs
chr5	122903231	122903662	TSS-distal	Kdm2b	183.218	226.134	80.9722	138.889	Increased	Upregulated lsDEGs
chr11	75653613	75654928	TSS-distal	Myo1c	234.407	242.948	282.538	372.34	Increased	Upregulated lsDEGs
chr4	53263571	53264792	TSS-distal	AI427809	47.0786	25.9083	17.9951	19.6399	Unchanged	Upregulated lsDEGs
chr15	62002677	62003269	TSS-distal	Myc	66.4081	42.968	32.0236	23.6088	Decreased	Upregulated lsDEGs
chr16	32457828	32458343	TSS-distal	Pcyt1a	195.291	236.473	89.1085	149.225	Increased	Upregulated lsDEGs
chr5	139365883	139366295	TSS-distal	3110082I17Rik	151.453	97.2397	60.5085	208.232	Unchanged	Upregulated lsDEGs
chr13	59515185	59515523	TSS-distal	Agtpbp1	82.0059	117.316	50.118	73.7463	Increased	Upregulated lsDEGs
chr8	84810666	84811224	TSS-distal	Dand5	145.725	158.175	255.689	370.304	Increased	Upregulated lsDEGs
chr11	34236481	34236840	TSS-distal	Dock2	140.5	98.6667	88.8333	63.8889	Decreased	Upregulated lsDEGs
chr3	133097952	133098869	TSS-distal	Ints12	84.1176	131.656	20.6863	26.1438	Increased	Upregulated lsDEGs
chr4	134136433	134136837	TSS-distal	Cep85	87.7037	47.679	27.1358	27.1605	Unchanged	Upregulated lsDEGs
chr5	43990300	43990741	TSS-distal	Prom1	124.027	58.5294	27.1267	42.9864	Unchanged	Upregulated lsDEGs
chr13	74759184	74759589	TSS-distal	Cast	101.749	97.9557	49.2365	118.227	Unchanged	Upregulated lsDEGs
chr5	107059537	107059804	TSS-distal	Tgfbr3	263.619	138.321	126.791	145.522	Unchanged	Upregulated lsDEGs
chr6	125583502	125584323	TSS-distal	Vwf	165.328	196.825	66.8735	114.355	Increased	Upregulated lsDEGs
chr14	30762279	30763214	TSS-distal	Sfmbt1	43.7286	64.359	9.61538	18.1624	Increased	Upregulated lsDEGs
chr9	96611938	96612869	TSS-distal	Rasa2	72.0815	58.412	21.4485	76.1803	Unchanged	Upregulated lsDEGs
chr4	149697644	149698953	TSS-distal	Pik3cd	157.084	145.313	105.29	179.389	Unchanged	Upregulated lsDEGs
chr7	116306668	116308663	TSS-proximal	Plekha7	80.6613	78.1563	57.5852	95.1904	Unchanged	Upregulated lsDEGs
chr15	38652993	38653519	TSS-distal	Atp6v1c1	128.937	71.0626	24.649	30.3605	Unchanged	Upregulated lsDEGs
chr9	99139423	99140804	TSS-proximal	Pik3cb	220.977	243.075	282.062	353.835	Increased	Upregulated lsDEGs
chr2	131909553	131910412	TSS-proximal	Prnp	227.616	241.558	132.488	209.302	Increased	Upregulated lsDEGs
chr8	13907289	13908208	TSS-proximal	Fbxo25	133.457	154.033	128.196	173.913	Increased	Upregulated lsDEGs
chr5	65549654	65549962	TSS-distal	Ube2k	93.7217	99.9676	19.4175	77.6699	Increased	Upregulated lsDEGs
chr4	83485644	83486985	TSS-proximal	Psip1	290.574	324.844	311.319	376.304	Increased	Upregulated lsDEGs
chr13	76003268	76004023	TSS-distal	Rfesd	101.627	179.272	43.6243	33.0688	Unchanged	Upregulated lsDEGs
chr17	50415691	50416599	TSS-distal	Plcl2	138.889	153.773	47.2827	100.11	Increased	Upregulated lsDEGs
chr2	167611318	167611737	TSS-distal	Ube2v1	84.5714	102.048	45.2143	83.3333	Increased	Upregulated lsDEGs
chr2	13072012	13072571	TSS-distal	Rsu1	59.2857	34.4821	12.5	8.92857	Decreased	Upregulated lsDEGs
chr15	86015045	86016894	TSS-distal	Celsr1	114.989	158.832	59.9676	66.4865	Increased	Upregulated lsDEGs
chr19	6969405	6970177	TSS-proximal	Plcb3	100.388	93.9069	76.2872	142.303	Unchanged	Upregulated lsDEGs
chr12	83848507	83849204	TSS-distal	Numb	33.1948	40.9312	18.6103	35.8166	Increased	Upregulated lsDEGs
chr17	35927178	35928105	TSS-distal	Ppp1r10	144.364	195.981	37.694	62.5	Increased	Upregulated lsDEGs
chr17	57209228	57209836	TSS-distal	C3	67.8325	80.5255	24.6141	54.1872	Increased	Upregulated lsDEGs
chr11	59745717	59746487	TSS-distal	Mprip	93.1388	57.0947	22.0363	19.4553	Decreased	Upregulated lsDEGs
chr8	12976352	12977101	TSS-distal	Mcf2l	116.347	50.4533	58.64	78.6667	Unchanged	Upregulated lsDEGs
chr17	75558573	75558763	TSS-distal	Fam98a	155.654	50.5236	5.2356	41.8848	Unchanged	Upregulated lsDEGs
chr10	81268098	81268368	TSS-proximal	Apba3	320.554	319.151	191.771	365.314	Unchanged	Upregulated lsDEGs
chr12	85129511	85129959	TSS-distal	Dlst	141.871	117.817	80.1336	189.31	Unchanged	Upregulated lsDEGs
chr15	64242159	64243001	TSS-distal	Asap1	101.673	91.6133	35.5753	99.6441	Unchanged	Upregulated lsDEGs
chr10	93452774	93453704	TSS-proximal	Lta4h	572.288	638.292	580.806	690.655	Increased	Upregulated lsDEGs
chr5	143057977	143059578	TSS-distal	Rnf216	123.396	224.638	34.3134	55.5556	Increased	Upregulated lsDEGs
chr8	91069587	91071136	TSS-proximal	Rbl2	287.445	320.613	188.29	244.516	Increased	Upregulated lsDEGs
chr12	102596394	102596795	TSS-distal	Itpk1	40.3483	69.1542	47.2388	57.2139	Increased	Upregulated lsDEGs
chr11	11962101	11962622	TSS-distal	Grb10	71.7433	85.8046	11.4943	44.0613	Increased	Upregulated lsDEGs
chr3	90408661	90409169	TSS-distal	Ints3	207.839	119.862	72.6523	82.5147	Unchanged	Upregulated lsDEGs
chr4	141454645	141455285	TSS-distal	Zbtb17	33.7285	38.5491	9.36037	29.6412	Increased	Upregulated lsDEGs
chr2	167656604	167657339	TSS-distal	Tmem189	220.326	194.633	158.886	282.609	Unchanged	Upregulated lsDEGs
chrX	52145303	52145983	TSS-distal	Gpc4	87.3128	58.9721	29.3539	19.0896	Decreased	Upregulated lsDEGs
chr13	29210201	29211095	TSS-distal	Cdkal1	77.2179	43.1397	21.2179	24.581	Unchanged	Upregulated lsDEGs
chr17	34603377	34604425	TSS-proximal	Rnf5	1213.1	1307.46	1211.98	1454.72	Increased	Upregulated lsDEGs
chr2	119767243	119767691	TSS-distal	Rpap1	61.9154	42.1381	24.4766	11.1359	Decreased	Upregulated lsDEGs
chr10	117323877	117324317	TSS-distal	Cpsf6	64.7846	82.3129	58.9342	90.7029	Increased	Upregulated lsDEGs
chr12	73304655	73304957	TSS-distal	Slc38a6	122.31	53.5314	36.2706	52.8053	Unchanged	Upregulated lsDEGs
chr5	123585745	123586142	TSS-distal	Clip1	78.5678	68.8945	22.6131	85.4271	Unchanged	Upregulated lsDEGs
chr18	67699346	67699972	TSS-distal	Ptpn2	77.5917	74.5136	28.6922	78.1499	Unchanged	Upregulated lsDEGs
chr4	44065429	44066210	TSS-distal	Gne	255.256	240.473	123.977	240.409	Unchanged	Upregulated lsDEGs
chr10	79793280	79793863	TSS-proximal	Palm	146.764	155.377	186.558	277.397	Increased	Upregulated lsDEGs
chr7	80416982	80417544	TSS-distal	Furin	100.799	84.3517	46.1634	122.558	Unchanged	Upregulated lsDEGs
chr9	108630496	108631167	TSS-distal	Arih2	163.735	90.7887	72.8869	84.8214	Unchanged	Upregulated lsDEGs
chr7	123371150	123371699	TSS-proximal	Arhgap17	204.982	113.036	56.3273	72.7273	Unchanged	Upregulated lsDEGs
chr9	53536375	53537265	TSS-proximal	Npat	590.606	645.713	883.962	1101.01	Increased	Upregulated lsDEGs
chr4	103214261	103215843	TSS-proximal	Slc35d1	86.8288	99.7663	121.857	159.191	Increased	Upregulated lsDEGs
chr11	54962755	54963315	TSS-proximal	Tnip1	66.0606	49.5544	24.9376	85.5615	Unchanged	Upregulated lsDEGs
chr11	4527162	4527498	TSS-distal	Mtmr3	227.982	106.558	50.4154	86.0534	Unchanged	Upregulated lsDEGs
chr18	70563087	70563860	TSS-distal	Mbd2	407.532	542.274	148.501	182.171	Increased	Upregulated lsDEGs
chr7	127470488	127471863	TSS-distal	Prr14	377.667	386.969	306.533	407.703	Increased	Upregulated lsDEGs
chr11	120850613	120851071	TSS-distal	Ccdc57	80.7407	90.8497	37.0153	78.4314	Increased	Upregulated lsDEGs
chr18	80490522	80491036	TSS-distal	Ctdp1	179.165	154.447	52.4078	170.874	Unchanged	Upregulated lsDEGs
chr15	88828341	88828984	TSS-distal	Creld2	207.438	163.68	155.202	116.46	Decreased	Upregulated lsDEGs
chr5	34572643	34574060	TSS-proximal	Add1	486.827	546.248	584.337	688.293	Increased	Upregulated lsDEGs
chr6	70824316	70825232	TSS-distal	Eif2ak3	242.094	336.445	182.028	185.387	Increased	Upregulated lsDEGs
chr10	93647793	93648761	TSS-distal	Ntn4	89.6491	128.308	22.6935	36.1197	Increased	Upregulated lsDEGs
chr10	81597184	81597782	TSS-distal	Tle6	210.117	191.452	253.623	398.998	Unchanged	Upregulated lsDEGs
chr14	32785653	32786335	TSS-proximal	1810011H11Rik	163.367	120.425	111.215	243.045	Unchanged	Upregulated lsDEGs
chr9	65545677	65546084	TSS-distal	Plekho2	125.858	123.039	164.142	272.059	Unchanged	Upregulated lsDEGs
chr12	111122430	111122852	TSS-distal	Rcor1	83.0496	108.629	23.6407	52.0095	Increased	Upregulated lsDEGs
chr5	125392873	125393515	TSS-proximal	Ubc	405.303	456.983	477.216	587.869	Increased	Upregulated lsDEGs
chr14	21051766	21053062	TSS-proximal	Ap3m1	375.366	441.203	436.947	496.53	Increased	Upregulated lsDEGs
chr4	135963192	135964172	TSS-proximal	Gale	281.397	312.915	220.071	284.404	Increased	Upregulated lsDEGs
chr6	40393263	40393692	TSS-distal	Agk	200.233	130.209	55.7907	44.186	Decreased	Upregulated lsDEGs
chr14	67961244	67961619	TSS-distal	Dock5	72.8989	85.2394	69.1223	114.362	Increased	Upregulated lsDEGs
chr7	104348112	104348361	TSS-distal	Trim12c	81.84	92.68	111.96	32	Unchanged	Upregulated lsDEGs
chr5	130037992	130038289	TSS-distal	Crcp	99.7651	120.503	50.302	97.3154	Increased	Upregulated lsDEGs
chr3	88939771	88940365	TSS-distal	Dap3	169.361	112.924	38.6387	25.2101	Decreased	Upregulated lsDEGs
chr10	30763029	30763685	TSS-distal	Ncoa7	262.679	396.119	174.947	164.384	Unchanged	Upregulated lsDEGs
chr4	126814725	126815380	TSS-distal	AU040320	71.7988	61.7988	36.5701	91.4634	Unchanged	Upregulated lsDEGs
chr11	118145608	118146421	TSS-distal	Cyth1	261.818	200.651	233.305	414.005	Unchanged	Upregulated lsDEGs
chr8	117537810	117538048	TSS-distal	Plcg2	140.544	124.393	146.36	280.335	Unchanged	Upregulated lsDEGs
chr10	88352742	88353087	TSS-distal	Dram1	110.462	121.647	37.5434	95.3757	Increased	Upregulated lsDEGs
chr17	79614701	79615873	TSS-proximal	Rmdn2	65.4987	92.1739	114.177	138.96	Increased	Upregulated lsDEGs
chr1	79697196	79697876	TSS-distal	Wdfy1	78.8106	66.9016	44.0382	104.258	Unchanged	Upregulated lsDEGs
chr12	51377213	51377917	TSS-proximal	Scfd1	374.582	430.496	284.965	358.865	Increased	Upregulated lsDEGs
chr13	35656947	35657540	TSS-proximal	Cdyl	35.101	33.1481	35.3367	11.7845	Decreased	Upregulated lsDEGs
chr14	105288553	105288869	TSS-distal	Ndfip2	62.1136	73.0915	94.6057	151.42	Increased	Upregulated lsDEGs
chr5	123906571	123907664	TSS-proximal	Denr	267.861	308.483	398.336	486.289	Increased	Upregulated lsDEGs
chr4	21780706	21781795	TSS-distal	Usp45	108.743	175.349	44.9358	40.367	Unchanged	Upregulated lsDEGs
chr4	86902238	86902779	TSS-distal	Acer2	61.9742	39.1882	29.5018	22.1402	Decreased	Upregulated lsDEGs
chr12	113097828	113098317	TSS-proximal	Mta1	73.2857	113.469	197.857	261.224	Increased	Upregulated lsDEGs
chr12	102578983	102579458	TSS-distal	Itpk1	103.004	126.555	54.6008	92.437	Increased	Upregulated lsDEGs
chr7	43465129	43466646	TSS-proximal	Vsig10l	506.64	526.285	404.934	522.398	Increased	Upregulated lsDEGs
chr17	73952048	73952544	TSS-proximal	Xdh	306.076	257.948	148.813	331.992	Unchanged	Upregulated lsDEGs
chr1	120250792	120251100	TSS-distal	Steap3	56.2136	79.9676	3.23625	25.89	Increased	Upregulated lsDEGs
chr18	67641104	67642104	TSS-proximal	Psmg2	319.74	374.555	342.488	398.601	Increased	Upregulated lsDEGs
chr7	128779293	128779892	TSS-distal	Sec23ip	124.833	89.45	49.9833	31.6667	Decreased	Upregulated lsDEGs
chr10	25426160	25427011	TSS-distal	Epb4.1l2	42.1479	22.2066	15.2465	16.4319	Unchanged	Upregulated lsDEGs
chr17	43128340	43128749	TSS-distal	Tnfrsf21	73.439	71.5854	26.8049	78.0488	Unchanged	Upregulated lsDEGs
chr15	93274886	93275960	TSS-proximal	Gxylt1	661.553	784.112	879.563	995.349	Increased	Upregulated lsDEGs
chr8	119917999	119918618	TSS-distal	Usp10	118.323	186.839	24.1774	30.6452	Increased	Upregulated lsDEGs
chr7	80396479	80396787	TSS-distal	Furin	77.4757	141.197	32.3625	29.1262	Unchanged	Upregulated lsDEGs
chr14	121738427	121739706	TSS-distal	Dock9	78.7266	39.2188	22.6484	33.5938	Unchanged	Upregulated lsDEGs
chr11	58916843	58918232	TSS-proximal	Btnl10	170.82	234.734	50.3381	64.7482	Increased	Upregulated lsDEGs
chr7	28766079	28766826	TSS-proximal	Sirt2	896.043	1046.38	533.155	653.743	Increased	Upregulated lsDEGs
chr17	56487389	56488177	TSS-distal	Ptprs	68.0228	59.7085	29.1381	77.3131	Unchanged	Upregulated lsDEGs
chr11	11735055	11735670	TSS-distal	Ikzf1	204.951	360.422	133.052	94.1558	Unchanged	Upregulated lsDEGs
chr2	90678451	90679830	TSS-proximal	Nup160	227.732	288.478	180.348	197.101	Increased	Upregulated lsDEGs
chr7	45481348	45481661	TSS-distal	Dhdh	156.146	164.777	41.3694	124.204	Increased	Upregulated lsDEGs
chr10	13199167	13199685	TSS-distal	Ltv1	90.7514	75.896	75.106	42.3892	Decreased	Upregulated lsDEGs
chr12	71036831	71037215	TSS-distal	Arid4a	158.442	83.2468	41.5325	54.5455	Unchanged	Upregulated lsDEGs
chr2	135680044	135680511	TSS-distal	Plcb4	70.1282	53.6325	32.0299	10.6838	Decreased	Upregulated lsDEGs
chr4	137890457	137890922	TSS-distal	Ece1	91.9742	65.4506	38.6052	124.464	Unchanged	Upregulated lsDEGs
chr13	48962517	48962974	TSS-distal	Fam120a	209.061	148.384	113.472	89.5197	Decreased	Upregulated lsDEGs
chr10	81297813	81298367	TSS-distal	Pip5k1c	222.613	192.018	201.694	349.55	Unchanged	Upregulated lsDEGs
chr11	29216096	29216584	TSS-distal	Smek2	59.2229	85.2761	20.4499	34.7648	Increased	Upregulated lsDEGs
chr6	70855695	70856356	TSS-distal	Eif2ak3	72.9003	45.4985	34.7281	30.2115	Decreased	Upregulated lsDEGs
chr15	77841387	77841685	TSS-proximal	Myh9	136.89	156.254	143.746	224.08	Increased	Upregulated lsDEGs
chr10	127126491	127127083	TSS-distal	Os9	200.523	111.349	58.9882	75.8853	Unchanged	Upregulated lsDEGs
chr19	12517896	12518625	TSS-distal	Dtx4	136.986	67.6986	13.6986	31.5068	Unchanged	Upregulated lsDEGs
chr10	93888779	93890251	TSS-distal	Metap2	163.557	162.525	109.246	168.364	Unchanged	Upregulated lsDEGs
chrX	74085565	74086257	TSS-distal	Mecp2	454.618	548.268	705.281	828.283	Increased	Upregulated lsDEGs
chr16	32449479	32450262	TSS-distal	Pcyt1a	162.015	228.52	34.426	56.1224	Increased	Upregulated lsDEGs
chr16	90988557	90989388	TSS-distal	Synj1	215.312	284.952	54.0625	87.7404	Increased	Upregulated lsDEGs
chr3	20223001	20223692	TSS-proximal	Mir7007	55.2312	39.6243	24.552	13.0058	Decreased	Upregulated lsDEGs
chr11	117986563	117987402	TSS-proximal	Pgs1	91.9286	103.429	149.929	211.905	Increased	Upregulated lsDEGs
chr2	129606356	129606877	TSS-distal	Sirpa	57.682	28.1034	9.57854	13.41	Unchanged	Upregulated lsDEGs
chr13	104108659	104110046	TSS-proximal	Nln	201.945	242.305	275.8	321.326	Increased	Upregulated lsDEGs
chr13	46904722	46905835	TSS-distal	Kif13a	57.8815	66.2029	24.228	47.5763	Increased	Upregulated lsDEGs
chr16	22856861	22858107	TSS-proximal	Tbccd1	588.26	627.963	547.442	670.409	Increased	Upregulated lsDEGs
chr13	75752445	75753009	TSS-distal	Ell2	119.575	92.2655	97.292	69.0265	Decreased	Upregulated lsDEGs
chr6	148105809	148106153	TSS-distal	Far2	248.435	261.884	150.638	266.667	Increased	Upregulated lsDEGs
chr9	59290979	59292053	TSS-proximal	Adpgk	404.047	450.065	585.758	716.279	Increased	Upregulated lsDEGs
chr11	11728071	11728535	TSS-distal	Ikzf1	146.129	301.441	126.817	75.2688	Unchanged	Upregulated lsDEGs
chr4	152448160	152449086	TSS-distal	Kcnab2	255.307	235.34	250.14	373.247	Unchanged	Upregulated lsDEGs
chr7	24451868	24452322	TSS-distal	Plaur	29.6923	50.0659	52.7253	68.1319	Increased	Upregulated lsDEGs
chr3	107740418	107741232	TSS-distal	Csf1	71.0552	33.6442	23.3006	33.1288	Unchanged	Upregulated lsDEGs
chr19	56509713	56510134	TSS-distal	Dclre1a	144.55	162.867	16.5877	82.9384	Increased	Upregulated lsDEGs
chr14	70148201	70148511	TSS-distal	Ccar2	67.0418	47.1704	25.7235	6.43087	Decreased	Upregulated lsDEGs
chr12	91327386	91328143	TSS-distal	Cep128	126.319	142.124	56.7018	104.222	Increased	Upregulated lsDEGs
chr13	100676095	100676605	TSS-distal	Ccdc125	69.5108	68.7671	91.9374	154.599	Unchanged	Upregulated lsDEGs
chr15	103370530	103370830	TSS-distal	Itga5	253.953	182.159	159.402	382.06	Unchanged	Upregulated lsDEGs
chr8	12840873	12841132	TSS-distal	Atp11a	56.4231	74.2692	34.6154	65.3846	Increased	Upregulated lsDEGs
chr1	120258645	120259939	TSS-distal	Steap3	286.208	359.892	150.502	177.606	Increased	Upregulated lsDEGs
chr1	9544878	9545729	TSS-proximal	Rrs1	616.737	740.986	963.134	1112.68	Increased	Upregulated lsDEGs
chr17	75536499	75537288	TSS-distal	Fam98a	99.6962	101.671	65.7848	117.722	Increased	Upregulated lsDEGs
chr4	136199816	136200272	TSS-distal	E2f2	59.9781	71.8162	19.6937	48.14	Increased	Upregulated lsDEGs
chr14	118551230	118552478	TSS-distal	Abcc4	238.943	190.44	92.8263	60.8487	Decreased	Upregulated lsDEGs
chr19	27429407	27430472	TSS-proximal	D19Bwg1357e	390.432	416.923	381.614	477.486	Increased	Upregulated lsDEGs
chr1	43542298	43542933	TSS-distal	Nck2	156.619	103.821	58.1447	50.3145	Decreased	Upregulated lsDEGs
chr9	25400770	25401552	TSS-distal	Eepd1	75.4406	56.705	58.7229	42.1456	Decreased	Upregulated lsDEGs
chr2	27426608	27427387	TSS-proximal	Vav2	178.692	217.321	229.372	282.051	Increased	Upregulated lsDEGs
chr8	69874147	69874619	TSS-distal	Pbx4	35.0951	48.1607	14.7992	29.5983	Increased	Upregulated lsDEGs
chrX	142966326	142967125	TSS-proximal	Ammecr1	127.412	172.312	281.113	347.5	Increased	Upregulated lsDEGs
chr2	121170598	121171846	TSS-proximal	Tubgcp4	121.481	124.275	115.236	167.334	Increased	Upregulated lsDEGs
chr12	76586132	76586462	TSS-distal	Sptb	80.4834	53.6556	27.1903	12.0846	Decreased	Upregulated lsDEGs
chr19	45436155	45436332	TSS-distal	Btrc	357.865	410	84.2135	230.337	Increased	Upregulated lsDEGs
chr10	82698787	82699545	TSS-proximal	Hcfc2	122.082	137.365	217.286	299.078	Increased	Upregulated lsDEGs
chr4	62360158	62361212	TSS-proximal	Slc31a1	503.194	581.573	749.393	885.308	Increased	Upregulated lsDEGs
chr2	18916133	18917678	TSS-distal	Pip4k2a	66.9276	33.2212	24.5666	34.282	Unchanged	Upregulated lsDEGs
chr2	135899723	135900356	TSS-distal	Plcb4	70.0315	43.8486	11.041	4.73186	Decreased	Upregulated lsDEGs
chr13	43398218	43399060	TSS-proximal	Nol7	115.409	147.948	267.96	345.196	Increased	Upregulated lsDEGs
chr5	143055639	143056183	TSS-distal	Rnf216	216.771	172.165	97.1927	245.872	Unchanged	Upregulated lsDEGs
chr6	127407709	127408192	TSS-distal	Parp11	195.434	121.26	84.6694	84.7107	Unchanged	Upregulated lsDEGs
chr17	31492411	31492919	TSS-distal	Wdr4	81.9253	79.6464	45.167	98.2318	Unchanged	Upregulated lsDEGs
chr15	73637476	73638115	TSS-distal	Slc45a4	209.328	217.797	81.2031	167.188	Increased	Upregulated lsDEGs
chr8	83698183	83699881	TSS-proximal	Pkn1	112.484	98.1813	101.772	164.803	Unchanged	Upregulated lsDEGs
chr19	37359855	37360362	TSS-distal	Kif11	98.0512	60.0394	47.2244	43.3071	Decreased	Upregulated lsDEGs
chr9	121419591	121420119	TSS-distal	Trak1	67.1456	47.448	5.67108	69.9433	Unchanged	Upregulated lsDEGs
chr8	122438030	122438328	TSS-distal	Mvd	143.344	107.191	106.957	244.147	Unchanged	Upregulated lsDEGs
chrX	73911230	73912113	TSS-distal	Arhgap4	101.765	114.005	131.154	183.258	Increased	Upregulated lsDEGs
chr9	45906378	45907329	TSS-proximal	Pcsk7	166.282	185.767	248.824	323.529	Increased	Upregulated lsDEGs
chr9	61948087	61948314	TSS-proximal	Kif23	326.798	370.877	298.114	442.982	Increased	Upregulated lsDEGs
chr8	124896546	124898588	TSS-proximal	Exoc8	109.232	120.392	145.301	184.043	Increased	Upregulated lsDEGs
chr1	37502461	37503085	TSS-distal	Mgat4a	53.744	28.416	9.6	11.2	Unchanged	Upregulated lsDEGs
chr14	20928568	20930253	TSS-proximal	Vcl	245.255	266.584	323.683	399.763	Increased	Upregulated lsDEGs
chr18	80907237	80907739	TSS-distal	Atp9b	118.966	186.541	33.7773	39.7614	Increased	Upregulated lsDEGs
chr5	92137322	92138626	TSS-proximal	Uso1	270.406	323.992	508.559	613.793	Increased	Upregulated lsDEGs
chr4	86948571	86949203	TSS-distal	Acer2	208.594	107.962	56.8404	85.3081	Unchanged	Upregulated lsDEGs
chr16	5029983	5030190	TSS-distal	Glyr1	59.375	46.3942	62.4519	28.8462	Decreased	Upregulated lsDEGs
chr3	35964842	35965390	TSS-distal	Mccc1	124.481	168.798	38.2332	63.7523	Increased	Upregulated lsDEGs
chr19	46618248	46618922	TSS-distal	Wbp1l	84.0741	93.8222	114.015	168.889	Increased	Upregulated lsDEGs
chr4	132545790	132546313	TSS-distal	Dnajc8	100.935	136.317	49.5992	72.5191	Increased	Upregulated lsDEGs
chr5	142440130	142441217	TSS-distal	Foxk1	424.761	432.619	411.562	534.926	Increased	Upregulated lsDEGs
chr4	58832886	58833511	TSS-distal	AI314180	52.4281	95.607	17.5559	12.7796	Unchanged	Upregulated lsDEGs
chr19	5388334	5389109	TSS-proximal	Sart1	280.606	260.245	282.075	418.814	Unchanged	Upregulated lsDEGs
chr11	106669798	106670068	TSS-distal	Pecam1	133.911	176.679	62.6937	103.321	Increased	Upregulated lsDEGs
chr6	90629364	90630132	TSS-distal	Slc41a3	88.8687	53.225	46.788	46.814	Unchanged	Upregulated lsDEGs
chr13	59509741	59510383	TSS-distal	Agtpbp1	105.07	96.6874	71.5086	139.969	Unchanged	Upregulated lsDEGs
chrX	142882161	142883005	TSS-distal	Ammecr1	59.3964	66.7101	49.6805	79.2899	Increased	Upregulated lsDEGs
chr11	62184981	62185379	TSS-distal	Specc1	89.0226	84.1855	30.0501	90.2256	Unchanged	Upregulated lsDEGs
chr18	77791765	77792290	TSS-proximal	Pstpip2	160.019	104.24	43.7072	36.1217	Decreased	Upregulated lsDEGs
chr5	144125826	144126595	TSS-distal	Lmtk2	131.87	93.2727	66.1948	53.2468	Decreased	Upregulated lsDEGs
chr9	45853611	45854170	TSS-distal	Bace1	131	113.768	64.25	151.786	Unchanged	Upregulated lsDEGs
chr12	3732618	3732972	TSS-distal	Dtnb	83.7465	65.2676	36.5915	112.676	Unchanged	Upregulated lsDEGs
chr6	145115483	145115953	TSS-proximal	Lrmp	116.391	104.926	36.0722	112.527	Unchanged	Upregulated lsDEGs
chr11	82819278	82819723	TSS-distal	Rffl	171.39	101.3	51.5471	56.0538	Unchanged	Upregulated lsDEGs
chr19	45552106	45552789	TSS-distal	Poll	106.681	94.269	156.36	106.725	Decreased	Upregulated lsDEGs
chr14	122261215	122261742	TSS-distal	Clybl	117.727	84.0909	49.2235	32.197	Decreased	Upregulated lsDEGs
chr6	72323877	72324279	TSS-distal	Usp39	161.911	290.323	91.7618	66.9975	Unchanged	Upregulated lsDEGs
chr2	167649328	167649621	TSS-distal	Tmem189	95.8503	95.8844	118.98	204.082	Increased	Upregulated lsDEGs
chr2	51991306	51991961	TSS-distal	Nmi	61.7988	52.9726	38.0945	86.8902	Unchanged	Upregulated lsDEGs
chr10	90999388	91000192	TSS-distal	Apaf1	42.6832	59.9627	12.4224	22.3602	Increased	Upregulated lsDEGs
chr11	119034070	119034722	TSS-distal	Cbx8	107.014	103.476	41.3323	101.072	Unchanged	Upregulated lsDEGs
chr7	122020497	122021278	TSS-proximal	Gga2	162.928	179.246	164.885	226.343	Increased	Upregulated lsDEGs
chr7	16783257	16783904	TSS-proximal	Slc1a5	164.444	229.414	80.2006	98.7654	Increased	Upregulated lsDEGs
chr10	80423547	80423818	TSS-distal	Tcf3	114.963	221.471	150.662	136.029	Unchanged	Upregulated lsDEGs
chr16	78398603	78399245	TSS-distal	Btg3	126.687	78.0715	57.5117	57.5428	Unchanged	Upregulated lsDEGs
chr7	44854354	44855084	TSS-proximal	Pnkp	228.7	240.876	190.055	270.862	Increased	Upregulated lsDEGs
chr3	95042182	95043372	TSS-proximal	Psmd4	411.369	409.152	253.442	373.636	Unchanged	Upregulated lsDEGs
chr13	46855148	46856097	TSS-distal	Kif13a	66.2421	41.0526	46.2947	43.1579	Decreased	Upregulated lsDEGs
chr4	133422995	133423443	TSS-distal	Slc9a1	100.601	67.0824	33.3853	22.2717	Decreased	Upregulated lsDEGs
chr6	28411113	28411493	TSS-distal	Gcc1	81.0761	83.0971	31.4698	81.3648	Increased	Upregulated lsDEGs
chr11	53706677	53707773	TSS-proximal	Rad50	166.819	160.857	130.292	202.37	Unchanged	Upregulated lsDEGs
chr18	20698166	20698910	TSS-distal	B4galt6	51.302	34.2013	16.094	9.39597	Decreased	Upregulated lsDEGs
[truncated: 70,148 more rows]

## Sheet: Relative motif analysis
Supplementary Data 3. ATAC-seq analysis of WT and Xist-deficient LSK+ and LSK- cells.
[truncated: 56 more rows]

[truncated: 1 more sheets: WT ATAC]
