# Supplementary material for: Xist exerts gene-specific silencing during XCI maintenance and impacts lineage-specific cell differentiation and proliferation during hematopoiesis
Source: Nat Commun. 2022 Aug 1;13:4464. doi: 10.1038/s41467-022-32273-5 (PMC9343370; doi:10.1038/s41467-022-32273-5)
Supplement: Supplementary file 6 — Supplementary Data 4 [file 41467_2022_32273_MOESM6_ESM.xlsx]

## Sheet: XiΔXist vs. WT
Supplementary Data 4. Allele-specific transcriptional analysis of WT and Xist-deficient MEFs. NA, not allelically analyzable. Related to Fig. 3h and Supplementary Fig. 5.
Chromosome	Start	End	Strand	Gene name	WT Xi Reads	WT Xa Reads	XiΔXist Xi Reads	XiΔXist Xa Reads	WT expression d-score	XiΔXist expression d-score	XCI status	Xist dependency
chrX	13280970	13294052	+	Ddx3x	152	467	291	608	-0.254443	-0.176307	Escape	Xist-dependent
chrX	20870166	20874735	+	Timp1	0	99	16	241	-0.5	-0.437743	Subjective	Xist-dependent
chrX	74393290	74453854	+	Ikbkg	3	2042	140	2602	-0.498533	-0.448942	Subjective	Xist-dependent
chrX	75785654	75875182	-	Pls3	4	1806	754	895	-0.49779	-0.0427532	Subjective	Xist-dependent
chrX	56731787	56793346	+	Fhl1	4	670	1	18	-0.494065	-0.447368	Subjective	Xist-dependent
chrX	152233020	152274535	+	Kdm5c	345	391	384	275	-0.03125	0.0827011	Escape	Xist-dependent
chrX	113040593	113185517	-	Chm	0	613	288	619	-0.5	-0.18247	Subjective	Xist-dependent
chrX	75514299	75534942	+	Vbp1	1	7115	3394	8430	-0.499859	-0.212957	Subjective	Xist-dependent
chrX	96096042	96168552	+	Msn	27	35133	1366	38159	-0.499232	-0.46544	Subjective	Xist-dependent
chrX	105079756	105117090	+	Pbdc1	1	3054	4435	3292	-0.499673	0.0739614	Subjective	Xist-dependent
chrX	102184941	102189394	-	Rps4x	0	707	711	877	-0.5	-0.052267	Subjective	Xist-dependent
chrX	103182971	103311782	-	4930519F16Rik	5	24	21	2	-0.327586	0.413043	Escape	Xist-dependent
chrX	72987339	73031543	+	Zfp185	2	57	2	29	-0.466102	-0.435484	Subjective	Xist-dependent
chrX	163976822	164027997	-	Car5b	0	1124	100	1320	-0.5	-0.429577	Subjective	Xist-dependent
chrX	74177259	74208500	+	Tktl1	0	51	69	53	-0.5	0.0655738	Subjective	Xist-dependent
chrX	106027276	106124926	+	Atp7a	0	344	588	518	-0.5	0.0316456	Subjective	Xist-dependent
chrX	18162575	18279936	+	Kdm6a	951	1428	1456	1561	-0.100252	-0.0174014	Escape	Xist-dependent
chrX	164070705	164076493	-	Siah1b	0	19	1	21	-0.5	-0.454545	Subjective	Xist-dependent
chrX	159627272	159978069	+	Sh3kbp1	4	1757	55	1646	-0.497729	-0.467666	Subjective	Xist-dependent
chrX	150397773	150459154	-	Tmem29	15	130	66	124	-0.396552	-0.152632	Escape	Xist-dependent
chrX	12654879	12673668	-	1810030O07Rik	285	303	858	315	-0.0153061	0.231458	Escape	Xist-dependent
chrX	106206883	106221158	-	Taf9b	0	939	265	686	-0.5	-0.221346	Subjective	Xist-dependent
chrX	107148927	107173661	+	A630033H20Rik	0	10	5	15	-0.5	-0.25	Subjective	Xist-dependent
chrX	95935335	95956962	-	Las1l	0	79	33	88	-0.5	-0.227273	Subjective	Xist-dependent
chrX	106187100	106203699	+	Pgk1	0	100	200	173	-0.5	0.036193	Subjective	Xist-dependent
chrX	48256862	48282453	+	Utp14a	330	637	468	745	-0.158738	-0.11418	Escape	Xist-dependent
chrX	12675369	12762073	-	Med14	1306	4568	4319	6002	-0.277664	-0.0815328	Escape	Xist-dependent
chrX	19146294	19146388	-	Mir221	12	157	274	371	-0.428994	-0.0751938	Escape	Xist-dependent
chrX	101849385	102092055	+	Nhsl2	0	26	1	18	-0.5	-0.447368	Subjective	Xist-dependent
chrX	103597771	103598336	+	Gm9159	1	9	3	10	-0.4	-0.269231	Escape	Xist-dependent
chrX	103560907	103623754	-	Ftx	242	1234	1483	1858	-0.336043	-0.0561209	Escape	Xist-dependent
chrX	105037197	105079609	-	5530601H04Rik	209	949	1314	1202	-0.319516	0.0222576	Escape	Xist-dependent
chrX	75706932	75764699	-	4933407K13Rik	5	406	24	490	-0.487835	-0.453307	Subjective	Xist-dependent
chrX	48276792	48285426	-	9530027J09Rik	12	23	34	20	-0.157143	0.12963	Escape	Xist-dependent
chrX	103493558	103506425	+	Jpx	67	120	98	99	-0.141711	-0.00253807	Escape	Xist-dependent
chrX	161117193	161258213	+	Scml2	0	181	0	101	-0.5	-0.5	Subjective	Xist-independent
chrX	7762560	7775202	+	Tfe3	1	113	0	136	-0.491228	-0.5	Subjective	Xist-independent
chrX	140664599	140767715	+	Mid2	1	2162	0	701	-0.499538	-0.5	Subjective	Xist-independent
chrX	38600578	38613426	+	Mcts1	0	970	3	1429	-0.5	-0.497905	Subjective	Xist-independent
chrX	68678541	68717963	+	Fmr1	15	8048	17	7576	-0.49814	-0.497761	Subjective	Xist-independent
chrX	20797814	20860519	+	Araf	0	771	0	749	-0.5	-0.5	Subjective	Xist-independent
chrX	20925454	20931555	-	Cfp	0	17	0	16	-0.5	-0.5	Subjective	Xist-independent
chrX	20941722	20962017	-	Uxt	0	58	0	78	-0.5	-0.5	Subjective	Xist-independent
chrX	47912387	47965868	+	Ocrl	1	1178	0	967	-0.499152	-0.5	Subjective	Xist-independent
chrX	20658326	20683179	+	Uba1	0	683	0	742	-0.5	-0.5	Subjective	Xist-independent
chrX	74313033	74320149	+	Fam50a	0	26	0	57	-0.5	-0.5	Subjective	Xist-independent
chrX	74254687	74261548	+	Emd	0	265	0	251	-0.5	-0.5	Subjective	Xist-independent
chrX	41400854	41678601	+	Gria3	0	217	0	52	-0.5	-0.5	Subjective	Xist-independent
chrX	73793359	73824969	-	Pdzd4	0	21	0	20	-0.5	-0.5	Subjective	Xist-independent
chrX	73778963	73786897	-	Idh3g	0	92	0	81	-0.5	-0.5	Subjective	Xist-independent
chrX	73787028	73790830	+	Ssr4	0	36	0	45	-0.5	-0.5	Subjective	Xist-independent
chrX	73686178	73716175	-	Bcap31	0	386	0	414	-0.5	-0.5	Subjective	Xist-independent
chrX	7153810	7319358	-	Clcn5	0	1343	2	1871	-0.5	-0.498932	Subjective	Xist-independent
chrX	36598206	36606079	+	Pgrmc1	7	1783	5	1401	-0.496089	-0.496444	Subjective	Xist-independent
chrX	93304767	93632155	-	Pola1	1	7419	9	7849	-0.499865	-0.498855	Subjective	Xist-independent
chrX	10715013	10719690	+	Mid1ip1	0	107	0	178	-0.5	-0.5	Subjective	Xist-independent
chrX	74270812	74273135	+	Rpl10	0	365	0	413	-0.5	-0.5	Subjective	Xist-independent
chrX	20933395	20950608	-	Elk1	0	197	1	217	-0.5	-0.495413	Subjective	Xist-independent
chrX	134944526	134964754	-	Nxf2	0	20	0	25	-0.5	-0.5	Subjective	Xist-independent
chrX	74281912	74290151	+	Taz	0	38	0	55	-0.5	-0.5	Subjective	Xist-independent
chrX	71364760	71419196	+	Mtmr1	1	635	0	638	-0.498428	-0.5	Subjective	Xist-independent
chrX	71555918	71560676	+	Hmgb3	0	136	0	87	-0.5	-0.5	Subjective	Xist-independent
chrX	74351276	74353618	-	Lage3	0	16	0	19	-0.5	-0.5	Subjective	Xist-independent
chrX	74304998	74311862	+	Gdi1	0	82	0	93	-0.5	-0.5	Subjective	Xist-independent
chrX	9272756	9313250	+	Xk	0	368	1	850	-0.5	-0.498825	Subjective	Xist-independent
chrX	100622883	100626568	-	Pdzd11	0	56	0	75	-0.5	-0.5	Subjective	Xist-independent
chrX	37126795	37150746	+	Nkap	0	2534	0	2884	-0.5	-0.5	Subjective	Xist-independent
chrX	38401357	38456454	-	Lamp2	2	2160	0	2001	-0.499075	-0.5	Subjective	Xist-independent
chrX	36112110	36171259	+	Il13ra1	0	17	0	12	-0.5	-0.5	Subjective	Xist-independent
chrX	74297097	74304721	+	Atp6ap1	0	77	0	82	-0.5	-0.5	Subjective	Xist-independent
chrX	74273217	74282337	-	Dnase1l1	0	85	0	103	-0.5	-0.5	Subjective	Xist-independent
chrX	73673150	73682502	+	Slc6a8	0	11	0	20	-0.5	-0.5	Subjective	Xist-independent
chrX	53344598	53370502	-	Mospd1	0	638	1	645	-0.5	-0.498452	Subjective	Xist-independent
chrX	16619698	16687818	+	Maoa	15	2381	4	1653	-0.49374	-0.497586	Subjective	Xist-independent
chrX	17556564	17572325	-	Fundc1	15	2640	1	3980	-0.49435	-0.499749	Subjective	Xist-independent
chrX	85701937	85776819	-	Gyk	0	1101	0	1253	-0.5	-0.5	Subjective	Xist-independent
chrX	94535474	94542143	-	Maged1	0	560	0	362	-0.5	-0.5	Subjective	Xist-independent
chrX	77511013	77662983	+	Tbl1x	0	1989	14	1778	-0.5	-0.492188	Subjective	Xist-independent
chrX	152001845	152004442	+	Hsd17b10	0	33	0	43	-0.5	-0.5	Subjective	Xist-independent
chrX	151800807	151935417	+	Huwe1	0	2779	2	2881	-0.5	-0.499306	Subjective	Xist-independent
chrX	151344175	151471842	+	Fam120c	0	303	0	306	-0.5	-0.5	Subjective	Xist-independent
chrX	151087094	151096543	-	Tsr2	0	336	0	289	-0.5	-0.5	Subjective	Xist-independent
chrX	151046150	151089521	+	Fgd1	0	26	0	22	-0.5	-0.5	Subjective	Xist-independent
chrX	150983141	151017322	-	Gnl3l	5	6145	8	6568	-0.499187	-0.498783	Subjective	Xist-independent
chrX	150806370	150814345	-	Maged2	0	115	0	87	-0.5	-0.5	Subjective	Xist-independent
chrX	150519519	150589868	-	Apex2	1	1457	2	1811	-0.499314	-0.498897	Subjective	Xist-independent
chrX	150547375	150570638	+	Alas2	0	29	0	19	-0.5	-0.5	Subjective	Xist-independent
chrX	150588229	150643878	+	Pfkfb1	0	50	0	70	-0.5	-0.5	Subjective	Xist-independent
chrX	150645304	150657583	-	Tro	0	43	0	17	-0.5	-0.5	Subjective	Xist-independent
chrX	155213132	155216449	-	Sat1	0	415	2	1125	-0.5	-0.498225	Subjective	Xist-independent
chrX	155262443	155297654	+	Acot9	1	1657	4	1476	-0.499397	-0.497297	Subjective	Xist-independent
chrX	155323918	155340754	-	Prdx4	0	3136	2	2483	-0.5	-0.499195	Subjective	Xist-independent
chrX	52912266	52956943	+	Phf6	6	4309	1	4309	-0.49861	-0.499768	Subjective	Xist-independent
chrX	52988137	53021659	+	Hprt	1	3613	1	4445	-0.499723	-0.499775	Subjective	Xist-independent
chrX	95048935	95196856	-	Arhgef9	2	340	0	229	-0.494152	-0.5	Subjective	Xist-independent
chrX	81070698	81097872	+	Tmem47	8	9336	8	8181	-0.499144	-0.499023	Subjective	Xist-independent
chrX	167346322	167382749	-	Prps2	0	3734	2	5167	-0.5	-0.499613	Subjective	Xist-independent
chrX	42059679	42109656	+	Xiap	14	7384	23	9580	-0.498108	-0.497605	Subjective	Xist-independent
chrX	42149317	42277185	+	Stag2	0	146	0	182	-0.5	-0.5	Subjective	Xist-independent
chrX	12587801	12617049	+	Atp6ap2	2	4861	0	6132	-0.499589	-0.5	Subjective	Xist-independent
chrX	13071498	13173328	+	Usp9x	3	10240	12	11659	-0.499707	-0.498972	Subjective	Xist-independent
chrX	13517080	13851367	-	Cask	0	499	4	922	-0.5	-0.49568	Subjective	Xist-independent
chrX	20615326	20617619	-	Ndufb11	2	342	0	354	-0.494186	-0.5	Subjective	Xist-independent
chrX	20687954	20699880	+	Cdk16	2	132	0	178	-0.485075	-0.5	Subjective	Xist-independent
chrX	20703906	20720539	+	Usp11	0	101	0	120	-0.5	-0.5	Subjective	Xist-independent
chrX	21079174	21089527	-	Zfp300	0	474	2	368	-0.5	-0.494595	Subjective	Xist-independent
chrX	35888832	36076562	+	Dock11	0	159	0	139	-0.5	-0.5	Subjective	Xist-independent
chrX	47809368	47892974	-	Smarca1	0	59	0	16	-0.5	-0.5	Subjective	Xist-independent
chrX	48411046	48463132	-	Elf4	0	48	0	31	-0.5	-0.5	Subjective	Xist-independent
chrX	48623413	48662294	+	Slc25a14	2	94	0	95	-0.479167	-0.5	Subjective	Xist-independent
chrX	48695004	48710723	+	Rbmx2	0	638	1	836	-0.5	-0.498805	Subjective	Xist-independent
chrX	49009707	49288259	-	Enox2	0	196	1	186	-0.5	-0.494652	Subjective	Xist-independent
chrX	52053021	52165252	-	Gpc4	0	1104	0	268	-0.5	-0.5	Subjective	Xist-independent
chrX	57383530	57393036	-	Rbmx	4	2198	0	2660	-0.498183	-0.5	Subjective	Xist-independent
chrX	7657260	7668186	+	Prickle3	0	21	0	36	-0.5	-0.5	Subjective	Xist-independent
chrX	7667941	7671390	-	Plp2	0	46	0	82	-0.5	-0.5	Subjective	Xist-independent
chrX	7697131	7710262	+	Gpkow	1	2385	7	3341	-0.499581	-0.497909	Subjective	Xist-independent
chrX	7728439	7731064	+	Praf2	0	84	0	126	-0.5	-0.5	Subjective	Xist-independent
chrX	7731714	7750905	-	Ccdc120	0	18	0	10	-0.5	-0.5	Subjective	Xist-independent
chrX	7789765	7820567	+	Gripap1	0	70	0	60	-0.5	-0.5	Subjective	Xist-independent
chrX	7841364	7876626	+	Otud5	0	125	0	110	-0.5	-0.5	Subjective	Xist-independent
chrX	7894519	7899269	-	Pqbp1	0	45	0	49	-0.5	-0.5	Subjective	Xist-independent
chrX	7899357	7908351	+	Timm17b	0	74	0	66	-0.5	-0.5	Subjective	Xist-independent
chrX	7930120	7947889	-	Hdac6	0	50	0	42	-0.5	-0.5	Subjective	Xist-independent
chrX	8123301	8132892	-	Wdr13	4	2284	1	2301	-0.498252	-0.499566	Subjective	Xist-independent
chrX	8138975	8145880	-	Rbm3	2	4369	1	6246	-0.499542	-0.49984	Subjective	Xist-independent
chrX	8185329	8193512	-	Ebp	2	54	0	62	-0.464286	-0.5	Subjective	Xist-independent
chrX	8238668	8252406	-	Ftsj1	0	158	0	146	-0.5	-0.5	Subjective	Xist-independent
chrX	10073621	10216920	-	Rpgr	0	394	0	471	-0.5	-0.5	Subjective	Xist-independent
chrX	9654267	9663003	-	Dynlt3	2	488	1	457	-0.495918	-0.497817	Subjective	Xist-independent
chrX	75172715	75382615	-	F8	0	455	0	289	-0.5	-0.5	Subjective	Xist-independent
chrX	75382399	75396459	+	Fundc2	2	1342	3	1694	-0.498512	-0.498232	Subjective	Xist-independent
chrX	75410444	75416588	-	Mtcp1	0	1359	1	1454	-0.5	-0.499313	Subjective	Xist-independent
chrX	75416628	75454001	+	Brcc3	4	4023	2	4302	-0.499007	-0.499535	Subjective	Xist-independent
chrX	75572046	75578231	-	Rab39b	0	1232	10	436	-0.5	-0.477578	Subjective	Xist-independent
chrX	98554277	98891025	-	Ophn1	0	975	1	633	-0.5	-0.498423	Subjective	Xist-independent
chrX	100494291	100516125	+	Igbp1	0	648	0	697	-0.5	-0.5	Subjective	Xist-independent
chrX	105120378	105123927	+	Magee1	10	715	25	690	-0.486207	-0.465035	Subjective	Xist-independent
chrX	105797615	105929403	-	Atrx	10	19191	9	20883	-0.499479	-0.499569	Subjective	Xist-independent
chrX	106015700	106022450	+	Cox7b	0	83	0	75	-0.5	-0.5	Subjective	Xist-independent
chrX	105968084	106011906	-	Magt1	1	5166	3	5634	-0.499806	-0.499468	Subjective	Xist-independent
chrX	107397099	107403376	-	Itm2a	0	568	0	86	-0.5	-0.5	Subjective	Xist-independent
chrX	107782751	107816334	-	2610002M06Rik	0	1566	0	1356	-0.5	-0.5	Subjective	Xist-independent
chrX	109004534	109013404	-	Hmgn5	0	486	0	363	-0.5	-0.5	Subjective	Xist-independent
chrX	109095365	109197873	+	Sh3bgrl	10	50376	40	46431	-0.499802	-0.499139	Subjective	Xist-independent
chrX	134059187	134086819	+	Cstf2	0	40	0	57	-0.5	-0.5	Subjective	Xist-independent
chrX	134308084	134362639	+	Cenpi	0	323	0	364	-0.5	-0.5	Subjective	Xist-independent
chrX	141165403	141474076	-	Col4a6	2	1752	0	325	-0.49886	-0.5	Subjective	Xist-independent
chrX	141475385	141689234	+	Col4a5	4	7643	0	2758	-0.499477	-0.5	Subjective	Xist-independent
chrX	142317993	142390535	-	Acsl4	9	16263	26	24198	-0.499447	-0.498927	Subjective	Xist-independent
chrX	143518591	143797796	+	Pak3	1	3400	1	1522	-0.499706	-0.499343	Subjective	Xist-independent
chrX	147470375	147554081	-	Lrch2	2	4409	2	4829	-0.499547	-0.499586	Subjective	Xist-independent
chrX	160771923	160994704	-	Cdkl5	0	328	1	684	-0.5	-0.49854	Subjective	Xist-independent
chrX	160768013	160799663	+	Rs1	0	15	0	55	-0.5	-0.5	Subjective	Xist-independent
chrX	160502166	160598878	+	Phka2	0	71	0	72	-0.5	-0.5	Subjective	Xist-independent
chrX	101079210	101086020	-	Slc7a3	0	24	0	17	-0.5	-0.5	Subjective	Xist-independent
chrX	160122209	160138413	-	Pdha1	1	3681	0	2764	-0.499728	-0.5	Subjective	Xist-independent
chrX	159988433	160123351	+	Map3k15	0	31	0	33	-0.5	-0.5	Subjective	Xist-independent
chrX	159210307	159368244	+	Rps6ka3	5	1851	2	1842	-0.497306	-0.498915	Subjective	Xist-independent
chrX	101404384	101420849	-	Zmym3	0	70	0	48	-0.5	-0.5	Subjective	Xist-independent
chrX	101429318	101448591	+	Nono	2	306	5	321	-0.493506	-0.484663	Subjective	Xist-independent
chrX	101449088	101453541	+	Itgb1bp2	0	15	0	16	-0.5	-0.5	Subjective	Xist-independent
chrX	101532734	101601789	+	Taf1	2	1140	0	890	-0.498249	-0.5	Subjective	Xist-independent
chrX	103356476	103396092	+	Chic1	2	1973	1	2830	-0.498987	-0.499647	Subjective	Xist-independent
chrX	74223461	74249820	-	Flna	1	1638	3	1354	-0.49939	-0.497789	Subjective	Xist-independent
chrX	103414467	103424580	+	Tsx	0	34	0	23	-0.5	-0.5	Subjective	Xist-independent
chrX	104280657	104413856	-	Abcb7	0	3490	0	5211	-0.5	-0.5	Subjective	Xist-independent
chrX	71210767	71315691	+	Mtm1	0	120	1	114	-0.5	-0.491304	Subjective	Xist-independent
chrX	166238911	166388988	+	Gpm6b	0	34	0	26	-0.5	-0.5	Subjective	Xist-independent
chrX	72913532	72918411	-	Cetn2	0	268	0	282	-0.5	-0.5	Subjective	Xist-independent
chrX	72918557	72958514	+	Nsdhl	0	1170	0	1405	-0.5	-0.5	Subjective	Xist-independent
chrX	169250193	169320372	-	Hccs	5	10194	3	15200	-0.49951	-0.499803	Subjective	Xist-independent
chrX	162760402	162779092	+	Rbbp7	0	849	0	975	-0.5	-0.5	Subjective	Xist-independent
chrX	168795099	169304435	+	Arhgap6	1	178	1	1161	-0.494413	-0.499139	Subjective	Xist-independent
chrX	162857057	162888447	-	Syap1	2	4057	9	4559	-0.499507	-0.49803	Subjective	Xist-independent
chrX	168654117	168673898	-	Msl3	1	2362	2	2686	-0.499577	-0.499256	Subjective	Xist-independent
chrX	162901238	163032508	+	Ctps2	1	208	2	277	-0.495215	-0.492832	Subjective	Xist-independent
chrX	73342621	73359080	+	Zfp275	1	899	1	791	-0.498889	-0.498737	Subjective	Xist-independent
chrX	163909017	163933666	+	Ap1s2	1	4896	0	5442	-0.499796	-0.5	Subjective	Xist-independent
chrX	163935443	163958661	-	Zrsr2	0	1507	2	1466	-0.5	-0.498638	Subjective	Xist-independent
chrX	73437315	73459044	-	Haus7	0	31	1	33	-0.5	-0.470588	Subjective	Xist-independent
chrX	73483602	73495933	+	Bgn	0	1687	8	1288	-0.5	-0.493827	Subjective	Xist-independent
chrX	164269371	164373011	+	Pir	0	491	0	461	-0.5	-0.5	Subjective	Xist-independent
chrX	164373378	164402650	+	Figf	0	181	1	81	-0.5	-0.487805	Subjective	Xist-independent
chrX	164419793	164433916	+	Piga	0	723	1	1014	-0.5	-0.499015	Subjective	Xist-independent
chrX	73942792	73966357	-	Hcfc1	0	313	0	213	-0.5	-0.5	Subjective	Xist-independent
chrX	73916873	73921944	-	Naa10	0	36	0	46	-0.5	-0.5	Subjective	Xist-independent
chrX	74013914	74023918	-	Irak1	0	1139	0	1563	-0.5	-0.5	Subjective	Xist-independent
chrX	74026592	74135363	-	Mecp2	0	632	0	651	-0.5	-0.5	Subjective	Xist-independent
chrX	74329066	74344689	+	Plxna3	0	28	0	31	-0.5	-0.5	Subjective	Xist-independent
chrX	74409483	74429194	-	G6pdx	0	93	0	174	-0.5	-0.5	Subjective	Xist-independent
chrX	75109733	75131016	-	Mpp1	0	325	0	253	-0.5	-0.5	Subjective	Xist-independent
chrX	75095854	75109777	+	Dkc1	1	4783	1	5739	-0.499791	-0.499826	Subjective	Xist-independent
chrX	136732942	136743690	-	Morf4l2	0	269	0	249	-0.5	-0.5	Subjective	Xist-independent
chrX	136822671	136839733	+	Plp1	0	172	0	102	-0.5	-0.5	Subjective	Xist-independent
chrX	136993155	136998472	+	Zcchc18	0	18	0	14	-0.5	-0.5	Subjective	Xist-independent
chrX	140948429	140956728	-	Psmd10	0	946	3	1321	-0.5	-0.497734	Subjective	Xist-independent
chrX	140456613	140476140	+	Prps1	0	4232	1	3474	-0.5	-0.499712	Subjective	Xist-independent
chrX	139889511	139998595	-	Rbm41	4	951	3	1234	-0.495812	-0.497575	Subjective	Xist-independent
chrX	139821632	139871677	-	Morc4	1	1526	1	1139	-0.499345	-0.499123	Subjective	Xist-independent
chrX	139563316	139673145	+	Rnf128	0	799	0	1273	-0.5	-0.5	Subjective	Xist-independent
chrX	134804145	134809221	-	Armcx2	0	147	0	82	-0.5	-0.5	Subjective	Xist-independent
chrX	134717963	134721917	+	Armcx1	2	1674	0	1445	-0.498807	-0.5	Subjective	Xist-independent
chrX	104536969	104671064	-	Zdhhc15	0	390	0	316	-0.5	-0.5	Subjective	Xist-independent
chrX	102513975	102644246	-	Phka1	1	362	0	242	-0.497245	-0.5	Subjective	Xist-independent
chrX	101640060	101684351	+	Ogt	4	2236	1	2363	-0.498214	-0.499577	Subjective	Xist-independent
chrX	100625737	100727214	+	Kif4	0	845	0	751	-0.5	-0.5	Subjective	Xist-independent
chrX	99465734	99471273	-	Pja1	0	708	0	687	-0.5	-0.5	Subjective	Xist-independent
chrX	97333840	97377216	-	Eda2r	35	5127	182	5282	-0.49322	-0.466691	Subjective	Xist-independent
chrX	129749742	130465834	+	Diap2	0	256	0	212	-0.5	-0.5	Subjective	Xist-independent
chrX	95711678	95932637	+	Zc3h12b	0	299	5	207	-0.5	-0.476415	Subjective	Xist-independent
chrX	95639193	95658509	-	Zc4h2	0	280	0	148	-0.5	-0.5	Subjective	Xist-independent
chrX	94188707	94212862	-	Eif2s3x	38	98	37	127	-0.220588	-0.27439	Escape	Xist-independent
chrX	93764607	93832201	-	Pdk3	0	1425	18	1444	-0.5	-0.487688	Subjective	Xist-independent
chrX	169685199	170005736	+	Mid1	0	101	1	151	-0.5	-0.493421	Subjective	Xist-independent
chrX	85574022	85634469	+	Tab3	3	2044	0	2091	-0.498534	-0.5	Subjective	Xist-independent
chrX	77761411	77796278	-	Prkx	0	316	0	489	-0.5	-0.5	Subjective	Xist-independent
chrX	71420060	71492849	-	Cd99l2	0	207	0	172	-0.5	-0.5	Subjective	Xist-independent
chrX	70343069	70365084	-	Ids	2	3808	2	3484	-0.499475	-0.499426	Subjective	Xist-independent
chrX	56454857	56507843	+	Ddx26b	0	794	0	775	-0.5	-0.5	Subjective	Xist-independent
chrX	53243415	53269805	-	Fam122b	1	228	0	304	-0.495633	-0.5	Subjective	Xist-independent
chrX	51117269	51206532	-	Mbnl3	0	16	0	13	-0.5	-0.5	Subjective	Xist-independent
chrX	38196573	38252439	-	Tmem255a	0	47	0	53	-0.5	-0.5	Subjective	Xist-independent
chrX	37091678	37110322	-	Upf3b	0	46	0	28	-0.5	-0.5	Subjective	Xist-independent
chrX	23219271	23365082	-	Klhl13	0	316	0	147	-0.5	-0.5	Subjective	Xist-independent
chrX	48541625	48594504	-	Zfp280c	1	3678	1	3585	-0.499728	-0.499721	Subjective	Xist-independent
chrX	48474944	48513563	-	Aifm1	0	137	0	186	-0.5	-0.5	Subjective	Xist-independent
chrX	48341358	48408049	+	Bcorl1	0	25	0	24	-0.5	-0.5	Subjective	Xist-independent
chrX	48171969	48208878	-	Zdhhc9	0	117	0	82	-0.5	-0.5	Subjective	Xist-independent
chrX	48025146	48034853	-	Apln	0	75	3	122	-0.5	-0.476	Subjective	Xist-independent
chrX	20425688	20519939	+	Jade3	0	1319	2	1638	-0.5	-0.49878	Subjective	Xist-independent
chrX	20059560	20097521	+	Chst7	0	113	0	35	-0.5	-0.5	Subjective	Xist-independent
chrX	162778919	162829454	-	Txlng	0	309	0	374	-0.5	-0.5	Subjective	Xist-independent
chrX	8061171	8074760	-	Suv39h1	0	237	0	200	-0.5	-0.5	Subjective	Xist-independent
chrX	7721973	7728201	+	Wdr45	0	51	0	26	-0.5	-0.5	Subjective	Xist-independent
chrX	7573600	7581015	+	Ppp1r3fos	0	22	0	23	-0.5	-0.5	Subjective	Xist-independent
chrX	13632089	13640858	+	Gpr34	0	43	0	45	-0.5	-0.5	Subjective	Xist-independent
chrX	12036740	12160355	-	Bcor	0	15	0	13	-0.5	-0.5	Subjective	Xist-independent
chrX	166390033	166440704	-	Ofd1	1	1197	1	1138	-0.499165	-0.499122	Subjective	Xist-independent
chrX	166170454	166190512	+	Gemin8	0	30	0	41	-0.5	-0.5	Subjective	Xist-independent
chrX	162411954	162643649	-	Reps2	0	15	0	97	-0.5	-0.5	Subjective	Xist-independent
chrX	152336852	152342425	-	Tspyl2	0	155	0	142	-0.5	-0.5	Subjective	Xist-independent
chrX	152016428	152062694	+	Smc1a	0	784	0	798	-0.5	-0.5	Subjective	Xist-independent
chrX	151520672	151633859	+	Phf8	0	415	0	341	-0.5	-0.5	Subjective	Xist-independent
chrX	151198078	151320152	+	Wnk3	0	161	0	142	-0.5	-0.5	Subjective	Xist-independent
chrX	145446425	145505181	-	Amot	1	3046	0	2832	-0.499672	-0.5	Subjective	Xist-independent
chrX	145290359	145349089	-	Lhfpl1	0	14	0	199	-0.5	-0.5	Subjective	Xist-independent
chrX	144317804	144374450	+	Alg13	0	3171	1	3234	-0.5	-0.499691	Subjective	Xist-independent
chrX	142851146	142966728	-	Ammecr1	1	6547	0	6249	-0.499847	-0.5	Subjective	Xist-independent
chrX	142226770	142239692	+	Nxt2	4	2873	2	3682	-0.49861	-0.499457	Subjective	Xist-independent
chrX	139684996	139753405	+	Tbc1d8b	0	2639	0	2050	-0.5	-0.5	Subjective	Xist-independent
chrX	139480367	139554582	+	D330045A20Rik	0	243	0	200	-0.5	-0.5	Subjective	Xist-independent
chrX	139210042	139238335	+	Mum1l1	1	4666	1	3133	-0.499786	-0.499681	Subjective	Xist-independent
chrX	137049594	137082503	+	Fam199x	6	14112	8	14658	-0.499575	-0.499455	Subjective	Xist-independent
chrX	136245079	136247139	+	Wbp5	8	1330	10	901	-0.494021	-0.489023	Subjective	Xist-independent
chrX	101254528	101260873	+	Foxo4	0	20	0	41	-0.5	-0.5	Subjective	Xist-independent
chrX	135742733	135803474	+	Gprasp1	1	1736	2	1484	-0.499424	-0.498654	Subjective	Xist-independent
chrX	94234599	94277724	+	Klhl15	3	1499	0	1623	-0.498003	-0.5	Subjective	Xist-independent
chrX	159526688	159593081	+	A830080D01Rik	3	1045	0	1310	-0.497137	-0.5	Subjective	Xist-independent
chrX	136981116	137038302	-	Slc25a53	3	967	0	934	-0.496907	-0.5	Subjective	Xist-independent
chrX	82948870	85206141	+	Dmd	0	194	1	235	-0.5	-0.495763	Subjective	Xist-independent
chrX	70385877	70389417	+	1110012L19Rik	0	51	0	72	-0.5	-0.5	Subjective	Xist-independent
chrX	134601179	134607060	+	Hnrnph2	0	518	0	833	-0.5	-0.5	Subjective	Xist-independent
chrX	101097786	101222563	-	Snx12	0	146	0	99	-0.5	-0.5	Subjective	Xist-independent
chrX	7371276	7375830	-	Usp27x	0	72	0	130	-0.5	-0.5	Subjective	Xist-independent
chrX	104077434	104201185	-	C77370	0	12	0	216	-0.5	-0.5	Subjective	Xist-independent
chrX	98149721	98323215	+	Ar	0	999	0	109	-0.5	-0.5	Subjective	Xist-independent
chrX	157535371	157598715	-	Mbtps2	2	1828	1	2684	-0.498907	-0.499628	Subjective	Xist-independent
chrX	142681406	142843494	+	Tmem164	1	893	0	742	-0.498881	-0.5	Subjective	Xist-independent
chrX	9199902	9268085	+	Lancl3	0	1387	0	2282	-0.5	-0.5	Subjective	Xist-independent
chrX	13661363	13667433	+	Gpr82	0	43	0	34	-0.5	-0.5	Subjective	Xist-independent
chrX	98936316	98949017	+	Yipf6	5	4954	3	6421	-0.498992	-0.499533	Subjective	Xist-independent
chrX	164980592	164997272	+	Fancb	0	2526	0	2523	-0.5	-0.5	Subjective	Xist-independent
chrX	78449613	78583896	-	Prrg1	11	3389	6	2580	-0.496765	-0.49768	Subjective	Xist-independent
chrX	135993824	135995355	+	Arxes2	0	3889	1	4792	-0.5	-0.499791	Subjective	Xist-independent
chrX	38189793	38197046	+	Zbtb33	0	419	0	420	-0.5	-0.5	Subjective	Xist-independent
chrX	136033367	136034946	+	Arxes1	0	118	0	39	-0.5	-0.5	Subjective	Xist-independent
chrX	109196756	109200439	+	Gm6377	0	178	0	123	-0.5	-0.5	Subjective	Xist-independent
chrX	134756595	134761455	+	Armcx3	0	194	0	179	-0.5	-0.5	Subjective	Xist-independent
chrX	102066544	102071304	-	Rgag4	0	19	0	12	-0.5	-0.5	Subjective	Xist-independent
chrX	136707982	136711478	+	Tceal1	0	346	3	738	-0.5	-0.495951	Subjective	Xist-independent
chrX	134686519	134696757	+	Armcx4	1	683	1	496	-0.498538	-0.497988	Subjective	Xist-independent
chrX	106920625	106933900	+	Lpar4	0	827	0	649	-0.5	-0.5	Subjective	Xist-independent
chrX	153498227	153501570	+	Ubqln2	0	617	0	577	-0.5	-0.5	Subjective	Xist-independent
chrX	95420318	95444872	-	Amer1	2	297	0	171	-0.493311	-0.5	Subjective	Xist-independent
chrX	102141716	102157091	-	Ercc6l	2	781	5	886	-0.497446	-0.494388	Subjective	Xist-independent
chrX	166499812	166518567	-	Tceanc	0	543	0	702	-0.5	-0.5	Subjective	Xist-independent
chrX	133582860	133688987	-	Pcdh19	0	159	28	1161	-0.5	-0.476451	Subjective	Xist-independent
chrX	136168984	136172342	-	Tceal8	0	318	0	338	-0.5	-0.5	Subjective	Xist-independent
chrX	8892382	8894964	+	B630019K06Rik	0	215	0	186	-0.5	-0.5	Subjective	Xist-independent
chrX	134971372	135009209	-	Zmat1	0	379	0	326	-0.5	-0.5	Subjective	Xist-independent
chrX	106574346	106603679	-	Cysltr1	0	11	0	19	-0.5	-0.5	Subjective	Xist-independent
chrX	9885622	9994543	+	Sytl5	1	957	0	387	-0.498956	-0.5	Subjective	Xist-independent
chrX	21028939	21062316	-	Zfp182	0	1108	0	1200	-0.5	-0.5	Subjective	Xist-independent
chrX	103957163	103981284	-	Rlim	11	19688	15	26878	-0.499442	-0.499442	Subjective	Xist-independent
chrX	152343598	152368704	-	Gpr173	0	79	0	40	-0.5	-0.5	Subjective	Xist-independent
chrX	157162075	157415312	-	Phex	5	2046	45	2393	-0.497562	-0.481542	Subjective	Xist-independent
chrX	10485158	10596605	+	Tspan7	0	167	0	312	-0.5	-0.5	Subjective	Xist-independent
chrX	99975606	100400762	+	Eda	0	20	0	16	-0.5	-0.5	Subjective	Xist-independent
chrX	161833296	162159730	-	Nhs	0	331	0	233	-0.5	-0.5	Subjective	Xist-independent
chrX	36608314	36645395	-	Akap17b	0	77	0	63	-0.5	-0.5	Subjective	Xist-independent
chrX	20364481	20405653	+	Rp2h	17	3325	16	4249	-0.494913	-0.496249	Subjective	Xist-independent
chrX	56609757	56664230	+	Slc9a6	0	177	0	123	-0.5	-0.5	Subjective	Xist-independent
chrX	53069995	53240111	-	Plac1	0	29	0	82	-0.5	-0.5	Subjective	Xist-independent
chrX	56585512	56598069	-	Mmgt1	3	13157	4	12402	-0.499772	-0.499678	Subjective	Xist-independent
chrX	164936169	164980375	-	Mospd2	0	1471	2	1398	-0.5	-0.498571	Subjective	Xist-independent
chrX	51387212	51681856	-	Hs6st2	3	4924	3	2400	-0.499391	-0.498752	Subjective	Xist-independent
chrX	60223290	60592698	-	Atp11c	1	4592	4	5382	-0.499782	-0.499257	Subjective	Xist-independent
chrX	7411817	7445143	-	2010204K13Rik	0	24	0	19	-0.5	-0.5	Subjective	Xist-independent
chrX	108737016	108834372	-	Brwd3	2	831	3	905	-0.497599	-0.496696	Subjective	Xist-independent
chrX	57391449	57391519	-	Snord61	0	34	0	40	-0.5	-0.5	Subjective	Xist-independent
chrX	53053255	53053353	-	Mir351	0	244	1	309	-0.5	-0.496774	Subjective	Xist-independent
chrX	159372178	159389928	+	Eif1ax	10	19665	10	21308	-0.499492	-0.499531	Subjective	Xist-independent
chrX	143802231	143827414	-	Capn6	0	417	0	129	-0.5	-0.5	Subjective	Xist-independent
chrX	102284639	102505359	-	Hdac8	0	12	0	10	-0.5	-0.5	Subjective	Xist-independent
chrX	57053583	57067183	+	Htatsf1	0	1858	0	1457	-0.5	-0.5	Subjective	Xist-independent
chrX	6399854	6637448	+	Shroom4	0	577	0	509	-0.5	-0.5	Subjective	Xist-independent
chrX	157443855	157492287	-	Sms	5	3702	4	3554	-0.498651	-0.498876	Subjective	Xist-independent
chrX	95022510	95026682	-	Spin4	0	1072	0	1081	-0.5	-0.5	Subjective	Xist-independent
chrX	144456581	144477066	+	Trpc5os	0	28	0	42	-0.5	-0.5	Subjective	Xist-independent
chrX	136954988	136976869	-	Tmsb15l	0	22	0	19	-0.5	-0.5	Subjective	Xist-independent
chrX	135885851	135891081	+	Bhlhb9	0	933	0	770	-0.5	-0.5	Subjective	Xist-independent
chrX	135742733	135747322	+	Armcx5	0	363	1	291	-0.5	-0.496575	Subjective	Xist-independent
chrX	107792590	107872909	+	Fam46d	0	22	0	29	-0.5	-0.5	Subjective	Xist-independent
chrX	104482818	104507490	+	Uprt	1	1034	0	1243	-0.499034	-0.5	Subjective	Xist-independent
chrX	94724569	94730187	+	Zxdb	0	1195	0	1174	-0.5	-0.5	Subjective	Xist-independent
chrX	71928816	71940870	+	Gm1141	1	22	0	22	-0.456522	-0.5	Subjective	Xist-independent
chrX	71815924	71839757	+	Vma21	1	4083	2	4819	-0.499755	-0.499585	Subjective	Xist-independent
chrX	70459753	70477180	-	BC023829	0	176	0	254	-0.5	-0.5	Subjective	Xist-independent
chrX	56346400	56365674	+	Zfp449	1	963	0	510	-0.498963	-0.5	Subjective	Xist-independent
chrX	73228291	73230795	+	F8a	0	223	2	275	-0.5	-0.49278	Subjective	Xist-independent
chrX	166457253	166479867	-	Rab9	0	1736	0	2464	-0.5	-0.5	Subjective	Xist-independent
chrX	166440574	166453140	+	Trappc2	2	443	0	485	-0.495506	-0.5	Subjective	Xist-independent
chrX	140956907	141164270	+	Atg4a	0	460	0	434	-0.5	-0.5	Subjective	Xist-independent
chrX	101274030	101297465	+	Med12	0	31	0	22	-0.5	-0.5	Subjective	Xist-independent
chrX	94367117	94417093	+	Apoo	0	33	0	29	-0.5	-0.5	Subjective	Xist-independent
chrX	94074631	94123702	-	Zfx	2	522	4	418	-0.496183	-0.490521	Subjective	Xist-independent
chrX	157540866	157541562	+	Gm6568	4	8	5	10	-0.166667	-0.166667	Escape	Xist-independent
chrX	151291974	151344846	-	A230072E10Rik	0	15	0	20	-0.5	-0.5	Subjective	Xist-independent
chrX	153723590	153741920	+	2210013O21Rik	0	127	0	72	-0.5	-0.5	Subjective	Xist-independent
chrX	103460375	103483217	-	Xist	35256	149	13	8	0.495792	0.119048	Escape	Xist-independent
chrX	108834478	108974906	+	2810403D21Rik	0	187	2	197	-0.5	-0.48995	Subjective	Xist-independent
chrX	166662025	166689812	+	Gm1720	0	27	0	41	-0.5	-0.5	Subjective	Xist-independent
chrX	20961684	20986737	+	A230072C01Rik	1	278	0	206	-0.496416	-0.5	Subjective	Xist-independent
chrX	53055046	53057190	-	C430049B03Rik	0	642	0	839	-0.5	-0.5	Subjective	Xist-independent
chrX	136741824	136803364	+	BC065397	0	245	0	161	-0.5	-0.5	Subjective	Xist-independent
chrX	13042015	13045297	+	5730405O15Rik	0	12	0	28	-0.5	-0.5	Subjective	Xist-independent
chrX	135022734	135060336	-	3632454L22Rik	7	120	4	157	-0.444882	-0.475155	Escape	Xist-independent
chrX	136955265	136958025	-	Tmsb15b2	0	247	0	271	-0.5	-0.5	Subjective	Xist-independent
chrX	75404846	75416584	-	Mtcp1	0	212	0	244	-0.5	-0.5	Subjective	Xist-independent
chrX	68667514	68678399	-	Fmr1os	0	70	0	87	-0.5	-0.5	Subjective	Xist-independent
chrX	152294828	152296304	-	Kantr	1	289	0	371	-0.496552	-0.5	Subjective	Xist-independent
chrX	77837901	77853623	-	Pbsn	0	0	0	0	NA	NA	NA	NA
chrX	134404551	134456573	+	Drp2	0	12	0	7	-0.5	NA	Subjective	NA
chrX	166523007	166585720	-	Egfl6	0	4	0	0	NA	NA	NA	NA
chrX	100767722	100818410	+	Dlg3	0	7	0	9	NA	NA	NA	NA
chrX	73774405	73778925	+	Srpk3	0	5	0	2	NA	NA	NA	NA
chrX	73655994	73660117	-	Pnck	0	0	0	0	NA	NA	NA	NA
chrX	42502453	42529330	+	Sh2d1a	0	0	0	0	NA	NA	NA	NA
chrX	71991849	72010218	+	Cnga2	0	0	0	0	NA	NA	NA	NA
chrX	37826910	37829857	+	Rhox6	0	0	0	0	NA	NA	NA	NA
chrX	36823737	36874111	-	C330007P06Rik	0	0	0	0	NA	NA	NA	NA
chrX	134460118	134476490	-	Taf7l	0	2	0	1	NA	NA	NA	NA
chrX	100838648	101059667	-	Tex11	0	4	0	2	NA	NA	NA	NA
chrX	7822289	7838280	+	Kcnd1	0	5	0	1	NA	NA	NA	NA
chrX	9435252	9487771	-	Cybb	0	12	0	0	-0.5	NA	Subjective	NA
chrX	164088830	164118860	+	Tmem27	0	5	0	0	NA	NA	NA	NA
chrX	164139332	164188420	+	Ace2	0	0	0	0	NA	NA	NA	NA
chrX	100572251	100578205	+	Awat1	0	0	0	0	NA	NA	NA	NA
chrX	42527866	43429126	-	Tenm1	0	0	0	0	NA	NA	NA	NA
chrX	36328353	36362341	+	Lonrf3	0	0	0	0	NA	NA	NA	NA
chrX	36873900	36884222	+	Ube2a	0	0	0	0	NA	NA	NA	NA
chrX	36795651	36798807	+	Slc25a5	0	0	0	0	NA	NA	NA	NA
chrX	38316184	38336769	+	Atp1b4	0	0	0	2	NA	NA	NA	NA
chrX	37187588	37191163	-	Ndufa1	0	0	0	0	NA	NA	NA	NA
chrX	165129017	165327393	-	Glra2	0	0	0	0	NA	NA	NA	NA
chrX	136757674	136780141	-	Glra4	0	13	0	9	-0.5	NA	Subjective	NA
chrX	100729873	100738895	+	Gdpd2	0	1	0	0	NA	NA	NA	NA
chrX	20549787	20562089	+	Rgn	0	5	0	2	NA	NA	NA	NA
chrX	8454345	8461726	-	Ssxb2	0	0	0	0	NA	NA	NA	NA
chrX	16522869	16523689	+	Cypt1	0	0	0	0	NA	NA	NA	NA
chrX	6314107	6320721	-	Bmp15	0	0	0	4	NA	NA	NA	NA
chrX	137115397	137122083	-	Esx1	0	0	0	0	NA	NA	NA	NA
chrX	17132049	17319368	-	Efhc2	0	2	0	7	NA	NA	NA	NA
chrX	18145857	18146701	+	Dusp21	0	0	0	0	NA	NA	NA	NA
chrX	154482002	154484682	+	Samt4	0	0	0	0	NA	NA	NA	NA
chrX	86191764	86195947	+	Nr0b1	0	0	0	0	NA	NA	NA	NA
chrX	85870354	85891499	+	5430427O19Rik	0	0	0	0	NA	NA	NA	NA
chrX	152004582	152016295	-	Ribc1	0	0	0	0	NA	NA	NA	NA
chrX	67919864	67921450	-	4933436I01Rik	0	0	0	0	NA	NA	NA	NA
chrX	152781921	152808646	+	Gpr143	0	0	0	1	NA	NA	NA	NA
chrX	112311334	112372755	+	Apool	0	0	0	0	NA	NA	NA	NA
chrX	112384303	112406779	-	Satl1	0	0	0	0	NA	NA	NA	NA
chrX	112495274	112558343	+	2010106E10Rik	0	0	0	0	NA	NA	NA	NA
chrX	112600526	112635070	+	Zfp711	0	0	0	0	NA	NA	NA	NA
chrX	113297510	113836386	+	Dach2	0	0	0	0	NA	NA	NA	NA
chrX	114474333	114560829	+	Klhl4	0	0	0	0	NA	NA	NA	NA
chrX	157821436	158043294	-	Cnksr2	0	0	0	0	NA	NA	NA	NA
chrX	111388192	111537959	-	Rps6ka6	0	1511	0	6	-0.5	NA	Subjective	NA
chrX	20617503	20650901	+	Rbm10	0	2	0	0	NA	NA	NA	NA
chrX	21714896	21742355	+	Slc6a14	0	0	0	0	NA	NA	NA	NA
chrX	38533274	38576196	-	Cul4b	0	0	0	0	NA	NA	NA	NA
chrX	48146436	48161565	+	Sash3	0	4	0	0	NA	NA	NA	NA
chrX	48519285	48530232	+	Rab33a	0	0	0	1	NA	NA	NA	NA
chrX	49782536	49797749	-	Igsf1	0	3	0	0	NA	NA	NA	NA
chrX	50841047	50893097	+	Stk26	0	10	0	2	-0.5	NA	Subjective	NA
chrX	51968695	51972772	-	1700080O16Rik	0	0	0	0	NA	NA	NA	NA
chrX	56136572	56153498	+	3830403N18Rik	0	4	0	0	NA	NA	NA	NA
chrX	57043074	57048758	+	Brs3	0	1	0	0	NA	NA	NA	NA
chrX	57088106	57106540	+	Vgll1	0	0	0	0	NA	NA	NA	NA
chrX	57212143	57224042	+	Cd40lg	0	0	0	0	NA	NA	NA	NA
chrX	57231485	57338729	-	Arhgef6	0	24	0	2	-0.5	NA	Subjective	NA
chrX	59062145	59568071	-	Fgf13	0	0	0	0	NA	NA	NA	NA
chrX	59999464	60030759	+	F9	0	0	0	0	NA	NA	NA	NA
chrX	60055956	60179089	-	Mcf2	0	0	0	0	NA	NA	NA	NA
chrX	7607083	7635196	+	Cacna1f	0	0	0	0	NA	NA	NA	NA
chrX	7593809	7605517	-	Ccdc22	0	0	0	0	NA	NA	NA	NA
chrX	7638471	7653256	+	Syp	0	0	0	2	NA	NA	NA	NA
chrX	7673164	7681251	-	Magix	0	5	0	1	NA	NA	NA	NA
chrX	7878262	7883432	+	Pim2	0	6	0	7	NA	NA	NA	NA
chrX	7884041	7894492	+	Slc35a2	0	8	0	10	NA	-0.5	NA	NA
chrX	7924276	7928607	-	Eras	0	0	0	0	NA	NA	NA	NA
chrX	7959260	7978071	-	Gata1	0	2	0	0	NA	NA	NA	NA
chrX	8004200	8018492	-	Glod5	0	0	0	0	NA	NA	NA	NA
chrX	8081453	8090498	-	Was	0	0	0	0	NA	NA	NA	NA
chrX	8193848	8206525	-	Porcn	0	1	0	0	NA	NA	NA	NA
chrX	8271133	8280179	+	Slc38a5	0	0	0	0	NA	NA	NA	NA
chrX	10252305	10321024	+	Otc	0	0	0	0	NA	NA	NA	NA
chrX	64173548	64178778	+	3830417A13Rik	0	0	0	0	NA	NA	NA	NA
chrX	65047644	65049014	+	Ctag2	0	0	0	0	NA	NA	NA	NA
chrX	69360294	69868037	+	Aff2	0	12	0	0	-0.5	NA	Subjective	NA
chrX	95470201	95478129	-	Asb12	0	0	0	0	NA	NA	NA	NA
chrX	96455359	96574485	+	Heph	2	1026	0	0	-0.498054	NA	Subjective	NA
chrX	96713441	96719388	+	Gpr165	0	0	0	0	NA	NA	NA	NA
chrX	97072596	97082104	+	Pgr15l	0	2	0	2	NA	NA	NA	NA
chrX	99003248	99074728	+	Stard8	0	2	0	0	NA	NA	NA	NA
chrX	99136130	99148991	+	Efnb1	0	2	0	1	NA	NA	NA	NA
chrX	100402221	100442717	-	Awat2	0	1	0	3	NA	NA	NA	NA
chrX	104854952	104857267	-	Magee2	0	0	0	0	NA	NA	NA	NA
chrX	105764279	105774939	+	Fgf16	0	0	0	0	NA	NA	NA	NA
chrX	107667964	107688978	+	Tbx22	0	0	0	0	NA	NA	NA	NA
chrX	133850980	133865577	+	Tnmd	0	0	0	0	NA	NA	NA	NA
chrX	133908426	133932446	+	Srpx2	0	3	0	12	NA	-0.5	NA	NA
chrX	133936385	133981812	-	Sytl4	0	49	0	0	-0.5	NA	Subjective	NA
chrX	134086421	134221956	-	Nox1	0	1	0	2	NA	NA	NA	NA
chrX	134149043	134162076	-	Xkrx	0	0	0	0	NA	NA	NA	NA
chrX	134542336	134583570	-	Btk	0	0	0	0	NA	NA	NA	NA
chrX	134588149	134601125	-	Gla	0	0	0	0	NA	NA	NA	NA
chrX	139086243	139093405	+	4930513O06Rik	0	0	0	0	NA	NA	NA	NA
chrX	139079257	139085236	-	Serpina7	0	0	0	0	NA	NA	NA	NA
chrX	143285674	143394262	-	Chrdl1	0	104	0	0	-0.5	NA	Subjective	NA
chrX	143855842	143933311	-	Dcx	0	7	0	5	NA	NA	NA	NA
chrX	147383476	147429192	-	Il13ra2	0	0	0	12	NA	-0.5	NA	NA
chrX	160390690	160498070	+	Adgrg2	0	2	0	7	NA	NA	NA	NA
chrX	101299168	101325963	+	Nlgn3	0	1	0	0	NA	NA	NA	NA
chrX	101264378	101268255	-	Il2rg	0	0	0	0	NA	NA	NA	NA
chrX	102903216	102908687	-	Dmrtc1a	0	0	0	0	NA	NA	NA	NA
chrX	103321398	103330592	+	Cdx4	0	0	0	0	NA	NA	NA	NA
chrX	103630586	103631670	+	Zcchc13	0	0	0	0	NA	NA	NA	NA
chrX	72255999	72274803	-	Gabre	0	19	0	8	-0.5	NA	Subjective	NA
chrX	72432681	72656848	-	Gabra3	0	0	0	23	NA	-0.5	NA	NA
chrX	72825178	72842602	+	Gabrq	0	0	0	2	NA	NA	NA	NA
chrX	169176114	169187200	-	Amelx	0	0	0	0	NA	NA	NA	NA
chrX	73233688	73243130	-	Xlr4c	0	0	0	0	NA	NA	NA	NA
chrX	163513904	163549677	-	Grpr	0	2	0	0	NA	NA	NA	NA
chrX	73433705	73435344	-	Trex2	0	0	0	0	NA	NA	NA	NA
chrX	73411096	73428385	+	Zfp92	3	2	8	6	NA	0.0714286	NA	NA
chrX	73503086	73571005	+	Atp2b3	0	0	5	1	NA	NA	NA	NA
chrX	164192842	164258193	-	Bmx	0	0	0	0	NA	NA	NA	NA
chrX	73716597	73738534	+	Abcd1	0	0	0	0	NA	NA	NA	NA
chrX	164436994	164459170	+	Asb11	0	0	0	2	NA	NA	NA	NA
chrX	73639419	73643514	+	Dusp9	0	1	0	3	NA	NA	NA	NA
chrX	164506327	164539752	+	Asb9	0	0	0	0	NA	NA	NA	NA
chrX	73757090	73772514	+	Plxnb3	0	0	0	0	NA	NA	NA	NA
chrX	73922121	73930850	-	Renbp	0	5	0	6	NA	NA	NA	NA
chrX	73891442	73921870	-	Arhgap4	0	2	0	3	NA	NA	NA	NA
chrX	73892102	73895502	+	Avpr2	0	0	0	0	NA	NA	NA	NA
chrX	73853778	73896105	-	L1cam	0	1	0	6	NA	NA	NA	NA
chrX	74127464	74150760	+	Opn1mw	0	0	0	0	NA	NA	NA	NA
chrX	74384719	74393272	-	Fam3a	0	2	0	6	NA	NA	NA	NA
chrX	135208687	135210687	-	Tceal6	0	0	0	0	NA	NA	NA	NA
chrX	135579555	135598777	-	Nxf7	0	0	0	0	NA	NA	NA	NA
chrX	135613002	135627705	-	Prame	0	0	0	0	NA	NA	NA	NA
chrX	136517999	136534309	+	Kir3dl1	0	0	0	0	NA	NA	NA	NA
chrX	140907608	140939472	+	Vsig1	0	0	0	0	NA	NA	NA	NA
chrX	140539528	140600659	-	Tsc22d3	0	3	0	9	NA	NA	NA	NA
chrX	74966843	75085458	-	Gab3	0	4	0	6	NA	NA	NA	NA
chrX	74369217	74373349	-	Slc10a3	0	4	0	3	NA	NA	NA	NA
chrX	102859186	102867971	-	1700031F05Rik	0	0	0	0	NA	NA	NA	NA
chrX	72222017	72222964	+	Magea4	0	0	0	0	NA	NA	NA	NA
chrX	71962624	71972722	+	Prrg3	0	7	0	0	NA	NA	NA	NA
chrX	134295225	134305969	+	Tmem35	0	0	0	0	NA	NA	NA	NA
chrX	106420041	106485401	-	Fndc3c1	0	0	0	0	NA	NA	NA	NA
chrX	106143204	106160493	+	Tlr13	0	0	0	0	NA	NA	NA	NA
chrX	103697414	103821983	-	Slc16a2	0	0	0	2	NA	NA	NA	NA
chrX	111569931	111697079	-	Hdx	0	3	0	0	NA	NA	NA	NA
chrX	112011007	112127326	+	Tex16	0	0	0	0	NA	NA	NA	NA
chrX	112638431	112698651	-	Pof1b	0	0	0	0	NA	NA	NA	NA
chrX	119927196	119930165	+	Pabpc5	0	0	0	0	NA	NA	NA	NA
chrX	120290259	120910619	+	Pcdh11x	0	0	0	0	NA	NA	NA	NA
chrX	93654863	93749951	+	Pcyt1b	0	39	1	8	-0.5	NA	Subjective	NA
chrX	93286445	93298357	+	Arx	0	1	0	0	NA	NA	NA	NA
chrX	8748432	8754587	+	Ssx9	0	1	0	0	NA	NA	NA	NA
chrX	89930098	89932852	-	4930415L06Rik	0	0	0	0	NA	NA	NA	NA
chrX	89403848	89409689	-	Pet2	0	2	0	0	NA	NA	NA	NA
chrX	86250254	86305093	-	Mageb4	0	0	0	0	NA	NA	NA	NA
chrX	86044199	86047313	+	Samt3	0	0	0	0	NA	NA	NA	NA
chrX	85249679	85270288	+	1600014K23Rik	0	0	0	0	NA	NA	NA	NA
chrX	83486678	83487924	-	Tsga8	0	0	0	0	NA	NA	NA	NA
chrX	78369643	78371128	+	4930480E11Rik	0	0	0	0	NA	NA	NA	NA
chrX	53273424	53331185	+	Fam122c	0	0	0	0	NA	NA	NA	NA
chrX	50895180	50942710	-	Frmd7	0	0	0	0	NA	NA	NA	NA
chrX	49463945	49500244	+	Arhgap36	0	15	2	2	-0.5	NA	Subjective	NA
chrX	57496668	57503757	-	Gpr101	0	0	0	0	NA	NA	NA	NA
chrX	37191245	37192467	+	Rnf113a1	0	2	0	1	NA	NA	NA	NA
chrX	37150698	37168842	-	Akap14	0	3	0	1	NA	NA	NA	NA
chrX	36195904	36199158	+	Zcchc12	0	0	0	0	NA	NA	NA	NA
chrX	23693051	23806025	+	Wdr44	0	0	0	0	NA	NA	NA	NA
chrX	66649318	66661393	+	Slitrk2	1	5	0	0	NA	NA	NA	NA
chrX	48108725	48136981	+	Xpnpep2	0	3	0	0	NA	NA	NA	NA
chrX	45090904	45092791	+	Prr32	0	0	0	0	NA	NA	NA	NA
chrX	21068406	21077963	+	Spaca5	0	4	0	0	NA	NA	NA	NA
chrX	20860511	20921004	-	Syn1	0	2	0	0	NA	NA	NA	NA
chrX	20105755	20291807	-	Slc9a7	0	10	0	9	-0.5	NA	Subjective	NA
chrX	18414881	18461397	-	4930578C19Rik	0	0	0	0	NA	NA	NA	NA
chrX	41794991	41920674	-	Thoc2	0	0	0	0	NA	NA	NA	NA
chrX	36743659	36777202	+	Slc25a43	0	0	0	0	NA	NA	NA	NA
chrX	8154472	8176181	-	Tbc1d25	0	5	0	5	NA	NA	NA	NA
chrX	7919822	7924410	+	Pcsk1n	0	0	0	0	NA	NA	NA	NA
chrX	7579676	7595243	+	Foxp3	0	5	0	1	NA	NA	NA	NA
chrX	7557296	7574283	-	Ppp1r3f	0	4	0	3	NA	NA	NA	NA
chrX	16885521	16911774	-	Ndp	0	0	0	0	NA	NA	NA	NA
chrX	16709282	16817366	-	Maob	0	0	0	0	NA	NA	NA	NA
chrX	9846928	9847508	+	Hypm	0	0	0	0	NA	NA	NA	NA
chrX	167242696	167264329	-	Tlr8	0	2	0	0	NA	NA	NA	NA
chrX	162961992	162964599	-	S100g	0	5	0	0	NA	NA	NA	NA
chrX	159414572	159498757	+	Map7d2	0	20	0	6	-0.5	NA	Subjective	NA
chrX	152144268	152225236	+	Iqsec2	0	4	0	2	NA	NA	NA	NA
chrX	146962513	147197277	+	Htr2c	0	1	0	0	NA	NA	NA	NA
chrX	157698910	157752591	+	Smpx	0	0	0	0	NA	NA	NA	NA
chrX	155573455	155623814	-	Ptchd1	0	61	0	0	-0.5	NA	Subjective	NA
chrX	153685154	153696391	-	Kctd12b	5	585	0	3	-0.491525	NA	Subjective	NA
chrX	153237466	153396132	+	Klf8	0	105	0	7	-0.5	NA	Subjective	NA
chrX	153139981	153171943	+	Rragb	0	19	0	0	-0.5	NA	Subjective	NA
chrX	144381671	144688180	-	Trpc5	0	1	0	0	NA	NA	NA	NA
chrX	142081160	142196931	-	Gucy2f	0	0	0	2	NA	NA	NA	NA
chrX	140808307	140813433	-	Tex13	0	0	0	0	NA	NA	NA	NA
chrX	140367494	140394540	+	Frmpd3	0	1	0	0	NA	NA	NA	NA
chrX	140062879	140106797	+	Pih1h3b	0	0	0	0	NA	NA	NA	NA
chrX	136066564	136068236	-	Bex2	0	76	0	0	-0.5	NA	Subjective	NA
chrX	72381870	72386858	-	Magea10	0	0	0	0	NA	NA	NA	NA
chrX	136858147	136868755	-	Rab9b	0	2	0	0	NA	NA	NA	NA
chrX	161717069	161779496	+	Rai2	0	1	0	0	NA	NA	NA	NA
chrX	127721182	127736554	-	Cldn34c4	0	0	0	0	NA	NA	NA	NA
chrX	77919786	77925062	-	5430402E10Rik	0	0	0	0	NA	NA	NA	NA
chrX	36887540	36902899	-	Nkrf	0	0	0	0	NA	NA	NA	NA
chrX	96247203	96293438	-	Vsig4	0	0	0	0	NA	NA	NA	NA
chrX	100590154	100594869	-	P2ry4	0	0	0	0	NA	NA	NA	NA
chrX	37048845	37050418	+	Sowahd	0	0	0	0	NA	NA	NA	NA
chrX	136590842	136668378	+	Tceal3	0	2	0	0	NA	NA	NA	NA
chrX	167304929	167330558	-	Tlr7	0	5	0	12	NA	-0.5	NA	NA
chrX	5466898	5469265	-	Mycs	0	0	0	0	NA	NA	NA	NA
chrX	60891366	60893430	-	Sox3	0	0	0	0	NA	NA	NA	NA
chrX	152609509	152769465	-	Shroom2	1	573	0	4	-0.498258	NA	Subjective	NA
chrX	15110585	15111466	-	Ppp1r2-ps9	0	0	0	0	NA	NA	NA	NA
chrX	44786570	44790197	-	Dcaf12l1	0	0	0	0	NA	NA	NA	NA
chrX	62283499	62292078	+	4933402E13Rik	0	0	0	0	NA	NA	NA	NA
chrX	9104562	9106342	+	4930402K13Rik	0	0	0	0	NA	NA	NA	NA
chrX	96306178	96456294	-	Hsf3	0	20	0	0	-0.5	NA	Subjective	NA
chrX	58909360	58920304	+	4930550L24Rik	0	0	0	0	NA	NA	NA	NA
chrX	73064787	73068191	+	Pnma3	0	0	0	0	NA	NA	NA	NA
chrX	136270253	136271978	+	Ngfrap1	0	9	0	8	NA	NA	NA	NA
chrX	153832225	153834243	+	Spin2c	0	168	0	5	-0.5	NA	Subjective	NA
chrX	46329007	46330345	+	Actrt1	0	0	0	0	NA	NA	NA	NA
chrX	64264885	64276996	-	Slitrk4	0	0	0	0	NA	NA	NA	NA
chrX	79623231	79671435	-	Mageb16	0	0	0	0	NA	NA	NA	NA
chrX	114907582	114908510	+	Ube2dnl2	0	0	0	0	NA	NA	NA	NA
chrX	139800828	139811386	+	Cldn2	0	0	0	0	NA	NA	NA	NA
chrX	153036166	153037575	-	Mageh1	0	1727	0	3	-0.5	NA	Subjective	NA
chrX	157818435	157820369	+	Klhl34	0	0	0	0	NA	NA	NA	NA
chrX	106837082	106840644	-	Zcchc5	0	0	0	0	NA	NA	NA	NA
chrX	101376378	101385629	+	Gjb1	0	0	0	0	NA	NA	NA	NA
chrX	136138996	136140443	+	Bex4	0	0	0	0	NA	NA	NA	NA
chrX	134537256	134541865	-	Timm8a1	0	0	0	0	NA	NA	NA	NA
chrX	136927325	136928376	+	H2bfm	0	0	0	0	NA	NA	NA	NA
chrX	50425496	50426494	-	Olfr1324	0	0	0	0	NA	NA	NA	NA
chrX	153558593	153559429	+	Cypt3	0	0	0	0	NA	NA	NA	NA
chrX	38630785	38635087	-	C1galt1c1	0	0	0	0	NA	NA	NA	NA
chrX	9849703	9850255	+	4930557A04Rik	0	7	0	6	NA	NA	NA	NA
chrX	167471309	168577231	-	Frmpd4	0	0	0	2	NA	NA	NA	NA
chrX	167207093	167209315	-	Tmsb4x	0	15	0	7	-0.5	NA	Subjective	NA
chrX	127394293	127395898	+	4921511C20Rik	0	0	0	0	NA	NA	NA	NA
chrX	51003912	51018018	-	Rap2c	0	0	0	0	NA	NA	NA	NA
chrX	136213972	136215513	-	Bex1	0	0	0	0	NA	NA	NA	NA
chrX	7067519	7078609	+	Akap4	0	0	0	0	NA	NA	NA	NA
chrX	38121219	38129967	+	Rhox13	0	0	0	0	NA	NA	NA	NA
chrX	101731535	101734269	-	Cxcr3	0	0	0	0	NA	NA	NA	NA
chrX	36911326	36991794	-	2022-09-06	0	0	0	0	NA	NA	NA	NA
chrX	134748461	134751417	-	Armcx6	0	6	0	2	NA	NA	NA	NA
chrX	73033981	73037103	-	Pnma5	0	0	0	0	NA	NA	NA	NA
chrX	114905012	114905941	+	Ube2dnl1	0	0	0	0	NA	NA	NA	NA
chrX	50009306	50010235	-	Olfr1323	0	0	0	0	NA	NA	NA	NA
chrX	107088492	107104974	+	P2ry10	0	0	0	0	NA	NA	NA	NA
chrX	44365458	44368342	-	Dcaf12l2	0	0	0	0	NA	NA	NA	NA
chrX	38076594	38085141	-	Rhox11	0	0	0	0	NA	NA	NA	NA
chrX	102247381	102252181	-	Cited1	0	0	0	0	NA	NA	NA	NA
chrX	48667979	48674478	-	Gpr119	0	4	0	0	NA	NA	NA	NA
chrX	13466110	13489313	+	Nyx	0	4	0	0	NA	NA	NA	NA
chrX	139333683	139338169	+	Trap1a	0	0	0	0	NA	NA	NA	NA
chrX	38772671	38962686	+	6030498E09Rik	0	0	0	0	NA	NA	NA	NA
chrX	21360865	21364622	+	Gm5124	0	0	0	6	NA	NA	NA	NA
chrX	100429013	100429885	+	Otud6a	0	0	0	0	NA	NA	NA	NA
chrX	6979652	7041619	-	Ccnb3	0	4	0	2	NA	NA	NA	NA
chrX	74594328	74595275	+	Olfr1325	0	0	0	0	NA	NA	NA	NA
chrX	37244976	37249686	+	Rhox2a	0	0	0	0	NA	NA	NA	NA
chrX	53608032	53608432	+	Cxx1c	0	0	0	0	NA	NA	NA	NA
chrX	22461632	22462394	+	Ppp1r2-ps7	0	0	0	0	NA	NA	NA	NA
chrX	86740870	88115645	-	Il1rapl1	0	2	0	0	NA	NA	NA	NA
chrX	134187501	134208028	+	Arl13a	0	0	0	0	NA	NA	NA	NA
chrX	138914430	139010532	+	Nrk	3	705	0	2	-0.495763	NA	Subjective	NA
chrX	71972986	71989046	+	Fate1	0	0	0	0	NA	NA	NA	NA
chrX	38066475	38071691	+	Rhox10	0	0	0	0	NA	NA	NA	NA
chrX	136200948	136203876	-	Tceal5	0	3	0	0	NA	NA	NA	NA
chrX	53777118	53797706	-	Xlr	0	12	2	1	-0.5	NA	Subjective	NA
chrX	141710998	141725263	-	Irs4	1	1	0	0	NA	NA	NA	NA
chrX	53742901	53757831	-	1700013H16Rik	0	0	0	0	NA	NA	NA	NA
chrX	56374586	56377799	+	Smim10l2a	0	2	0	0	NA	NA	NA	NA
chrX	135494588	135504594	+	AV320801	0	0	0	0	NA	NA	NA	NA
chrX	52575843	52619047	+	A630012P03Rik	0	0	0	0	NA	NA	NA	NA
chrX	8145429	8147964	+	Rbm3os	0	0	0	4	NA	NA	NA	NA
chrX	169776257	169779635	-	4933400A11Rik	0	12	0	7	-0.5	NA	Subjective	NA
chrX	53724826	53738441	+	4930502E18Rik	0	0	0	0	NA	NA	NA	NA
chrX	52272426	52613950	-	Gpc3	0	6	1	0	NA	NA	NA	NA
chrX	160902116	160907052	-	Gja6	0	9	0	16	NA	-0.5	NA	NA
chrX	107542582	107543800	+	4933401B06Rik	0	0	0	0	NA	NA	NA	NA
chrX	122394565	122397401	-	Nap1l3	0	2	0	0	NA	NA	NA	NA
chrX	155027201	155093666	-	Magea2	0	0	0	0	NA	NA	NA	NA
chrX	51753959	51801233	-	Usp26	0	0	0	0	NA	NA	NA	NA
chrX	49885469	49886401	-	Olfr1322	0	0	0	0	NA	NA	NA	NA
chrX	71663667	71669257	+	Gpr50	0	5	0	2	NA	NA	NA	NA
chrX	68892375	68893053	-	Gm6812	0	0	0	0	NA	NA	NA	NA
chrX	110814280	110817207	+	Pou3f4	0	0	0	0	NA	NA	NA	NA
chrX	136072099	136085255	-	Nxf3	0	3	0	0	NA	NA	NA	NA
chrX	155124917	155128412	-	Cldn34b2	0	0	0	0	NA	NA	NA	NA
chrX	136448107	136544056	-	Kir3dl2	0	0	0	0	NA	NA	NA	NA
chrX	61709497	61710955	+	Ldoc1	0	0	0	0	NA	NA	NA	NA
chrX	91575210	91575911	-	1700084M14Rik	0	0	0	0	NA	NA	NA	NA
chrX	73086293	73097095	-	Xlr3a	0	0	0	0	NA	NA	NA	NA
chrX	73254540	73265390	-	Xlr3c	0	0	0	0	NA	NA	NA	NA
chrX	135654698	135693790	-	Tcp11x2	0	1	0	0	NA	NA	NA	NA
chrX	73107635	73292976	-	Xlr5a	0	0	0	0	NA	NA	NA	NA
chrX	126812462	126815868	-	4932411N23Rik	0	0	0	0	NA	NA	NA	NA
chrX	137570608	138846946	+	Il1rapl2	0	1	0	0	NA	NA	NA	NA
chrX	53774048	53776394	-	Zfp36l3	0	0	0	0	NA	NA	NA	NA
chrX	71050256	71156056	+	Mamld1	0	7	0	1	NA	NA	NA	NA
chrX	37542019	37551082	+	Rhox3e	0	0	0	0	NA	NA	NA	NA
chrX	154339225	154343392	-	4930524N10Rik	0	0	0	0	NA	NA	NA	NA
chrX	69945300	69945978	+	1700020N15Rik	0	0	0	0	NA	NA	NA	NA
chrX	81419575	81458121	-	4930595M18Rik	0	0	0	0	NA	NA	NA	NA
chrX	8975710	8976559	-	Gm14511	0	0	0	0	NA	NA	NA	NA
chrX	135718667	135725261	-	Tmsb15a	0	0	0	0	NA	NA	NA	NA
chrX	100605497	100618493	+	Arr3	0	1	0	2	NA	NA	NA	NA
chrX	53434918	53443576	+	Etd	0	0	0	0	NA	NA	NA	NA
chrX	9571901	9572409	-	Gm5132	0	0	0	0	NA	NA	NA	NA
chrX	91779544	91783018	-	Mageb5	0	0	0	0	NA	NA	NA	NA
chrX	92015191	92016333	-	Mageb1	0	0	0	0	NA	NA	NA	NA
chrX	160623094	160735765	-	Ppef1	0	9	0	9	NA	NA	NA	NA
chrX	68761839	68804567	+	Fmr1nb	0	0	0	1	NA	NA	NA	NA
chrX	6779306	6948363	+	Dgkk	0	46	0	4	-0.5	NA	Subjective	NA
chrX	74150944	74167838	-	Tex28	0	0	0	0	NA	NA	NA	NA
chrX	127039972	127063986	+	Gm382	0	0	0	0	NA	NA	NA	NA
chrX	154924012	154935987	-	Magea6	0	0	0	0	NA	NA	NA	NA
chrX	56543874	56549606	-	Gm648	0	0	0	2	NA	NA	NA	NA
chrX	91632194	91635671	+	Gm14781	0	0	0	0	NA	NA	NA	NA
chrX	37874778	37878944	-	Rhox8	0	0	0	0	NA	NA	NA	NA
chrX	74272484	74272620	+	Snora70	0	0	0	0	NA	NA	NA	NA
chrX	7247989	7248056	-	Mir188	0	0	0	0	NA	NA	NA	NA
chrX	67988096	67988161	-	Mir201	0	0	0	0	NA	NA	NA	NA
chrX	53054255	53054349	-	Mir322	0	0	0	0	NA	NA	NA	NA
chrX	105379082	105379179	-	Mir325	0	0	0	0	NA	NA	NA	NA
chrX	147158210	147158321	+	Mir448	0	0	0	0	NA	NA	NA	NA
chrX	52742503	52742567	-	Mir106a	0	0	0	0	NA	NA	NA	NA
chrX	19146893	19146971	-	Mir222	0	0	0	0	NA	NA	NA	NA
chrX	52741983	52742066	-	Mir19b-2	0	0	0	0	NA	NA	NA	NA
chrX	53048154	53048244	-	Mir450-1	0	0	0	0	NA	NA	NA	NA
chrX	105344282	105344369	-	Mir384	0	0	0	0	NA	NA	NA	NA
chrX	103572921	103572996	-	Mir421	0	0	0	0	NA	NA	NA	NA
chrX	113074824	113074893	-	Mir361	0	0	0	0	NA	NA	NA	NA
chrX	151913214	151913321	+	Mir98	0	0	0	0	NA	NA	NA	NA
chrX	72261031	72261112	-	Mir224	0	0	0	0	NA	NA	NA	NA
chrX	151912346	151912428	+	Mirlet7f-2	0	0	0	0	NA	NA	NA	NA
chrX	52741838	52741928	-	Mir92-2	0	0	0	0	NA	NA	NA	NA
chrX	37082912	37083042	-	Snora69	0	0	0	0	NA	NA	NA	NA
chrX	153006469	153009416	+	Usp51	0	11	0	0	-0.5	NA	Subjective	NA
chrX	135302307	135312652	+	Pramel3	0	0	0	0	NA	NA	NA	NA
chrX	134222339	134276984	-	Trmt2b	0	5	0	9	NA	NA	NA	NA
chrX	133891068	133898429	-	Tspan6	0	0	0	0	NA	NA	NA	NA
chrX	117014757	117015104	+	Gm14920	0	0	0	0	NA	NA	NA	NA
chrX	102847639	102854616	-	Dmrtc1c2	0	0	0	0	NA	NA	NA	NA
chrX	102802963	102809942	+	Dmrtc1c1	0	0	0	0	NA	NA	NA	NA
chrX	100524838	100546144	+	Dgat2l6	0	0	0	0	NA	NA	NA	NA
chrX	92118879	92599572	-	Mageb18	0	2	0	0	NA	NA	NA	NA
chrX	78085505	78091374	-	Obp1a	0	0	0	0	NA	NA	NA	NA
chrX	73282896	73292976	-	Xlr5c	0	0	0	0	NA	NA	NA	NA
chrX	73214333	73222453	+	Xlr4b	0	0	0	0	NA	NA	NA	NA
chrX	73117047	73129262	+	Gm14685	0	0	0	0	NA	NA	NA	NA
chrX	58022700	58041736	+	Zic3	0	0	0	0	NA	NA	NA	NA
chrX	56797858	56822326	-	Mtap7d3	0	59	0	4	-0.5	NA	Subjective	NA
chrX	55226876	55243723	+	Slxl1	0	0	0	0	NA	NA	NA	NA
chrX	53669177	53670408	-	Cxx1b	0	0	0	0	NA	NA	NA	NA
chrX	53642488	53643682	-	Cxx1a	0	0	0	0	NA	NA	NA	NA
chrX	49726973	49727932	-	Olfr1321	0	0	0	0	NA	NA	NA	NA
chrX	37899097	37901770	-	Rhox9	0	0	0	0	NA	NA	NA	NA
chrX	23882553	23907607	+	Gm4907	0	0	0	0	NA	NA	NA	NA
chrX	21484544	21489164	+	Agtr2	0	0	0	0	NA	NA	NA	NA
chrX	38013173	38018815	-	Btg1-ps1	0	0	0	0	NA	NA	NA	NA
chrX	8366978	8375390	+	Ssxb9	0	0	0	0	NA	NA	NA	NA
chrX	8327424	8336237	+	Ssxb10	0	0	0	0	NA	NA	NA	NA
chrX	11327822	11328151	+	Gm4906	0	0	0	0	NA	NA	NA	NA
chrX	66839052	66839125	-	Mir465	0	0	0	0	NA	NA	NA	NA
chrX	66813951	66814025	-	Mir470	0	0	0	0	NA	NA	NA	NA
chrX	66799223	66799297	-	Mir463	0	0	0	0	NA	NA	NA	NA
chrX	60394403	60394492	-	Mir505	0	0	0	0	NA	NA	NA	NA
chrX	7241982	7242046	-	Mir362	0	0	0	0	NA	NA	NA	NA
chrX	66792595	66792661	-	Mir471	0	0	0	0	NA	NA	NA	NA
chrX	52741693	52741767	-	Mir363	0	0	0	0	NA	NA	NA	NA
chrX	7237683	7237774	-	Mir500	0	0	0	0	NA	NA	NA	NA
chrX	59097658	59097736	-	Mir504	0	0	0	0	NA	NA	NA	NA
chrX	72262224	72262308	-	Mir452	0	0	0	0	NA	NA	NA	NA
chrX	7248402	7248497	-	Mir532	0	0	0	0	NA	NA	NA	NA
chrX	153118786	153132861	+	Foxr2	0	5	0	0	NA	NA	NA	NA
chrX	144688907	145122411	+	Zcchc16	0	4	0	3	NA	NA	NA	NA
chrX	138208165	138209580	-	Tex13a	0	0	0	0	NA	NA	NA	NA
chrX	99821021	99848790	+	Tmem28	0	0	0	0	NA	NA	NA	NA
chrX	95732586	95733265	-	1700010D01Rik	0	0	0	0	NA	NA	NA	NA
chrX	94636069	94643244	+	Gspt2	2	191	0	2	-0.489637	NA	Subjective	NA
chrX	92489949	92490681	+	Gm5941	0	0	0	0	NA	NA	NA	NA
chrX	76264304	76267738	+	Cldn34b3	0	0	0	0	NA	NA	NA	NA
chrX	73137232	73149450	-	DXBay18	0	0	0	0	NA	NA	NA	NA
chrX	61116386	61175991	+	C230004F18Rik	0	0	0	0	NA	NA	NA	NA
chrX	53686637	53690919	+	4933416I08Rik	0	0	0	0	NA	NA	NA	NA
chrX	49683504	49684463	+	Olfr1320	0	0	0	0	NA	NA	NA	NA
chrX	38104077	38110907	-	Rhox12	0	0	0	0	NA	NA	NA	NA
chrX	37831686	37841275	+	Rhox7a	0	0	0	0	NA	NA	NA	NA
chrX	37657688	37668764	-	Rhox3h	0	0	0	0	NA	NA	NA	NA
chrX	37557412	37562283	+	Rhox4e	0	0	0	0	NA	NA	NA	NA
chrX	37432494	37437279	+	Rhox4b	0	0	0	0	NA	NA	NA	NA
chrX	37249919	37258983	+	Rhox3a	0	0	0	0	NA	NA	NA	NA
chrX	37213804	37222258	-	Rhox1	0	0	0	0	NA	NA	NA	NA
chrX	26672777	26702638	-	Gm14525	0	0	0	0	NA	NA	NA	NA
chrX	9033493	9034333	+	Fthl17	0	0	0	0	NA	NA	NA	NA
chrX	8803691	8809386	+	Ssxb5	0	0	0	0	NA	NA	NA	NA
chrX	124127339	124135910	-	Vmn2r121	0	0	0	0	NA	NA	NA	NA
chrX	154886805	154890267	-	Cldn34b1	0	0	0	0	NA	NA	NA	NA
chrX	9063015	9063861	+	Gm5635	0	0	0	0	NA	NA	NA	NA
chrX	73148796	73158872	+	Xlr5b	0	0	0	0	NA	NA	NA	NA
chrX	169975043	169978917	-	G530011O06Rik	0	0	0	0	NA	NA	NA	NA
chrX	154575228	154579360	-	Samt2	0	0	0	0	NA	NA	NA	NA
chrX	149594570	149636764	+	Gm10439	0	0	0	0	NA	NA	NA	NA
chrX	148180724	148224710	+	Gm15107	0	0	0	0	NA	NA	NA	NA
chrX	147992993	148033174	+	Gm15080	0	0	0	0	NA	NA	NA	NA
chrX	140006805	140062712	-	Nup62cl	0	0	0	2	NA	NA	NA	NA
chrX	139779549	139782353	-	Ripply1	0	0	0	0	NA	NA	NA	NA
chrX	135839034	135844730	+	Gprasp2	0	29	0	4	-0.5	NA	Subjective	NA
chrX	116448944	116478783	+	Cpxcr1	0	0	0	0	NA	NA	NA	NA
chrX	111110458	111123874	+	Cylc1	0	6	0	0	NA	NA	NA	NA
chrX	107945735	107948465	-	Gm732	0	0	0	0	NA	NA	NA	NA
chrX	107255878	107296769	+	Gpr174	0	0	0	0	NA	NA	NA	NA
chrX	106583186	106710557	+	Gm5127	0	0	0	0	NA	NA	NA	NA
chrX	106235246	106255376	-	Fnd3c2	0	2	0	0	NA	NA	NA	NA
chrX	102707865	102715209	+	Dmrtc1b	0	0	0	0	NA	NA	NA	NA
chrX	99405331	99443797	-	Gm14812	0	0	0	0	NA	NA	NA	NA
chrX	94795563	94798183	-	Zxda	0	0	0	0	NA	NA	NA	NA
chrX	91331690	91333360	+	Mageb2	0	0	0	0	NA	NA	NA	NA
chrX	79266559	79517285	-	Gm7173	0	0	0	0	NA	NA	NA	NA
chrX	76393350	76397979	+	Cldn34b4	0	0	0	0	NA	NA	NA	NA
chrX	75146056	75163770	-	Smim9	0	4	0	2	NA	NA	NA	NA
chrX	73192207	73202930	+	Xlr3b	0	0	0	0	NA	NA	NA	NA
chrX	70393901	70394740	-	4930567H17Rik	0	0	0	0	NA	NA	NA	NA
chrX	56189827	56212881	-	Gm773	0	2	0	0	NA	NA	NA	NA
chrX	52791200	52799468	+	Ccdc160	0	0	0	0	NA	NA	NA	NA
chrX	37209348	37211041	-	Gm9	0	0	0	0	NA	NA	NA	NA
chrX	35404183	35427093	+	Gm14819	0	0	0	0	NA	NA	NA	NA
chrX	35067384	35090316	+	Gm10486	0	0	0	0	NA	NA	NA	NA
chrX	30329772	30352645	+	Gm14632	0	0	0	0	NA	NA	NA	NA
chrX	29976314	29999162	+	Gm10488	0	0	0	0	NA	NA	NA	NA
chrX	25548296	25570452	-	Gm1993	0	0	0	0	NA	NA	NA	NA
chrX	6168696	6173015	-	Nudt10	0	6	0	0	NA	NA	NA	NA
chrX	6081219	6083419	-	AU022751	0	0	0	0	NA	NA	NA	NA
chrX	6047453	6055110	+	Nudt11	0	36	0	0	-0.5	NA	Subjective	NA
chrX	67988374	67988451	-	Mir547	0	0	0	0	NA	NA	NA	NA
chrX	142739000	142739097	+	Mir652	0	7	0	7	NA	NA	NA	NA
chrX	52742113	52742192	-	Mir20b	0	0	0	0	NA	NA	NA	NA
chrX	53047997	53048078	-	Mir450b	0	0	0	0	NA	NA	NA	NA
chrX	96242817	96242926	+	Mir223	0	0	0	0	NA	NA	NA	NA
chrX	144297790	144297899	+	Mir680-2	0	0	0	0	NA	NA	NA	NA
chrX	53053984	53054054	-	Mir503	0	0	0	0	NA	NA	NA	NA
chrX	74023849	74023936	-	Mir718	0	0	0	0	NA	NA	NA	NA
chrX	53049403	53049487	-	Mir542	0	0	0	0	NA	NA	NA	NA
chrX	52422407	52422515	-	Mir717	0	0	0	0	NA	NA	NA	NA
chrX	7241243	7241351	-	Mir501	0	0	0	0	NA	NA	NA	NA
chrX	103573060	103573154	-	Mir374b	0	0	0	0	NA	NA	NA	NA
chrX	104116175	104116274	-	Mir672	0	0	0	0	NA	NA	NA	NA
chrX	100381097	100381185	+	Mir676	0	4	0	0	NA	NA	NA	NA
chrX	53048299	53048367	-	Mir450-2	0	0	0	0	NA	NA	NA	NA
chrX	72589988	72590094	-	Mir767	0	0	0	0	NA	NA	NA	NA
chrX	147002259	147002366	+	Mir764	0	0	0	0	NA	NA	NA	NA
chrX	66780373	66780437	-	Mir742	0	0	0	0	NA	NA	NA	NA
chrX	52742331	52742413	-	Mir18b	0	0	0	0	NA	NA	NA	NA
chrX	66796805	66796875	-	Mir741	0	0	0	0	NA	NA	NA	NA
chrX	66776757	66776818	-	Mir743	0	0	0	0	NA	NA	NA	NA
chrX	146994381	146994508	+	Snora35	0	0	0	0	NA	NA	NA	NA
chrX	72591500	72591579	-	Mir105	0	0	0	0	NA	NA	NA	NA
chrX	66801508	66801585	-	Mir878	0	0	0	0	NA	NA	NA	NA
chrX	66800530	66800607	-	Mir880	0	0	0	0	NA	NA	NA	NA
chrX	66780758	66780833	-	Mir883a	0	0	0	0	NA	NA	NA	NA
chrX	66789890	66789967	-	Mir883b	0	0	0	0	NA	NA	NA	NA
chrX	66801944	66802021	-	Mir881	0	0	0	0	NA	NA	NA	NA
chrX	96239926	96243636	+	F630028O10Rik	0	0	1	0	NA	NA	NA	NA
chrX	91931946	91932980	-	Gm5071	0	0	0	0	NA	NA	NA	NA
chrX	8985900	8986755	-	Gm14458	0	0	0	0	NA	NA	NA	NA
chrX	8962134	8962975	-	Gm5634	0	0	0	0	NA	NA	NA	NA
chrX	4800496	4801986	+	Gm3750	0	0	0	0	NA	NA	NA	NA
chrX	4515674	4517170	+	Gm5925	0	0	0	0	NA	NA	NA	NA
chrX	4037674	4039616	+	Gm3706	0	0	0	0	NA	NA	NA	NA
chrX	78737763	78739401	+	Fam47c	0	0	0	0	NA	NA	NA	NA
chrX	43591160	43593532	+	Gm362	0	0	0	0	NA	NA	NA	NA
chrX	33700649	33702349	-	Gm2933	0	0	0	0	NA	NA	NA	NA
chrX	14211148	14211661	+	Gm5382	0	0	0	0	NA	NA	NA	NA
chrX	155053061	155063145	-	Magea5	0	0	0	0	NA	NA	NA	NA
chrX	154985775	154995850	-	Magea8	0	0	0	0	NA	NA	NA	NA
chrX	148857640	148924139	+	Luzp4	0	0	0	0	NA	NA	NA	NA
chrX	148488949	148521446	+	Gm15114	0	0	0	0	NA	NA	NA	NA
chrX	136214779	136226100	+	Tceal7	0	0	0	0	NA	NA	NA	NA
chrX	135167624	135177632	-	Gm15023	0	0	0	0	NA	NA	NA	NA
chrX	134585654	134588062	+	Rpl36a	0	0	0	0	NA	NA	NA	NA
chrX	123103495	123188795	+	Cldn34c1	0	0	0	0	NA	NA	NA	NA
chrX	112239049	112243852	+	4933403O08Rik	0	0	0	0	NA	NA	NA	NA
chrX	102908905	102909651	+	1700011M02Rik	0	0	0	0	NA	NA	NA	NA
chrX	102706890	102707635	-	Gm9112	0	0	0	0	NA	NA	NA	NA
chrX	102119447	102127669	+	Pin4	0	2	1	1	NA	NA	NA	NA
chrX	89752268	89755491	+	4932429P05Rik	0	0	0	0	NA	NA	NA	NA
chrX	78240462	78245921	-	Gm14743	0	0	0	0	NA	NA	NA	NA
chrX	78125467	78130403	+	Gm5938	0	0	0	0	NA	NA	NA	NA
chrX	77864758	77870033	+	Gm14744	0	0	0	0	NA	NA	NA	NA
chrX	76582610	76602924	-	Cldn34d	0	1	0	0	NA	NA	NA	NA
chrX	74837196	74843355	+	Gm5936	0	0	0	0	NA	NA	NA	NA
chrX	74740927	74742188	+	Gm6890	0	0	0	0	NA	NA	NA	NA
chrX	74639119	74645635	-	Gm5640	0	0	0	0	NA	NA	NA	NA
chrX	74480287	74481399	-	Gm6880	0	0	0	0	NA	NA	NA	NA
chrX	73175302	73176989	-	Spin2d	0	0	0	0	NA	NA	NA	NA
chrX	67695698	67706350	+	Gm14692	0	0	0	0	NA	NA	NA	NA
chrX	67682900	67693562	-	Gm1140	0	0	0	0	NA	NA	NA	NA
chrX	64151405	64152198	-	Gm6760	0	0	0	0	NA	NA	NA	NA
chrX	60436052	60539249	-	Gm7073	0	0	0	0	NA	NA	NA	NA
chrX	57409154	57488767	+	Gm364	0	7	0	0	NA	NA	NA	NA
chrX	48841466	48877713	-	Gm595	0	0	0	0	NA	NA	NA	NA
chrX	39346267	39346963	+	Cypt15	0	0	0	0	NA	NA	NA	NA
chrX	37668989	37673277	-	Rhox2h	0	0	0	0	NA	NA	NA	NA
chrX	37646500	37651327	-	Rhox4g	0	0	0	0	NA	NA	NA	NA
chrX	37639115	37643470	-	Rhox2g	0	0	0	0	NA	NA	NA	NA
chrX	37602894	37607704	-	Rhox4f	0	0	0	0	NA	NA	NA	NA
chrX	37514359	37519176	+	Rhox4d	0	0	0	0	NA	NA	NA	NA
chrX	37480337	37485124	+	Rhox4c	0	0	0	0	NA	NA	NA	NA
chrX	37458585	37473964	+	Rhox3c	0	0	0	0	NA	NA	NA	NA
chrX	37453680	37469861	+	Rhox2c	0	0	0	0	NA	NA	NA	NA
chrX	37412067	37416806	+	Rhox2b	0	0	0	0	NA	NA	NA	NA
chrX	37265338	37270132	+	Rhox4a	0	0	0	0	NA	NA	NA	NA
chrX	37082520	37085402	-	Rpl39	0	0	0	0	NA	NA	NA	NA
chrX	36403477	36404655	+	Gm6268	0	0	0	0	NA	NA	NA	NA
chrX	26028214	26051041	-	Gm5168	0	0	0	0	NA	NA	NA	NA
chrX	8843994	8849607	+	Gm6592	0	0	0	0	NA	NA	NA	NA
chrX	8583404	8591816	-	Ssxb3	0	0	0	0	NA	NA	NA	NA
chrX	8542608	8548255	-	Ssxb6	0	2	0	3	NA	NA	NA	NA
chrX	8684887	8690844	-	Ssxb8	0	0	0	0	NA	NA	NA	NA
chrX	8514052	8524954	-	Gm14459	0	0	0	1	NA	NA	NA	NA
chrX	8413305	8422157	+	Ssxb1	0	1	0	0	NA	NA	NA	NA
chrX	73074345	73082478	-	Xlr4a	0	0	0	0	NA	NA	NA	NA
chrX	12652303	12652662	+	Gm4984	0	0	0	0	NA	NA	NA	NA
chrX	86344823	86345845	-	Gm41	0	0	0	0	NA	NA	NA	NA
chrX	3835901	3837534	-	Spin2-ps1	0	0	0	0	NA	NA	NA	NA
chrX	147064905	147065002	+	Mir1298	0	0	0	0	NA	NA	NA	NA
chrX	7807101	7807221	+	Mir1198	0	0	0	0	NA	NA	NA	NA
chrX	26912743	26935697	-	Gm6121	0	0	0	0	NA	NA	NA	NA
chrX	37623318	37628612	-	Rhox3g	0	0	0	0	NA	NA	NA	NA
chrX	93968659	93975470	+	AU015836	0	0	0	0	NA	NA	NA	NA
chrX	24552250	24574895	-	Gm4297	0	0	0	0	NA	NA	NA	NA
chrX	109001485	109002296	+	5730416F02Rik	0	0	0	0	NA	NA	NA	NA
chrX	144555211	144556337	-	Mageb16-ps1	0	0	0	0	NA	NA	NA	NA
chrX	102794298	102796833	+	Gm5166	0	0	0	0	NA	NA	NA	NA
chrX	60548019	60548849	+	Gm715	0	0	0	0	NA	NA	NA	NA
chrX	103184176	103186640	-	Nap1l2	0	10	0	1	-0.5	NA	Subjective	NA
chrX	116681178	116681525	+	H2afb2	0	0	0	0	NA	NA	NA	NA
chrX	156539151	156540120	+	4930503H13Rik	0	0	0	0	NA	NA	NA	NA
chrX	26200678	26231355	-	Gm2012	0	0	0	0	NA	NA	NA	NA
chrX	70545558	70546385	+	Gm14725	0	0	0	0	NA	NA	NA	NA
chrX	110372753	110375158	+	Gm7134	0	0	0	0	NA	NA	NA	NA
chrX	12936872	12938128	+	AA414768	0	0	0	0	NA	NA	NA	NA
chrX	142297565	142298530	+	Gm5643	0	2	1	1	NA	NA	NA	NA
chrX	120312748	120313095	-	H2afb3	0	0	0	0	NA	NA	NA	NA
chrX	26286977	26310044	-	Gm2030	0	0	0	0	NA	NA	NA	NA
chrX	163760139	163761329	-	Rnf138rt1	0	0	0	0	NA	NA	NA	NA
chrX	9043727	9044242	+	Gm14499	0	0	0	0	NA	NA	NA	NA
chrX	105164632	105165114	-	E530001F21Rik	0	0	0	0	NA	NA	NA	NA
chrX	24474308	24500760	-	Gm5934	0	0	0	0	NA	NA	NA	NA
chrX	88759474	88759553	-	Mir1906-2	0	0	0	0	NA	NA	NA	NA
chrX	152368573	152416698	+	3010001F23Rik	0	2	0	2	NA	NA	NA	NA
chrX	94442732	94447727	+	Gm14827	0	2	0	6	NA	NA	NA	NA
chrX	56317608	56320664	+	1600025M17Rik	0	2	0	0	NA	NA	NA	NA
chrX	144153695	144166274	+	A730046J19Rik	0	0	0	0	NA	NA	NA	NA
chrX	46267559	46328911	-	4930515L19Rik	0	0	0	0	NA	NA	NA	NA
chrX	50555744	50635321	-	Firre	0	10	0	1	-0.5	NA	Subjective	NA
chrX	102252522	102365498	+	Gm14858	0	7	0	7	NA	NA	NA	NA
chrX	143099594	143104297	+	Rgag1	0	0	0	0	NA	NA	NA	NA
chrX	114926989	114928600	+	4930555B12Rik	0	0	0	0	NA	NA	NA	NA
chrX	103431517	103484957	+	Tsix	0	1	0	2	NA	NA	NA	NA
chrX	62510539	62527011	-	1700019B21Rik	0	5	0	0	NA	NA	NA	NA
chrX	57200643	57204378	+	Gm14718	0	0	0	0	NA	NA	NA	NA
chrX	12762278	12821492	+	Gm14634	0	2	1	1	NA	NA	NA	NA
chrX	153037629	153072915	+	9530051G07Rik	0	34	0	0	-0.5	NA	Subjective	NA
chrX	53695855	53716772	-	AW822252	0	0	0	0	NA	NA	NA	NA
chrX	167063194	167070380	-	Gm8817	0	2	0	4	NA	NA	NA	NA
chrX	52742563	52744960	-	Kis2	0	0	0	0	NA	NA	NA	NA
chrX	129064297	129067146	+	4930558G05Rik	0	0	0	0	NA	NA	NA	NA
chrX	8097087	8106701	+	Gm6787	0	1	0	1	NA	NA	NA	NA
chrX	139240226	139357738	-	Platr21	0	1	0	10	NA	-0.5	NA	NA
chrX	134684562	134686462	-	B230119M05Rik	0	0	0	0	NA	NA	NA	NA
chrX	77674836	77675435	-	Cldn34-ps	0	0	0	0	NA	NA	NA	NA
chrX	36910834	36911985	+	Gm15008	0	0	0	0	NA	NA	NA	NA
chrX	7375925	7378042	+	Gm14379	0	5	0	9	NA	NA	NA	NA
chrX	21206580	21221665	-	4930453H23Rik	0	0	0	0	NA	NA	NA	NA
chrX	150312601	150333065	-	Gm15104	0	0	0	0	NA	NA	NA	NA
chrX	152298500	152327495	-	Kantr	0	6	0	8	NA	NA	NA	NA
chrX	136104603	136115420	+	5730412P04Rik	0	0	0	0	NA	NA	NA	NA
chrX	21312210	21334727	-	Gm6938	0	0	0	0	NA	NA	NA	NA
chrX	12339782	12354996	-	Gm14635	0	0	0	0	NA	NA	NA	NA
chrX	105348282	105391776	-	5330434G04Rik	0	0	0	0	NA	NA	NA	NA
chrX	135786114	135786217	-	Mir1970	0	0	0	0	NA	NA	NA	NA
chrX	72992079	72992144	+	Mir2137	0	0	0	0	NA	NA	NA	NA
chrX	136974022	136976874	-	Tmsb15b1	1	0	5	7	NA	-0.0833333	NA	NA
chrX	10037977	10117709	-	Srpx	0	1	0	0	NA	NA	NA	NA
chrX	142304752	142306294	-	Kcne1l	0	0	0	0	NA	NA	NA	NA
chrX	105499772	105500639	+	Cypt2	0	0	0	0	NA	NA	NA	NA
chrX	101261376	101263992	-	Gm614	0	0	0	0	NA	NA	NA	NA
chrX	61183246	61185558	-	Cdr1	0	0	0	0	NA	NA	NA	NA
chrX	90892142	90893134	+	Gm44	0	0	0	0	NA	NA	NA	NA
chrX	157566119	157568985	-	Yy2	0	0	0	0	NA	NA	NA	NA
chrX	152563334	152563969	+	Cldn34a	0	0	0	0	NA	NA	NA	NA
chrX	162874918	162874995	-	Mir3473a	0	0	0	0	NA	NA	NA	NA
chrX	56587852	56587914	-	Mir5116	0	0	0	0	NA	NA	NA	NA
chrX	38210441	38210520	+	Mir3110	0	0	0	0	NA	NA	NA	NA
chrX	146999405	146999509	+	Gm22650	0	0	0	0	NA	NA	NA	NA
chrX	74023528	74023598	-	Mir5132	0	0	0	0	NA	NA	NA	NA
chrX	145039344	145039414	+	Mir3472	0	0	0	0	NA	NA	NA	NA
chrX	147009441	147009527	+	Mir1912	0	0	0	0	NA	NA	NA	NA
chrX	140310948	140311012	+	Mir3475	0	0	0	0	NA	NA	NA	NA
chrX	147010601	147010686	+	Mir1264	0	0	0	0	NA	NA	NA	NA
chrX	134075316	134075397	+	Mir3112	0	0	0	0	NA	NA	NA	NA
chrX	151859562	151859637	+	Mir3113	0	0	0	0	NA	NA	NA	NA
chrX	20863126	20863182	-	Mir5617	0	0	0	0	NA	NA	NA	NA
chrX	170672644	170678054	+	Asmt	0	0	0	0	NA	NA	NA	NA
chrX	24753162	24775164	-	Gm5935	0	0	0	0	NA	NA	NA	NA
chrX	135373284	135383393	+	Gm5128	0	0	0	0	NA	NA	NA	NA
chrX	154152689	154155509	-	Gm16445	0	0	0	0	NA	NA	NA	NA
chrX	66777256	66777332	-	Mir743b	0	0	0	0	NA	NA	NA	NA
chrX	154948543	154949505	-	Magea3	0	0	0	0	NA	NA	NA	NA
chrX	4370636	4372595	+	Gm10922	0	0	0	0	NA	NA	NA	NA
chrX	4196576	4198535	+	Gm14347	0	0	0	0	NA	NA	NA	NA
chrX	32560055	32562009	+	Gmcl1l	0	0	0	0	NA	NA	NA	NA
chrX	149784473	149826694	+	Gm15097	0	0	0	0	NA	NA	NA	NA
chrX	3441731	3443690	-	Gm14346	0	0	0	0	NA	NA	NA	NA
chrX	154022780	154033827	-	4921511M17Rik	0	0	0	0	NA	NA	NA	NA
chrX	154109633	154120685	-	Gm15140	0	0	0	0	NA	NA	NA	NA
chrX	4289286	4291245	-	Gm10921	0	0	0	0	NA	NA	NA	NA
chrX	28270710	28293632	-	Gm4836	0	0	0	0	NA	NA	NA	NA
chrX	54622211	54639019	+	Gm16430	0	0	0	0	NA	NA	NA	NA
chrX	32973897	32975846	+	Gm2825	0	0	0	0	NA	NA	NA	NA
chrX	30820542	30843469	-	Gm10487	0	0	0	0	NA	NA	NA	NA
chrX	154001590	154012640	-	Samt1	0	0	0	0	NA	NA	NA	NA
chrX	4952135	4954077	+	Gm3763	0	0	0	0	NA	NA	NA	NA
chrX	91392500	91393534	+	Gm5072	0	0	0	0	NA	NA	NA	NA
chrX	3700233	3702192	+	Gm14345	0	0	0	0	NA	NA	NA	NA
chrX	149074282	149138152	+	Ott	0	0	0	0	NA	NA	NA	NA
chrX	66829202	66829280	-	Mir465b-1	0	0	0	0	NA	NA	NA	NA
chrX	11308824	11309141	+	Gm14476	0	0	0	0	NA	NA	NA	NA
chrX	149272377	149305003	+	Gm15093	0	0	0	0	NA	NA	NA	NA
chrX	66832517	66832597	-	Mir465c-2	0	0	0	0	NA	NA	NA	NA
chrX	26522656	26545565	-	Slx	0	0	0	0	NA	NA	NA	NA
chrX	149941655	149984982	+	Gm15091	0	0	0	0	NA	NA	NA	NA
chrX	93156154	93156873	+	1700003E24Rik	0	0	0	0	NA	NA	NA	NA
chrX	37804842	37808876	+	Rhox5	0	0	0	0	NA	NA	NA	NA
chrX	39862919	39863604	-	Cypt14	0	0	0	0	NA	NA	NA	NA
chrX	27924017	27946885	-	Gm10058	0	0	0	0	NA	NA	NA	NA
chrX	55553147	55568358	+	Gm16404	0	0	0	0	NA	NA	NA	NA
chrX	11311934	11312427	+	Gm14484	0	0	0	0	NA	NA	NA	NA
chrX	11324659	11324976	+	Gm14475	0	0	0	0	NA	NA	NA	NA
chrX	37580992	37585496	+	Rhox3f	0	0	0	0	NA	NA	NA	NA
chrX	27472031	27494882	-	Gm10230	0	0	0	0	NA	NA	NA	NA
chrX	149447617	149487784	+	Gm15085	0	0	0	0	NA	NA	NA	NA
chrX	11315158	11315475	+	Gm14479	0	0	0	0	NA	NA	NA	NA
chrX	11318256	11318764	+	Gm14482	0	0	0	0	NA	NA	NA	NA
chrX	37493428	37497623	+	Rhox2d	0	0	0	0	NA	NA	NA	NA
chrX	3750934	3752885	-	Gm14351	0	0	0	0	NA	NA	NA	NA
chrX	37571405	37576163	+	Rhox2f	0	0	0	0	NA	NA	NA	NA
chrX	31962044	31962821	+	Gm21637	0	0	0	0	NA	NA	NA	NA
chrX	66825955	66826035	-	Mir465c-1	0	0	0	0	NA	NA	NA	NA
chrX	5669067	5671026	+	Gm14374	0	0	0	0	NA	NA	NA	NA
chrX	28931821	28954702	-	Gm10096	0	0	0	0	NA	NA	NA	NA
chrX	33657172	33658872	+	Gm2927	0	0	0	0	NA	NA	NA	NA
chrX	11305655	11305972	+	Gm14477	0	0	0	0	NA	NA	NA	NA
chrX	55431819	55446793	+	Gm14625	0	0	0	0	NA	NA	NA	NA
chrX	93183227	93183946	+	BC061195	0	0	0	0	NA	NA	NA	NA
chrX	32278394	32280342	+	Gm2799	0	0	0	0	NA	NA	NA	NA
chrX	28584992	28607842	-	Gm10147	0	0	0	0	NA	NA	NA	NA
chrX	54531208	54548016	+	Gm16405	0	0	0	0	NA	NA	NA	NA
chrX	66835764	66835842	-	Mir465b-2	0	0	0	0	NA	NA	NA	NA
chrX	135433835	135443830	+	Gm7903	0	0	0	0	NA	NA	NA	NA
chrX	25277605	25301455	-	Gm5169	0	0	0	0	NA	NA	NA	NA
chrX	66810428	66810504	-	Mir871	0	0	0	0	NA	NA	NA	NA
chrX	155088686	155089793	-	Magea1	0	0	0	0	NA	NA	NA	NA
chrX	37530452	37541813	+	Rhox2e	0	0	0	0	NA	NA	NA	NA
chrX	148663598	148703849	+	Gm15127	0	0	0	0	NA	NA	NA	NA
chrX	154043986	154055039	-	Gm10057	0	0	0	0	NA	NA	NA	NA
chrX	36814771	36817185	-	2310010G23Rik	0	0	0	0	NA	NA	NA	NA
chrX	38038199	38043114	-	Btg1-ps2	0	0	0	0	NA	NA	NA	NA
chrX	136183245	136183360	+	Mir6383	0	0	0	0	NA	NA	NA	NA
chrX	94274574	94274637	+	Mir7673	0	0	0	0	NA	NA	NA	NA
chrX	106309826	106309935	+	Mir6382	0	0	0	0	NA	NA	NA	NA
chrX	150547385	150547445	-	Mir3620	0	0	0	0	NA	NA	NA	NA
chrX	74274027	74274105	-	Mir7091	0	0	0	0	NA	NA	NA	NA
chrX	134757631	134757731	+	Mir7093	0	0	0	0	NA	NA	NA	NA
chrX	11321492	11321809	+	Gm14478	0	0	0	0	NA	NA	NA	NA
chrX	32726109	32728051	+	Gm21951	0	0	0	0	NA	NA	NA	NA
chrX	118479708	118480737	-	Tgif2lx1	0	0	0	0	NA	NA	NA	NA
chrX	118427227	118428256	+	Tgif2lx2	0	0	0	0	NA	NA	NA	NA
chrX	9283764	9284298	+	1700012L04Rik	0	0	0	1	NA	NA	NA	NA
chrX	3076875	3078817	+	Gm21950	0	0	0	0	NA	NA	NA	NA
chrX	104816776	104842455	+	1700121L16Rik	0	0	0	0	NA	NA	NA	NA
chrX	9350627	9351136	+	Gm14501	0	0	0	0	NA	NA	NA	NA
chrX	69929259	70143588	-	1700111N16Rik	0	0	0	0	NA	NA	NA	NA
chrX	11299257	11299757	+	Gm14483	0	0	0	0	NA	NA	NA	NA
chrX	13234641	13247736	-	2010308F09Rik	0	0	0	0	NA	NA	NA	NA
chrX	33575398	33577314	-	Gm2913	0	0	0	0	NA	NA	NA	NA
chrX	3955054	3957002	-	Gm3701	0	0	0	0	NA	NA	NA	NA
chrX	33313379	33315286	+	Gm2863	0	0	0	0	NA	NA	NA	NA
chrX	11302432	11302926	+	Gm14474	0	0	0	0	NA	NA	NA	NA
