# Supplementary material for: Xist exerts gene-specific silencing during XCI maintenance and impacts lineage-specific cell differentiation and proliferation during hematopoiesis
Source: Nat Commun. 2022 Aug 1;13:4464. doi: 10.1038/s41467-022-32273-5 (PMC9343370; doi:10.1038/s41467-022-32273-5)
Supplement: Supplementary file 7 — Supplementary Data 5 [file 41467_2022_32273_MOESM7_ESM.xlsx]

## Sheet: MEF H3K27me3
Supplementary Data 5. Allele-specific H3K27me3 ChIP-seq analysis of WT and Xist-deficient MEFs. NA, not allelically analyzable for H3K27me3 deposition and/or gene expression. Related to Fig. 5a.
Chromosome	Gene	TSS-proximal						Gene body						Group (Fig. 5a)
		WT Xi Reads	WT Xa Reads	XiΔXist Xi Reads	XiΔXist Xa Reads	WT d-score	XiΔXist d-score	WT Xi Reads	WT Xa Reads	XiΔXist Xi Reads	XiΔXist Xa Reads	WT d-score	XiΔXist d-score
chrX	Scml2	178	98	30	48	0.144928	-0.115385	2397	1037	445	433	0.19802	0.00683371	Xist-independent genes
chrX	Tfe3	131	104	52	39	0.0574468	0.0714286	216	138	71	76	0.110169	-0.0170068	Xist-independent genes
chrX	Drp2	68	56	12	38	0.0483871	-0.26	1143	727	208	354	0.11123	-0.129893	Xist-independent genes
chrX	Mid2	456	158	59	79	0.242671	-0.0724638	4239	1436	729	716	0.24696	0.00449827	Xist-independent genes
chrX	Fmr1	181	92	85	36	0.163004	0.202479	1052	368	233	184	0.240845	0.058753	Xist-independent genes
chrX	Dlg3	122	105	28	83	0.0374449	-0.247748	2126	688	317	354	0.255508	-0.0275708	Xist-independent genes
chrX	Araf	203	118	36	60	0.132399	-0.125	275	185	74	86	0.0978261	-0.0375	Xist-independent genes
chrX	Cfp	141	129	51	35	0.0222222	0.0930233	156	119	46	59	0.0672727	-0.0619048	Xist-independent genes
chrX	Uxt	170	70	76	41	0.208333	0.149573	345	222	114	96	0.108466	0.0428571	Xist-independent genes
chrX	Ocrl	20	10	4	0	0.166667	0.5	3978	883	837	405	0.31835	0.173913	Xist-independent genes
chrX	Uba1	113	63	40	34	0.142045	0.0405405	695	419	226	190	0.123878	0.0432692	Xist-independent genes
chrX	Fam50a	130	68	125	18	0.156566	0.374126	241	83	152	23	0.243827	0.368571	Xist-independent genes
chrX	Emd	152	71	38	39	0.181614	-0.00649351	82	47	26	24	0.135659	0.02	Xist-independent genes
chrX	Gria3	35	11	4	17	0.26087	-0.309524	836	262	118	196	0.261384	-0.124204	Xist-independent genes
chrX	Pdzd4	203	174	172	69	0.0384615	0.213693	1179	620	1233	230	0.155364	0.342789	Xist-independent genes
chrX	Srpk3	249	163	396	88	0.104369	0.318182	148	82	220	29	0.143478	0.383534	Xist-independent genes
chrX	Idh3g	288	75	280	34	0.293388	0.39172	428	179	477	46	0.205107	0.412046	Xist-independent genes
chrX	Ssr4	280	72	266	32	0.295455	0.392617	147	28	152	20	0.34	0.383721	Xist-independent genes
chrX	Bcap31	203	79	151	42	0.219858	0.282383	1407	472	896	218	0.248803	0.304309	Xist-independent genes
chrX	Clcn5	178	108	43	50	0.122378	-0.0376344	5908	3105	1475	1250	0.155498	0.0412844	Xist-independent genes
chrX	Pgrmc1	20	6	5	2	0.269231	0.214286	59	16	12	10	0.286667	0.0454545	Xist-independent genes
chrX	Pola1	335	108	129	48	0.256208	0.228814	15281	4178	4395	2012	0.285292	0.185968	Xist-independent genes
chrX	Mid1ip1	183	59	20	19	0.256198	0.0128205	13	5	0	1	0.222222	-0.5	Xist-independent genes
chrX	Rpl10	235	57	44	14	0.304795	0.258621	67	28	18	0	0.205263	0.5	Xist-independent genes
chrX	Elk1	180	122	75	31	0.0960265	0.207547	510	356	155	134	0.0889145	0.0363322	Xist-independent genes
chrX	Taf7l	35	26	6	21	0.0737705	-0.277778	95	84	14	22	0.0307263	-0.111111	Xist-independent genes
chrX	Tex11	244	135	49	67	0.143799	-0.0775862	9782	5045	1399	1881	0.159742	-0.0734756	Xist-independent genes
chrX	Kcnd1	106	69	28	68	0.105714	-0.208333	363	244	94	178	0.0980231	-0.154412	Xist-independent genes
chrX	Nxf2	209	101	35	43	0.174194	-0.0512821	586	421	110	194	0.0819265	-0.138158	Xist-independent genes
chrX	Taz	224	60	85	36	0.288732	0.202479	234	63	102	43	0.287879	0.203448	Xist-independent genes
chrX	Mtmr1	166	82	32	46	0.169355	-0.0897436	2546	631	389	331	0.301385	0.0402778	Xist-independent genes
chrX	Hmgb3	195	113	48	53	0.133117	-0.0247525	96	48	24	20	0.166667	0.0454545	Xist-independent genes
chrX	Lage3	220	71	78	22	0.256014	0.28	25	4	9	0	0.362069	0.5	Xist-independent genes
chrX	Gdi1	55	37	68	8	0.0978261	0.394737	178	75	152	31	0.203557	0.330601	Xist-independent genes
chrX	Xk	132	70	41	32	0.153465	0.0616438	824	389	177	152	0.179308	0.0379939	Xist-independent genes
chrX	Pdzd11	422	88	60	44	0.327451	0.0769231	197	51	26	11	0.294355	0.202703	Xist-independent genes
chrX	Nkap	85	51	97	18	0.125	0.343478	814	338	610	146	0.206597	0.306878	Xist-independent genes
chrX	Lamp2	112	52	14	22	0.182927	-0.111111	812	304	206	103	0.227599	0.166667	Xist-independent genes
chrX	Il13ra1	42	37	16	20	0.0316456	-0.0555556	612	313	106	147	0.161622	-0.0810277	Xist-independent genes
chrX	Glra4	269	70	40	16	0.29351	0.214286	1151	320	184	163	0.282461	0.0302594	Xist-independent genes
chrX	Atp6ap1	277	80	126	33	0.27591	0.292453	199	56	128	29	0.280392	0.315287	Xist-independent genes
chrX	Dnase1l1	234	68	88	36	0.274834	0.209677	299	120	73	29	0.213604	0.215686	Xist-independent genes
chrX	Slc6a8	90	78	72	20	0.0357143	0.282609	174	102	183	35	0.130435	0.33945	Xist-independent genes
chrX	Rgn	239	200	50	76	0.0444191	-0.103175	411	375	94	108	0.0229008	-0.0346535	Xist-independent genes
chrX	Mospd1	226	106	54	37	0.180723	0.0934066	1127	446	211	150	0.216465	0.0844875	Xist-independent genes
chrX	Maoa	219	52	103	32	0.308118	0.262963	2374	1045	601	456	0.194355	0.0685904	Xist-independent genes
chrX	Efhc2	193	108	43	57	0.141196	-0.07	7384	3464	1552	1714	0.180678	-0.024801	Xist-independent genes
chrX	Fundc1	276	91	39	39	0.252044	0	893	235	133	102	0.291667	0.0659574	Xist-independent genes
chrX	Gyk	82	42	20	10	0.16129	0.166667	4621	1425	819	708	0.264307	0.0363458	Xist-independent genes
chrX	Maged1	127	20	41	10	0.363946	0.303922	171	32	34	22	0.342365	0.107143	Xist-independent genes
chrX	Tbl1x	102	30	17	25	0.272727	-0.0952381	4660	1481	775	650	0.258834	0.0438596	Xist-independent genes
chrX	Hsd17b10	362	100	37	41	0.28355	-0.025641	174	27	18	16	0.365672	0.0294118	Xist-independent genes
chrX	Huwe1	57	26	17	7	0.186747	0.208333	5643	1340	787	572	0.308105	0.0791023	Xist-independent genes
chrX	Fam120c	134	61	22	24	0.187179	-0.0217391	5222	1840	882	787	0.239451	0.0284602	Xist-independent genes
chrX	Tsr2	451	177	67	75	0.218153	-0.028169	485	167	67	54	0.243865	0.053719	Xist-independent genes
chrX	Fgd1	100	48	18	20	0.175676	-0.0263158	1402	438	200	198	0.261957	0.00251256	Xist-independent genes
chrX	Gnl3l	278	83	59	53	0.270083	0.0267857	1566	501	223	239	0.25762	-0.017316	Xist-independent genes
chrX	Maged2	200	118	33	34	0.128931	-0.00746269	295	99	45	34	0.248731	0.0696203	Xist-independent genes
chrX	Apex2	340	44	38	32	0.385417	0.0428571	1248	254	184	118	0.330892	0.109272	Xist-independent genes
chrX	Alas2	369	100	69	43	0.28678	0.116071	1963	435	262	212	0.318599	0.0527426	Xist-independent genes
chrX	Pfkfb1	317	35	38	32	0.400568	0.0428571	2769	750	409	388	0.286871	0.0131744	Xist-independent genes
chrX	Tro	212	237	28	111	-0.0278396	-0.298561	203	78	22	47	0.22242	-0.181159	Xist-independent genes
chrX	Sat1	94	59	36	12	0.114379	0.25	43	35	20	4	0.0512821	0.333333	Xist-independent genes
chrX	Acot9	142	96	42	54	0.0966387	-0.0625	1071	648	357	276	0.123037	0.063981	Xist-independent genes
chrX	Prdx4	137	106	54	38	0.063786	0.0869565	384	251	120	86	0.104724	0.0825243	Xist-independent genes
chrX	Phf6	195	139	58	74	0.0838323	-0.0606061	2249	710	522	360	0.260054	0.0918367	Xist-independent genes
chrX	Hprt	130	99	53	37	0.0676856	0.0888889	1354	541	361	234	0.214512	0.106723	Xist-independent genes
chrX	Arhgef9	221	57	84	24	0.294964	0.277778	6981	1364	2458	581	0.336549	0.308819	Xist-independent genes
chrX	Rps6ka6	11	20	6	10	-0.145161	-0.125	3034	2376	818	1050	0.0608133	-0.0620985	Xist-independent genes
chrX	Tmem47	120	76	31	52	0.112245	-0.126506	960	361	233	180	0.226722	0.0641646	Xist-independent genes
chrX	Prps2	139	102	28	47	0.0767635	-0.126667	790	569	239	216	0.0813098	0.0252747	Xist-independent genes
chrX	Xiap	29	15	10	2	0.159091	0.333333	610	187	118	76	0.26537	0.108247	Xist-independent genes
chrX	Stag2	24	10	9	8	0.205882	0.0294118	630	246	134	86	0.219178	0.109091	Xist-independent genes
chrX	Atp6ap2	566	154	274	47	0.286111	0.353583	4112	511	1006	220	0.389466	0.320555	Xist-independent genes
chrX	Usp9x	234	47	25	21	0.33274	0.0434783	7235	1203	745	509	0.357431	0.0940989	Xist-independent genes
chrX	Cask	144	96	44	26	0.1	0.128571	18872	5072	5154	2052	0.288172	0.215237	Xist-independent genes
chrX	Ndufb11	154	77	38	38	0.166667	0	64	31	15	12	0.173684	0.0555556	Xist-independent genes
chrX	Cdk16	163	71	51	38	0.196581	0.0730337	285	124	73	54	0.196822	0.0748031	Xist-independent genes
chrX	Usp11	191	99	48	46	0.158621	0.0106383	502	292	147	144	0.132242	0.00515464	Xist-independent genes
chrX	Zfp300	110	56	28	46	0.162651	-0.121622	175	106	62	54	0.122776	0.0344828	Xist-independent genes
chrX	Dock11	4	2	0	4	0.166667	-0.5	619	236	131	118	0.223977	0.0261044	Xist-independent genes
chrX	Smarca1	3	0	0	0	0.5	NA	630	280	118	131	0.192308	-0.0261044	Xist-independent genes
chrX	Elf4	345	69	43	38	0.333333	0.0308642	3093	614	386	307	0.334367	0.0569986	Xist-independent genes
chrX	Slc25a14	425	98	95	68	0.31262	0.0828221	2629	805	525	367	0.265579	0.088565	Xist-independent genes
chrX	Rbmx2	649	177	103	66	0.285714	0.109467	594	162	103	65	0.285714	0.113095	Xist-independent genes
chrX	Enox2	265	111	68	43	0.204787	0.112613	17256	5139	3460	2320	0.270529	0.0986159	Xist-independent genes
chrX	Stk26	176	182	29	178	-0.00837989	-0.359903	2536	1713	515	1660	0.0968463	-0.263218	Xist-independent genes
chrX	Gpc4	118	40	28	20	0.246835	0.0833333	5727	1552	1252	737	0.286784	0.129462	Xist-independent genes
chrX	Arhgef6	189	80	19	73	0.202602	-0.293478	5462	2575	864	1710	0.179607	-0.164336	Xist-independent genes
chrX	Rbmx	187	82	43	24	0.195167	0.141791	272	72	44	56	0.290698	-0.06	Xist-independent genes
chrX	Prickle3	102	47	28	28	0.184564	0	326	186	80	84	0.136719	-0.0121951	Xist-independent genes
chrX	Plp2	115	71	22	32	0.11828	-0.0925926	38	35	12	12	0.0205479	0	Xist-independent genes
chrX	Magix	156	268	60	161	-0.132075	-0.228507	185	133	54	39	0.081761	0.0806452	Xist-independent genes
chrX	Gpkow	127	122	57	57	0.0100402	0	292	183	89	70	0.114737	0.0597484	Xist-independent genes
chrX	Praf2	67	54	14	27	0.053719	-0.158537	18	19	2	8	-0.0135135	-0.3	Xist-independent genes
chrX	Ccdc120	145	92	48	43	0.111814	0.0274725	173	127	42	60	0.0766667	-0.0882353	Xist-independent genes
chrX	Gripap1	105	96	55	33	0.0223881	0.125	633	441	176	185	0.0893855	-0.0124654	Xist-independent genes
chrX	Otud5	137	85	53	53	0.117117	0	836	567	229	259	0.095866	-0.0307377	Xist-independent genes
chrX	Pim2	102	71	32	29	0.0895954	0.0245902	68	32	14	30	0.18	-0.181818	Xist-independent genes
chrX	Slc35a2	99	49	24	35	0.168919	-0.0932203	218	124	64	59	0.137427	0.0203252	Xist-independent genes
chrX	Pqbp1	113	87	38	36	0.065	0.0135135	89	75	25	24	0.0426829	0.0102041	Xist-independent genes
chrX	Timm17b	113	89	38	37	0.0594059	0.00666667	191	125	52	66	0.10443	-0.059322	Xist-independent genes
chrX	Hdac6	122	107	44	44	0.0327511	0	462	313	128	112	0.096129	0.0333333	Xist-independent genes
chrX	Wdr13	110	124	50	37	-0.0299145	0.0747126	165	122	69	44	0.0749129	0.110619	Xist-independent genes
chrX	Rbm3	196	100	50	34	0.162162	0.0952381	238	153	78	36	0.108696	0.184211	Xist-independent genes
chrX	Ebp	78	54	13	19	0.0909091	-0.09375	147	102	49	39	0.0903614	0.0568182	Xist-independent genes
chrX	Ftsj1	143	90	49	30	0.113734	0.120253	286	234	99	96	0.05	0.00769231	Xist-independent genes
chrX	Rpgr	402	208	74	93	0.159016	-0.0568862	2814	1144	519	490	0.210965	0.0143707	Xist-independent genes
chrX	Dynlt3	180	61	38	28	0.246888	0.0757576	233	80	52	40	0.244409	0.0652174	Xist-independent genes
chrX	F8	383	105	91	48	0.284836	0.154676	6333	2811	1351	1419	0.192585	-0.0122744	Xist-independent genes
chrX	Fundc2	275	85	66	36	0.263889	0.147059	684	144	146	52	0.326087	0.237374	Xist-independent genes
chrX	Mtcp1	359	86	126	41	0.306742	0.254491	259	52	60	32	0.332797	0.152174	Xist-independent genes
chrX	Brcc3	355	85	124	41	0.306818	0.251515	1782	470	571	219	0.291297	0.222785	Xist-independent genes
chrX	Rab39b	335	76	65	46	0.315085	0.0855856	229	45	18	37	0.335766	-0.172727	Xist-independent genes
chrX	Pgr15l	256	175	53	356	0.0939675	-0.370416	329	181	69	340	0.145098	-0.331296	Xist-independent genes
chrX	Ophn1	309	87	41	45	0.280303	-0.0232558	17697	5450	2674	2610	0.264548	0.00605602	Xist-independent genes
chrX	Efnb1	129	93	56	67	0.0810811	-0.0447154	233	88	61	70	0.225857	-0.0343511	Xist-independent genes
chrX	Awat2	270	125	52	44	0.183544	0.0416667	1940	659	308	342	0.246441	-0.0261538	Xist-independent genes
chrX	Igbp1	339	95	47	54	0.281106	-0.0346535	1749	371	216	177	0.325	0.0496183	Xist-independent genes
chrX	Magee1	429	74	48	38	0.352883	0.0581395	118	38	16	16	0.25641	0	Xist-independent genes
chrX	Atrx	120	50	86	37	0.205882	0.199187	5559	1586	2580	748	0.278027	0.27524	Xist-independent genes
chrX	Cox7b	290	96	76	26	0.251295	0.245098	339	130	100	35	0.222814	0.240741	Xist-independent genes
chrX	Magt1	272	83	122	50	0.266197	0.209302	1711	706	1329	358	0.207902	0.287789	Xist-independent genes
chrX	Itm2a	290	144	74	106	0.168203	-0.0888889	251	126	59	78	0.165782	-0.0693431	Xist-independent genes
chrX	2610002M06Rik	126	130	33	32	-0.0078125	0.00769231	1307	636	272	259	0.172671	0.0122411	Xist-independent genes
chrX	Hmgn5	47	28	22	8	0.126667	0.233333	104	50	22	19	0.175325	0.0365854	Xist-independent genes
chrX	Sh3bgrl	130	70	47	19	0.15	0.212121	2134	911	509	412	0.200821	0.0526602	Xist-independent genes
chrX	Srpx2	20	6	6	4	0.269231	0.1	314	234	125	88	0.0729927	0.0868545	Xist-independent genes
chrX	Cstf2	124	87	46	50	0.0876777	-0.0208333	31	17	9	2	0.145833	0.318182	Xist-independent genes
chrX	Nox1	19	8	2	6	0.203704	-0.25	50	26	9	8	0.157895	0.0294118	Xist-independent genes
chrX	Cenpi	42	22	16	4	0.15625	0.3	681	329	174	138	0.174257	0.0576923	Xist-independent genes
chrX	Col4a6	342	78	41	45	0.314286	-0.0232558	16218	5281	3846	2586	0.254361	0.0979478	Xist-independent genes
chrX	Col4a5	380	78	52	45	0.329694	0.0360825	9045	2844	1688	1368	0.260787	0.052356	Xist-independent genes
chrX	Acsl4	233	62	64	22	0.289831	0.244186	3173	983	735	463	0.263474	0.113523	Xist-independent genes
chrX	Pak3	308	77	66	43	0.3	0.105505	12532	4885	2052	2314	0.219527	-0.0300046	Xist-independent genes
chrX	Dcx	189	185	27	97	0.00534759	-0.282258	3506	3068	602	2343	0.0333131	-0.295586	Xist-independent genes
chrX	Lrch2	365	183	49	54	0.166058	-0.0242718	3251	1386	728	585	0.2011	0.0544554	Xist-independent genes
chrX	Cdkl5	117	92	27	34	0.0598086	-0.057377	6983	2881	1340	1454	0.207928	-0.0204009	Xist-independent genes
chrX	Rs1	213	81	40	42	0.22449	-0.0121951	1648	722	301	412	0.195359	-0.0778401	Xist-independent genes
chrX	Phka2	212	108	38	60	0.1625	-0.112245	3251	1369	631	662	0.20368	-0.0119876	Xist-independent genes
chrX	Slc7a3	309	121	35	76	0.218605	-0.184685	288	121	40	62	0.204156	-0.107843	Xist-independent genes
chrX	Adgrg2	108	99	31	38	0.0217391	-0.0507246	4967	3149	1005	1296	0.112001	-0.0632334	Xist-independent genes
chrX	Pdha1	156	51	36	29	0.253623	0.0538462	575	237	108	114	0.208128	-0.0135135	Xist-independent genes
chrX	Map3k15	199	347	64	242	-0.135531	-0.29085	4218	3451	875	1463	0.0500065	-0.125749	Xist-independent genes
chrX	Rps6ka3	122	62	29	31	0.163043	-0.0166667	2902	1374	696	667	0.178672	0.0106383	Xist-independent genes
chrX	Zmym3	101	51	22	27	0.164474	-0.0510204	546	176	55	72	0.256233	-0.0669291	Xist-independent genes
chrX	Nono	169	50	21	21	0.271689	0	840	183	125	79	0.321114	0.112745	Xist-independent genes
chrX	Itgb1bp2	330	61	36	38	0.34399	-0.0135135	336	69	48	38	0.32963	0.0581395	Xist-independent genes
chrX	Taf1	207	55	26	9	0.290076	0.242857	2931	774	364	423	0.291093	-0.0374841	Xist-independent genes
chrX	Chic1	360	39	32	25	0.402256	0.0614035	3692	518	535	250	0.37696	0.181529	Xist-independent genes
chrX	Flna	117	60	30	22	0.161017	0.0769231	590	323	154	153	0.146221	0.00162866	Xist-independent genes
chrX	Tsx	594	93	178	70	0.364629	0.217742	1206	202	310	94	0.356534	0.267327	Xist-independent genes
chrX	Abcb7	213	71	40	24	0.25	0.125	5780	1579	1079	670	0.285433	0.116924	Xist-independent genes
chrX	Mtm1	162	79	16	36	0.172199	-0.192308	5292	1637	896	768	0.263747	0.0384615	Xist-independent genes
chrX	Gabre	115	51	20	28	0.192771	-0.0833333	614	210	111	90	0.245146	0.0522388	Xist-independent genes
chrX	Gpm6b	122	321	29	257	-0.224605	-0.398601	3716	5003	1213	4344	-0.0738043	-0.281717	Xist-independent genes
chrX	Cetn2	254	57	136	31	0.31672	0.314371	158	58	66	14	0.231481	0.325	Xist-independent genes
chrX	Nsdhl	263	56	137	31	0.324451	0.315476	1568	487	655	234	0.263017	0.236783	Xist-independent genes
chrX	Hccs	247	101	42	50	0.20977	-0.0434783	445	199	78	77	0.190994	0.00322581	Xist-independent genes
chrX	Rbbp7	113	47	24	30	0.20625	-0.0555556	464	218	90	95	0.180352	-0.0135135	Xist-independent genes
chrX	Arhgap6	153	394	56	302	-0.220293	-0.343575	13270	11441	3854	4609	0.0370078	-0.0446059	Xist-independent genes
chrX	Syap1	153	90	41	51	0.12963	-0.0543478	760	418	219	216	0.145161	0.00344828	Xist-independent genes
chrX	Msl3	120	112	24	55	0.0172414	-0.196203	638	344	169	200	0.149695	-0.0420054	Xist-independent genes
chrX	Ctps2	156	104	33	37	0.1	-0.0285714	4457	2615	1106	1093	0.130232	0.00295589	Xist-independent genes
chrX	Zfp275	295	191	76	72	0.106996	0.0135135	607	200	190	104	0.252169	0.146259	Xist-independent genes
chrX	Ap1s2	105	65	33	23	0.117647	0.0892857	465	300	141	90	0.107843	0.11039	Xist-independent genes
chrX	Zrsr2	146	58	54	27	0.215686	0.166667	789	341	228	174	0.19823	0.0671642	Xist-independent genes
chrX	Haus7	163	69	27	40	0.202586	-0.0970149	908	258	128	134	0.278731	-0.0114504	Xist-independent genes
chrX	Zfp92	238	423	46	461	-0.139939	-0.40927	817	1007	179	1133	-0.0520833	-0.363567	Xist-independent genes
chrX	Bgn	274	72	51	33	0.291908	0.107143	416	133	79	53	0.257741	0.0984848	Xist-independent genes
chrX	Pir	261	166	66	90	0.111241	-0.0769231	2454	1648	685	724	0.0982448	-0.0138396	Xist-independent genes
chrX	Figf	148	94	46	35	0.11157	0.0679012	731	400	193	204	0.146331	-0.0138539	Xist-independent genes
chrX	Piga	179	124	43	40	0.0907591	0.0180723	349	248	79	106	0.0845896	-0.072973	Xist-independent genes
chrX	Dusp9	61	133	64	167	-0.185567	-0.222944	41	31	21	19	0.0694444	0.025	Xist-independent genes
chrX	Hcfc1	160	59	90	39	0.230594	0.197674	723	269	667	112	0.228831	0.356226	Xist-independent genes
chrX	Renbp	204	57	163	40	0.281609	0.302956	383	140	335	80	0.232314	0.307229	Xist-independent genes
chrX	Naa10	263	125	213	33	0.177835	0.365854	193	89	247	39	0.184397	0.363636	Xist-independent genes
chrX	Arhgap4	196	110	240	32	0.140523	0.382353	531	369	534	211	0.09	0.216779	Xist-independent genes
chrX	L1cam	189	304	117	271	-0.116633	-0.198454	807	1217	578	1013	-0.101285	-0.136706	Xist-independent genes
chrX	Irak1	105	23	31	12	0.320312	0.22093	326	74	129	46	0.315	0.237143	Xist-independent genes
chrX	Mecp2	280	112	99	37	0.214286	0.227941	3119	963	1352	361	0.264086	0.289259	Xist-independent genes
chrX	Plxna3	172	64	83	33	0.228814	0.215517	344	204	212	102	0.127737	0.175159	Xist-independent genes
chrX	Fam3a	150	63	94	42	0.204225	0.191176	362	95	151	52	0.292123	0.243842	Xist-independent genes
chrX	G6pdx	135	36	23	22	0.289474	0.0111111	675	246	137	109	0.232899	0.0569106	Xist-independent genes
chrX	Mpp1	166	62	36	16	0.22807	0.192308	1054	252	188	116	0.307044	0.118421	Xist-independent genes
chrX	Dkc1	172	54	38	14	0.261062	0.230769	343	139	76	48	0.211618	0.112903	Xist-independent genes
chrX	Morf4l2	310	109	60	44	0.239857	0.0769231	288	80	59	34	0.282609	0.134409	Xist-independent genes
chrX	Plp1	414	132	78	44	0.258242	0.139344	917	321	137	110	0.240711	0.0546559	Xist-independent genes
chrX	Zcchc18	237	83	46	62	0.240625	-0.0740741	122	68	22	28	0.142105	-0.06	Xist-independent genes
chrX	Psmd10	257	66	93	34	0.295666	0.232283	571	137	153	58	0.306497	0.225118	Xist-independent genes
chrX	Tsc22d3	137	162	38	131	-0.041806	-0.275148	2282	1036	376	562	0.187764	-0.0991471	Xist-independent genes
chrX	Prps1	300	89	56	31	0.271208	0.143678	935	283	141	114	0.267652	0.0529412	Xist-independent genes
chrX	Rbm41	94	24	20	8	0.29661	0.214286	2075	820	343	347	0.216753	-0.00289855	Xist-independent genes
chrX	Morc4	142	87	28	45	0.120087	-0.116438	1369	634	231	272	0.183475	-0.0407555	Xist-independent genes
chrX	Rnf128	389	211	84	50	0.148333	0.126866	4892	2212	919	923	0.188626	-0.00108578	Xist-independent genes
chrX	Gab3	132	88	30	37	0.1	-0.0522388	2370	930	468	462	0.218182	0.00322581	Xist-independent genes
chrX	Slc10a3	232	123	104	50	0.153521	0.175325	116	52	60	16	0.190476	0.289474	Xist-independent genes
chrX	Armcx2	250	72	25	43	0.276398	-0.132353	220	50	22	20	0.314815	0.0238095	Xist-independent genes
chrX	Armcx1	397	169	78	48	0.201413	0.119048	253	94	50	25	0.229107	0.166667	Xist-independent genes
chrX	Zdhhc15	339	137	51	111	0.212185	-0.185185	6244	1954	842	1577	0.261649	-0.151922	Xist-independent genes
chrX	Phka1	287	109	65	28	0.224747	0.198925	6857	1720	2252	774	0.299464	0.244217	Xist-independent genes
chrX	Ogt	523	100	68	59	0.339486	0.0354331	1618	361	216	184	0.317585	0.04	Xist-independent genes
chrX	Kif4	433	90	60	47	0.327916	0.0607477	6686	1505	854	678	0.316262	0.0574413	Xist-independent genes
chrX	Pja1	190	55	58	20	0.27551	0.24359	90	22	27	8	0.303571	0.271429	Xist-independent genes
chrX	Eda2r	305	87	50	42	0.278061	0.0434783	1827	584	301	283	0.257777	0.015411	Xist-independent genes
chrX	Diap2	0	0	0	0	NA	NA	3196	1783	934	790	0.141896	0.0417633	Xist-independent genes
chrX	Zc3h12b	261	87	124	47	0.25	0.225146	7638	2556	2823	1112	0.249264	0.217408	Xist-independent genes
chrX	Zc4h2	384	70	160	39	0.345815	0.30402	1154	330	608	175	0.277628	0.276501	Xist-independent genes
chrX	Eif2s3x	141	101	54	59	0.0826446	-0.0221239	415	352	185	148	0.0410691	0.0555556	Xist-independent genes
chrX	Pdk3	333	82	111	44	0.30241	0.216129	5900	1057	1464	474	0.348067	0.255418	Xist-independent genes
chrX	Mid1	472	113	95	39	0.306838	0.208955	20110	3862	6874	1615	0.338895	0.309754	Xist-independent genes
chrX	Tab3	213	98	52	50	0.184887	0.00980392	3551	1006	573	438	0.279241	0.0667656	Xist-independent genes
chrX	Prkx	158	95	122	45	0.124506	0.230539	891	411	851	164	0.184332	0.338424	Xist-independent genes
chrX	Cd99l2	188	80	37	44	0.201493	-0.0432099	4163	1313	675	717	0.260226	-0.0150862	Xist-independent genes
chrX	Ids	242	122	44	39	0.164835	0.0301205	1278	397	216	207	0.262985	0.0106383	Xist-independent genes
chrX	Ddx26b	249	117	53	68	0.180328	-0.0619835	2620	952	516	502	0.233483	0.00687623	Xist-independent genes
chrX	Fam122b	204	42	38	30	0.329268	0.0588235	1068	348	225	139	0.254237	0.118132	Xist-independent genes
chrX	Mbnl3	1	1	0	0	0	NA	123	41	26	12	0.25	0.184211	Xist-independent genes
chrX	Tmem255a	22	19	12	47	0.0365854	-0.29661	505	234	142	135	0.183356	0.0126354	Xist-independent genes
chrX	Rnf113a1	28	30	26	28	-0.0172414	-0.0185185	7	3	3	1	0.2	0.25	Xist-independent genes
chrX	Akap14	57	24	56	13	0.203704	0.311594	182	105	156	40	0.134146	0.295918	Xist-independent genes
chrX	Upf3b	88	55	114	37	0.115385	0.254967	302	114	288	40	0.225962	0.378049	Xist-independent genes
chrX	Klhl13	148	147	50	150	0.00169492	-0.25	3533	2529	1104	1194	0.082811	-0.0195822	Xist-independent genes
chrX	Zfp280c	124	71	36	28	0.135897	0.0625	4027	945	667	464	0.309936	0.0897436	Xist-independent genes
chrX	Aifm1	513	107	74	41	0.327419	0.143478	3406	730	535	296	0.323501	0.143803	Xist-independent genes
chrX	Bcorl1	393	115	98	37	0.273622	0.225926	6649	913	1112	449	0.379265	0.212364	Xist-independent genes
chrX	Zdhhc9	628	76	95	26	0.392045	0.285124	4314	626	648	260	0.373279	0.213656	Xist-independent genes
chrX	Apln	335	224	58	123	0.0992844	-0.179558	613	224	144	116	0.232378	0.0538462	Xist-independent genes
chrX	Jade3	117	63	28	25	0.15	0.0283019	2422	1108	615	517	0.186119	0.0432862	Xist-independent genes
chrX	Slc9a7	235	385	56	110	-0.120968	-0.162651	5843	4157	1466	1459	0.0843	0.00119658	Xist-independent genes
chrX	Chst7	192	178	65	116	0.0189189	-0.140884	1415	634	385	347	0.190581	0.0259563	Xist-independent genes
chrX	Txlng	170	91	53	12	0.151341	0.315385	1359	721	332	302	0.153365	0.0236593	Xist-independent genes
chrX	Tbc1d25	164	94	39	46	0.135659	-0.0411765	682	454	213	193	0.100352	0.0246305	Xist-independent genes
chrX	Suv39h1	110	146	16	50	-0.0703125	-0.257576	160	152	40	52	0.0128205	-0.0652174	Xist-independent genes
chrX	Wdr45	181	134	65	78	0.0746032	-0.0454545	104	68	26	41	0.104651	-0.11194	Xist-independent genes
chrX	Foxp3	155	107	35	34	0.0916031	0.00724638	487	351	111	135	0.0811456	-0.0487805	Xist-independent genes
chrX	Ppp1r3fos	124	81	27	32	0.104878	-0.0423729	205	154	43	42	0.0710306	0.00588235	Xist-independent genes
chrX	Ppp1r3f	130	91	24	29	0.0882353	-0.0471698	258	179	78	86	0.090389	-0.0243902	Xist-independent genes
chrX	Gpr34	560	118	150	53	0.325959	0.238916	661	136	169	71	0.32936	0.204167	Xist-independent genes
chrX	Bcor	283	62	244	164	0.32029	0.0980392	8265	1729	8032	1183	0.326996	0.371622	Xist-independent genes
chrX	Ofd1	224	114	80	67	0.162722	0.0442177	1171	740	371	385	0.112768	-0.00925926	Xist-independent genes
chrX	Gemin8	105	82	28	44	0.0614973	-0.111111	373	223	94	124	0.125839	-0.0688073	Xist-independent genes
chrX	Reps2	172	341	27	116	-0.164717	-0.311189	8537	7849	1706	2874	0.0209935	-0.127511	Xist-independent genes
chrX	Map7d2	178	820	52	544	-0.321643	-0.412752	2397	3694	658	1759	-0.106469	-0.227762	Xist-independent genes
chrX	Tspyl2	391	60	46	27	0.366962	0.130137	513	96	53	27	0.342365	0.1625	Xist-independent genes
chrX	Iqsec2	164	130	42	53	0.0578231	-0.0578947	7725	1355	1404	583	0.350771	0.206593	Xist-independent genes
chrX	Smc1a	340	57	47	22	0.356423	0.181159	3417	693	418	275	0.331387	0.103175	Xist-independent genes
chrX	Phf8	117	47	22	23	0.213415	-0.0111111	2890	931	447	410	0.256347	0.0215869	Xist-independent genes
chrX	Wnk3	176	98	29	46	0.142336	-0.113333	4075	2074	697	797	0.162709	-0.0334672	Xist-independent genes
chrX	Kctd12b	272	132	56	69	0.173267	-0.052	461	325	117	158	0.086514	-0.0745455	Xist-independent genes
chrX	Klf8	185	258	25	180	-0.0823928	-0.378049	6238	5274	1249	4014	0.0418694	-0.262683	Xist-independent genes
chrX	Amot	184	97	44	36	0.154804	0.05	1845	665	355	309	0.23506	0.0346386	Xist-independent genes
chrX	Lhfpl1	268	161	40	69	0.124709	-0.133028	2078	1134	412	456	0.146949	-0.0253456	Xist-independent genes
chrX	Alg13	157	86	47	20	0.146091	0.201493	1955	803	409	355	0.208847	0.0353403	Xist-independent genes
chrX	Ammecr1	143	59	43	28	0.207921	0.105634	5472	1654	851	649	0.267892	0.0673333	Xist-independent genes
chrX	Nxt2	226	176	99	62	0.0621891	0.114907	277	132	150	60	0.177262	0.214286	Xist-independent genes
chrX	Tbc1d8b	301	151	43	51	0.165929	-0.0425532	3331	1248	574	565	0.227451	0.00395083	Xist-independent genes
chrX	D330045A20Rik	86	50	18	24	0.132353	-0.0714286	2083	976	353	434	0.180941	-0.0514612	Xist-independent genes
chrX	Mum1l1	191	78	57	37	0.210037	0.106383	771	371	202	139	0.175131	0.0923754	Xist-independent genes
chrX	Fam199x	254	94	54	48	0.229885	0.0294118	1954	617	321	289	0.260016	0.0262295	Xist-independent genes
chrX	Wbp5	292	82	39	28	0.280749	0.0820896	48	19	11	4	0.216418	0.233333	Xist-independent genes
chrX	Foxo4	184	95	47	31	0.159498	0.102564	129	52	35	34	0.212707	0.00724638	Xist-independent genes
chrX	Gprasp1	267	153	38	105	0.135714	-0.234266	2948	1041	518	475	0.239032	0.0216516	Xist-independent genes
chrX	Klhl15	723	132	235	34	0.345614	0.373606	4088	613	1306	230	0.369602	0.35026	Xist-independent genes
chrX	A830080D01Rik	205	110	42	47	0.150794	-0.0280899	1916	954	432	436	0.167596	-0.00230415	Xist-independent genes
chrX	Slc25a53	181	62	32	30	0.244856	0.016129	2542	989	475	472	0.219909	0.00158395	Xist-independent genes
chrX	Tlr7	195	107	44	56	0.145695	-0.06	682	498	174	247	0.0779661	-0.0866983	Xist-independent genes
chrX	Dmd	219	94	64	51	0.199681	0.0565217	87813	35951	16147	18148	0.20952	-0.0291733	Xist-independent genes
chrX	Shroom2	50	20	7	129	0.214286	-0.448529	2757	796	423	1952	0.275964	-0.321895	Xist-independent genes
chrX	1110012L19Rik	201	83	33	45	0.207746	-0.0769231	179	65	26	29	0.233607	-0.0272727	Xist-independent genes
chrX	Hnrnph2	22	8	10	3	0.233333	0.269231	21	8	10	2	0.224138	0.333333	Xist-independent genes
chrX	Snx12	283	72	36	32	0.297183	0.0294118	7394	2065	1053	971	0.281689	0.0202569	Xist-independent genes
chrX	Usp27x	56	26	17	10	0.182927	0.12963	10	8	5	6	0.0555556	-0.0454545	Xist-independent genes
chrX	Ngfrap1	161	78	28	17	0.17364	0.122222	10	1	4	0	0.409091	0.5	Xist-independent genes
chrX	C77370	135	334	24	184	-0.212154	-0.384615	5875	3169	1208	1301	0.149602	-0.0185333	Xist-independent genes
chrX	Ar	73	42	21	46	0.134783	-0.186567	7120	2104	1217	1131	0.271899	0.0183135	Xist-independent genes
chrX	Spin2c	114	135	40	76	-0.0421687	-0.155172	32	36	8	16	-0.0294118	-0.166667	Xist-independent genes
chrX	Mbtps2	155	71	42	33	0.185841	0.06	986	642	342	319	0.105651	0.0173979	Xist-independent genes
chrX	Tmem164	168	37	28	16	0.319512	0.136364	8811	2977	1633	1353	0.247455	0.0468855	Xist-independent genes
chrX	Mageh1	146	99	10	213	0.0959184	-0.455157	71	45	6	139	0.112069	-0.458621	Xist-independent genes
chrX	Lancl3	183	122	19	44	0.1	-0.198413	2960	1344	642	528	0.187732	0.0487179	Xist-independent genes
chrX	Gpr82	353	89	99	29	0.298643	0.273438	334	78	97	26	0.31068	0.288618	Xist-independent genes
chrX	Yipf6	202	92	42	44	0.187075	-0.0116279	783	242	120	106	0.263902	0.0309735	Xist-independent genes
chrX	Fancb	116	79	42	33	0.0948718	0.06	407	301	158	114	0.0748588	0.0808824	Xist-independent genes
chrX	Prrg1	169	49	46	37	0.275229	0.0542169	4196	1594	1178	749	0.224698	0.111313	Xist-independent genes
chrX	Arxes2	263	79	47	47	0.269006	0	69	20	6	19	0.275281	-0.26	Xist-independent genes
chrX	Zbtb33	32	14	4	2	0.195652	0.166667	33	15	15	18	0.1875	-0.0454545	Xist-independent genes
chrX	Arxes1	243	253	37	213	-0.0100806	-0.352	52	50	11	65	0.00980392	-0.355263	Xist-independent genes
chrX	Gm6377	189	116	44	54	0.119672	-0.0510204	106	98	18	30	0.0196078	-0.125	Xist-independent genes
chrX	4930557A04Rik	225	77	42	40	0.245033	0.0121951	36	5	2	2	0.378049	0	Xist-independent genes
chrX	Armcx3	283	133	38	54	0.180288	-0.0869565	42	18	6	22	0.2	-0.285714	Xist-independent genes
chrX	Rgag4	231	143	161	70	0.117647	0.19697	118	50	48	31	0.202381	0.107595	Xist-independent genes
chrX	Tceal1	207	70	25	19	0.247292	0.0681818	34	12	6	2	0.23913	0.25	Xist-independent genes
chrX	Tmsb4x	133	78	38	39	0.130332	-0.00649351	38	23	13	11	0.122951	0.0416667	Xist-independent genes
chrX	Armcx4	12	12	2	6	0	-0.25	126	71	30	37	0.139594	-0.0522388	Xist-independent genes
chrX	Lpar4	238	100	18	52	0.204142	-0.242857	544	258	115	118	0.178304	-0.00643777	Xist-independent genes
chrX	Ubqln2	56	25	11	9	0.191358	0.05	25	6	5	2	0.306452	0.214286	Xist-independent genes
chrX	Amer1	195	121	49	53	0.117089	-0.0196078	904	231	224	110	0.296476	0.170659	Xist-independent genes
chrX	Armcx6	251	115	35	38	0.185792	-0.0205479	61	30	12	11	0.17033	0.0217391	Xist-independent genes
chrX	Ercc6l	177	87	113	21	0.170455	0.343284	540	177	331	60	0.253138	0.346547	Xist-independent genes
chrX	Tceanc	178	110	73	38	0.118056	0.157658	291	189	89	81	0.10625	0.0235294	Xist-independent genes
chrX	Pcdh19	0	0	0	0	NA	NA	156	85	39	36	0.147303	0.02	Xist-independent genes
chrX	Tceal8	296	66	45	33	0.31768	0.0769231	123	43	20	16	0.240964	0.0555556	Xist-independent genes
chrX	Ccnb3	120	100	31	35	0.0454545	-0.030303	1522	1282	356	466	0.042796	-0.06691	Xist-independent genes
chrX	B630019K06Rik	82	108	30	62	-0.0684211	-0.173913	31	65	12	37	-0.177083	-0.255102	Xist-independent genes
chrX	Zmat1	324	94	43	31	0.27512	0.0810811	1737	638	330	299	0.231368	0.0246423	Xist-independent genes
chrX	Cysltr1	299	154	60	161	0.160044	-0.228507	946	609	165	451	0.10836	-0.232143	Xist-independent genes
chrX	Nrk	105	181	20	201	-0.132867	-0.409502	3659	2277	814	1238	0.116408	-0.103314	Xist-independent genes
chrX	Sytl5	266	106	54	57	0.215054	-0.0135135	4244	1929	940	919	0.18751	0.0056482	Xist-independent genes
chrX	Zfp182	107	152	46	61	-0.0868726	-0.0700935	824	605	324	309	0.076627	0.0118483	Xist-independent genes
chrX	4933400A11Rik	343	67	143	44	0.336585	0.264706	158	36	86	14	0.314433	0.36	Xist-independent genes
chrX	Gja6	215	75	34	35	0.241379	-0.00724638	147	59	24	24	0.213592	0	Xist-independent genes
chrX	Gpr50	173	942	48	810	-0.344843	-0.444056	74	438	22	321	-0.355469	-0.43586	Xist-independent genes
chrX	Rlim	345	62	80	44	0.347666	0.145161	1425	299	331	113	0.326566	0.245495	Xist-independent genes
chrX	Gpr173	420	62	63	85	0.371369	-0.0743243	1909	344	300	223	0.347315	0.0736138	Xist-independent genes
chrX	Phex	111	81	34	45	0.078125	-0.0696203	5235	3976	1930	1716	0.0683422	0.0293472	Xist-independent genes
chrX	Tspan7	285	284	55	73	0.000878735	-0.0703125	5586	3340	979	1095	0.125812	-0.0279653	Xist-independent genes
chrX	Eda	243	196	36	74	0.0535308	-0.172727	18870	7523	2730	3024	0.214962	-0.0255474	Xist-independent genes
chrX	Mamld1	90	80	33	65	0.0294118	-0.163265	6174	1888	961	943	0.265815	0.00472689	Xist-independent genes
chrX	Nhs	105	78	27	49	0.0737705	-0.144737	13807	7222	2455	3123	0.156569	-0.0598781	Xist-independent genes
chrX	Akap17b	38	26	10	16	0.09375	-0.115385	605	221	134	126	0.232446	0.0153846	Xist-independent genes
chrX	Rp2h	199	101	59	35	0.163333	0.12766	1715	663	493	287	0.221194	0.132051	Xist-independent genes
chrX	Slc9a6	284	88	54	50	0.263441	0.0192308	3347	978	583	481	0.273873	0.0479323	Xist-independent genes
chrX	Arr3	480	194	49	119	0.212166	-0.208333	1124	409	108	219	0.233203	-0.169725	Xist-independent genes
chrX	Plac1	312	49	38	32	0.364266	0.0428571	2301	741	371	291	0.25641	0.060423	Xist-independent genes
chrX	Mmgt1	118	60	26	26	0.162921	0	576	207	122	82	0.235632	0.0980392	Xist-independent genes
chrX	Mospd2	120	80	42	32	0.1	0.0675676	926	673	362	296	0.0791119	0.050152	Xist-independent genes
chrX	Ppef1	141	126	32	44	0.0280899	-0.0789474	3009	2305	623	1089	0.0662401	-0.136098	Xist-independent genes
chrX	Hs6st2	115	55	29	23	0.176471	0.0576923	3810	1062	725	511	0.28202	0.0865696	Xist-independent genes
chrX	Dgkk	296	217	41	258	0.0769981	-0.362876	2422	2105	511	1419	0.0350121	-0.235233	Xist-independent genes
chrX	Atp11c	196	98	40	40	0.166667	0	7461	2452	1295	1206	0.252648	0.0177929	Xist-independent genes
chrX	2010204K13Rik	153	96	34	40	0.114458	-0.0405405	317	142	46	90	0.190632	-0.161765	Xist-independent genes
chrX	Brwd3	108	42	32	19	0.22	0.127451	3373	1523	771	657	0.18893	0.039916	Xist-independent genes
chrX	Snord61	226	80	34	44	0.238562	-0.0641026	8	2	1	1	0.3	0	Xist-independent genes
chrX	Mir351	164	70	46	34	0.200855	0.075	9	7	3	3	0.0625	0	Xist-independent genes
chrX	Eif1ax	169	89	48	25	0.155039	0.157534	435	238	116	81	0.14636	0.0888325	Xist-independent genes
chrX	Capn6	242	114	54	48	0.179775	0.0294118	829	411	192	189	0.168548	0.00393701	Xist-independent genes
chrX	Trmt2b	30	11	6	6	0.231707	0	415	246	77	105	0.127837	-0.0769231	Xist-independent genes
chrX	Hdac8	418	109	246	28	0.293169	0.39781	13499	3279	4968	1554	0.304566	0.26173	Xist-independent genes
chrX	Htatsf1	153	54	34	43	0.23913	-0.0584416	780	228	116	115	0.27381	0.0021645	Xist-independent genes
chrX	Mtap7d3	309	198	38	399	0.109467	-0.413043	1228	606	233	662	0.169575	-0.239665	Xist-independent genes
chrX	Shroom4	107	76	27	23	0.0846995	0.04	6627	3504	1623	1570	0.154131	0.0082994	Xist-independent genes
chrX	Zcchc16	267	698	48	515	-0.223316	-0.414742	13661	8235	3088	4269	0.123904	-0.0802637	Xist-independent genes
chrX	Sms	55	49	22	25	0.0288462	-0.0319149	1247	793	427	349	0.111275	0.0502577	Xist-independent genes
chrX	Spin4	325	58	114	32	0.348564	0.280822	204	38	70	22	0.342975	0.26087	Xist-independent genes
chrX	Gspt2	419	115	67	245	0.284644	-0.285256	195	63	24	122	0.255814	-0.335616	Xist-independent genes
chrX	Trpc5os	291	155	60	49	0.152466	0.0504587	1118	588	191	195	0.155334	-0.00518135	Xist-independent genes
chrX	Tmsb15l	146	77	32	22	0.154709	0.0925926	160	121	51	110	0.069395	-0.18323	Xist-independent genes
chrX	Bhlhb9	191	137	51	78	0.0823171	-0.104651	167	65	34	33	0.219828	0.00746269	Xist-independent genes
chrX	Gprasp2	111	246	12	160	-0.189076	-0.430233	146	109	10	89	0.072549	-0.39899	Xist-independent genes
chrX	Armcx5	267	153	38	105	0.135714	-0.234266	126	26	16	21	0.328947	-0.0675676	Xist-independent genes
chrX	Fam46d	242	123	55	46	0.163014	0.0445545	2326	1702	505	791	0.0774578	-0.11034	Xist-independent genes
chrX	Uprt	364	72	48	39	0.334862	0.0517241	1401	275	197	136	0.335919	0.0915916	Xist-independent genes
chrX	Zxdb	27	0	6	0	0.5	0.5	100	20	29	0	0.333333	0.5	Xist-independent genes
chrX	Smim9	469	189	85	94	0.212766	-0.0251397	685	338	164	215	0.169599	-0.0672823	Xist-independent genes
chrX	Gm1141	351	166	84	70	0.178917	0.0454545	372	200	76	93	0.15035	-0.0502959	Xist-independent genes
chrX	Vma21	282	126	45	58	0.191176	-0.0631068	414	128	63	62	0.263838	0.004	Xist-independent genes
chrX	BC023829	300	97	44	38	0.255668	0.0365854	918	273	105	134	0.270781	-0.0606695	Xist-independent genes
chrX	Zfp449	105	86	25	26	0.0497382	-0.00980392	655	334	135	138	0.162285	-0.00549451	Xist-independent genes
chrX	Mir652	438	139	77	42	0.259099	0.147059	18	3	8	1	0.357143	0.388889	Xist-independent genes
chrX	F8a	232	108	209	36	0.182353	0.353061	48	33	74	6	0.0925926	0.425	Xist-independent genes
chrX	Rab9	95	47	28	23	0.169014	0.0490196	539	307	124	148	0.137116	-0.0441176	Xist-independent genes
chrX	Trappc2	224	116	75	65	0.158824	0.0357143	407	236	135	117	0.13297	0.0357143	Xist-independent genes
chrX	Med12	310	83	46	35	0.288804	0.0679012	899	273	143	95	0.267065	0.10084	Xist-independent genes
chrX	Apoo	604	153	162	109	0.297886	0.097786	6375	958	2160	406	0.369358	0.341777	Xist-independent genes
chrX	Zfx	65	50	28	20	0.0652174	0.0833333	2304	635	426	281	0.28394	0.102546	Xist-independent genes
chrX	Ssxb6	18	40	8	12	-0.189655	-0.1	4	15	6	4	-0.289474	0.1	Xist-independent genes
chrX	Gm6568	119	85	45	29	0.0833333	0.108108	28	12	6	6	0.2	0	Xist-independent genes
chrX	Nap1l2	227	107	91	141	0.179641	-0.107759	107	56	38	92	0.156442	-0.207692	Xist-independent genes
chrX	A230072E10Rik	227	107	34	48	0.179641	-0.0853659	1483	747	249	251	0.165022	-0.002	Xist-independent genes
chrX	3010001F23Rik	475	82	70	93	0.352783	-0.0705521	1272	257	169	202	0.331916	-0.0444744	Xist-independent genes
chrX	Gm14827	705	120	238	50	0.354545	0.326389	276	25	98	20	0.416944	0.330508	Xist-independent genes
chrX	Firre	325	56	187	35	0.353018	0.342342	2124	651	550	334	0.265405	0.122172	Xist-independent genes
chrX	Gm14858	134	410	32	194	-0.253676	-0.358407	189	306	44	133	-0.118182	-0.251412	Xist-independent genes
chrX	Tsix	779	116	152	66	0.370391	0.197248	2795	1735	923	1168	0.116998	-0.0585844	Xist-independent genes
chrX	Gm8817	106	76	34	26	0.0824176	0.0666667	149	93	46	48	0.115702	-0.0106383	Xist-independent genes
chrX	2210013O21Rik	207	90	26	44	0.19697	-0.128571	484	248	92	92	0.161202	0	Xist-independent genes
chrX	Gm6787	48	36	24	18	0.0714286	0.0714286	110	172	40	43	-0.109929	-0.0180723	Xist-independent genes
chrX	Xist	134	111	8	50	0.0469388	-0.362069	357	741	121	417	-0.174863	-0.275093	Xist-independent genes
chrX	2810403D21Rik	105	42	32	19	0.214286	0.127451	1885	950	438	399	0.164903	0.0232975	Xist-independent genes
chrX	Platr21	218	226	64	66	-0.00900901	-0.00769231	4643	2744	1200	1108	0.128537	0.0199307	Xist-independent genes
chrX	Gm1720	225	133	61	38	0.128492	0.116162	783	574	224	222	0.0770081	0.00224215	Xist-independent genes
chrX	A230072C01Rik	169	72	73	44	0.201245	0.123932	582	419	289	195	0.0814186	0.0971074	Xist-independent genes
chrX	Gm14379	56	26	17	10	0.182927	0.12963	26	10	6	3	0.222222	0.166667	Xist-independent genes
chrX	C430049B03Rik	120	58	36	15	0.174157	0.205882	96	45	30	21	0.180851	0.0882353	Xist-independent genes
chrX	BC065397	240	82	48	41	0.245342	0.0393258	3727	1089	550	506	0.273879	0.0208333	Xist-independent genes
chrX	Kantr	522	82	60	51	0.364238	0.0405405	2190	395	382	194	0.347195	0.163194	Xist-independent genes
chrX	5730405O15Rik	409	37	44	22	0.41704	0.166667	287	28	27	20	0.411111	0.0744681	Xist-independent genes
chrX	3632454L22Rik	344	193	65	93	0.140596	-0.0886076	1223	552	208	267	0.189014	-0.0621053	Xist-independent genes
chrX	Tmsb15b1	146	77	32	22	0.154709	0.0925926	38	30	8	6	0.0588235	0.0714286	Xist-independent genes
chrX	Tmsb15b2	46	33	18	33	0.0822785	-0.147059	12	11	4	11	0.0217391	-0.233333	Xist-independent genes
chrX	Mtcp1	359	86	126	41	0.306742	0.254491	259	52	60	32	0.332797	0.152174	Xist-independent genes
chrX	Fmr1os	184	89	85	34	0.173993	0.214286	538	253	221	124	0.180152	0.14058	Xist-independent genes
chrX	Kantr	522	82	60	51	0.364238	0.0405405	2190	395	382	194	0.347195	0.163194	Xist-independent genes
chrX	Timp1	65	34	14	7	0.156566	0.166667	78	64	30	12	0.0492958	0.214286	Xist-dependent XCI subjective genes
chrX	Ikbkg	155	69	96	42	0.191964	0.195652	2130	833	520	392	0.218866	0.0701754	Xist-dependent XCI subjective genes
chrX	Pls3	324	52	31	41	0.361702	-0.0694444	5377	1075	484	477	0.333385	0.00364204	Xist-dependent XCI subjective genes
chrX	Fhl1	330	290	57	414	0.0322581	-0.378981	3146	1448	566	1567	0.184806	-0.234646	Xist-dependent XCI subjective genes
chrX	Chm	46	42	20	28	0.0227273	-0.0833333	1265	727	295	297	0.13504	-0.00168919	Xist-dependent XCI subjective genes
chrX	Vbp1	346	110	62	36	0.258772	0.132653	1051	249	149	110	0.308462	0.0752896	Xist-dependent XCI subjective genes
chrX	Msn	253	78	39	42	0.26435	-0.0185185	3899	1067	530	469	0.285139	0.0305305	Xist-dependent XCI subjective genes
chrX	Pbdc1	622	70	39	48	0.398844	-0.0517241	3020	638	281	269	0.325588	0.0109091	Xist-dependent XCI subjective genes
chrX	Rps4x	272	115	36	39	0.202842	-0.02	180	68	13	14	0.225806	-0.0185185	Xist-dependent XCI subjective genes
chrX	Zfp185	288	394	178	433	-0.0777126	-0.208674	2860	1505	1695	1221	0.155212	0.0812757	Xist-dependent XCI subjective genes
chrX	Car5b	155	117	52	49	0.0698529	0.0148515	1978	1000	414	457	0.164204	-0.0246843	Xist-dependent XCI subjective genes
chrX	Tktl1	194	108	38	70	0.142384	-0.148148	1261	675	235	398	0.151343	-0.128752	Xist-dependent XCI subjective genes
chrX	Atp7a	298	117	54	54	0.218072	0	5333	1868	779	858	0.240592	-0.0241295	Xist-dependent XCI subjective genes
chrX	Pcyt1b	340	130	150	61	0.223404	0.2109	6850	1943	1996	1126	0.279029	0.139334	Xist-dependent XCI subjective genes
chrX	Arhgap36	265	329	61	318	-0.0538721	-0.33905	1062	1561	237	1627	-0.0951201	-0.372854	Xist-dependent XCI subjective genes
chrX	Siah1b	199	96	44	44	0.174576	0	135	69	44	20	0.161765	0.1875	Xist-dependent XCI subjective genes
chrX	Sh3kbp1	137	103	27	46	0.0708333	-0.130137	14590	5366	2566	2327	0.231108	0.0244226	Xist-dependent XCI subjective genes
chrX	Taf9b	101	103	43	56	-0.00490196	-0.0656566	429	248	116	132	0.133678	-0.0322581	Xist-dependent XCI subjective genes
chrX	A630033H20Rik	250	109	24	32	0.196379	-0.0714286	698	362	150	157	0.158491	-0.0114007	Xist-dependent XCI subjective genes
chrX	Xlr	79	47	10	25	0.126984	-0.214286	120	150	30	67	-0.0555556	-0.190722	Xist-dependent XCI subjective genes
chrX	Gpc3	128	538	47	347	-0.307808	-0.380711	20750	17869	4489	13907	0.0373003	-0.25598	Xist-dependent XCI subjective genes
chrX	Las1l	281	81	55	22	0.276243	0.214286	766	215	138	91	0.280836	0.10262	Xist-dependent XCI subjective genes
chrX	Pgk1	337	83	29	44	0.302381	-0.10274	638	249	98	127	0.219278	-0.0644444	Xist-dependent XCI subjective genes
chrX	Pin4	225	63	17	36	0.28125	-0.179245	520	178	76	75	0.244986	0.00331126	Xist-dependent XCI subjective genes
chrX	Nhsl2	139	238	17	121	-0.1313	-0.376812	15193	6893	4291	3441	0.187902	0.0549664	Xist-dependent XCI subjective genes
chrX	Gm14634	118	36	23	35	0.266234	-0.103448	6487	1159	594	477	0.348417	0.0546218	Xist-dependent XCI subjective genes
chrX	4933407K13Rik	310	48	52	10	0.365922	0.33871	278	42	40	12	0.36875	0.269231	Xist-dependent XCI subjective genes
chrX	Ddx3x	114	78	20	29	0.09375	-0.0918367	106	104	30	43	0.0047619	-0.0890411	Xist-dependent XCI escape genes
chrX	Kdm5c	155	48	28	29	0.263547	-0.00877193	571	518	245	248	0.0243343	-0.0030426	Xist-dependent XCI escape genes
chrX	4930519F16Rik	331	104	49	33	0.26092	0.097561	709	332	173	180	0.181076	-0.00991501	Xist-dependent XCI escape genes
chrX	Kdm6a	94	58	22	36	0.118421	-0.12069	2138	1678	744	707	0.0602725	0.0127498	Xist-dependent XCI escape genes
chrX	Tmem29	171	46	24	35	0.288018	-0.0932203	1326	589	296	300	0.192428	-0.0033557	Xist-dependent XCI escape genes
chrX	1810030O07Rik	147	85	44	60	0.133621	-0.0769231	483	351	159	155	0.0791367	0.00636943	Xist-dependent XCI escape genes
chrX	Utp14a	156	87	41	26	0.141975	0.11194	556	446	174	222	0.0548902	-0.0606061	Xist-dependent XCI escape genes
chrX	Med14	123	36	28	41	0.273585	-0.0942029	1931	1402	655	648	0.0793579	0.00268611	Xist-dependent XCI escape genes
chrX	Mir221	276	155	46	78	0.140371	-0.129032	11	9	3	4	0.05	-0.0714286	Xist-dependent XCI escape genes
chrX	Gm9159	229	90	45	41	0.217868	0.0232558	91	33	12	12	0.233871	0	Xist-dependent XCI escape genes
chrX	Ftx	353	66	67	34	0.342482	0.163366	1163	892	375	375	0.0659367	0	Xist-dependent XCI escape genes
chrX	5530601H04Rik	127	60	11	35	0.179144	-0.26087	622	375	127	130	0.123872	-0.00583658	Xist-dependent XCI escape genes
chrX	9530027J09Rik	713	174	401	63	0.303833	0.364224	299	137	114	74	0.18578	0.106383	Xist-dependent XCI escape genes
chrX	Jpx	63	61	34	18	0.00806452	0.153846	307	229	120	113	0.0727612	0.0150215	Xist-dependent XCI escape genes
chrX	Mcts1	0	0	0	0	NA	NA	37	20	8	4	0.149123	0.166667	NA
chrX	Atg4a	NA	NA	NA	NA	NA	NA	NA	NA	NA	NA	NA	NA	NA
chrX	Gm5643	NA	NA	NA	NA	NA	NA	NA	NA	NA	NA	NA	NA	NA
chrX	Pbsn	139	187	81	146	-0.0736196	-0.143172	359	329	182	222	0.0218023	-0.049505	NA
chrX	Egfl6	130	236	35	109	-0.144809	-0.256944	1769	1674	580	734	0.0137961	-0.0585997	NA
chrX	Pnck	140	154	93	110	-0.0238095	-0.0418719	61	69	43	39	-0.0307692	0.0243902	NA
chrX	Sh2d1a	17	4	2	8	0.309524	-0.3	50	44	6	45	0.0319149	-0.382353	NA
chrX	Cnga2	342	171	42	133	0.166667	-0.26	1134	521	169	268	0.185196	-0.113272	NA
chrX	Rhox6	104	91	91	73	0.0333333	0.054878	56	65	74	60	-0.0371901	0.0522388	NA
chrX	C330007P06Rik	0	0	0	0	NA	NA	0	0	0	0	NA	NA	NA
chrX	Cybb	212	202	45	70	0.0120773	-0.108696	1546	1408	341	453	0.0233582	-0.070529	NA
chrX	Tmem27	180	138	42	92	0.0660377	-0.186567	1169	956	316	651	0.0501176	-0.173216	NA
chrX	Ace2	235	229	62	168	0.00646552	-0.230435	1631	1390	391	857	0.0398875	-0.186699	NA
chrX	Awat1	299	266	40	220	0.0292035	-0.346154	271	222	37	206	0.0496957	-0.347737	NA
chrX	Tenm1	16	12	4	3	0.0714286	0.0714286	6285	4653	1146	1677	0.0746023	-0.0940489	NA
chrX	Lonrf3	33	58	14	28	-0.137363	-0.166667	139	149	29	57	-0.0173611	-0.162791	NA
chrX	Ube2a	9	2	0	3	0.318182	-0.5	1	0	0	0	0.5	NA	NA
chrX	Slc25a5	8	6	4	2	0.0714286	0.166667	8	6	4	2	0.0714286	0.166667	NA
chrX	Atp1b4	0	0	0	0	NA	NA	75	111	18	110	-0.0967742	-0.359375	NA
chrX	Ndufa1	28	30	26	28	-0.0172414	-0.0185185	16	16	11	20	0	-0.145161	NA
chrX	Glra2	53	123	21	42	-0.198864	-0.166667	4071	4482	1509	2032	-0.0240267	-0.0738492	NA
chrX	Gdpd2	343	86	30	58	0.299534	-0.159091	447	163	66	74	0.232787	-0.0285714	NA
chrX	Ssxb2	3	8	2	4	-0.227273	-0.166667	3	14	0	12	-0.323529	-0.5	NA
chrX	Cypt1	29	18	8	10	0.117021	-0.0555556	16	11	4	8	0.0925926	-0.166667	NA
chrX	Bmp15	168	166	43	64	0.00299401	-0.0981308	143	177	42	78	-0.053125	-0.15	NA
chrX	Esx1	101	450	36	417	-0.316697	-0.42053	95	394	31	409	-0.305726	-0.429545	NA
chrX	Dusp21	567	149	160	136	0.291899	0.0405405	72	21	23	24	0.274194	-0.0106383	NA
chrX	Samt4	114	106	47	31	0.0181818	0.102564	66	63	31	20	0.0116279	0.107843	NA
chrX	Nr0b1	244	144	36	48	0.128866	-0.0714286	184	122	34	45	0.101307	-0.0696203	NA
chrX	5430427O19Rik	250	99	27	61	0.216332	-0.193182	863	384	154	231	0.192061	-0.1	NA
chrX	Ribc1	335	54	45	19	0.361183	0.203125	1037	184	93	72	0.349304	0.0636364	NA
chrX	4933436I01Rik	179	114	45	75	0.110922	-0.125	62	31	16	16	0.166667	0	NA
chrX	Gpr143	300	165	48	417	0.145161	-0.396774	1665	678	232	1246	0.210627	-0.343031	NA
chrX	Apool	8	4	1	1	0.166667	0	24	11	3	9	0.185714	-0.25	NA
chrX	Satl1	8	6	6	6	0.0714286	0	9	6	6	6	0.1	0	NA
chrX	2010106E10Rik	0	0	0	1	NA	-0.5	21	18	1	10	0.0384615	-0.409091	NA
chrX	Zfp711	0	0	0	0	NA	NA	8	22	2	6	-0.233333	-0.25	NA
chrX	Dach2	10	12	6	2	-0.0454545	0.25	511	415	156	180	0.0518359	-0.0357143	NA
chrX	Klhl4	8	2	2	2	0.3	0	35	29	18	6	0.046875	0.25	NA
chrX	Cnksr2	104	388	28	240	-0.288618	-0.395522	4339	6941	1478	3901	-0.115337	-0.225228	NA
chrX	Rbm10	154	78	38	37	0.163793	0.00666667	642	321	199	150	0.166667	0.0702006	NA
chrX	Slc6a14	96	58	40	28	0.123377	0.0882353	369	171	110	74	0.183333	0.0978261	NA
chrX	Cul4b	38	12	4	2	0.26	0.166667	50	19	6	4	0.224638	0.1	NA
chrX	Sash3	516	184	85	143	0.237143	-0.127193	1556	354	168	204	0.31466	-0.0483871	NA
chrX	Rab33a	434	91	54	57	0.326667	-0.0135135	494	109	70	77	0.319237	-0.0238095	NA
chrX	Igsf1	279	205	74	307	0.0764463	-0.305774	519	396	118	563	0.0672131	-0.326725	NA
chrX	1700080O16Rik	288	184	67	161	0.110169	-0.20614	231	203	36	178	0.0322581	-0.331776	NA
chrX	3830403N18Rik	40	67	4	13	-0.126168	-0.264706	48	94	18	28	-0.161972	-0.108696	NA
chrX	Brs3	376	359	51	331	0.0115646	-0.366492	282	278	50	288	0.00357143	-0.352071	NA
chrX	Vgll1	252	211	43	235	0.0442765	-0.345324	795	718	146	790	0.0254461	-0.344017	NA
chrX	Cd40lg	566	378	60	293	0.0995763	-0.330028	711	525	111	376	0.0752427	-0.272074	NA
chrX	Fgf13	189	73	34	42	0.221374	-0.0526316	24444	9531	4183	4732	0.21947	-0.0307908	NA
chrX	F9	345	184	61	57	0.152174	0.0169492	1161	679	237	296	0.130978	-0.0553471	NA
chrX	Mcf2	218	215	31	382	0.0034642	-0.424939	4413	2856	833	1927	0.107099	-0.198188	NA
chrX	Cacna1f	156	423	52	225	-0.23057	-0.312274	736	2546	213	2152	-0.275746	-0.409937	NA
chrX	Ccdc22	178	390	56	201	-0.18662	-0.282101	234	186	84	80	0.0571429	0.0121951	NA
chrX	Syp	89	433	24	351	-0.329502	-0.436	302	690	119	531	-0.195565	-0.316923	NA
chrX	Eras	137	181	36	107	-0.0691824	-0.248252	112	251	33	154	-0.19146	-0.323529	NA
chrX	Gata1	159	280	43	204	-0.137813	-0.325911	222	445	54	495	-0.167166	-0.401639	NA
chrX	Glod5	122	269	58	117	-0.18798	-0.168571	235	444	95	200	-0.153903	-0.177966	NA
chrX	Was	145	247	36	94	-0.130102	-0.223077	191	280	43	115	-0.0944798	-0.227848	NA
chrX	Porcn	107	185	40	47	-0.133562	-0.0402299	172	178	48	56	-0.00857143	-0.0384615	NA
chrX	Slc38a5	80	397	35	396	-0.332285	-0.418794	185	784	72	692	-0.309082	-0.405759	NA
chrX	Otc	342	272	44	114	0.0570033	-0.221519	3457	2986	573	1295	0.0365513	-0.193255	NA
chrX	3830417A13Rik	143	93	41	43	0.105932	-0.0119048	162	87	39	49	0.150602	-0.0568182	NA
chrX	Ctag2	134	68	20	34	0.163366	-0.12963	27	28	8	7	-0.00909091	0.0333333	NA
chrX	Aff2	140	178	46	123	-0.0597484	-0.227811	20674	8855	3644	3827	0.200125	-0.0122474	NA
chrX	Asb12	249	91	72	169	0.232353	-0.201245	373	170	126	269	0.186924	-0.181013	NA
chrX	Heph	210	94	128	137	0.190789	-0.0169811	3296	1411	1358	1655	0.200234	-0.0492864	NA
chrX	Gpr165	316	126	99	149	0.214932	-0.100806	280	97	90	82	0.242706	0.0232558	NA
chrX	Stard8	229	502	57	265	-0.186731	-0.322981	1879	2215	386	1494	-0.0410357	-0.294681	NA
chrX	Magee2	429	292	71	410	0.0950069	-0.352391	140	89	17	157	0.111354	-0.402299	NA
chrX	Fgf16	101	242	23	284	-0.205539	-0.425081	362	325	79	241	0.0269287	-0.253125	NA
chrX	Tbx22	269	221	52	92	0.0489796	-0.138889	747	813	153	408	-0.0211538	-0.227273	NA
chrX	Tnmd	24	8	8	8	0.25	0	97	44	34	16	0.187943	0.18	NA
chrX	Sytl4	12	44	2	84	-0.285714	-0.476744	365	396	113	273	-0.0203679	-0.207254	NA
chrX	Xkrx	0	0	0	0	NA	NA	13	10	2	0	0.0652174	0.5	NA
chrX	Btk	0	0	0	0	NA	NA	42	75	20	54	-0.141026	-0.22973	NA
chrX	Gla	35	12	10	4	0.244681	0.214286	14	4	0	2	0.277778	-0.5	NA
chrX	4930513O06Rik	196	120	45	56	0.120253	-0.0544554	227	131	53	39	0.134078	0.076087	NA
chrX	Serpina7	168	115	38	56	0.0936396	-0.0957447	113	91	34	39	0.0539216	-0.0342466	NA
chrX	Chrdl1	366	430	53	111	-0.040201	-0.176829	6022	3022	1007	1033	0.165856	-0.00637255	NA
chrX	Il13ra2	118	68	31	26	0.134409	0.0438596	1390	827	352	327	0.126973	0.0184094	NA
chrX	Nlgn3	156	77	23	38	0.169528	-0.122951	761	380	103	217	0.166959	-0.178125	NA
chrX	Il2rg	235	117	27	56	0.167614	-0.174699	127	69	21	52	0.147959	-0.212329	NA
chrX	Dmrtc1a	177	273	84	224	-0.106667	-0.227273	306	412	104	311	-0.0738162	-0.249398	NA
chrX	Cdx4	570	225	77	219	0.216981	-0.239865	860	221	69	165	0.29556	-0.205128	NA
chrX	Zcchc13	666	111	90	50	0.357143	0.142857	61	6	3	1	0.410448	0.25	NA
chrX	Gabra3	373	165	92	73	0.193309	0.0575758	7762	3623	1701	1485	0.181774	0.0338983	NA
chrX	Gabrq	348	282	79	188	0.052381	-0.20412	598	444	140	249	0.0738964	-0.140103	NA
chrX	Amelx	254	178	54	51	0.087963	0.0142857	366	220	63	98	0.124573	-0.108696	NA
chrX	Xlr4c	8	3	2	0	0.227273	0.5	28	33	18	12	-0.0409836	0.1	NA
chrX	Grpr	177	172	32	106	0.00716332	-0.268116	1146	791	304	544	0.0916366	-0.141509	NA
chrX	Trex2	239	86	46	41	0.235385	0.0287356	61	21	1	16	0.243902	-0.441176	NA
chrX	Atp2b3	89	244	59	272	-0.232733	-0.321752	2556	1951	945	1304	0.0671178	-0.0798133	NA
chrX	Bmx	271	225	64	104	0.046371	-0.119048	1958	1779	524	878	0.0239497	-0.126248	NA
chrX	Abcd1	186	75	130	31	0.212644	0.307453	799	309	702	112	0.221119	0.362408	NA
chrX	Asb11	235	181	71	104	0.0649038	-0.0942857	601	610	189	270	-0.00371594	-0.0882353	NA
chrX	Asb9	93	119	29	114	-0.0613208	-0.297203	1052	2080	338	2035	-0.164112	-0.357564	NA
chrX	Plxnb3	237	231	237	115	0.00641026	0.173295	434	425	544	284	0.00523865	0.157005	NA
chrX	Avpr2	199	304	200	337	-0.104374	-0.127561	43	87	59	144	-0.169231	-0.20936	NA
chrX	Opn1mw	262	161	56	105	0.119385	-0.152174	1123	898	259	411	0.0556655	-0.113433	NA
chrX	Tceal6	213	280	21	378	-0.0679513	-0.447368	28	43	1	58	-0.105634	-0.483051	NA
chrX	Nxf7	167	212	28	323	-0.0593668	-0.420228	531	606	106	698	-0.0329815	-0.368159	NA
chrX	Prame	244	293	56	165	-0.0456238	-0.246606	741	819	125	609	-0.025	-0.3297	NA
chrX	Kir3dl1	33	39	8	40	-0.0416667	-0.333333	200	306	30	192	-0.104743	-0.364865	NA
chrX	Vsig1	305	127	76	34	0.206019	0.190909	1973	1188	487	428	0.12417	0.0322404	NA
chrX	1700031F05Rik	16	30	6	18	-0.152174	-0.25	7	10	1	9	-0.0882353	-0.4	NA
chrX	Magea4	446	178	44	92	0.214744	-0.176471	87	35	7	24	0.213115	-0.274194	NA
chrX	Prrg3	184	279	24	276	-0.102592	-0.42	343	297	51	265	0.0359375	-0.338608	NA
chrX	Tmem35	0	0	0	0	NA	NA	0	28	0	4	-0.5	-0.5	NA
chrX	Fndc3c1	93	215	24	181	-0.198052	-0.382927	2303	2677	657	1756	-0.0375502	-0.227725	NA
chrX	Tlr13	211	112	49	32	0.153251	0.104938	757	404	172	131	0.152024	0.0676568	NA
chrX	Slc16a2	269	257	89	206	0.0114068	-0.198305	15215	4108	4485	2155	0.287404	0.175452	NA
chrX	Hdx	0	2	0	0	-0.5	NA	49	19	12	11	0.220588	0.0217391	NA
chrX	Tex16	0	0	0	0	NA	NA	21	29	2	10	-0.08	-0.333333	NA
chrX	Pof1b	0	0	0	0	NA	NA	63	46	16	18	0.0779817	-0.0294118	NA
chrX	Pabpc5	64	48	18	24	0.0714286	-0.0714286	42	22	8	16	0.15625	-0.166667	NA
chrX	Pcdh11x	12	8	2	6	0.1	-0.25	3672	3064	1205	1235	0.0451306	-0.00614754	NA
chrX	Arx	253	373	68	714	-0.0958466	-0.413043	342	792	76	1302	-0.198413	-0.444848	NA
chrX	Ssx9	4	2	2	4	0.166667	-0.166667	6	10	4	14	-0.125	-0.277778	NA
chrX	4930415L06Rik	84	70	30	28	0.0454545	0.0172414	26	14	8	11	0.15	-0.0789474	NA
chrX	Pet2	145	89	53	47	0.119658	0.03	88	41	36	22	0.182171	0.12069	NA
chrX	Mageb4	67	35	4	16	0.156863	-0.3	0	0	0	0	NA	NA	NA
chrX	Samt3	408	188	92	51	0.184564	0.143357	212	105	46	22	0.16877	0.176471	NA
chrX	1600014K23Rik	138	78	28	42	0.138889	-0.1	920	422	167	217	0.185544	-0.0651042	NA
chrX	Tsga8	101	54	20	19	0.151613	0.0128205	27	13	5	6	0.175	-0.0454545	NA
chrX	4930480E11Rik	262	226	107	92	0.0368852	0.0376884	65	69	23	26	-0.0149254	-0.0306122	NA
chrX	Fam122c	305	214	69	68	0.0876686	0.00364964	1140	923	200	343	0.0525933	-0.131676	NA
chrX	Frmd7	313	184	78	127	0.129779	-0.119512	3311	2088	668	2086	0.113262	-0.257444	NA
chrX	Gpr101	281	505	63	409	-0.142494	-0.366525	299	420	49	336	-0.0841446	-0.372727	NA
chrX	Zcchc12	20	22	10	18	-0.0238095	-0.142857	7	4	0	4	0.136364	-0.5	NA
chrX	Wdr44	0	0	0	0	NA	NA	35	31	12	20	0.030303	-0.125	NA
chrX	Slitrk2	129	101	70	148	0.0608696	-0.178899	248	179	89	204	0.0807963	-0.196246	NA
chrX	Xpnpep2	730	174	95	65	0.307522	0.09375	2872	779	392	304	0.286634	0.0632184	NA
chrX	Prr32	0	0	0	0	NA	NA	0	0	0	0	NA	NA	NA
chrX	Spaca5	33	85	8	58	-0.220339	-0.378788	14	41	2	29	-0.245455	-0.435484	NA
chrX	Syn1	121	190	26	53	-0.110932	-0.170886	1561	1137	412	416	0.0785767	-0.00241546	NA
chrX	4930578C19Rik	427	124	221	83	0.274955	0.226974	2420	1109	1120	789	0.185747	0.0866946	NA
chrX	Thoc2	0	1	0	0	-0.5	NA	200	65	24	31	0.254717	-0.0636364	NA
chrX	Slc25a43	38	5	4	2	0.383721	0.166667	116	41	27	20	0.238854	0.0744681	NA
chrX	Pcsk1n	85	652	46	497	-0.384668	-0.415285	56	590	32	474	-0.413313	-0.436759	NA
chrX	Ndp	253	103	65	48	0.210674	0.0752212	907	472	201	212	0.157723	-0.0133172	NA
chrX	Maob	137	96	54	56	0.0879828	-0.00909091	3215	2045	829	982	0.111217	-0.0422419	NA
chrX	Hypm	200	84	35	39	0.204225	-0.027027	6	2	2	4	0.25	-0.166667	NA
chrX	Tlr8	109	130	35	70	-0.0439331	-0.166667	239	360	96	138	-0.101002	-0.0897436	NA
chrX	S100g	270	143	78	47	0.153753	0.124	60	40	29	18	0.1	0.117021	NA
chrX	Htr2c	67	128	20	120	-0.15641	-0.357143	6715	4733	1819	1937	0.0865653	-0.0157082	NA
chrX	Smpx	174	396	42	267	-0.194737	-0.364078	1083	2455	351	1848	-0.193895	-0.340382	NA
chrX	Ptchd1	48	151	36	218	-0.258794	-0.358268	1054	794	390	521	0.0703463	-0.071899	NA
chrX	Rragb	252	284	46	194	-0.0298507	-0.308333	1247	1200	315	782	0.0096036	-0.212853	NA
chrX	Trpc5	239	652	45	467	-0.231762	-0.412109	11847	6795	2290	3297	0.1355	-0.0901199	NA
chrX	Gucy2f	208	232	163	118	-0.0272727	0.0800712	3960	2237	1555	881	0.139019	0.138342	NA
chrX	Tex13	254	188	47	122	0.0746606	-0.221893	184	108	22	70	0.130137	-0.26087	NA
chrX	Frmpd3	120	122	19	105	-0.00413223	-0.346774	1643	1368	253	1088	0.0456659	-0.311335	NA
chrX	Pih1h3b	17	8	7	16	0.18	-0.195652	282	113	52	58	0.213924	-0.0272727	NA
chrX	Bex2	232	504	48	342	-0.184783	-0.376923	32	61	8	44	-0.155914	-0.346154	NA
chrX	Magea10	400	221	85	104	0.144122	-0.0502646	382	166	70	81	0.19708	-0.0364238	NA
chrX	Rab9b	262	312	59	317	-0.043554	-0.343085	385	430	71	385	-0.0276074	-0.344298	NA
chrX	Rai2	186	625	44	418	-0.270654	-0.404762	2281	3694	432	1534	-0.118243	-0.280264	NA
chrX	Cldn34c4	33	18	5	14	0.147059	-0.236842	32	21	4	10	0.103774	-0.214286	NA
chrX	5430402E10Rik	0	0	0	0	NA	NA	0	0	0	0	NA	NA	NA
chrX	Nkrf	0	0	0	0	NA	NA	24	4	4	0	0.357143	0.5	NA
chrX	Vsig4	144	68	88	99	0.179245	-0.0294118	725	500	526	641	0.0918367	-0.0492716	NA
chrX	P2ry4	344	246	39	157	0.0830508	-0.30102	257	235	28	166	0.0223577	-0.35567	NA
chrX	Sowahd	0	0	0	0	NA	NA	0	0	0	0	NA	NA	NA
chrX	Tceal3	176	224	29	205	-0.06	-0.376068	22	25	3	33	-0.0319149	-0.416667	NA
chrX	Mycs	58	56	29	26	0.00877193	0.0272727	16	8	6	8	0.166667	-0.0714286	NA
chrX	Sox3	41	113	14	175	-0.233766	-0.425926	4	26	0	20	-0.366667	-0.5	NA
chrX	Ppp1r2-ps9	292	175	78	77	0.125268	0.00322581	42	12	4	12	0.277778	-0.25	NA
chrX	Dcaf12l1	43	16	13	2	0.228814	0.366667	14	4	6	0	0.277778	0.5	NA
chrX	4933402E13Rik	215	193	56	47	0.0269608	0.0436893	345	303	90	68	0.0324074	0.0696203	NA
chrX	4930402K13Rik	163	236	54	75	-0.0914787	-0.0813953	44	60	10	16	-0.0769231	-0.115385	NA
chrX	Hsf3	74	41	58	70	0.143478	-0.046875	1092	720	730	778	0.102649	-0.0159151	NA
chrX	4930550L24Rik	228	67	49	38	0.272881	0.0632184	167	40	41	37	0.306763	0.025641	NA
chrX	Pnma3	261	162	95	94	0.117021	0.0026455	102	67	42	52	0.10355	-0.0531915	NA
chrX	Actrt1	56	28	17	10	0.166667	0.12963	2	0	2	1	0.5	0.166667	NA
chrX	Slitrk4	140	98	56	46	0.0882353	0.0490196	140	98	47	57	0.0882353	-0.0480769	NA
chrX	Mageb16	179	140	66	62	0.0611285	0.015625	1409	729	334	331	0.159027	0.00225564	NA
chrX	Ube2dnl2	0	0	0	0	NA	NA	0	0	0	0	NA	NA	NA
chrX	Cldn2	235	133	40	92	0.138587	-0.19697	334	252	48	156	0.0699659	-0.264706	NA
chrX	Klhl34	75	108	38	101	-0.0901639	-0.226619	26	33	18	41	-0.059322	-0.194915	NA
chrX	Zcchc5	161	85	41	45	0.154472	-0.0232558	43	13	11	18	0.267857	-0.12069	NA
chrX	Gjb1	186	96	31	69	0.159574	-0.19	404	437	53	382	-0.0196195	-0.378161	NA
chrX	Bex4	230	459	63	469	-0.166183	-0.381579	6	19	0	23	-0.26	-0.5	NA
chrX	Timm8a1	40	18	6	6	0.189655	0	40	19	6	6	0.177966	0	NA
chrX	H2bfm	90	119	43	57	-0.069378	-0.07	16	27	8	5	-0.127907	0.115385	NA
chrX	Olfr1324	530	338	114	320	0.110599	-0.237327	100	73	15	88	0.0780347	-0.354369	NA
chrX	Cypt3	90	136	34	100	-0.10177	-0.246269	17	20	11	19	-0.0405405	-0.133333	NA
chrX	C1galt1c1	1	0	0	0	0.5	NA	1	0	0	0	0.5	NA	NA
chrX	Frmpd4	231	208	80	71	0.0261959	0.0298013	27077	26113	8910	13614	0.00906185	-0.104422	NA
chrX	4921511C20Rik	63	51	16	14	0.0526316	0.0333333	17	16	13	6	0.0151515	0.184211	NA
chrX	Rap2c	0	1	0	0	-0.5	NA	0	1	0	0	-0.5	NA	NA
chrX	Bex1	347	243	39	254	0.0881356	-0.366894	46	33	4	47	0.0822785	-0.421569	NA
chrX	Akap4	143	172	26	64	-0.0460317	-0.211111	252	272	70	82	-0.019084	-0.0394737	NA
chrX	Rhox13	2	4	2	0	-0.166667	0.5	2	4	2	0	-0.166667	0.5	NA
chrX	Cxcr3	299	121	34	32	0.211905	0.0151515	96	35	14	11	0.232824	0.06	NA
chrX	2022-09-06	2	1	0	0	0.166667	NA	2	2	2	3	0	-0.1	NA
chrX	Pnma5	236	280	195	245	-0.0426357	-0.0568182	87	100	77	80	-0.0347594	-0.00955414	NA
chrX	Ube2dnl1	0	0	0	0	NA	NA	0	0	0	0	NA	NA	NA
chrX	Olfr1323	206	44	47	46	0.324	0.00537634	29	13	7	11	0.190476	-0.111111	NA
chrX	P2ry10	445	151	90	58	0.246644	0.108108	930	367	195	178	0.217039	0.0227882	NA
chrX	Dcaf12l2	84	47	18	24	0.141221	-0.0714286	31	20	8	6	0.107843	0.0714286	NA
chrX	Rhox11	1	0	0	1	0.5	-0.5	2	0	0	1	0.5	-0.5	NA
chrX	Cited1	133	451	34	219	-0.27226	-0.365613	80	366	40	166	-0.320628	-0.305825	NA
chrX	Gpr119	298	154	38	54	0.159292	-0.0869565	228	113	36	57	0.168622	-0.112903	NA
chrX	Nyx	558	134	109	75	0.306358	0.0923913	1783	418	483	211	0.310086	0.195965	NA
chrX	Trap1a	80	103	42	39	-0.0628415	0.0185185	69	64	10	23	0.018797	-0.19697	NA
chrX	6030498E09Rik	8	2	0	6	0.3	-0.5	408	485	127	304	-0.0431131	-0.205336	NA
chrX	Gm5124	107	212	26	98	-0.164577	-0.290323	65	153	24	65	-0.201835	-0.230337	NA
chrX	Otud6a	149	50	28	14	0.248744	0.166667	24	2	1	2	0.423077	-0.166667	NA
chrX	Olfr1325	150	242	49	143	-0.117347	-0.244792	22	38	6	17	-0.133333	-0.23913	NA
chrX	Rhox2a	0	0	0	0	NA	NA	0	0	0	0	NA	NA	NA
chrX	Cxx1c	86	84	16	150	0.00588235	-0.403614	15	37	2	69	-0.211538	-0.471831	NA
chrX	Ppp1r2-ps7	154	102	33	67	0.101562	-0.17	66	53	13	26	0.0546218	-0.166667	NA
chrX	Il1rapl1	211	99	45	69	0.180645	-0.105263	46982	22700	10343	10000	0.174234	0.00843042	NA
chrX	Arl13a	77	22	12	12	0.277778	0	161	97	40	38	0.124031	0.0128205	NA
chrX	Fate1	312	203	51	126	0.105825	-0.211864	721	450	126	242	0.115713	-0.157609	NA
chrX	Rhox10	1	0	1	0	0.5	0.5	0	0	1	0	NA	0.5	NA
chrX	Tceal5	231	157	38	205	0.0953608	-0.343621	75	34	15	87	0.188073	-0.352941	NA
chrX	Irs4	117	303	31	159	-0.221429	-0.336842	493	518	176	330	-0.012364	-0.152174	NA
chrX	1700013H16Rik	141	192	46	102	-0.0765766	-0.189189	337	278	82	206	0.0479675	-0.215278	NA
chrX	Smim10l2a	88	61	22	74	0.090604	-0.270833	48	28	17	51	0.131579	-0.25	NA
chrX	AV320801	0	0	0	0	NA	NA	0	0	0	0	NA	NA	NA
chrX	A630012P03Rik	352	440	80	340	-0.0555556	-0.309524	1812	3097	355	1902	-0.130882	-0.342712	NA
chrX	Rbm3os	170	84	48	28	0.169291	0.131579	65	30	18	14	0.184211	0.0625	NA
chrX	4930502E18Rik	177	197	46	144	-0.026738	-0.257895	577	422	117	485	0.0775776	-0.305648	NA
chrX	4933401B06Rik	61	68	22	46	-0.0271318	-0.176471	22	27	5	12	-0.0510204	-0.205882	NA
chrX	Nap1l3	91	105	34	42	-0.0357143	-0.0526316	41	32	12	20	0.0616438	-0.125	NA
chrX	Magea2	10	4	2	2	0.214286	0	0	0	0	0	NA	NA	NA
chrX	Usp26	148	78	46	48	0.154867	-0.0106383	1522	638	437	286	0.20463	0.104426	NA
chrX	Olfr1322	300	122	59	150	0.2109	-0.217703	66	34	9	57	0.16	-0.363636	NA
chrX	Gm6812	29	29	12	14	0	-0.0384615	0	0	0	0	NA	NA	NA
chrX	Pou3f4	88	52	20	11	0.128571	0.145161	2	0	0	0	0.5	NA	NA
chrX	Nxf3	302	344	61	205	-0.0325077	-0.270677	626	909	120	704	-0.0921824	-0.354369	NA
chrX	Cldn34b2	96	135	32	53	-0.0844156	-0.123529	414	646	166	352	-0.109434	-0.179537	NA
chrX	Kir3dl2	49	77	16	47	-0.111111	-0.246032	163	313	46	221	-0.157563	-0.327715	NA
chrX	Ldoc1	184	145	64	79	0.0592705	-0.0524476	21	23	8	9	-0.0227273	-0.0294118	NA
chrX	1700084M14Rik	42	26	4	14	0.117647	-0.277778	1	0	0	0	0.5	NA	NA
chrX	Xlr3a	25	10	18	22	0.214286	-0.05	9	2	9	8	0.318182	0.0294118	NA
chrX	Xlr3c	25	22	20	29	0.0319149	-0.0918367	6	6	6	12	0	-0.166667	NA
chrX	Tcp11x2	303	401	43	265	-0.0696023	-0.36039	1829	2603	331	1959	-0.0873195	-0.355459	NA
chrX	Xlr5a	0	0	0	0	NA	NA	0	0	0	0	NA	NA	NA
chrX	4932411N23Rik	22	21	10	9	0.0116279	0.0263158	82	77	41	48	0.0157233	-0.0393258	NA
chrX	Il1rapl2	319	364	56	60	-0.0329429	-0.0172414	34151	20373	8235	8565	0.126348	-0.00982143	NA
chrX	Zfp36l3	68	118	22	40	-0.134409	-0.145161	64	112	20	38	-0.136364	-0.155172	NA
chrX	Rhox3e	0	0	0	0	NA	NA	26	24	8	20	0.02	-0.214286	NA
chrX	4930524N10Rik	62	46	18	26	0.0740741	-0.0909091	40	32	8	10	0.0555556	-0.0555556	NA
chrX	1700020N15Rik	26	23	8	0	0.0306122	0.5	0	0	0	0	NA	NA	NA
chrX	4930595M18Rik	132	111	27	35	0.0432099	-0.0645161	574	454	181	182	0.0583658	-0.00137741	NA
chrX	Gm14511	0	0	0	0	NA	NA	0	0	0	0	NA	NA	NA
chrX	Tmsb15a	281	363	42	305	-0.0636646	-0.378963	99	165	24	132	-0.125	-0.346154	NA
chrX	Etd	287	421	73	329	-0.0946328	-0.318408	373	597	83	442	-0.115464	-0.341905	NA
chrX	Gm5132	57	51	15	11	0.0277778	0.0769231	0	0	0	0	NA	NA	NA
chrX	Mageb5	0	2	0	0	-0.5	NA	0	0	0	0	NA	NA	NA
chrX	Mageb1	12	6	2	4	0.166667	-0.166667	0	0	0	0	NA	NA	NA
chrX	Fmr1nb	107	96	19	40	0.0270936	-0.177966	1324	958	290	766	0.0801928	-0.225379	NA
chrX	Tex28	123	161	45	82	-0.0669014	-0.145669	673	804	211	439	-0.0443466	-0.175385	NA
chrX	Gm382	31	26	10	8	0.0438596	0.0555556	182	124	78	78	0.0947712	0	NA
chrX	Magea6	49	24	18	18	0.171233	0	10	4	3	9	0.214286	-0.25	NA
chrX	Gm648	195	123	48	46	0.113208	0.0106383	191	123	31	44	0.10828	-0.0866667	NA
chrX	Gm14781	0	0	0	0	NA	NA	0	0	0	0	NA	NA	NA
chrX	Rhox8	167	170	174	123	-0.00445104	0.0858586	136	144	143	102	-0.0142857	0.0836735	NA
chrX	Snora70	262	88	56	19	0.248571	0.246667	0	0	0	0	NA	NA	NA
chrX	Mir188	314	158	62	61	0.165254	0.00406504	2	3	4	1	-0.1	0.3	NA
chrX	Mir201	137	60	42	52	0.195431	-0.0531915	0	0	0	0	NA	NA	NA
chrX	Mir322	116	52	38	24	0.190476	0.112903	6	0	1	2	0.5	-0.166667	NA
chrX	Mir325	NA	NA	NA	NA	NA	NA	NA	NA	NA	NA	NA	NA	NA
chrX	Mir448	95	48	18	27	0.164336	-0.1	4	0	3	2	0.5	0.1	NA
chrX	Mir106a	186	651	40	441	-0.277778	-0.41684	12	20	1	11	-0.125	-0.416667	NA
chrX	Mir222	277	148	40	69	0.151765	-0.133028	0	0	0	0	NA	NA	NA
chrX	Mir19b-2	183	540	36	395	-0.246888	-0.416473	12	22	0	14	-0.147059	-0.5	NA
chrX	Mir450-1	326	114	66	56	0.240909	0.0409836	5	0	0	0	0.5	NA	NA
chrX	Mir384	422	281	75	158	0.100284	-0.178112	3	2	0	0	0.1	NA	NA
chrX	Mir421	138	94	22	30	0.0948276	-0.0769231	1	0	0	0	0.5	NA	NA
chrX	Mir361	76	44	18	28	0.133333	-0.108696	0	0	0	0	NA	NA	NA
chrX	Mir98	378	72	37	22	0.34	0.127119	2	0	1	0	0.5	0.5	NA
chrX	Mir224	274	98	56	42	0.236559	0.0714286	12	10	1	5	0.0454545	-0.333333	NA
chrX	Mirlet7f-2	344	76	32	22	0.319048	0.0925926	5	0	1	1	0.5	0	NA
chrX	Mir92-2	182	523	38	386	-0.241844	-0.410377	1	4	0	1	-0.3	-0.5	NA
chrX	Snora69	0	0	0	0	NA	NA	0	0	0	0	NA	NA	NA
chrX	Usp51	44	90	13	105	-0.171642	-0.389831	18	32	3	34	-0.14	-0.418919	NA
chrX	Pramel3	6	0	0	0	0.5	NA	6	0	0	0	0.5	NA	NA
chrX	Tspan6	22	12	10	14	0.147059	-0.0833333	18	6	4	9	0.25	-0.192308	NA
chrX	Gm14920	0	0	0	0	NA	NA	0	0	0	0	NA	NA	NA
chrX	Dmrtc1c2	0	0	0	0	NA	NA	0	0	0	0	NA	NA	NA
chrX	Dmrtc1c1	0	0	0	0	NA	NA	0	0	0	0	NA	NA	NA
chrX	Dgat2l6	209	111	19	75	0.153125	-0.297872	936	766	104	620	0.0499412	-0.356354	NA
chrX	Mageb18	186	100	48	69	0.15035	-0.0897436	12419	9920	3062	4844	0.0559336	-0.112699	NA
chrX	Obp1a	192	75	44	44	0.219101	0	201	123	47	39	0.12037	0.0465116	NA
chrX	Xlr5c	0	0	0	0	NA	NA	0	0	0	0	NA	NA	NA
chrX	Xlr4b	22	16	8	16	0.0789474	-0.166667	0	0	0	0	NA	NA	NA
chrX	Gm14685	0	0	0	0	NA	NA	0	0	0	0	NA	NA	NA
chrX	Zic3	146	628	67	416	-0.31137	-0.361284	77	335	36	295	-0.313107	-0.391239	NA
chrX	Slxl1	0	0	0	0	NA	NA	0	0	0	0	NA	NA	NA
chrX	Cxx1b	70	15	8	14	0.323529	-0.136364	9	0	2	0	0.5	0.5	NA
chrX	Cxx1a	168	69	35	25	0.208861	0.0833333	1	0	0	0	0.5	NA	NA
chrX	Olfr1321	293	225	78	243	0.0656371	-0.257009	24	31	9	30	-0.0636364	-0.269231	NA
chrX	Rhox9	19	13	16	2	0.09375	0.388889	4	9	10	2	-0.192308	0.333333	NA
chrX	Gm4907	0	0	0	0	NA	NA	6	15	2	6	-0.214286	-0.25	NA
chrX	Agtr2	67	123	27	45	-0.147368	-0.125	38	53	4	17	-0.0824176	-0.309524	NA
chrX	Btg1-ps1	0	0	0	0	NA	NA	0	0	0	0	NA	NA	NA
chrX	Ssxb9	0	0	0	2	NA	-0.5	0	0	0	0	NA	NA	NA
chrX	Ssxb10	18	17	6	7	0.0142857	-0.0384615	8	8	0	10	0	-0.5	NA
chrX	Gm4906	98	0	6	57	0.5	-0.404762	13	0	2	9	0.5	-0.318182	NA
chrX	Mir465	98	82	18	36	0.0444444	-0.166667	0	1	0	0	-0.5	NA	NA
chrX	Mir470	63	51	15	16	0.0526316	-0.016129	1	0	0	0	0.5	NA	NA
chrX	Mir463	85	75	36	23	0.03125	0.110169	7	10	1	1	-0.0882353	0	NA
chrX	Mir505	251	87	55	32	0.242604	0.132184	3	0	0	1	0.5	-0.5	NA
chrX	Mir362	278	112	78	70	0.212821	0.027027	6	5	1	1	0.0454545	0	NA
chrX	Mir471	164	115	50	58	0.0878136	-0.037037	3	2	1	3	0.1	-0.25	NA
chrX	Mir363	180	522	38	388	-0.24359	-0.410798	1	7	0	3	-0.375	-0.5	NA
chrX	Mir500	204	109	40	49	0.151757	-0.0505618	4	1	0	2	0.3	-0.5	NA
chrX	Mir504	440	148	56	64	0.248299	-0.0333333	8	8	0	2	0	-0.5	NA
chrX	Mir452	322	112	66	45	0.241935	0.0945946	0	1	0	0	-0.5	NA	NA
chrX	Mir532	291	145	56	56	0.167431	0	2	0	1	0	0.5	0.5	NA
chrX	Foxr2	225	305	38	101	-0.0754717	-0.226619	561	655	97	308	-0.0386513	-0.260494	NA
chrX	Tex13a	148	97	32	28	0.104082	0.0333333	35	36	10	3	-0.00704225	0.269231	NA
chrX	Tmem28	146	379	28	424	-0.221905	-0.438053	920	1205	139	1146	-0.0670588	-0.391829	NA
chrX	1700010D01Rik	75	39	72	16	0.157895	0.318182	1	0	1	0	0.5	0.5	NA
chrX	Gm5941	71	25	10	26	0.239583	-0.222222	0	0	0	0	NA	NA	NA
chrX	Cldn34b3	130	163	136	112	-0.056314	0.0483871	63	69	50	36	-0.0227273	0.0813953	NA
chrX	DXBay18	0	0	0	0	NA	NA	0	0	0	0	NA	NA	NA
chrX	C230004F18Rik	196	75	33	31	0.223247	0.015625	940	477	231	213	0.163373	0.0202703	NA
chrX	4933416I08Rik	28	30	4	22	-0.0172414	-0.346154	27	31	4	22	-0.0344828	-0.346154	NA
chrX	Olfr1320	274	169	60	153	0.11851	-0.21831	41	29	6	30	0.0857143	-0.333333	NA
chrX	Rhox12	0	0	0	0	NA	NA	24	34	2	24	-0.0862069	-0.423077	NA
chrX	Rhox7a	28	44	43	29	-0.111111	0.0972222	18	0	8	0	0.5	0.5	NA
chrX	Rhox3h	4	4	2	0	0	0.5	0	0	0	0	NA	NA	NA
chrX	Rhox4e	0	0	0	0	NA	NA	0	0	0	0	NA	NA	NA
chrX	Rhox4b	0	0	0	0	NA	NA	0	0	0	0	NA	NA	NA
chrX	Rhox3a	0	0	0	0	NA	NA	0	0	0	0	NA	NA	NA
chrX	Rhox1	29	11	9	8	0.225	0.0294118	196	130	48	28	0.101227	0.131579	NA
chrX	Gm14525	0	0	0	0	NA	NA	0	0	0	0	NA	NA	NA
chrX	Fthl17	0	0	0	0	NA	NA	0	0	0	0	NA	NA	NA
chrX	Ssxb5	0	0	0	0	NA	NA	0	0	0	0	NA	NA	NA
chrX	Vmn2r121	6	6	4	2	0	0.166667	8	9	4	2	-0.0294118	0.166667	NA
chrX	Cldn34b1	50	41	25	16	0.0494505	0.109756	7	7	3	2	0	0.1	NA
chrX	Gm5635	28	48	14	51	-0.131579	-0.284615	0	0	0	0	NA	NA	NA
chrX	Xlr5b	0	0	0	0	NA	NA	0	0	0	0	NA	NA	NA
chrX	G530011O06Rik	0	1	0	0	-0.5	NA	0	0	0	0	NA	NA	NA
chrX	Samt2	48	34	6	18	0.0853659	-0.25	19	14	4	8	0.0757576	-0.166667	NA
chrX	Gm10439	0	0	0	0	NA	NA	8	10	2	0	-0.0555556	0.5	NA
chrX	Gm15107	0	0	0	0	NA	NA	0	0	0	0	NA	NA	NA
chrX	Gm15080	0	0	0	0	NA	NA	0	0	0	0	NA	NA	NA
chrX	Nup62cl	16	8	6	16	0.166667	-0.227273	907	342	122	185	0.226181	-0.102606	NA
chrX	Ripply1	248	132	44	73	0.152632	-0.123932	100	45	20	38	0.189655	-0.155172	NA
chrX	Cpxcr1	7	4	4	2	0.136364	0.166667	13	11	9	4	0.0416667	0.192308	NA
chrX	Cylc1	178	154	37	52	0.0361446	-0.0842697	227	209	79	76	0.0206422	0.00967742	NA
chrX	Gm732	183	111	48	62	0.122449	-0.0636364	94	68	25	35	0.0802469	-0.0833333	NA
chrX	Gpr174	135	83	31	28	0.119266	0.0254237	1146	501	189	262	0.195811	-0.0809313	NA
chrX	Gm5127	140	119	38	98	0.0405405	-0.220588	4826	2866	971	2116	0.127405	-0.185455	NA
chrX	Fnd3c2	113	55	50	40	0.172619	0.0555556	229	134	81	96	0.130854	-0.0423729	NA
chrX	Dmrtc1b	82	91	22	74	-0.0260116	-0.270833	194	252	44	221	-0.0650224	-0.333962	NA
chrX	Gm14812	296	139	84	204	0.18046	-0.208333	2394	1083	650	1745	0.188525	-0.228601	NA
chrX	Zxda	6	4	0	2	0.1	-0.5	109	41	36	28	0.226667	0.0625	NA
chrX	Mageb2	10	6	0	4	0.125	-0.5	0	0	0	0	NA	NA	NA
chrX	Gm7173	164	68	26	24	0.206897	0.02	685	362	156	132	0.15425	0.0416667	NA
chrX	Cldn34b4	211	220	114	63	-0.0104408	0.144068	190	167	112	50	0.0322129	0.191358	NA
chrX	Xlr3b	0	2	3	2	-0.5	0.1	0	5	3	4	-0.5	-0.0714286	NA
chrX	4930567H17Rik	0	0	0	2	NA	-0.5	0	0	0	2	NA	-0.5	NA
chrX	Gm773	23	51	6	18	-0.189189	-0.25	111	189	33	103	-0.13	-0.257353	NA
chrX	Ccdc160	429	485	49	726	-0.0306346	-0.436774	452	529	80	735	-0.0392457	-0.40184	NA
chrX	Gm9	72	50	32	22	0.0901639	0.0925926	50	38	28	22	0.0681818	0.06	NA
chrX	Gm14819	0	0	0	0	NA	NA	926	255	380	113	0.284081	0.270791	NA
chrX	Gm10486	0	0	0	0	NA	NA	926	255	380	113	0.284081	0.270791	NA
chrX	Gm14632	0	0	0	0	NA	NA	926	255	380	113	0.284081	0.270791	NA
chrX	Gm10488	0	0	0	0	NA	NA	926	255	380	113	0.284081	0.270791	NA
chrX	Gm1993	0	0	0	0	NA	NA	0	0	0	0	NA	NA	NA
chrX	Nudt10	31	231	20	169	-0.381679	-0.39418	52	282	26	207	-0.344311	-0.388412	NA
chrX	AU022751	159	364	35	100	-0.195985	-0.240741	42	139	9	38	-0.267956	-0.308511	NA
chrX	Nudt11	43	178	16	84	-0.30543	-0.34	173	495	51	216	-0.241018	-0.308989	NA
chrX	Mir547	142	62	43	52	0.196078	-0.0473684	1	0	0	0	0.5	NA	NA
chrX	Mir20b	189	591	36	409	-0.257692	-0.419101	18	48	0	35	-0.227273	-0.5	NA
chrX	Mir450b	337	114	69	55	0.247228	0.0564516	1	1	0	0	0	NA	NA
chrX	Mir223	279	140	232	175	0.165871	0.0700246	1	0	1	0	0.5	0.5	NA
chrX	Mir680-2	NA	NA	NA	NA	NA	NA	NA	NA	NA	NA	NA	NA	NA
chrX	Mir503	128	57	41	28	0.191892	0.0942029	10	1	0	3	0.409091	-0.5	NA
chrX	Mir718	105	23	31	12	0.320312	0.22093	1	0	0	0	0.5	NA	NA
chrX	Mir542	209	81	45	34	0.22069	0.0696203	4	1	0	1	0.3	-0.5	NA
chrX	Mir717	454	427	91	428	0.0153235	-0.324663	15	24	2	18	-0.115385	-0.4	NA
chrX	Mir501	296	121	74	73	0.209832	0.00340136	7	4	2	6	0.136364	-0.25	NA
chrX	Mir374b	135	97	22	29	0.0818966	-0.0686275	2	1	0	0	0.166667	NA	NA
chrX	Mir672	266	96	72	38	0.234807	0.154545	2	3	3	0	-0.1	0.5	NA
chrX	Mir676	277	130	42	74	0.18059	-0.137931	34	4	5	8	0.394737	-0.115385	NA
chrX	Mir450-2	323	113	61	55	0.240826	0.0258621	10	4	1	0	0.214286	0.5	NA
chrX	Mir767	159	69	53	26	0.197368	0.170886	6	4	1	1	0.1	0	NA
chrX	Mir764	246	141	88	50	0.135659	0.137681	20	16	14	2	0.0555556	0.375	NA
chrX	Mir742	111	105	45	30	0.0138889	0.1	2	3	0	0	-0.1	NA	NA
chrX	Mir18b	184	612	33	415	-0.268844	-0.426339	11	36	2	30	-0.265957	-0.4375	NA
chrX	Mir741	88	78	26	31	0.0301205	-0.0438596	11	9	3	3	0.05	0	NA
chrX	Mir743	134	105	57	42	0.0606695	0.0757576	8	4	3	6	0.166667	-0.166667	NA
chrX	Snora35	258	159	73	68	0.118705	0.0177305	13	4	3	4	0.264706	-0.0714286	NA
chrX	Mir105	182	80	56	30	0.194656	0.151163	0	0	0	0	NA	NA	NA
chrX	Mir878	101	106	45	29	-0.0120773	0.108108	4	0	2	2	0.5	0	NA
chrX	Mir880	72	64	38	22	0.0294118	0.133333	1	3	0	1	-0.25	-0.5	NA
chrX	Mir883a	101	101	34	28	0	0.0483871	4	8	1	1	-0.166667	0	NA
chrX	Mir883b	121	90	45	57	0.0734597	-0.0588235	6	6	1	3	0	-0.25	NA
chrX	Mir881	112	127	47	34	-0.0313808	0.0802469	0	0	0	0	NA	NA	NA
chrX	F630028O10Rik	340	195	233	186	0.135514	0.0560859	180	71	145	102	0.217131	0.0870445	NA
chrX	Gm5071	0	0	0	0	NA	NA	0	0	0	0	NA	NA	NA
chrX	Gm14458	0	0	0	0	NA	NA	0	0	0	0	NA	NA	NA
chrX	Gm5634	2	12	0	10	-0.357143	-0.5	0	0	0	0	NA	NA	NA
chrX	Gm3750	0	0	0	0	NA	NA	9	10	2	4	-0.0263158	-0.166667	NA
chrX	Gm5925	0	0	0	0	NA	NA	0	0	0	0	NA	NA	NA
chrX	Gm3706	0	0	0	0	NA	NA	9	10	2	4	-0.0263158	-0.166667	NA
chrX	Fam47c	123	104	54	39	0.0418502	0.0806452	21	27	14	10	-0.0625	0.0833333	NA
chrX	Gm362	3	1	2	1	0.25	0.166667	0	0	0	0	NA	NA	NA
chrX	Gm2933	0	0	0	0	NA	NA	0	0	0	0	NA	NA	NA
chrX	Gm5382	144	82	34	50	0.137168	-0.0952381	0	0	0	0	NA	NA	NA
chrX	Magea5	0	1	1	0	-0.5	0.5	0	1	1	0	-0.5	0.5	NA
chrX	Magea8	2	0	2	0	0.5	0.5	2	2	0	0	0	NA	NA
chrX	Luzp4	1	0	2	0	0.5	0.5	16	2	4	0	0.388889	0.5	NA
chrX	Gm15114	0	0	0	0	NA	NA	0	0	0	0	NA	NA	NA
chrX	Tceal7	304	262	26	253	0.0371025	-0.40681	87	75	8	73	0.037037	-0.401235	NA
chrX	Gm15023	0	0	0	0	NA	NA	0	0	0	0	NA	NA	NA
chrX	Rpl36a	0	0	0	0	NA	NA	0	0	0	0	NA	NA	NA
chrX	Cldn34c1	10	10	0	0	0	NA	4	8	0	0	-0.166667	NA	NA
chrX	4933403O08Rik	0	0	0	0	NA	NA	0	0	0	0	NA	NA	NA
chrX	1700011M02Rik	180	274	87	228	-0.103524	-0.22381	2	4	2	9	-0.166667	-0.318182	NA
chrX	Gm9112	86	91	24	74	-0.0141243	-0.255102	16	15	6	13	0.016129	-0.184211	NA
chrX	4932429P05Rik	145	116	58	44	0.0555556	0.0686275	73	49	20	26	0.0983607	-0.0652174	NA
chrX	Gm14743	75	38	30	19	0.163717	0.112245	0	0	0	0	NA	NA	NA
chrX	Gm5938	196	78	54	16	0.215328	0.271429	195	91	61	21	0.181818	0.243902	NA
chrX	Gm14744	54	71	16	25	-0.068	-0.109756	10	16	2	6	-0.115385	-0.25	NA
chrX	Cldn34d	475	251	182	98	0.15427	0.15	488	332	215	124	0.095122	0.134218	NA
chrX	Gm5936	0	2	0	4	-0.5	-0.5	0	2	0	4	-0.5	-0.5	NA
chrX	Gm6890	4	6	2	6	-0.1	-0.25	0	0	0	0	NA	NA	NA
chrX	Gm5640	0	0	0	0	NA	NA	0	0	0	0	NA	NA	NA
chrX	Gm6880	12	8	2	14	0.1	-0.375	0	0	0	0	NA	NA	NA
chrX	Spin2d	0	0	0	0	NA	NA	0	0	0	0	NA	NA	NA
chrX	Gm14692	6	14	4	4	-0.2	0	0	0	0	0	NA	NA	NA
chrX	Gm1140	6	14	4	4	-0.2	0	0	0	0	0	NA	NA	NA
chrX	Gm6760	57	55	26	16	0.00892857	0.119048	8	5	2	0	0.115385	0.5	NA
chrX	Gm7073	187	97	30	57	0.158451	-0.155172	242	201	49	98	0.0462754	-0.166667	NA
chrX	Gm364	168	158	35	137	0.0153374	-0.296512	3156	2825	641	1719	0.027671	-0.22839	NA
chrX	Gm595	272	198	33	143	0.0787234	-0.3125	1548	1942	253	1426	-0.056447	-0.349315	NA
chrX	Cypt15	8	6	0	6	0.0714286	-0.5	0	0	0	2	NA	-0.5	NA
chrX	Rhox2h	34	21	8	3	0.118182	0.227273	14	10	6	2	0.0833333	0.25	NA
chrX	Rhox4g	16	4	0	0	0.3	NA	8	0	0	0	0.5	NA	NA
chrX	Rhox2g	0	0	0	0	NA	NA	0	2	0	0	-0.5	NA	NA
chrX	Rhox4f	0	0	0	0	NA	NA	0	0	0	0	NA	NA	NA
chrX	Rhox4d	0	0	0	0	NA	NA	0	0	0	0	NA	NA	NA
chrX	Rhox4c	0	0	0	0	NA	NA	0	0	0	0	NA	NA	NA
chrX	Rhox3c	10	20	2	18	-0.166667	-0.4	0	0	1	0	NA	0.5	NA
chrX	Rhox2c	0	0	0	0	NA	NA	2	0	0	0	0.5	NA	NA
chrX	Rhox2b	0	0	0	0	NA	NA	0	0	0	0	NA	NA	NA
chrX	Rhox4a	0	0	0	0	NA	NA	0	0	0	0	NA	NA	NA
chrX	Rpl39	26	17	24	6	0.104651	0.3	0	0	0	0	NA	NA	NA
chrX	Gm6268	1	0	0	0	0.5	NA	0	0	0	0	NA	NA	NA
chrX	Gm5168	0	0	0	0	NA	NA	0	0	0	0	NA	NA	NA
chrX	Gm6592	41	17	5	10	0.206897	-0.166667	40	24	14	4	0.125	0.277778	NA
chrX	Ssxb3	0	0	0	0	NA	NA	0	0	0	0	NA	NA	NA
chrX	Ssxb8	0	0	0	0	NA	NA	0	0	0	0	NA	NA	NA
chrX	Gm14459	0	18	6	13	-0.5	-0.184211	6	23	4	9	-0.293103	-0.192308	NA
chrX	Ssxb1	0	0	0	0	NA	NA	0	0	0	0	NA	NA	NA
chrX	Xlr4a	26	32	20	40	-0.0517241	-0.166667	0	0	0	0	NA	NA	NA
chrX	Gm4984	177	102	63	50	0.134409	0.0575221	14	5	4	8	0.236842	-0.166667	NA
chrX	Gm41	187	67	37	55	0.23622	-0.0978261	413	125	64	60	0.267658	0.016129	NA
chrX	Spin2-ps1	0	0	0	0	NA	NA	0	0	0	0	NA	NA	NA
chrX	Mir1298	230	166	60	68	0.0808081	-0.03125	15	6	0	4	0.214286	-0.5	NA
chrX	Mir1198	NA	NA	NA	NA	NA	NA	NA	NA	NA	NA	NA	NA	NA
chrX	Gm6121	0	0	0	0	NA	NA	0	0	0	0	NA	NA	NA
chrX	Rhox3g	20	4	1	4	0.333333	-0.3	20	4	1	4	0.333333	-0.3	NA
chrX	AU015836	557	142	62	51	0.296853	0.0486726	613	183	85	68	0.270101	0.0555556	NA
chrX	Gm4297	0	0	0	0	NA	NA	0	0	0	0	NA	NA	NA
chrX	5730416F02Rik	95	58	15	37	0.120915	-0.211538	17	8	0	0	0.18	NA	NA
chrX	Mageb16-ps1	235	83	38	26	0.238994	0.09375	31	15	5	6	0.173913	-0.0454545	NA
chrX	Gm5166	25	0	7	1	0.5	0.375	16	12	13	4	0.0714286	0.264706	NA
chrX	Gm715	104	60	19	34	0.134146	-0.141509	35	20	4	10	0.136364	-0.214286	NA
chrX	H2afb2	0	0	0	0	NA	NA	0	0	0	0	NA	NA	NA
chrX	4930503H13Rik	182	116	56	43	0.110738	0.0656566	18	4	9	6	0.318182	0.1	NA
chrX	Gm2012	0	0	0	0	NA	NA	0	0	0	0	NA	NA	NA
chrX	Gm14725	0	0	0	0	NA	NA	0	0	0	0	NA	NA	NA
chrX	Gm7134	246	128	65	70	0.157754	-0.0185185	122	65	20	31	0.152406	-0.107843	NA
chrX	AA414768	674	127	35	48	0.341448	-0.0783133	70	23	0	5	0.252688	-0.5	NA
chrX	H2afb3	10	7	5	8	0.0882353	-0.115385	1	1	1	0	0	0.5	NA
chrX	Gm2030	0	0	0	0	NA	NA	0	0	0	0	NA	NA	NA
chrX	Rnf138rt1	174	221	40	414	-0.0594937	-0.411894	25	46	8	123	-0.147887	-0.438931	NA
chrX	Gm14499	4	0	0	0	0.5	NA	0	0	0	0	NA	NA	NA
chrX	E530001F21Rik	276	208	78	145	0.0702479	-0.150224	3	2	0	2	0.1	-0.5	NA
chrX	Gm5934	0	0	0	0	NA	NA	0	0	0	0	NA	NA	NA
chrX	Mir1906-2	NA	NA	NA	NA	NA	NA	NA	NA	NA	NA	NA	NA	NA
chrX	1600025M17Rik	142	92	32	27	0.106838	0.0423729	95	67	19	20	0.0864198	-0.0128205	NA
chrX	A730046J19Rik	229	225	42	292	0.00440529	-0.374251	606	457	106	439	0.0700847	-0.305505	NA
chrX	4930515L19Rik	56	28	17	10	0.166667	0.12963	710	364	179	126	0.16108	0.0868852	NA
chrX	Rgag1	227	413	51	231	-0.145313	-0.319149	106	197	18	129	-0.150165	-0.377551	NA
chrX	4930555B12Rik	11	6	4	8	0.147059	-0.166667	0	0	0	0	NA	NA	NA
chrX	1700019B21Rik	0	0	0	0	NA	NA	225	184	51	58	0.0501222	-0.0321101	NA
chrX	Gm14718	453	511	70	323	-0.030083	-0.321883	262	292	38	169	-0.0270758	-0.316425	NA
chrX	9530051G07Rik	148	101	10	214	0.0943775	-0.455357	1437	959	187	765	0.0997496	-0.303571	NA
chrX	AW822252	129	134	36	209	-0.0095057	-0.353061	302	978	85	973	-0.264062	-0.41966	NA
chrX	Kis2	257	847	50	618	-0.26721	-0.42515	70	299	16	196	-0.310298	-0.424528	NA
chrX	4930558G05Rik	2	0	0	2	0.5	-0.5	21	10	4	5	0.177419	-0.0555556	NA
chrX	B230119M05Rik	12	12	2	6	0	-0.25	10	8	0	4	0.0555556	-0.5	NA
chrX	Cldn34-ps	95	79	33	71	0.045977	-0.182692	36	31	8	26	0.0373134	-0.264706	NA
chrX	Gm15008	0	2	0	0	-0.5	NA	0	1	0	0	-0.5	NA	NA
chrX	4930453H23Rik	40	65	20	73	-0.119048	-0.284946	74	131	35	178	-0.139024	-0.335681	NA
chrX	Gm15104	39	25	12	6	0.109375	0.166667	0	0	1	0	NA	0.5	NA
chrX	5730412P04Rik	225	223	54	201	0.00223214	-0.288235	659	687	98	598	-0.0104012	-0.359195	NA
chrX	Gm6938	193	408	48	285	-0.178869	-0.355856	628	1096	182	993	-0.135731	-0.345106	NA
chrX	Gm14635	711	177	182	139	0.300676	0.0669782	1243	313	236	302	0.298843	-0.0613383	NA
chrX	5330434G04Rik	358	221	90	152	0.118307	-0.128099	1121	710	208	447	0.112234	-0.182443	NA
chrX	Mir1970	NA	NA	NA	NA	NA	NA	NA	NA	NA	NA	NA	NA	NA
chrX	Mir2137	274	183	147	180	0.0995624	-0.0504587	6	1	2	2	0.357143	0	NA
chrX	Srpx	256	145	41	129	0.138404	-0.258824	3209	1573	608	744	0.171058	-0.0502959	NA
chrX	Kcne1l	313	321	238	232	-0.00630915	0.00638298	34	42	15	29	-0.0526316	-0.159091	NA
chrX	Cypt2	46	29	10	14	0.113333	-0.0833333	37	16	6	8	0.198113	-0.0714286	NA
chrX	Gm614	199	113	41	55	0.137821	-0.0729167	101	57	19	23	0.139241	-0.047619	NA
chrX	Cdr1	105	82	14	24	0.0614973	-0.131579	11	19	6	6	-0.133333	0	NA
chrX	Gm44	132	77	33	46	0.131579	-0.0822785	23	7	11	8	0.266667	0.0789474	NA
chrX	Yy2	57	47	22	18	0.0480769	0.05	13	6	5	2	0.184211	0.214286	NA
chrX	Cldn34a	268	178	63	240	0.100897	-0.292079	11	6	1	7	0.147059	-0.375	NA
chrX	Mir3473a	NA	NA	NA	NA	NA	NA	NA	NA	NA	NA	NA	NA	NA
chrX	Mir5116	296	116	53	41	0.218447	0.0638298	13	0	0	4	0.5	-0.5	NA
chrX	Mir3110	0	0	0	0	NA	NA	0	0	0	0	NA	NA	NA
chrX	Gm22650	184	143	70	48	0.0626911	0.0932203	6	4	0	1	0.1	-0.5	NA
chrX	Mir5132	124	25	39	13	0.332215	0.25	0	0	0	0	NA	NA	NA
chrX	Mir3472	NA	NA	NA	NA	NA	NA	NA	NA	NA	NA	NA	NA	NA
chrX	Mir1912	274	189	80	107	0.0917927	-0.0721925	6	9	1	0	-0.1	0.5	NA
chrX	Mir3475	398	449	55	293	-0.0301063	-0.341954	9	17	1	12	-0.153846	-0.423077	NA
chrX	Mir1264	289	214	75	102	0.0745527	-0.0762712	2	3	1	1	-0.1	0	NA
chrX	Mir3112	1	0	0	0	0.5	NA	0	0	0	0	NA	NA	NA
chrX	Mir3113	248	54	38	19	0.321192	0.166667	0	0	0	0	NA	NA	NA
chrX	Mir5617	104	79	36	22	0.068306	0.12069	0	2	0	0	-0.5	NA	NA
chrX	Asmt	13	0	7	0	0.5	0.5	97	0	37	0	0.5	0.5	NA
chrX	Gm5935	1	0	0	0	0.5	NA	0	0	2	0	NA	0.5	NA
chrX	Gm5128	0	0	0	0	NA	NA	0	0	0	0	NA	NA	NA
chrX	Gm16445	8	4	0	2	0.166667	-0.5	6	2	0	2	0.25	-0.5	NA
chrX	Mir743b	132	104	53	44	0.059322	0.0463918	4	4	1	1	0	0	NA
chrX	Magea3	12	10	4	4	0.0454545	0	1	2	1	1	-0.166667	0	NA
chrX	Gm10922	0	0	0	0	NA	NA	0	0	0	0	NA	NA	NA
chrX	Gm14347	0	0	0	0	NA	NA	0	0	0	0	NA	NA	NA
chrX	Gmcl1l	0	0	0	0	NA	NA	0	0	0	0	NA	NA	NA
chrX	Gm15097	2	0	0	0	0.5	NA	4	6	4	4	-0.1	0	NA
chrX	Gm14346	0	0	0	0	NA	NA	594835	346873	161660	191539	0.131655	-0.0422977	NA
chrX	4921511M17Rik	0	0	0	0	NA	NA	66	55	24	38	0.0454545	-0.112903	NA
chrX	Gm15140	0	0	0	0	NA	NA	66	55	24	38	0.0454545	-0.112903	NA
chrX	Gm10921	0	0	0	0	NA	NA	0	0	0	0	NA	NA	NA
chrX	Gm4836	0	0	0	0	NA	NA	926	255	380	113	0.284081	0.270791	NA
chrX	Gm16430	0	0	0	0	NA	NA	0	0	0	0	NA	NA	NA
chrX	Gm2825	0	0	0	0	NA	NA	0	0	0	0	NA	NA	NA
chrX	Gm10487	0	0	0	0	NA	NA	926	255	380	113	0.284081	0.270791	NA
chrX	Samt1	0	0	0	0	NA	NA	66	55	24	38	0.0454545	-0.112903	NA
chrX	Gm3763	0	0	0	0	NA	NA	0	0	0	0	NA	NA	NA
chrX	Gm5072	10	3	1	3	0.269231	-0.25	578	444	139	115	0.0655577	0.0472441	NA
chrX	Gm14345	0	0	0	0	NA	NA	594835	346873	161660	191539	0.131655	-0.0422977	NA
chrX	Ott	0	0	0	0	NA	NA	29	14	9	4	0.174419	0.192308	NA
chrX	Mir465b-1	29	36	9	16	-0.0538462	-0.14	0	0	0	0	NA	NA	NA
chrX	Gm14476	106	0	14	66	0.5	-0.325	0	0	0	0	NA	NA	NA
chrX	Gm15093	0	0	0	0	NA	NA	29	14	9	4	0.174419	0.192308	NA
chrX	Mir465c-2	0	0	0	0	NA	NA	0	0	0	0	NA	NA	NA
chrX	Slx	0	0	0	0	NA	NA	0	2	0	0	-0.5	NA	NA
chrX	Gm15091	0	0	0	0	NA	NA	0	0	0	0	NA	NA	NA
chrX	1700003E24Rik	58	19	19	10	0.253247	0.155172	550	250	107	94	0.1875	0.0323383	NA
chrX	Rhox5	17	12	0	4	0.0862069	-0.5	94	65	30	35	0.091195	-0.0384615	NA
chrX	Cypt14	5	6	0	0	-0.0454545	NA	0	2	0	0	-0.5	NA	NA
chrX	Gm10058	0	0	0	0	NA	NA	926	255	380	113	0.284081	0.270791	NA
chrX	Gm16404	1	0	2	0	0.5	0.5	4	3	6	0	0.0714286	0.5	NA
chrX	Gm14484	0	0	0	0	NA	NA	0	0	0	0	NA	NA	NA
chrX	Gm14475	106	0	14	66	0.5	-0.325	0	0	0	0	NA	NA	NA
chrX	Rhox3f	0	0	0	0	NA	NA	0	0	0	0	NA	NA	NA
chrX	Gm10230	0	0	0	0	NA	NA	926	255	380	113	0.284081	0.270791	NA
chrX	Gm15085	0	0	0	0	NA	NA	29	14	9	4	0.174419	0.192308	NA
chrX	Gm14479	106	0	14	66	0.5	-0.325	0	0	0	0	NA	NA	NA
chrX	Gm14482	0	0	0	0	NA	NA	0	0	0	0	NA	NA	NA
chrX	Rhox2d	8	2	2	0	0.3	0.5	0	0	0	0	NA	NA	NA
chrX	Gm14351	0	0	0	0	NA	NA	594835	346873	161660	191539	0.131655	-0.0422977	NA
chrX	Rhox2f	2	2	0	0	0	NA	1	0	0	0	0.5	NA	NA
chrX	Gm21637	0	0	0	0	NA	NA	1	0	0	0	0.5	NA	NA
chrX	Mir465c-1	0	0	0	0	NA	NA	0	0	0	0	NA	NA	NA
chrX	Gm14374	0	1	0	1	-0.5	-0.5	0	0	0	0	NA	NA	NA
chrX	Gm10096	0	0	0	0	NA	NA	926	255	380	113	0.284081	0.270791	NA
chrX	Gm2927	0	0	0	0	NA	NA	0	0	0	0	NA	NA	NA
chrX	Gm14477	106	0	14	66	0.5	-0.325	0	0	0	0	NA	NA	NA
chrX	Gm14625	6	0	2	0	0.5	0.5	4	0	0	0	0.5	NA	NA
chrX	BC061195	55	18	18	10	0.253425	0.142857	550	250	107	94	0.1875	0.0323383	NA
chrX	Gm2799	0	0	0	0	NA	NA	0	0	0	0	NA	NA	NA
chrX	Gm10147	0	0	0	0	NA	NA	926	255	380	113	0.284081	0.270791	NA
chrX	Gm16405	0	0	0	0	NA	NA	0	0	0	0	NA	NA	NA
chrX	Mir465b-2	29	36	9	16	-0.0538462	-0.14	0	0	0	0	NA	NA	NA
chrX	Gm7903	0	0	0	0	NA	NA	0	0	0	0	NA	NA	NA
chrX	Gm5169	0	0	0	0	NA	NA	0	0	0	0	NA	NA	NA
chrX	Mir871	123	102	38	20	0.0466667	0.155172	13	7	5	2	0.15	0.214286	NA
chrX	Magea1	0	0	0	0	NA	NA	0	0	0	0	NA	NA	NA
chrX	Rhox2e	2	0	4	0	0.5	0.5	2	0	4	0	0.5	0.5	NA
chrX	Gm15127	0	0	0	0	NA	NA	58	39	17	14	0.0979381	0.0483871	NA
chrX	Gm10057	0	0	0	0	NA	NA	0	0	0	0	NA	NA	NA
chrX	2310010G23Rik	8	4	8	4	0.166667	0.166667	7	4	6	4	0.136364	0.1	NA
chrX	Btg1-ps2	0	0	0	0	NA	NA	0	0	0	0	NA	NA	NA
chrX	Mir6383	299	198	42	64	0.10161	-0.103774	12	6	1	1	0.166667	0	NA
chrX	Mir7673	401	59	125	39	0.371739	0.262195	0	0	0	0	NA	NA	NA
chrX	Mir6382	87	115	52	89	-0.0693069	-0.131206	0	0	0	0	NA	NA	NA
chrX	Mir3620	371	101	70	44	0.286017	0.114035	7	6	1	0	0.0384615	0.5	NA
chrX	Mir7091	168	78	43	10	0.182927	0.311321	3	5	1	0	-0.125	0.5	NA
chrX	Mir7093	208	86	25	35	0.207483	-0.0833333	0	0	0	4	NA	-0.5	NA
chrX	Gm14478	0	0	0	0	NA	NA	0	0	0	0	NA	NA	NA
chrX	Gm21951	0	0	0	0	NA	NA	0	0	0	0	NA	NA	NA
chrX	Tgif2lx1	0	0	0	0	NA	NA	0	0	0	0	NA	NA	NA
chrX	Tgif2lx2	0	0	0	0	NA	NA	0	0	0	0	NA	NA	NA
chrX	1700012L04Rik	38	6	4	0	0.363636	0.5	0	0	0	0	NA	NA	NA
chrX	Gm21950	0	0	0	0	NA	NA	0	0	0	0	NA	NA	NA
chrX	1700121L16Rik	219	139	33	184	0.111732	-0.347926	620	403	122	430	0.106061	-0.278986	NA
chrX	Gm14501	16	20	5	0	-0.0555556	0.5	0	0	0	0	NA	NA	NA
chrX	1700111N16Rik	445	182	68	133	0.209729	-0.161692	7605	4354	1343	1622	0.135923	-0.0470489	NA
chrX	Gm14483	106	0	14	66	0.5	-0.325	0	0	0	0	NA	NA	NA
chrX	2010308F09Rik	807	106	260	38	0.383899	0.372483	2186	290	727	130	0.382876	0.348308	NA
chrX	Gm2913	0	0	0	0	NA	NA	595752	347128	162036	191648	0.131843	-0.0418622	NA
chrX	Gm3701	0	0	0	0	NA	NA	0	0	0	0	NA	NA	NA
chrX	Gm2863	0	0	0	0	NA	NA	0	0	0	0	NA	NA	NA
chrX	Gm14474	0	0	0	0	NA	NA	0	0	0	0	NA	NA	NA
