# Supplementary material for: Xist exerts gene-specific silencing during XCI maintenance and impacts lineage-specific cell differentiation and proliferation during hematopoiesis
Source: Nat Commun. 2022 Aug 1;13:4464. doi: 10.1038/s41467-022-32273-5 (PMC9343370; doi:10.1038/s41467-022-32273-5)
Supplement: Supplementary file 8 — Supplementary Data 6 [file 41467_2022_32273_MOESM8_ESM.xlsx]

## Sheet: MEF ATAC peaks
Supplementary Data 6. Allele-specific analysis of previously published ATAC-seq data of WT and Xist-deficient MEFs.
(Sheet 1). Allele-specific analysis of X-linked ATAC peaks in WT and XiΔXist MEFs based on published ATAC-seq data (GSE109395). NA, not allelically analyzable for H3K27me3 deposition and/or gene expression. Related to Fig. 5b.
Chromosome	Start	End	Region	Annotation	WT Xi Reads	WT Xa Reads	XiΔXist Xi Reads	XiΔXist Xa Reads	WT ATAC d-score	XiΔXist ATAC d-score	XiΔXist vs. WT	Group (Fig. 5b)
chrX	6368921	6369173	TSS-distal	Shroom4	2	59	5	65	-0.467213	-0.428571	Increased	Xist-independent
chrX	6370738	6371274	TSS-distal	Shroom4	7	19	0	53	-0.230769	-0.5	Decreased	Xist-independent
chrX	6399563	6400947	TSS-proximal	Shroom4	8	13	3	9	-0.119048	-0.25	Decreased	Xist-independent
chrX	6677308	6677635	TSS-distal	Shroom4	0	37	5	38	-0.5	-0.383721	Increased	Xist-independent
chrX	6750838	6751064	TSS-distal	Shroom4	0	1	0	2	-0.5	-0.5	Unchanged	Xist-independent
chrX	7124093	7125040	TSS-distal	Clcn5	10	72	16	154	-0.378049	-0.405882	Unchanged	Xist-independent
chrX	7147109	7147495	TSS-distal	Clcn5	4	99	0	118	-0.461165	-0.5	Decreased	Xist-independent
chrX	7187726	7188772	TSS-proximal	Clcn5	11	73	6	95	-0.369048	-0.440594	Decreased	Xist-independent
chrX	7280820	7281205	TSS-distal	Clcn5	9	31	2	21	-0.275	-0.413043	Decreased	Xist-independent
chrX	7308303	7308625	TSS-distal	Clcn5	2	32	0	53	-0.441176	-0.5	Decreased	Xist-independent
chrX	7318754	7319508	TSS-proximal	Clcn5	10	95	2	120	-0.404762	-0.483607	Decreased	Xist-independent
chrX	7340419	7340748	TSS-distal	Clcn5	4	7	3	24	-0.136364	-0.388889	Decreased	Xist-independent
chrX	7421095	7421327	TSS-proximal	2010204K13Rik	3	44	4	46	-0.43617	-0.42	Unchanged	Xist-independent
chrX	7428886	7429634	TSS-distal	2010204K13Rik	7	8	0	29	-0.0333333	-0.5	Decreased	Xist-independent
chrX	7434229	7434858	TSS-distal	2010204K13Rik	5	73	12	105	-0.435897	-0.397436	Increased	Xist-independent
chrX	7658425	7658722	TSS-proximal	Prickle3	6	27	2	37	-0.318182	-0.448718	Decreased	Xist-independent
chrX	7670319	7670953	TSS-proximal	Plp2	6	6	0	3	0	-0.5	Decreased	Xist-independent
chrX	7673647	7674392	TSS-proximal	Plp2	7	8	3	43	-0.0333333	-0.434783	Decreased	Xist-independent
chrX	7697003	7697218	TSS-proximal	Gpkow	6	29	2	35	-0.328571	-0.445946	Decreased	Xist-independent
chrX	7714318	7714740	TSS-distal	Gpkow	0	6	0	4	-0.5	-0.5	Unchanged	Xist-independent
chrX	7721941	7722315	TSS-proximal	Wdr45	4	37	4	41	-0.402439	-0.411111	Unchanged	Xist-independent
chrX	7728240	7728783	TSS-proximal	Praf2	10	95	4	160	-0.404762	-0.47561	Decreased	Xist-independent
chrX	7740083	7740517	TSS-proximal	Ccdc120	2	16	2	50	-0.388889	-0.461538	Decreased	Xist-independent
chrX	7762428	7762986	TSS-proximal	Tfe3	0	1	0	2	-0.5	-0.5	Unchanged	Xist-independent
chrX	7765796	7766085	TSS-proximal	Tfe3	2	64	2	86	-0.469697	-0.477273	Unchanged	Xist-independent
chrX	7841118	7842102	TSS-proximal	Otud5	1	36	2	75	-0.472973	-0.474026	Unchanged	Xist-independent
chrX	7898864	7899656	TSS-proximal	Pqbp1	0	74	4	102	-0.5	-0.462264	Increased	Xist-independent
chrX	7937573	7937920	TSS-distal	Hdac6	0	1	0	2	-0.5	-0.5	Unchanged	Xist-independent
chrX	7947518	7948249	TSS-proximal	Hdac6	1	27	2	36	-0.464286	-0.447368	Unchanged	Xist-independent
chrX	8074250	8074953	TSS-proximal	Suv39h1	1	17	0	26	-0.444444	-0.5	Decreased	Xist-independent
chrX	8132023	8132922	TSS-proximal	Wdr13	0	24	0	20	-0.5	-0.5	Unchanged	Xist-independent
chrX	8192451	8193324	TSS-proximal	Ebp	0	12	0	12	-0.5	-0.5	Unchanged	Xist-independent
chrX	8229909	8230430	TSS-distal	Ftsj1	6	4	2	11	0.1	-0.346154	Decreased	Xist-independent
chrX	8238791	8239226	TSS-distal	Ftsj1	11	37	6	81	-0.270833	-0.431034	Decreased	Xist-independent
chrX	8252159	8252819	TSS-proximal	Ftsj1	0	21	0	38	-0.5	-0.5	Unchanged	Xist-independent
chrX	8892388	8893535	TSS-proximal	B630019K06Rik	9	60	4	83	-0.369565	-0.454023	Decreased	Xist-independent
chrX	9199837	9200862	TSS-proximal	Lancl3	4	31	9	75	-0.385714	-0.392857	Unchanged	Xist-independent
chrX	9202710	9203059	TSS-proximal	Lancl3	2	7	0	10	-0.277778	-0.5	Decreased	Xist-independent
chrX	9221844	9223151	TSS-distal	Lancl3	9	22	4	74	-0.209677	-0.448718	Decreased	Xist-independent
chrX	9272354	9272681	TSS-proximal	Xk	4	16	6	19	-0.3	-0.26	Increased	Xist-independent
chrX	9652821	9653415	TSS-distal	Dynlt3	1	19	0	30	-0.45	-0.5	Decreased	Xist-independent
chrX	9659701	9659925	TSS-distal	Dynlt3	0	12	3	19	-0.5	-0.363636	Increased	Xist-independent
chrX	9662453	9663102	TSS-proximal	Dynlt3	2	42	0	44	-0.454545	-0.5	Decreased	Xist-independent
chrX	9699871	9700398	TSS-distal	Dynlt3	4	20	0	66	-0.333333	-0.5	Decreased	Xist-independent
chrX	9739029	9739318	TSS-distal	Dynlt3	9	26	11	85	-0.242857	-0.385417	Decreased	Xist-independent
chrX	9747379	9747832	TSS-distal	Dynlt3	5	23	4	38	-0.321429	-0.404762	Decreased	Xist-independent
chrX	10000710	10000981	TSS-distal	Sytl5	4	6	1	32	-0.1	-0.469697	Decreased	Xist-independent
chrX	10005970	10006284	TSS-distal	Sytl5	0	61	11	64	-0.5	-0.353333	Increased	Xist-independent
chrX	10157671	10158022	TSS-distal	Rpgr	3	19	0	25	-0.363636	-0.5	Decreased	Xist-independent
chrX	10216260	10217057	TSS-proximal	Rpgr	8	76	11	124	-0.404762	-0.418519	Unchanged	Xist-independent
chrX	10429681	10429842	TSS-distal	Tspan7	0	15	0	22	-0.5	-0.5	Unchanged	Xist-independent
chrX	10484948	10486062	TSS-proximal	Tspan7	4	17	4	16	-0.309524	-0.3	Unchanged	Xist-independent
chrX	10694595	10695066	TSS-distal	Mid1ip1	9	12	4	38	-0.0714286	-0.404762	Decreased	Xist-independent
chrX	10729546	10729731	TSS-distal	Mid1ip1	0	9	0	27	-0.5	-0.5	Unchanged	Xist-independent
chrX	11720564	11720771	TSS-distal	Bcor	3	15	7	22	-0.333333	-0.258621	Increased	Xist-independent
chrX	11776453	11776690	TSS-distal	Bcor	0	1	1	0	-0.5	0.5	Increased	Xist-independent
chrX	11794937	11796297	TSS-distal	Bcor	22	37	94	85	-0.127119	0.0251397	Increased	Xist-independent
chrX	11838589	11840006	TSS-distal	Bcor	32	44	29	62	-0.0789474	-0.181319	Decreased	Xist-independent
chrX	11880764	11881381	TSS-distal	Bcor	0	14	19	56	-0.5	-0.246667	Increased	Xist-independent
chrX	11929329	11929981	TSS-distal	Bcor	0	2	18	13	-0.5	0.0806452	Increased	Xist-independent
chrX	11931429	11931782	TSS-distal	Bcor	4	25	32	60	-0.362069	-0.152174	Increased	Xist-independent
chrX	11943319	11943750	TSS-distal	Bcor	16	7	24	49	0.195652	-0.171233	Decreased	Xist-independent
chrX	11952279	11952708	TSS-distal	Bcor	4	2	10	8	0.166667	0.0555556	Decreased	Xist-independent
chrX	11999071	11999282	TSS-distal	Bcor	1	18	5	20	-0.447368	-0.3	Increased	Xist-independent
chrX	12005794	12007109	TSS-distal	Bcor	6	22	3	26	-0.285714	-0.396552	Decreased	Xist-independent
chrX	12066015	12066251	TSS-distal	Bcor	4	13	7	38	-0.264706	-0.344444	Decreased	Xist-independent
chrX	12078751	12079076	TSS-proximal	Bcor	1	2	0	7	-0.166667	-0.5	Decreased	Xist-independent
chrX	12087129	12088547	TSS-distal	Bcor	6	34	6	39	-0.35	-0.366667	Unchanged	Xist-independent
chrX	12133490	12133655	TSS-distal	Bcor	3	15	1	4	-0.333333	-0.3	Increased	Xist-independent
chrX	12587392	12588022	TSS-proximal	Atp6ap2	2	68	2	151	-0.471429	-0.486928	Unchanged	Xist-independent
chrX	13022553	13023448	TSS-distal	5730405O15Rik	6	41	95	46	-0.37234	0.173759	Increased	Xist-independent
chrX	13029884	13030409	TSS-distal	5730405O15Rik	18	40	149	91	-0.189655	0.120833	Increased	Xist-independent
chrX	13037200	13037667	TSS-distal	5730405O15Rik	1	11	26	13	-0.416667	0.166667	Increased	Xist-independent
chrX	13041649	13042131	TSS-proximal	5730405O15Rik	0	1	0	3	-0.5	-0.5	Unchanged	Xist-independent
chrX	13070622	13072021	TSS-proximal	Usp9x	10	48	7	57	-0.327586	-0.390625	Decreased	Xist-independent
chrX	13846026	13847118	TSS-proximal	Cask	4	43	2	54	-0.414894	-0.464286	Decreased	Xist-independent
chrX	16618179	16619976	TSS-proximal	Maoa	14	321	41	410	-0.458209	-0.409091	Increased	Xist-independent
chrX	17571355	17572468	TSS-proximal	Fundc1	6	47	4	73	-0.386792	-0.448052	Decreased	Xist-independent
chrX	17730208	17730843	TSS-distal	Fundc1	5	88	12	72	-0.446237	-0.357143	Increased	Xist-independent
chrX	19687562	19687982	TSS-distal	Chst7	2	51	5	58	-0.462264	-0.420635	Increased	Xist-independent
chrX	19904458	19905007	TSS-distal	Chst7	7	66	12	62	-0.40411	-0.337838	Increased	Xist-independent
chrX	20059169	20059844	TSS-proximal	Chst7	3	70	0	72	-0.458904	-0.5	Decreased	Xist-independent
chrX	20332327	20333009	TSS-distal	Rp2h	12	15	6	55	-0.0555556	-0.401639	Decreased	Xist-independent
chrX	20364090	20365017	TSS-proximal	Rp2h	9	66	8	138	-0.38	-0.445205	Decreased	Xist-independent
chrX	20412267	20412538	TSS-distal	Rp2h	2	2	3	5	0	-0.125	Decreased	Xist-independent
chrX	20418300	20418795	TSS-distal	Jade3	9	27	3	33	-0.25	-0.416667	Decreased	Xist-independent
chrX	20425233	20426174	TSS-proximal	Jade3	2	10	5	14	-0.333333	-0.236842	Increased	Xist-independent
chrX	20617057	20618035	TSS-proximal	Ndufb11	0	2	4	9	-0.5	-0.192308	Increased	Xist-independent
chrX	20658006	20658683	TSS-proximal	Uba1	2	17	6	32	-0.394737	-0.342105	Increased	Xist-independent
chrX	20662741	20663020	TSS-proximal	Uba1	0	1	0	2	-0.5	-0.5	Unchanged	Xist-independent
chrX	20687397	20689005	TSS-proximal	Cdk16	12	30	7	19	-0.214286	-0.230769	Unchanged	Xist-independent
chrX	20704042	20704698	TSS-proximal	Usp11	1	0	0	3	0.5	-0.5	Decreased	Xist-independent
chrX	20817072	20817367	TSS-distal	Araf	0	3	1	7	-0.5	-0.375	Increased	Xist-independent
chrX	20819270	20820293	TSS-distal	Araf	18	67	8	120	-0.288235	-0.4375	Decreased	Xist-independent
chrX	20848193	20848783	TSS-proximal	Araf	2	60	0	75	-0.467742	-0.5	Decreased	Xist-independent
chrX	20950345	20951153	TSS-proximal	Elk1	4	68	1	121	-0.444444	-0.491803	Decreased	Xist-independent
chrX	20961381	20962335	TSS-proximal	Uxt	7	36	0	35	-0.337209	-0.5	Decreased	Xist-independent
chrX	21061735	21062412	TSS-proximal	Zfp182	0	1	0	2	-0.5	-0.5	Unchanged	Xist-independent
chrX	21088822	21090059	TSS-proximal	Zfp300	11	119	5	121	-0.415385	-0.460317	Decreased	Xist-independent
chrX	23299825	23300025	TSS-distal	Klhl13	1	24	4	15	-0.46	-0.289474	Increased	Xist-independent
chrX	23364955	23365286	TSS-proximal	Klhl13	0	1	0	1	-0.5	-0.5	Unchanged	Xist-independent
chrX	36050406	36050650	TSS-distal	Dock11	0	1	0	1	-0.5	-0.5	Unchanged	Xist-independent
chrX	36115042	36115589	TSS-proximal	Il13ra1	6	22	2	25	-0.285714	-0.425926	Decreased	Xist-independent
chrX	36597872	36599345	TSS-proximal	Pgrmc1	1	4	0	21	-0.3	-0.5	Decreased	Xist-independent
chrX	37126720	37127251	TSS-proximal	Nkap	0	8	0	2	-0.5	-0.5	Unchanged	Xist-independent
chrX	38189502	38190237	TSS-proximal	Zbtb33	2	21	0	14	-0.413043	-0.5	Decreased	Xist-independent
chrX	38247634	38247936	TSS-distal	Tmem255a	4	0	2	5	0.5	-0.214286	Decreased	Xist-independent
chrX	38431125	38431532	TSS-distal	Lamp2	0	1	0	2	-0.5	-0.5	Unchanged	Xist-independent
chrX	38438521	38438681	TSS-distal	Lamp2	0	1	0	4	-0.5	-0.5	Unchanged	Xist-independent
chrX	38456135	38456625	TSS-proximal	Lamp2	5	19	0	8	-0.291667	-0.5	Decreased	Xist-independent
chrX	38473314	38474203	TSS-distal	Lamp2	6	91	6	115	-0.438144	-0.450413	Unchanged	Xist-independent
chrX	42057106	42058310	TSS-distal	Xiap	10	27	7	34	-0.22973	-0.329268	Decreased	Xist-independent
chrX	42067998	42068964	TSS-proximal	Xiap	0	142	6	174	-0.5	-0.466667	Increased	Xist-independent
chrX	42148794	42149327	TSS-proximal	Stag2	0	1	2	2	-0.5	0	Increased	Xist-independent
chrX	42152045	42152318	TSS-proximal	Stag2	0	55	0	91	-0.5	-0.5	Unchanged	Xist-independent
chrX	47622733	47623456	TSS-distal	Smarca1	0	1	0	1	-0.5	-0.5	Unchanged	Xist-independent
chrX	47729974	47730281	TSS-distal	Smarca1	2	6	0	12	-0.25	-0.5	Decreased	Xist-independent
chrX	47912314	47913033	TSS-proximal	Ocrl	0	3	0	27	-0.5	-0.5	Unchanged	Xist-independent
chrX	47930401	47930832	TSS-distal	Ocrl	10	147	7	207	-0.436306	-0.46729	Decreased	Xist-independent
chrX	47976560	47976988	TSS-distal	Ocrl	0	1	0	2	-0.5	-0.5	Unchanged	Xist-independent
chrX	47988098	47988658	TSS-distal	Ocrl	8	60	17	51	-0.382353	-0.25	Increased	Xist-independent
chrX	48034479	48035030	TSS-proximal	Apln	0	19	6	24	-0.5	-0.3	Increased	Xist-independent
chrX	48044081	48044690	TSS-distal	Apln	0	10	5	15	-0.5	-0.25	Increased	Xist-independent
chrX	48054241	48054977	TSS-distal	Apln	4	13	3	19	-0.264706	-0.363636	Decreased	Xist-independent
chrX	48208307	48209040	TSS-proximal	Zdhhc9	0	14	0	16	-0.5	-0.5	Unchanged	Xist-independent
chrX	48343221	48343941	TSS-proximal	Bcorl1	2	53	2	59	-0.463636	-0.467213	Unchanged	Xist-independent
chrX	48405278	48405699	TSS-distal	Bcorl1	11	57	4	53	-0.338235	-0.429825	Decreased	Xist-independent
chrX	48453886	48454724	TSS-distal	Elf4	2	44	1	72	-0.456522	-0.486301	Unchanged	Xist-independent
chrX	48462787	48463913	TSS-proximal	Elf4	6	58	11	90	-0.40625	-0.391089	Unchanged	Xist-independent
chrX	48467449	48467884	TSS-distal	Elf4	3	29	4	21	-0.40625	-0.34	Increased	Xist-independent
chrX	48513160	48514130	TSS-proximal	Aifm1	6	85	1	107	-0.434066	-0.490741	Decreased	Xist-independent
chrX	48593938	48594738	TSS-proximal	Zfp280c	1	44	3	42	-0.477778	-0.433333	Increased	Xist-independent
chrX	48623212	48624028	TSS-proximal	Slc25a14	3	49	0	45	-0.442308	-0.5	Decreased	Xist-independent
chrX	48694644	48695390	TSS-proximal	Rbmx2	13	122	11	166	-0.403704	-0.437853	Decreased	Xist-independent
chrX	49100633	49100823	TSS-distal	Enox2	0	15	0	13	-0.5	-0.5	Unchanged	Xist-independent
chrX	49287686	49288569	TSS-proximal	Enox2	9	342	0	319	-0.474359	-0.5	Unchanged	Xist-independent
chrX	51702864	51703499	TSS-distal	Hs6st2	6	28	5	42	-0.323529	-0.393617	Decreased	Xist-independent
chrX	51714222	51714833	TSS-distal	Hs6st2	5	77	16	102	-0.439024	-0.364407	Increased	Xist-independent
chrX	52165061	52165638	TSS-proximal	Gpc4	0	9	0	7	-0.5	-0.5	Unchanged	Xist-independent
chrX	52186238	52186392	TSS-distal	Gpc4	0	13	0	13	-0.5	-0.5	Unchanged	Xist-independent
chrX	52911918	52912482	TSS-proximal	Phf6	2	58	0	67	-0.466667	-0.5	Decreased	Xist-independent
chrX	52971148	52972421	TSS-distal	Phf6	5	29	4	78	-0.352941	-0.45122	Decreased	Xist-independent
chrX	52987859	52988721	TSS-proximal	Hprt	23	140	10	188	-0.358896	-0.449495	Decreased	Xist-independent
chrX	53057040	53057559	TSS-proximal	C430049B03Rik	3	6	0	3	-0.166667	-0.5	Decreased	Xist-independent
chrX	53099908	53100471	TSS-distal	Plac1	1	3	1	3	-0.25	-0.25	Unchanged	Xist-independent
chrX	53114537	53116115	TSS-proximal	Plac1	13	44	13	98	-0.27193	-0.382883	Decreased	Xist-independent
chrX	53161189	53161672	TSS-distal	Plac1	2	32	6	72	-0.441176	-0.423077	Unchanged	Xist-independent
chrX	53162697	53162915	TSS-distal	Plac1	0	1	1	0	-0.5	0.5	Increased	Xist-independent
chrX	53167168	53167668	TSS-distal	Plac1	5	8	2	11	-0.115385	-0.346154	Decreased	Xist-independent
chrX	53212111	53212329	TSS-distal	Fam122b	0	1	0	2	-0.5	-0.5	Unchanged	Xist-independent
chrX	53268836	53270013	TSS-proximal	Fam122b	8	38	4	57	-0.326087	-0.434426	Decreased	Xist-independent
chrX	53369618	53370870	TSS-proximal	Mospd1	3	32	5	11	-0.414286	-0.1875	Increased	Xist-independent
chrX	53400424	53400836	TSS-distal	Mospd1	12	14	6	41	-0.0384615	-0.37234	Decreased	Xist-independent
chrX	56346134	56346841	TSS-proximal	Zfp449	0	1	0	3	-0.5	-0.5	Unchanged	Xist-independent
chrX	56454693	56456230	TSS-proximal	Ddx26b	5	202	3	281	-0.475845	-0.489437	Unchanged	Xist-independent
chrX	56597649	56598464	TSS-proximal	Mmgt1	0	4	0	8	-0.5	-0.5	Unchanged	Xist-independent
chrX	56609435	56610262	TSS-proximal	Slc9a6	13	108	12	167	-0.392562	-0.432961	Decreased	Xist-independent
chrX	56650987	56651258	TSS-distal	Slc9a6	0	1	5	7	-0.5	-0.0833333	Increased	Xist-independent
chrX	56679431	56679599	TSS-distal	Slc9a6	2	7	4	0	-0.277778	0.5	Increased	Xist-independent
chrX	57053018	57054256	TSS-proximal	Htatsf1	16	109	0	172	-0.372	-0.5	Decreased	Xist-independent
chrX	57392476	57393230	TSS-proximal	Rbmx	10	62	4	129	-0.361111	-0.469925	Decreased	Xist-independent
chrX	60403557	60405156	TSS-proximal	Atp11c	10	216	4	326	-0.455752	-0.487879	Decreased	Xist-independent
chrX	68412529	68412951	TSS-distal	Fmr1os	2	7	4	4	-0.277778	0	Increased	Xist-independent
chrX	68494851	68495660	TSS-distal	Fmr1os	2	76	49	131	-0.474359	-0.227778	Increased	Xist-independent
chrX	68546691	68546908	TSS-distal	Fmr1os	2	12	18	68	-0.357143	-0.290698	Increased	Xist-independent
chrX	68585356	68585521	TSS-distal	Fmr1os	0	1	1	4	-0.5	-0.3	Increased	Xist-independent
chrX	68622235	68622390	TSS-distal	Fmr1os	2	0	6	23	0.5	-0.293103	Decreased	Xist-independent
chrX	68677951	68679022	TSS-proximal	Fmr1os	6	111	8	171	-0.448718	-0.455307	Unchanged	Xist-independent
chrX	70364898	70365381	TSS-proximal	Ids	4	50	1	85	-0.425926	-0.488372	Decreased	Xist-independent
chrX	70385099	70386240	TSS-proximal	1110012L19Rik	15	53	10	106	-0.279412	-0.413793	Decreased	Xist-independent
chrX	70476857	70478893	TSS-proximal	BC023829	19	32	3	33	-0.127451	-0.416667	Decreased	Xist-independent
chrX	71214746	71215479	TSS-proximal	Mtm1	4	121	2	263	-0.468	-0.492453	Unchanged	Xist-independent
chrX	71364622	71365253	TSS-proximal	Mtmr1	0	7	0	11	-0.5	-0.5	Unchanged	Xist-independent
chrX	71464210	71464703	TSS-distal	Cd99l2	0	38	3	64	-0.5	-0.455224	Increased	Xist-independent
chrX	71492438	71492938	TSS-proximal	Cd99l2	0	25	0	30	-0.5	-0.5	Unchanged	Xist-independent
chrX	71555559	71556412	TSS-proximal	Hmgb3	8	48	10	64	-0.357143	-0.364865	Unchanged	Xist-independent
chrX	71812275	71812640	TSS-distal	Vma21	8	24	7	9	-0.25	-0.0625	Increased	Xist-independent
chrX	71816130	71817160	TSS-proximal	Vma21	18	23	9	47	-0.0609756	-0.339286	Decreased	Xist-independent
chrX	71853512	71854210	TSS-distal	Vma21	16	74	8	99	-0.322222	-0.425234	Decreased	Xist-independent
chrX	72918028	72918769	TSS-proximal	Cetn2	0	3	0	3	-0.5	-0.5	Unchanged	Xist-independent
chrX	73227962	73228745	TSS-proximal	F8a	9	101	2	145	-0.418182	-0.486395	Decreased	Xist-independent
chrX	73441354	73441733	TSS-distal	Haus7	0	1	3	2	-0.5	0.1	Increased	Xist-independent
chrX	73458906	73459393	TSS-proximal	Haus7	3	105	6	188	-0.472222	-0.469072	Unchanged	Xist-independent
chrX	73465412	73466011	TSS-distal	Haus7	5	15	17	10	-0.25	0.12963	Increased	Xist-independent
chrX	73467631	73469051	TSS-distal	Haus7	4	46	126	79	-0.42	0.114634	Increased	Xist-independent
chrX	73476091	73477090	TSS-distal	Bgn	12	56	224	128	-0.323529	0.136364	Increased	Xist-independent
chrX	73490142	73490489	TSS-distal	Bgn	6	10	40	25	-0.125	0.115385	Increased	Xist-independent
chrX	73675334	73675541	TSS-proximal	Slc6a8	0	3	0	5	-0.5	-0.5	Unchanged	Xist-independent
chrX	73685545	73685917	TSS-distal	Bcap31	2	6	9	21	-0.25	-0.2	Increased	Xist-independent
chrX	73715806	73716761	TSS-proximal	Bcap31	6	38	6	95	-0.363636	-0.440594	Decreased	Xist-independent
chrX	73786490	73787354	TSS-proximal	Ssr4	0	5	1	6	-0.5	-0.357143	Increased	Xist-independent
chrX	73824825	73825070	TSS-proximal	Pdzd4	0	7	0	6	-0.5	-0.5	Unchanged	Xist-independent
chrX	73914666	73915338	TSS-distal	Naa10	10	109	5	152	-0.415966	-0.468153	Decreased	Xist-independent
chrX	73921554	73922276	TSS-proximal	Naa10	12	45	4	83	-0.289474	-0.454023	Decreased	Xist-independent
chrX	73948776	73948940	TSS-distal	Hcfc1	9	13	7	9	-0.0909091	-0.0625	Unchanged	Xist-independent
chrX	73966362	73967879	TSS-proximal	Hcfc1	10	63	8	100	-0.363014	-0.425926	Decreased	Xist-independent
chrX	73999329	73999487	TSS-distal	Irak1	0	8	18	17	-0.5	0.0142857	Increased	Xist-independent
chrX	74022992	74024111	TSS-proximal	Irak1	2	8	0	8	-0.3	-0.5	Decreased	Xist-independent
chrX	74085004	74086006	TSS-proximal	Mecp2	7	62	2	127	-0.398551	-0.484496	Decreased	Xist-independent
chrX	74243978	74245021	TSS-proximal	Flna	4	18	44	53	-0.318182	-0.0463918	Increased	Xist-independent
chrX	74246421	74246629	TSS-proximal	Flna	0	24	1	38	-0.5	-0.474359	Unchanged	Xist-independent
chrX	74254509	74255128	TSS-proximal	Emd	6	26	3	42	-0.3125	-0.433333	Decreased	Xist-independent
chrX	74269910	74270802	TSS-proximal	Rpl10	7	46	3	42	-0.367925	-0.433333	Decreased	Xist-independent
chrX	74273685	74273905	TSS-distal	Dnase1l1	0	6	1	21	-0.5	-0.454545	Increased	Xist-independent
chrX	74281609	74282011	TSS-proximal	Dnase1l1	2	7	1	40	-0.277778	-0.47561	Decreased	Xist-independent
chrX	74296741	74297406	TSS-proximal	Atp6ap1	7	40	5	89	-0.351064	-0.446809	Decreased	Xist-independent
chrX	74304766	74305087	TSS-proximal	Gdi1	0	1	0	2	-0.5	-0.5	Unchanged	Xist-independent
chrX	74312712	74313407	TSS-proximal	Fam50a	1	20	0	14	-0.452381	-0.5	Decreased	Xist-independent
chrX	74328730	74329075	TSS-proximal	Plxna3	2	20	0	23	-0.409091	-0.5	Decreased	Xist-independent
chrX	74428750	74429637	TSS-proximal	G6pdx	1	3	0	7	-0.25	-0.5	Decreased	Xist-independent
chrX	75095526	75096280	TSS-proximal	Dkc1	5	40	5	76	-0.388889	-0.438272	Decreased	Xist-independent
chrX	75130523	75131200	TSS-proximal	Mpp1	4	9	3	25	-0.192308	-0.392857	Decreased	Xist-independent
chrX	75416160	75416908	TSS-proximal	Mtcp1	4	53	0	107	-0.429825	-0.5	Decreased	Xist-independent
chrX	75577746	75578305	TSS-proximal	Rab39b	0	1	0	4	-0.5	-0.5	Unchanged	Xist-independent
chrX	77495284	77495685	TSS-distal	Tbl1x	6	11	92	10	-0.147059	0.401961	Increased	Xist-independent
chrX	77509183	77511334	TSS-proximal	Tbl1x	8	56	5	104	-0.375	-0.454128	Decreased	Xist-independent
chrX	77533930	77534422	TSS-distal	Tbl1x	14	30	43	66	-0.181818	-0.105505	Increased	Xist-independent
chrX	77545862	77546070	TSS-distal	Tbl1x	2	2	3	6	0	-0.166667	Decreased	Xist-independent
chrX	77548901	77549273	TSS-distal	Tbl1x	2	22	14	49	-0.416667	-0.277778	Increased	Xist-independent
chrX	77617420	77618214	TSS-distal	Tbl1x	10	48	47	68	-0.327586	-0.0913043	Increased	Xist-independent
chrX	77645339	77645570	TSS-distal	Tbl1x	1	13	13	7	-0.428571	0.15	Increased	Xist-independent
chrX	77722780	77723032	TSS-distal	Prkx	1	6	11	13	-0.357143	-0.0416667	Increased	Xist-independent
chrX	77733910	77734546	TSS-distal	Prkx	8	50	47	107	-0.362069	-0.194805	Increased	Xist-independent
chrX	77765202	77765472	TSS-distal	Prkx	0	2	1	3	-0.5	-0.25	Increased	Xist-independent
chrX	77777849	77778004	TSS-distal	Prkx	6	7	15	13	-0.0384615	0.0357143	Increased	Xist-independent
chrX	77786124	77786931	TSS-distal	Prkx	4	39	9	72	-0.406977	-0.388889	Unchanged	Xist-independent
chrX	77795278	77796364	TSS-proximal	Prkx	20	67	10	84	-0.270115	-0.393617	Decreased	Xist-independent
chrX	77810617	77811221	TSS-distal	Prkx	3	90	8	137	-0.467742	-0.444828	Unchanged	Xist-independent
chrX	78583005	78584037	TSS-proximal	Prrg1	1	72	2	88	-0.486301	-0.477778	Unchanged	Xist-independent
chrX	80800485	80800984	TSS-distal	Tmem47	1	3	0	3	-0.25	-0.5	Decreased	Xist-independent
chrX	81070282	81072213	TSS-proximal	Tmem47	9	107	16	118	-0.422414	-0.380597	Increased	Xist-independent
chrX	81192059	81192294	TSS-distal	Tmem47	2	34	3	43	-0.444444	-0.434783	Unchanged	Xist-independent
chrX	84048342	84048512	TSS-distal	Dmd	0	40	3	2	-0.5	0.1	Increased	Xist-independent
chrX	85048211	85048756	TSS-distal	Dmd	8	23	0	17	-0.241935	-0.5	Decreased	Xist-independent
chrX	85084262	85084997	TSS-distal	Dmd	0	114	6	135	-0.5	-0.457447	Increased	Xist-independent
chrX	85095943	85096183	TSS-distal	Dmd	2	20	0	24	-0.409091	-0.5	Decreased	Xist-independent
chrX	85181827	85182241	TSS-distal	Dmd	0	36	3	45	-0.5	-0.4375	Increased	Xist-independent
chrX	85210115	85210832	TSS-distal	Dmd	1	4	1	8	-0.3	-0.388889	Decreased	Xist-independent
chrX	85212295	85212486	TSS-distal	Dmd	1	1	0	1	0	-0.5	Decreased	Xist-independent
chrX	85443520	85444027	TSS-distal	Tab3	6	38	2	69	-0.363636	-0.471831	Decreased	Xist-independent
chrX	85573429	85574460	TSS-proximal	Tab3	17	139	6	259	-0.391026	-0.477358	Decreased	Xist-independent
chrX	85646372	85646583	TSS-distal	Tab3	1	9	4	20	-0.4	-0.333333	Increased	Xist-independent
chrX	85676807	85677063	TSS-distal	Gyk	8	19	5	17	-0.203704	-0.272727	Decreased	Xist-independent
chrX	85775983	85777416	TSS-proximal	Gyk	13	98	2	200	-0.382883	-0.490099	Decreased	Xist-independent
chrX	93631894	93632642	TSS-proximal	Pola1	5	21	0	7	-0.307692	-0.5	Decreased	Xist-independent
chrX	93762879	93763282	TSS-distal	Pdk3	8	12	116	2	-0.1	0.483051	Increased	Xist-independent
chrX	93831630	93832497	TSS-proximal	Pdk3	6	46	4	61	-0.384615	-0.438462	Decreased	Xist-independent
chrX	93889707	93890005	TSS-distal	Pdk3	0	1	0	1	-0.5	-0.5	Unchanged	Xist-independent
chrX	94047960	94048423	TSS-distal	Zfx	12	54	57	53	-0.318182	0.0181818	Increased	Xist-independent
chrX	94061170	94061691	TSS-distal	Zfx	7	19	28	31	-0.230769	-0.0254237	Increased	Xist-independent
chrX	94105939	94106511	TSS-distal	Zfx	10	9	7	5	0.0263158	0.0833333	Increased	Xist-independent
chrX	94127447	94127630	TSS-distal	Zfx	0	2	0	2	-0.5	-0.5	Unchanged	Xist-independent
chrX	94144399	94144630	TSS-distal	Zfx	5	7	21	13	-0.0833333	0.117647	Increased	Xist-independent
chrX	94152274	94153021	TSS-distal	Zfx	29	41	65	38	-0.0857143	0.131068	Increased	Xist-independent
chrX	94177642	94178274	TSS-distal	Eif2s3x	108	157	293	235	-0.0924528	0.0549242	Increased	Xist-independent
chrX	94185273	94185644	TSS-distal	Eif2s3x	6	10	8	26	-0.125	-0.264706	Decreased	Xist-independent
chrX	94212346	94213792	TSS-proximal	Eif2s3x	32	42	57	55	-0.0675676	0.00892857	Increased	Xist-independent
chrX	94234302	94235332	TSS-proximal	Klhl15	13	34	4	75	-0.223404	-0.449367	Decreased	Xist-independent
chrX	94541927	94542489	TSS-proximal	Maged1	0	3	1	8	-0.5	-0.388889	Increased	Xist-independent
chrX	94562495	94562664	TSS-distal	Maged1	8	42	4	16	-0.34	-0.3	Increased	Xist-independent
chrX	95026103	95026916	TSS-proximal	Spin4	2	15	0	19	-0.382353	-0.5	Decreased	Xist-independent
chrX	95443948	95445161	TSS-proximal	Amer1	8	81	5	166	-0.410112	-0.47076	Decreased	Xist-independent
chrX	95658170	95658735	TSS-proximal	Zc4h2	0	24	6	37	-0.5	-0.360465	Increased	Xist-independent
chrX	95711432	95712257	TSS-proximal	Zc3h12b	4	38	3	36	-0.404762	-0.423077	Unchanged	Xist-independent
chrX	95801895	95802141	TSS-distal	Zc3h12b	9	32	1	8	-0.280488	-0.388889	Decreased	Xist-independent
chrX	95902633	95903213	TSS-distal	Zc3h12b	4	64	80	93	-0.441176	-0.0375723	Increased	Xist-independent
chrX	97250784	97250987	TSS-distal	Eda2r	2	55	2	53	-0.464912	-0.463636	Unchanged	Xist-independent
chrX	97327947	97328270	TSS-distal	Eda2r	1	0	0	10	0.5	-0.5	Decreased	Xist-independent
chrX	97369073	97369578	TSS-distal	Eda2r	2	27	14	52	-0.431034	-0.287879	Increased	Xist-independent
chrX	97372928	97373211	TSS-distal	Eda2r	3	17	2	45	-0.35	-0.457447	Decreased	Xist-independent
chrX	97376507	97377413	TSS-proximal	Eda2r	1	159	6	170	-0.49375	-0.465909	Unchanged	Xist-independent
chrX	97429319	97429512	TSS-distal	Eda2r	3	10	2	52	-0.269231	-0.462963	Decreased	Xist-independent
chrX	98148686	98151258	TSS-proximal	Ar	12	72	4	38	-0.357143	-0.404762	Decreased	Xist-independent
chrX	98205802	98206202	TSS-distal	Ar	2	17	4	24	-0.394737	-0.357143	Increased	Xist-independent
chrX	98230140	98230879	TSS-distal	Ar	4	31	12	93	-0.385714	-0.385714	Unchanged	Xist-independent
chrX	98248419	98248717	TSS-distal	Ar	0	19	0	18	-0.5	-0.5	Unchanged	Xist-independent
chrX	98265864	98266247	TSS-distal	Ar	0	2	0	1	-0.5	-0.5	Unchanged	Xist-independent
chrX	98380299	98380720	TSS-distal	Ar	2	20	4	10	-0.409091	-0.214286	Increased	Xist-independent
chrX	98841855	98842297	TSS-distal	Ophn1	9	37	2	27	-0.304348	-0.431034	Decreased	Xist-independent
chrX	98865206	98865443	TSS-distal	Ophn1	1	34	3	43	-0.471429	-0.434783	Increased	Xist-independent
chrX	98890246	98891154	TSS-proximal	Ophn1	3	19	2	14	-0.363636	-0.375	Unchanged	Xist-independent
chrX	98936927	98938372	TSS-proximal	Yipf6	10	85	3	130	-0.394737	-0.477444	Decreased	Xist-independent
chrX	99464170	99464413	TSS-distal	Pja1	1	0	0	1	0.5	-0.5	Decreased	Xist-independent
chrX	99470447	99470837	TSS-proximal	Pja1	0	6	0	5	-0.5	-0.5	Unchanged	Xist-independent
chrX	99522986	99523663	TSS-distal	Pja1	5	27	11	56	-0.34375	-0.335821	Unchanged	Xist-independent
chrX	99530887	99531580	TSS-distal	Pja1	8	68	49	103	-0.394737	-0.177632	Increased	Xist-independent
chrX	99975261	99975848	TSS-proximal	Eda	2	42	0	78	-0.454545	-0.5	Decreased	Xist-independent
chrX	100078906	100079098	TSS-distal	Eda	4	1	0	2	0.3	-0.5	Decreased	Xist-independent
chrX	100245593	100246001	TSS-distal	Eda	2	2	0	1	0	-0.5	Decreased	Xist-independent
chrX	100493811	100494578	TSS-proximal	Igbp1	8	72	6	111	-0.4	-0.448718	Decreased	Xist-independent
chrX	100625800	100626346	TSS-proximal	Pdzd11	3	64	0	94	-0.455224	-0.5	Decreased	Xist-independent
chrX	100687947	100688283	TSS-distal	Kif4	8	7	4	31	0.0333333	-0.385714	Decreased	Xist-independent
chrX	101126450	101126850	TSS-distal	Snx12	6	16	3	15	-0.227273	-0.333333	Decreased	Xist-independent
chrX	101222040	101222857	TSS-proximal	Snx12	10	57	7	55	-0.350746	-0.387097	Decreased	Xist-independent
chrX	101253830	101254637	TSS-proximal	Foxo4	6	82	0	88	-0.431818	-0.5	Decreased	Xist-independent
chrX	101273832	101274381	TSS-proximal	Med12	0	2	0	1	-0.5	-0.5	Unchanged	Xist-independent
chrX	101419556	101420240	TSS-proximal	Zmym3	0	2	0	2	-0.5	-0.5	Unchanged	Xist-independent
chrX	101428964	101430037	TSS-proximal	Nono	2	39	2	41	-0.45122	-0.453488	Unchanged	Xist-independent
chrX	101472327	101472524	TSS-distal	Itgb1bp2	3	5	3	7	-0.125	-0.2	Decreased	Xist-independent
chrX	101532429	101533048	TSS-proximal	Taf1	4	53	1	122	-0.429825	-0.49187	Decreased	Xist-independent
chrX	101620356	101620665	TSS-distal	Taf1	1	15	0	36	-0.4375	-0.5	Decreased	Xist-independent
chrX	101639685	101640070	TSS-proximal	Ogt	0	15	2	34	-0.5	-0.444444	Increased	Xist-independent
chrX	101705160	101705559	TSS-distal	Ogt	0	20	2	55	-0.5	-0.464912	Increased	Xist-independent
chrX	102156830	102157436	TSS-proximal	Ercc6l	5	124	5	174	-0.46124	-0.472067	Unchanged	Xist-independent
chrX	102383086	102384007	TSS-distal	Hdac8	6	6	14	10	0	0.0833333	Increased	Xist-independent
chrX	102416338	102417367	TSS-distal	Hdac8	2	20	41	34	-0.409091	0.0466667	Increased	Xist-independent
chrX	102460217	102460656	TSS-distal	Hdac8	14	14	32	35	0	-0.0223881	Unchanged	Xist-independent
chrX	102504779	102505451	TSS-proximal	Hdac8	8	13	5	23	-0.119048	-0.321429	Decreased	Xist-independent
chrX	102509536	102509718	TSS-distal	Phka1	1	19	7	8	-0.45	-0.0333333	Increased	Xist-independent
chrX	102643777	102645047	TSS-proximal	Phka1	13	52	7	65	-0.3	-0.402778	Decreased	Xist-independent
chrX	102666783	102667044	TSS-distal	Phka1	3	2	2	4	0.1	-0.166667	Decreased	Xist-independent
chrX	103366068	103366468	TSS-distal	Chic1	0	4	8	6	-0.5	0.0714286	Increased	Xist-independent
chrX	103404684	103404932	TSS-distal	Chic1	8	5	16	14	0.115385	0.0333333	Decreased	Xist-independent
chrX	103477634	103477894	TSS-distal	Xist	23	25	0	11	-0.0208333	-0.5	Decreased	Xist-independent
chrX	103980841	103981609	TSS-proximal	Rlim	0	58	3	101	-0.5	-0.471154	Unchanged	Xist-independent
chrX	104013252	104014934	TSS-distal	Rlim	2	24	14	133	-0.423077	-0.404762	Unchanged	Xist-independent
chrX	104039058	104039490	TSS-distal	C77370	0	3	5	18	-0.5	-0.282609	Increased	Xist-independent
chrX	104058301	104058466	TSS-distal	C77370	3	6	2	15	-0.166667	-0.382353	Decreased	Xist-independent
chrX	104200533	104201371	TSS-proximal	C77370	3	10	4	15	-0.269231	-0.289474	Unchanged	Xist-independent
chrX	104413223	104414038	TSS-proximal	Abcb7	12	27	3	45	-0.192308	-0.4375	Decreased	Xist-independent
chrX	104482551	104483698	TSS-proximal	Uprt	6	32	8	34	-0.342105	-0.309524	Increased	Xist-independent
chrX	104670565	104671204	TSS-proximal	Zdhhc15	7	27	3	31	-0.294118	-0.411765	Decreased	Xist-independent
chrX	105120254	105121679	TSS-proximal	Magee1	12	65	14	101	-0.344156	-0.378261	Decreased	Xist-independent
chrX	105891853	105892343	TSS-distal	Atrx	1	5	0	17	-0.333333	-0.5	Decreased	Xist-independent
chrX	105928895	105929706	TSS-proximal	Atrx	5	6	2	6	-0.0454545	-0.25	Decreased	Xist-independent
chrX	106011503	106012088	TSS-proximal	Magt1	2	99	2	144	-0.480198	-0.486301	Unchanged	Xist-independent
chrX	106015655	106015982	TSS-proximal	Cox7b	4	34	2	37	-0.394737	-0.448718	Decreased	Xist-independent
chrX	107815930	107816650	TSS-proximal	2610002M06Rik	6	159	0	311	-0.463636	-0.5	Decreased	Xist-independent
chrX	108674737	108675005	TSS-distal	Brwd3	1	1	0	1	0	-0.5	Decreased	Xist-independent
chrX	108722265	108722883	TSS-distal	Brwd3	4	47	2	87	-0.421569	-0.477528	Decreased	Xist-independent
chrX	108728293	108728482	TSS-distal	Brwd3	3	7	0	3	-0.2	-0.5	Decreased	Xist-independent
chrX	108832627	108833138	TSS-proximal	Brwd3	0	15	0	20	-0.5	-0.5	Unchanged	Xist-independent
chrX	108834258	108834847	TSS-proximal	2810403D21Rik	0	2	0	2	-0.5	-0.5	Unchanged	Xist-independent
chrX	108937774	108938170	TSS-distal	2810403D21Rik	6	4	0	19	0.1	-0.5	Decreased	Xist-independent
chrX	109012628	109014048	TSS-proximal	Hmgn5	2	10	0	8	-0.333333	-0.5	Decreased	Xist-independent
chrX	109075792	109075951	TSS-distal	Sh3bgrl	0	23	1	37	-0.5	-0.473684	Unchanged	Xist-independent
chrX	109095132	109095787	TSS-proximal	Sh3bgrl	1	16	0	14	-0.441176	-0.5	Decreased	Xist-independent
chrX	109142151	109142619	TSS-distal	Sh3bgrl	0	2	0	1	-0.5	-0.5	Unchanged	Xist-independent
chrX	109185243	109185768	TSS-distal	Gm6377	0	5	0	15	-0.5	-0.5	Unchanged	Xist-independent
chrX	109190895	109191278	TSS-distal	Gm6377	2	16	0	34	-0.388889	-0.5	Decreased	Xist-independent
chrX	130349511	130349964	TSS-distal	Diap2	2	11	2	50	-0.346154	-0.461538	Decreased	Xist-independent
chrX	133355176	133355415	TSS-distal	Pcdh19	4	8	13	36	-0.166667	-0.234694	Decreased	Xist-independent
chrX	133372331	133373092	TSS-distal	Pcdh19	4	16	30	49	-0.3	-0.120253	Increased	Xist-independent
chrX	133602183	133604685	TSS-distal	Pcdh19	2	4	2	12	-0.166667	-0.357143	Decreased	Xist-independent
chrX	134058974	134059746	TSS-proximal	Cstf2	6	84	1	129	-0.433333	-0.492308	Decreased	Xist-independent
chrX	134600808	134601706	TSS-proximal	Hnrnph2	0	18	2	21	-0.5	-0.413043	Increased	Xist-independent
chrX	134717671	134718212	TSS-proximal	Armcx1	7	42	4	69	-0.357143	-0.445205	Decreased	Xist-independent
chrX	134756486	134757044	TSS-proximal	Armcx3	0	10	0	23	-0.5	-0.5	Unchanged	Xist-independent
chrX	134808180	134809141	TSS-proximal	Armcx2	1	38	2	48	-0.474359	-0.46	Unchanged	Xist-independent
chrX	135008807	135009627	TSS-proximal	Zmat1	1	112	3	202	-0.49115	-0.485366	Unchanged	Xist-independent
chrX	135062810	135063304	TSS-proximal	3632454L22Rik	10	20	5	29	-0.166667	-0.352941	Decreased	Xist-independent
chrX	135098180	135098399	TSS-distal	3632454L22Rik	4	74	3	91	-0.448718	-0.468085	Unchanged	Xist-independent
chrX	135100877	135101200	TSS-distal	3632454L22Rik	4	40	6	46	-0.409091	-0.384615	Unchanged	Xist-independent
chrX	135110823	135110993	TSS-distal	3632454L22Rik	2	2	0	10	0	-0.5	Decreased	Xist-independent
chrX	135742368	135743262	TSS-proximal	Armcx5	5	40	0	66	-0.388889	-0.5	Decreased	Xist-independent
chrX	135885510	135886269	TSS-proximal	Bhlhb9	1	47	0	47	-0.479167	-0.5	Unchanged	Xist-independent
chrX	135975251	135975415	TSS-distal	Arxes2	2	7	3	3	-0.277778	0	Increased	Xist-independent
chrX	136171242	136172576	TSS-proximal	Tceal8	8	29	0	48	-0.283784	-0.5	Decreased	Xist-independent
chrX	136244749	136245283	TSS-proximal	Wbp5	1	20	0	23	-0.452381	-0.5	Decreased	Xist-independent
chrX	136707898	136708145	TSS-proximal	Tceal1	0	2	0	2	-0.5	-0.5	Unchanged	Xist-independent
chrX	136715297	136715575	TSS-distal	Tceal1	2	9	0	18	-0.318182	-0.5	Decreased	Xist-independent
chrX	136741221	136742142	TSS-proximal	Morf4l2	5	164	11	292	-0.470414	-0.463696	Unchanged	Xist-independent
chrX	136993089	136993285	TSS-proximal	Zcchc18	1	2	3	1	-0.166667	0.25	Increased	Xist-independent
chrX	137037998	137038623	TSS-proximal	Slc25a53	16	66	6	83	-0.304878	-0.432584	Decreased	Xist-independent
chrX	137049161	137050257	TSS-proximal	Fam199x	14	120	10	273	-0.395522	-0.464664	Decreased	Xist-independent
chrX	139209909	139210181	TSS-proximal	Mum1l1	7	63	5	92	-0.4	-0.448454	Decreased	Xist-independent
chrX	139217043	139217207	TSS-proximal	Mum1l1	0	10	0	9	-0.5	-0.5	Unchanged	Xist-independent
chrX	139220547	139222356	TSS-distal	Mum1l1	14	134	99	272	-0.405405	-0.233154	Increased	Xist-independent
chrX	139430497	139430826	TSS-distal	D330045A20Rik	0	8	0	2	-0.5	-0.5	Unchanged	Xist-independent
chrX	139480083	139480429	TSS-proximal	D330045A20Rik	0	9	5	18	-0.5	-0.282609	Increased	Xist-independent
chrX	139543715	139543991	TSS-distal	D330045A20Rik	3	40	0	29	-0.430233	-0.5	Decreased	Xist-independent
chrX	139610206	139611300	TSS-proximal	Rnf128	4	68	4	124	-0.444444	-0.46875	Unchanged	Xist-independent
chrX	139684489	139685662	TSS-proximal	Tbc1d8b	11	189	15	250	-0.445	-0.443396	Unchanged	Xist-independent
chrX	139870414	139871824	TSS-proximal	Morc4	6	13	1	17	-0.184211	-0.444444	Decreased	Xist-independent
chrX	140456300	140457906	TSS-proximal	Prps1	14	67	6	100	-0.32716	-0.443396	Decreased	Xist-independent
chrX	140664652	140665166	TSS-distal	Mid2	1	30	4	31	-0.467742	-0.385714	Increased	Xist-independent
chrX	140706122	140706668	TSS-distal	Mid2	6	61	1	81	-0.410448	-0.487805	Decreased	Xist-independent
chrX	140956398	140957195	TSS-proximal	Psmd10	4	22	0	28	-0.346154	-0.5	Decreased	Xist-independent
chrX	140983366	140984039	TSS-distal	Psmd10	1	29	5	103	-0.466667	-0.453704	Unchanged	Xist-independent
chrX	141198896	141199310	TSS-distal	Col4a6	1	20	5	32	-0.452381	-0.364865	Increased	Xist-independent
chrX	141212878	141213085	TSS-distal	Col4a6	8	40	19	64	-0.333333	-0.271084	Increased	Xist-independent
chrX	141292739	141293422	TSS-distal	Col4a6	1	36	48	60	-0.472973	-0.0555556	Increased	Xist-independent
chrX	141363157	141363879	TSS-distal	Col4a6	1	20	27	27	-0.452381	0	Increased	Xist-independent
chrX	141424438	141425517	TSS-distal	Col4a6	4	24	29	33	-0.357143	-0.0322581	Increased	Xist-independent
chrX	141439394	141439923	TSS-distal	Col4a6	3	8	28	8	-0.227273	0.277778	Increased	Xist-independent
chrX	141473808	141474090	TSS-proximal	Col4a6	2	29	0	14	-0.435484	-0.5	Decreased	Xist-independent
chrX	141475298	141475811	TSS-proximal	Col4a5	4	14	2	15	-0.277778	-0.382353	Decreased	Xist-independent
chrX	141494662	141494885	TSS-distal	Col4a5	0	3	2	3	-0.5	-0.1	Increased	Xist-independent
chrX	141533386	141533781	TSS-distal	Col4a5	5	8	30	18	-0.115385	0.125	Increased	Xist-independent
chrX	142227756	142228923	TSS-proximal	Nxt2	4	19	0	42	-0.326087	-0.5	Decreased	Xist-independent
chrX	142336456	142337151	TSS-distal	Acsl4	1	7	15	23	-0.375	-0.105263	Increased	Xist-independent
chrX	142369623	142370933	TSS-distal	Acsl4	6	6	9	11	0	-0.05	Decreased	Xist-independent
chrX	142390181	142390920	TSS-proximal	Acsl4	1	28	2	41	-0.465517	-0.453488	Unchanged	Xist-independent
chrX	142398676	142399068	TSS-distal	Acsl4	8	12	32	30	-0.1	0.016129	Increased	Xist-independent
chrX	142426081	142426993	TSS-distal	Acsl4	3	5	7	13	-0.125	-0.15	Unchanged	Xist-independent
chrX	142467857	142468813	TSS-distal	Acsl4	1	13	41	85	-0.428571	-0.174603	Increased	Xist-independent
chrX	142487985	142488370	TSS-distal	Acsl4	7	32	75	59	-0.320513	0.0597015	Increased	Xist-independent
chrX	142490028	142490694	TSS-distal	Acsl4	4	8	8	6	-0.166667	0.0714286	Increased	Xist-independent
chrX	142504839	142505050	TSS-distal	Acsl4	5	10	17	13	-0.166667	0.0666667	Increased	Xist-independent
chrX	142516468	142517217	TSS-distal	Acsl4	4	20	44	58	-0.333333	-0.0686275	Increased	Xist-independent
chrX	142537285	142537471	TSS-distal	Tmem164	0	2	2	2	-0.5	0	Increased	Xist-independent
chrX	142540328	142540526	TSS-distal	Tmem164	7	2	0	6	0.277778	-0.5	Decreased	Xist-independent
chrX	142665308	142666053	TSS-distal	Tmem164	10	76	9	51	-0.383721	-0.35	Increased	Xist-independent
chrX	142680780	142682131	TSS-proximal	Tmem164	9	73	4	144	-0.390244	-0.472973	Decreased	Xist-independent
chrX	142705029	142705278	TSS-distal	Tmem164	5	45	9	58	-0.4	-0.365672	Increased	Xist-independent
chrX	142848049	142848332	TSS-distal	Tmem164	2	33	0	30	-0.442857	-0.5	Decreased	Xist-independent
chrX	142897572	142898842	TSS-distal	Ammecr1	12	55	22	131	-0.320896	-0.356209	Decreased	Xist-independent
chrX	142966377	142966970	TSS-proximal	Ammecr1	1	17	3	8	-0.444444	-0.227273	Increased	Xist-independent
chrX	143007935	143008168	TSS-distal	Ammecr1	3	13	1	4	-0.3125	-0.3	Unchanged	Xist-independent
chrX	143501358	143502143	TSS-distal	Pak3	4	51	2	33	-0.427273	-0.442857	Unchanged	Xist-independent
chrX	143518391	143519384	TSS-proximal	Pak3	9	55	2	53	-0.359375	-0.463636	Decreased	Xist-independent
chrX	143573659	143574089	TSS-distal	Pak3	1	3	1	1	-0.25	0	Increased	Xist-independent
chrX	143664149	143664761	TSS-proximal	Pak3	1	8	2	1	-0.388889	0.166667	Increased	Xist-independent
chrX	144317570	144318618	TSS-proximal	Alg13	6	58	10	86	-0.40625	-0.395833	Unchanged	Xist-independent
chrX	145417602	145418085	TSS-distal	Amot	4	5	5	4	-0.0555556	0.0555556	Increased	Xist-independent
chrX	145430874	145431100	TSS-distal	Amot	2	4	2	33	-0.166667	-0.442857	Decreased	Xist-independent
chrX	145461452	145461796	TSS-distal	Amot	4	25	5	70	-0.362069	-0.433333	Decreased	Xist-independent
chrX	145468767	145469056	TSS-distal	Amot	0	3	0	1	-0.5	-0.5	Unchanged	Xist-independent
chrX	145490370	145491065	TSS-proximal	Amot	4	31	6	72	-0.385714	-0.423077	Decreased	Xist-independent
chrX	145498825	145499391	TSS-distal	Amot	2	9	0	25	-0.318182	-0.5	Decreased	Xist-independent
chrX	145504880	145506285	TSS-distal	Amot	18	163	5	286	-0.400552	-0.482818	Decreased	Xist-independent
chrX	145582605	145582811	TSS-distal	Amot	2	7	0	1	-0.277778	-0.5	Decreased	Xist-independent
chrX	147531739	147531962	TSS-distal	Lrch2	0	2	0	6	-0.5	-0.5	Unchanged	Xist-independent
chrX	147535627	147536030	TSS-distal	Lrch2	5	44	8	168	-0.397959	-0.454545	Decreased	Xist-independent
chrX	147553269	147554322	TSS-proximal	Lrch2	2	34	4	36	-0.444444	-0.4	Increased	Xist-independent
chrX	150587907	150588697	TSS-proximal	Apex2	8	66	0	106	-0.391892	-0.5	Decreased	Xist-independent
chrX	150812823	150813603	TSS-proximal	Maged2	0	48	5	42	-0.5	-0.393617	Increased	Xist-independent
chrX	151016754	151018114	TSS-proximal	Gnl3l	10	56	4	42	-0.348485	-0.413043	Decreased	Xist-independent
chrX	151046739	151047937	TSS-proximal	Fgd1	0	28	0	39	-0.5	-0.5	Unchanged	Xist-independent
chrX	151096038	151096842	TSS-proximal	Tsr2	10	33	10	38	-0.267442	-0.291667	Unchanged	Xist-independent
chrX	151169477	151169961	TSS-distal	Wnk3	0	6	4	17	-0.5	-0.309524	Increased	Xist-independent
chrX	151343652	151344864	TSS-proximal	Fam120c	10	74	2	79	-0.380952	-0.475309	Decreased	Xist-independent
chrX	151520261	151521371	TSS-proximal	Phf8	1	35	4	54	-0.472222	-0.431034	Increased	Xist-independent
chrX	151802904	151803866	TSS-proximal	Huwe1	2	14	2	19	-0.375	-0.404762	Unchanged	Xist-independent
chrX	151950976	151951484	TSS-distal	Huwe1	2	6	8	31	-0.25	-0.294872	Decreased	Xist-independent
chrX	152001507	152002091	TSS-proximal	Hsd17b10	1	5	1	6	-0.333333	-0.357143	Unchanged	Xist-independent
chrX	152040295	152040538	TSS-distal	Smc1a	5	17	0	31	-0.272727	-0.5	Decreased	Xist-independent
chrX	152327177	152327905	TSS-proximal	Kantr	2	50	7	127	-0.461538	-0.447761	Unchanged	Xist-independent
chrX	152336487	152337116	TSS-distal	Tspyl2	7	109	4	217	-0.439655	-0.4819	Decreased	Xist-independent
chrX	152342335	152342980	TSS-proximal	Tspyl2	10	94	2	179	-0.403846	-0.48895	Decreased	Xist-independent
chrX	152352905	152353081	TSS-distal	Gpr173	1	0	1	3	0.5	-0.25	Decreased	Xist-independent
chrX	153489611	153490169	TSS-distal	Ubqln2	4	15	3	39	-0.289474	-0.428571	Decreased	Xist-independent
chrX	153722918	153723881	TSS-proximal	2210013O21Rik	7	76	6	89	-0.415663	-0.436842	Unchanged	Xist-independent
chrX	153736326	153736538	TSS-distal	2210013O21Rik	2	0	1	11	0.5	-0.416667	Decreased	Xist-independent
chrX	153738945	153739328	TSS-distal	2210013O21Rik	6	38	0	135	-0.363636	-0.5	Decreased	Xist-independent
chrX	155215960	155216814	TSS-proximal	Sat1	6	155	5	275	-0.462733	-0.482143	Unchanged	Xist-independent
chrX	155218323	155218504	TSS-proximal	Sat1	1	3	0	4	-0.25	-0.5	Decreased	Xist-independent
chrX	155262112	155262969	TSS-proximal	Acot9	6	99	3	119	-0.442857	-0.47541	Decreased	Xist-independent
chrX	155337921	155338729	TSS-proximal	Prdx4	12	49	2	77	-0.303279	-0.474684	Decreased	Xist-independent
chrX	155378071	155378438	TSS-distal	Prdx4	1	2	2	20	-0.166667	-0.409091	Decreased	Xist-independent
chrX	157021753	157022144	TSS-distal	Phex	1	0	0	1	0.5	-0.5	Decreased	Xist-independent
chrX	157028816	157029429	TSS-distal	Phex	13	244	47	276	-0.449416	-0.354489	Increased	Xist-independent
chrX	157184083	157184828	TSS-distal	Phex	10	148	32	316	-0.436709	-0.408046	Unchanged	Xist-independent
chrX	157269822	157270211	TSS-distal	Phex	0	10	8	42	-0.5	-0.34	Increased	Xist-independent
chrX	157271463	157271948	TSS-distal	Phex	0	31	4	77	-0.5	-0.450617	Increased	Xist-independent
chrX	157275168	157275443	TSS-distal	Phex	5	11	5	41	-0.1875	-0.391304	Decreased	Xist-independent
chrX	157292354	157292625	TSS-distal	Phex	4	12	0	29	-0.25	-0.5	Decreased	Xist-independent
chrX	157305536	157305760	TSS-distal	Phex	0	5	3	18	-0.5	-0.357143	Increased	Xist-independent
chrX	157307096	157307251	TSS-distal	Phex	0	7	0	4	-0.5	-0.5	Unchanged	Xist-independent
chrX	157476257	157476791	TSS-distal	Sms	4	28	4	74	-0.375	-0.448718	Decreased	Xist-independent
chrX	157491235	157492404	TSS-proximal	Sms	2	54	2	78	-0.464286	-0.475	Unchanged	Xist-independent
chrX	157565676	157565910	TSS-distal	Mbtps2	1	4	0	43	-0.3	-0.5	Decreased	Xist-independent
chrX	157597911	157599000	TSS-proximal	Mbtps2	9	35	1	67	-0.295455	-0.485294	Decreased	Xist-independent
chrX	157601533	157601731	TSS-proximal	Mbtps2	0	6	0	10	-0.5	-0.5	Unchanged	Xist-independent
chrX	157630399	157630750	TSS-distal	Mbtps2	5	15	4	46	-0.25	-0.42	Decreased	Xist-independent
chrX	157645441	157645992	TSS-distal	Mbtps2	10	47	4	27	-0.324561	-0.370968	Decreased	Xist-independent
chrX	158737896	158738300	TSS-distal	Rps6ka3	0	14	0	46	-0.5	-0.5	Unchanged	Xist-independent
chrX	158745969	158746348	TSS-distal	Rps6ka3	3	33	1	25	-0.416667	-0.461538	Decreased	Xist-independent
chrX	158921297	158922282	TSS-distal	Rps6ka3	8	86	5	47	-0.414894	-0.403846	Unchanged	Xist-independent
chrX	158941006	158941513	TSS-distal	Rps6ka3	0	5	1	10	-0.5	-0.409091	Increased	Xist-independent
chrX	158984716	158985213	TSS-distal	Rps6ka3	0	7	1	9	-0.5	-0.4	Increased	Xist-independent
chrX	159060922	159061210	TSS-distal	Rps6ka3	0	15	0	4	-0.5	-0.5	Unchanged	Xist-independent
chrX	159145341	159145723	TSS-distal	Rps6ka3	7	20	6	14	-0.240741	-0.2	Increased	Xist-independent
chrX	159254676	159257427	TSS-proximal	Rps6ka3	15	197	4	336	-0.429245	-0.488235	Decreased	Xist-independent
chrX	159264719	159264945	TSS-distal	Rps6ka3	4	2	1	9	0.166667	-0.4	Decreased	Xist-independent
chrX	159315054	159315502	TSS-distal	Rps6ka3	1	10	0	55	-0.409091	-0.5	Decreased	Xist-independent
chrX	159371612	159372284	TSS-proximal	Eif1ax	15	140	2	246	-0.403226	-0.491935	Decreased	Xist-independent
chrX	159532391	159533017	TSS-proximal	A830080D01Rik	3	60	2	79	-0.452381	-0.475309	Unchanged	Xist-independent
chrX	160137854	160138773	TSS-proximal	Pdha1	2	69	4	142	-0.471831	-0.472603	Unchanged	Xist-independent
chrX	160164315	160165326	TSS-distal	Pdha1	11	34	4	51	-0.255556	-0.427273	Decreased	Xist-independent
chrX	160234701	160234861	TSS-distal	Pdha1	0	1	2	31	-0.5	-0.439394	Increased	Xist-independent
chrX	160501863	160502851	TSS-proximal	Phka2	8	84	5	144	-0.413043	-0.466443	Decreased	Xist-independent
chrX	160508993	160509584	TSS-distal	Phka2	10	32	3	44	-0.261905	-0.43617	Decreased	Xist-independent
chrX	160598493	160599157	TSS-distal	Phka2	9	55	5	33	-0.359375	-0.368421	Unchanged	Xist-independent
chrX	160604005	160604714	TSS-distal	Phka2	0	4	0	9	-0.5	-0.5	Unchanged	Xist-independent
chrX	160765690	160766581	TSS-proximal	Rs1	15	126	1	168	-0.393617	-0.494083	Decreased	Xist-independent
chrX	160944835	160945068	TSS-distal	Cdkl5	5	14	5	37	-0.236842	-0.380952	Decreased	Xist-independent
chrX	160994329	160995587	TSS-proximal	Cdkl5	13	120	2	214	-0.402256	-0.490741	Decreased	Xist-independent
chrX	161001146	161001392	TSS-distal	Cdkl5	1	2	1	8	-0.166667	-0.388889	Decreased	Xist-independent
chrX	161031191	161031643	TSS-distal	Cdkl5	7	16	5	56	-0.195652	-0.418033	Decreased	Xist-independent
chrX	161162476	161163388	TSS-proximal	Scml2	2	74	3	111	-0.473684	-0.473684	Unchanged	Xist-independent
chrX	161921365	161921845	TSS-distal	Nhs	0	62	0	15	-0.5	-0.5	Unchanged	Xist-independent
chrX	162055677	162056068	TSS-distal	Nhs	0	6	0	5	-0.5	-0.5	Unchanged	Xist-independent
chrX	162158792	162160460	TSS-proximal	Nhs	15	67	10	58	-0.317073	-0.352941	Decreased	Xist-independent
chrX	162419174	162419604	TSS-distal	Reps2	2	13	2	2	-0.366667	0	Increased	Xist-independent
chrX	162510321	162510842	TSS-distal	Reps2	5	25	5	111	-0.333333	-0.456897	Decreased	Xist-independent
chrX	162542585	162543093	TSS-distal	Reps2	1	2	1	6	-0.166667	-0.357143	Decreased	Xist-independent
chrX	162643099	162643702	TSS-proximal	Reps2	2	26	4	11	-0.428571	-0.233333	Increased	Xist-independent
chrX	162759879	162760865	TSS-proximal	Rbbp7	0	8	0	38	-0.5	-0.5	Unchanged	Xist-independent
chrX	162829161	162829965	TSS-proximal	Txlng	3	59	3	141	-0.451613	-0.479167	Unchanged	Xist-independent
chrX	162868480	162868905	TSS-distal	Syap1	1	14	0	14	-0.433333	-0.5	Decreased	Xist-independent
chrX	162873858	162874277	TSS-distal	Syap1	0	21	0	34	-0.5	-0.5	Unchanged	Xist-independent
chrX	162887983	162888490	TSS-proximal	Syap1	6	53	4	82	-0.398305	-0.453488	Decreased	Xist-independent
chrX	162901219	162902460	TSS-proximal	Ctps2	1	86	4	176	-0.488506	-0.477778	Unchanged	Xist-independent
chrX	162991304	162992401	TSS-distal	Ctps2	6	15	2	33	-0.214286	-0.442857	Decreased	Xist-independent
chrX	163848508	163848947	TSS-distal	Ap1s2	0	32	3	34	-0.5	-0.418919	Increased	Xist-independent
chrX	163858579	163859348	TSS-distal	Ap1s2	8	74	4	124	-0.402439	-0.46875	Decreased	Xist-independent
chrX	163879455	163879832	TSS-distal	Ap1s2	4	6	3	1	-0.1	0.25	Increased	Xist-independent
chrX	163908459	163909659	TSS-proximal	Ap1s2	6	255	6	467	-0.477011	-0.487315	Unchanged	Xist-independent
chrX	163938511	163939084	TSS-distal	Zrsr2	2	42	6	69	-0.454545	-0.42	Increased	Xist-independent
chrX	163957952	163959130	TSS-proximal	Zrsr2	10	94	3	191	-0.403846	-0.484536	Decreased	Xist-independent
chrX	164268987	164269726	TSS-proximal	Pir	12	195	2	317	-0.442029	-0.49373	Decreased	Xist-independent
chrX	164365336	164365808	TSS-distal	Pir	6	43	2	135	-0.377551	-0.485401	Decreased	Xist-independent
chrX	164373117	164373658	TSS-proximal	Figf	3	4	5	25	-0.0714286	-0.333333	Decreased	Xist-independent
chrX	164379726	164380126	TSS-distal	Figf	1	11	0	7	-0.416667	-0.5	Decreased	Xist-independent
chrX	164381853	164382459	TSS-distal	Figf	12	119	7	214	-0.408397	-0.468326	Decreased	Xist-independent
chrX	164394031	164394656	TSS-distal	Figf	0	60	1	27	-0.5	-0.464286	Increased	Xist-independent
chrX	164398604	164398840	TSS-distal	Figf	1	5	0	23	-0.333333	-0.5	Decreased	Xist-independent
chrX	164419361	164420119	TSS-proximal	Piga	4	263	1	521	-0.485019	-0.498084	Unchanged	Xist-independent
chrX	164902035	164902507	TSS-distal	Mospd2	0	15	0	14	-0.5	-0.5	Unchanged	Xist-independent
chrX	164964716	164964871	TSS-distal	Mospd2	1	2	0	2	-0.166667	-0.5	Decreased	Xist-independent
chrX	164980104	164980907	TSS-proximal	Fancb	0	30	4	28	-0.5	-0.375	Increased	Xist-independent
chrX	165902254	165902483	TSS-distal	Gemin8	16	14	3	8	0.0333333	-0.227273	Decreased	Xist-independent
chrX	166170229	166170731	TSS-proximal	Gemin8	6	72	1	134	-0.423077	-0.492593	Decreased	Xist-independent
chrX	166221092	166221463	TSS-distal	Gpm6b	10	45	6	46	-0.318182	-0.384615	Decreased	Xist-independent
chrX	166236167	166236517	TSS-proximal	Gpm6b	4	8	3	24	-0.166667	-0.388889	Decreased	Xist-independent
chrX	166440213	166441143	TSS-proximal	Trappc2	11	106	9	179	-0.405983	-0.452128	Decreased	Xist-independent
chrX	166478782	166480195	TSS-proximal	Rab9	17	146	12	299	-0.395706	-0.461415	Decreased	Xist-independent
chrX	166510007	166510717	TSS-proximal	Tceanc	4	92	8	137	-0.458333	-0.444828	Unchanged	Xist-independent
chrX	166661118	166662299	TSS-proximal	Gm1720	10	17	2	41	-0.12963	-0.453488	Decreased	Xist-independent
chrX	166688485	166689082	TSS-distal	Gm1720	6	30	1	123	-0.333333	-0.491935	Decreased	Xist-independent
chrX	166728661	166728999	TSS-distal	Gm1720	6	16	1	33	-0.227273	-0.470588	Decreased	Xist-independent
chrX	166765714	166766039	TSS-distal	Gm1720	9	37	8	164	-0.304348	-0.453488	Decreased	Xist-independent
chrX	166777722	166779009	TSS-distal	Gm1720	10	32	7	54	-0.261905	-0.385246	Decreased	Xist-independent
chrX	166804527	166805789	TSS-distal	Gm1720	4	10	0	35	-0.214286	-0.5	Decreased	Xist-independent
chrX	167344245	167344880	TSS-distal	Prps2	9	24	4	42	-0.227273	-0.413043	Decreased	Xist-independent
chrX	167381857	167383058	TSS-proximal	Prps2	10	67	6	84	-0.37013	-0.433333	Decreased	Xist-independent
chrX	168639649	168640157	TSS-distal	Msl3	4	1	2	0	0.3	0.5	Increased	Xist-independent
chrX	168643601	168643787	TSS-distal	Msl3	1	2	0	16	-0.166667	-0.5	Decreased	Xist-independent
chrX	168672485	168674457	TSS-proximal	Msl3	2	91	6	214	-0.478495	-0.472727	Unchanged	Xist-independent
chrX	168747086	168747544	TSS-distal	Arhgap6	4	15	0	29	-0.289474	-0.5	Decreased	Xist-independent
chrX	168795231	168795851	TSS-proximal	Arhgap6	4	32	0	17	-0.388889	-0.5	Decreased	Xist-independent
chrX	168915929	168916324	TSS-distal	Arhgap6	3	26	1	51	-0.396552	-0.480769	Decreased	Xist-independent
chrX	168935037	168935275	TSS-distal	Arhgap6	6	14	1	34	-0.2	-0.471429	Decreased	Xist-independent
chrX	169006983	169007418	TSS-distal	Arhgap6	14	33	5	68	-0.202128	-0.431507	Decreased	Xist-independent
chrX	169036421	169037089	TSS-proximal	Arhgap6	8	26	11	33	-0.264706	-0.25	Unchanged	Xist-independent
chrX	169095672	169095867	TSS-distal	Arhgap6	5	9	3	23	-0.142857	-0.384615	Decreased	Xist-independent
chrX	169106186	169106715	TSS-distal	Arhgap6	0	7	0	2	-0.5	-0.5	Unchanged	Xist-independent
chrX	169256623	169257095	TSS-distal	Arhgap6	8	18	2	9	-0.192308	-0.318182	Decreased	Xist-independent
chrX	169267284	169267441	TSS-distal	Arhgap6	4	5	1	14	-0.0555556	-0.433333	Decreased	Xist-independent
chrX	169269610	169269934	TSS-distal	Arhgap6	7	1	1	7	0.375	-0.375	Decreased	Xist-independent
chrX	169319186	169320800	TSS-proximal	Hccs	29	102	12	177	-0.278626	-0.436508	Decreased	Xist-independent
chrX	169386668	169386904	TSS-distal	Hccs	0	3	0	3	-0.5	-0.5	Unchanged	Xist-independent
chrX	169673026	169673938	TSS-distal	Mid1	12	53	42	138	-0.315385	-0.266667	Increased	Xist-independent
chrX	169685158	169685486	TSS-proximal	Mid1	9	5	3	16	0.142857	-0.342105	Decreased	Xist-independent
chrX	169688431	169688949	TSS-distal	Mid1	5	17	6	48	-0.272727	-0.388889	Decreased	Xist-independent
chrX	169794740	169795333	TSS-distal	Mid1	3	12	35	80	-0.3	-0.195652	Increased	Xist-independent
chrX	169844549	169844824	TSS-distal	Mid1	0	4	3	7	-0.5	-0.2	Increased	Xist-independent
chrX	169862902	169864191	TSS-distal	Mid1	0	6	4	2	-0.5	0.166667	Increased	Xist-independent
chrX	169868088	169868503	TSS-distal	Mid1	6	27	24	41	-0.318182	-0.130769	Increased	Xist-independent
chrX	169879457	169879839	TSS-proximal	Mid1	15	59	4	93	-0.297297	-0.458763	Decreased	Xist-independent
chrX	169881503	169882099	TSS-proximal	Mid1	1	1	0	6	0	-0.5	Decreased	Xist-independent
chrX	20868190	20870330	TSS-proximal	Timp1	2	70	24	75	-0.472222	-0.257576	Increased	Xist-dependent XCI subjective genes
chrX	56731139	56731626	TSS-proximal	Fhl1	6	7	0	4	-0.0384615	-0.5	Decreased	Xist-dependent XCI subjective genes
chrX	56779375	56779642	TSS-proximal	Fhl1	1	1	1	2	0	-0.166667	Decreased	Xist-dependent XCI subjective genes
chrX	73008223	73008499	TSS-distal	Zfp185	2	17	8	31	-0.394737	-0.294872	Increased	Xist-dependent XCI subjective genes
chrX	74203522	74203914	TSS-distal	Tktl1	6	19	23	33	-0.26	-0.0892857	Increased	Xist-dependent XCI subjective genes
chrX	74425141	74425692	TSS-proximal	Ikbkg	5	10	15	27	-0.166667	-0.142857	Unchanged	Xist-dependent XCI subjective genes
chrX	75513980	75514887	TSS-proximal	Vbp1	15	106	110	143	-0.376033	-0.0652174	Increased	Xist-dependent XCI subjective genes
chrX	75673820	75674634	TSS-distal	4933407K13Rik	4	240	22	337	-0.483607	-0.438719	Increased	Xist-dependent XCI subjective genes
chrX	75818749	75819391	TSS-distal	Pls3	0	3	2	2	-0.5	0	Increased	Xist-dependent XCI subjective genes
chrX	75834371	75835229	TSS-distal	Pls3	6	46	150	169	-0.384615	-0.0297806	Increased	Xist-dependent XCI subjective genes
chrX	95948020	95948838	TSS-distal	Las1l	3	4	27	32	-0.0714286	-0.0423729	Unchanged	Xist-dependent XCI subjective genes
chrX	95956637	95957485	TSS-proximal	Las1l	8	257	7	386	-0.469811	-0.482188	Unchanged	Xist-dependent XCI subjective genes
chrX	95963285	95963765	TSS-distal	Las1l	5	38	35	29	-0.383721	0.046875	Increased	Xist-dependent XCI subjective genes
chrX	95968572	95968965	TSS-distal	Las1l	3	16	12	17	-0.342105	-0.0862069	Increased	Xist-dependent XCI subjective genes
chrX	95993167	95993656	TSS-distal	Las1l	7	6	5	16	0.0384615	-0.261905	Decreased	Xist-dependent XCI subjective genes
chrX	96019626	96020785	TSS-distal	Las1l	6	17	35	18	-0.23913	0.160377	Increased	Xist-dependent XCI subjective genes
chrX	96070577	96070801	TSS-distal	Msn	1	0	1	0	0.5	0.5	Unchanged	Xist-dependent XCI subjective genes
chrX	96077513	96078155	TSS-distal	Msn	7	54	66	70	-0.385246	-0.0147059	Increased	Xist-dependent XCI subjective genes
chrX	96086190	96086730	TSS-distal	Msn	4	12	47	34	-0.25	0.0802469	Increased	Xist-dependent XCI subjective genes
chrX	96095681	96097152	TSS-proximal	Msn	3	27	1	26	-0.4	-0.462963	Decreased	Xist-dependent XCI subjective genes
chrX	96107396	96107991	TSS-distal	Msn	3	9	3	7	-0.25	-0.2	Increased	Xist-dependent XCI subjective genes
chrX	96121680	96122831	TSS-distal	Msn	6	27	53	54	-0.318182	-0.0046729	Increased	Xist-dependent XCI subjective genes
chrX	96130288	96130773	TSS-distal	Msn	4	7	20	12	-0.136364	0.125	Increased	Xist-dependent XCI subjective genes
chrX	96133285	96135527	TSS-distal	Msn	12	50	85	54	-0.306452	0.111511	Increased	Xist-dependent XCI subjective genes
chrX	96162545	96162839	TSS-distal	Msn	0	1	1	1	-0.5	0	Increased	Xist-dependent XCI subjective genes
chrX	96178567	96178867	TSS-distal	Msn	7	22	19	36	-0.258621	-0.154545	Increased	Xist-dependent XCI subjective genes
chrX	101942475	101942867	TSS-distal	Nhsl2	2	31	0	18	-0.439394	-0.5	Decreased	Xist-dependent XCI subjective genes
chrX	101954005	101954628	TSS-distal	Nhsl2	5	92	4	132	-0.448454	-0.470588	Unchanged	Xist-dependent XCI subjective genes
chrX	102189057	102189581	TSS-proximal	Rps4x	1	5	9	21	-0.333333	-0.2	Increased	Xist-dependent XCI subjective genes
chrX	105079271	105080272	TSS-proximal	Pbdc1	5	34	32	38	-0.371795	-0.0428571	Increased	Xist-dependent XCI subjective genes
chrX	105110473	105110745	TSS-distal	Pbdc1	0	2	7	4	-0.5	0.136364	Increased	Xist-dependent XCI subjective genes
chrX	106026555	106027567	TSS-proximal	Atp7a	5	52	117	114	-0.412281	0.00649351	Increased	Xist-dependent XCI subjective genes
chrX	106043788	106044457	TSS-distal	Atp7a	4	30	37	51	-0.382353	-0.0795455	Increased	Xist-dependent XCI subjective genes
chrX	106186443	106188067	TSS-proximal	Pgk1	15	177	253	346	-0.421875	-0.0776294	Increased	Xist-dependent XCI subjective genes
chrX	106205786	106206093	TSS-distal	Taf9b	9	16	18	20	-0.14	-0.0263158	Increased	Xist-dependent XCI subjective genes
chrX	106219283	106219998	TSS-proximal	Taf9b	4	35	4	17	-0.397436	-0.309524	Increased	Xist-dependent XCI subjective genes
chrX	107150708	107151325	TSS-proximal	A630033H20Rik	2	4	2	20	-0.166667	-0.409091	Decreased	Xist-dependent XCI subjective genes
chrX	113185020	113185821	TSS-proximal	Chm	0	1	1	4	-0.5	-0.3	Increased	Xist-dependent XCI subjective genes
chrX	159627122	159627926	TSS-proximal	Sh3kbp1	0	30	2	40	-0.5	-0.452381	Increased	Xist-dependent XCI subjective genes
chrX	159650080	159650954	TSS-distal	Sh3kbp1	10	28	13	79	-0.236842	-0.358696	Decreased	Xist-dependent XCI subjective genes
chrX	159660087	159660439	TSS-distal	Sh3kbp1	6	44	2	111	-0.38	-0.482301	Decreased	Xist-dependent XCI subjective genes
chrX	159672530	159672775	TSS-distal	Sh3kbp1	1	1	0	3	0	-0.5	Decreased	Xist-dependent XCI subjective genes
chrX	159708408	159708853	TSS-proximal	Sh3kbp1	1	4	3	9	-0.3	-0.25	Increased	Xist-dependent XCI subjective genes
chrX	159711046	159711628	TSS-proximal	Sh3kbp1	11	32	0	38	-0.244186	-0.5	Decreased	Xist-dependent XCI subjective genes
chrX	159727565	159728041	TSS-distal	Sh3kbp1	2	4	0	21	-0.166667	-0.5	Decreased	Xist-dependent XCI subjective genes
chrX	159731322	159731924	TSS-distal	Sh3kbp1	2	33	8	78	-0.442857	-0.406977	Increased	Xist-dependent XCI subjective genes
chrX	159809273	159809945	TSS-distal	Sh3kbp1	9	14	6	19	-0.108696	-0.26	Decreased	Xist-dependent XCI subjective genes
chrX	159837493	159837747	TSS-proximal	Sh3kbp1	0	6	2	3	-0.5	-0.1	Increased	Xist-dependent XCI subjective genes
chrX	159839971	159840512	TSS-proximal	Sh3kbp1	3	37	4	36	-0.425	-0.4	Unchanged	Xist-dependent XCI subjective genes
chrX	159849166	159849403	TSS-distal	Sh3kbp1	0	3	1	12	-0.5	-0.423077	Increased	Xist-dependent XCI subjective genes
chrX	159850627	159851041	TSS-distal	Sh3kbp1	1	21	3	43	-0.454545	-0.434783	Unchanged	Xist-dependent XCI subjective genes
chrX	159867692	159867954	TSS-distal	Sh3kbp1	0	2	3	12	-0.5	-0.3	Increased	Xist-dependent XCI subjective genes
chrX	159872007	159872242	TSS-distal	Sh3kbp1	8	20	11	38	-0.214286	-0.27551	Decreased	Xist-dependent XCI subjective genes
chrX	159953391	159954546	TSS-distal	Sh3kbp1	4	16	12	38	-0.3	-0.26	Increased	Xist-dependent XCI subjective genes
chrX	164013201	164013981	TSS-distal	Car5b	8	75	22	202	-0.403614	-0.401786	Unchanged	Xist-dependent XCI subjective genes
chrX	164027823	164028390	TSS-proximal	Car5b	2	6	5	9	-0.25	-0.142857	Increased	Xist-dependent XCI subjective genes
chrX	164066303	164066504	TSS-distal	Siah1b	8	11	13	26	-0.0789474	-0.166667	Decreased	Xist-dependent XCI subjective genes
chrX	164075911	164076735	TSS-proximal	Siah1b	4	118	3	226	-0.467213	-0.4869	Unchanged	Xist-dependent XCI subjective genes
chrX	12673141	12673907	TSS-proximal	1810030O07Rik	62	42	145	92	0.0961538	0.111814	Unchanged	Xist-dependent XCI escape genes
chrX	12746812	12746971	TSS-distal	Med14	2	1	1	3	0.166667	-0.25	Decreased	Xist-dependent XCI escape genes
chrX	12761463	12762530	TSS-proximal	Med14	34	32	21	45	0.0151515	-0.181818	Decreased	Xist-dependent XCI escape genes
chrX	13280196	13282078	TSS-proximal	Ddx3x	96	87	193	137	0.0245902	0.0848485	Increased	Xist-dependent XCI escape genes
chrX	13294708	13295392	TSS-distal	Ddx3x	11	9	38	49	0.05	-0.0632184	Decreased	Xist-dependent XCI escape genes
chrX	13346986	13347683	TSS-distal	Ddx3x	8	77	16	88	-0.405882	-0.346154	Increased	Xist-dependent XCI escape genes
chrX	18161862	18163019	TSS-proximal	Kdm6a	91	142	169	217	-0.109442	-0.0621762	Increased	Xist-dependent XCI escape genes
chrX	18177372	18177602	TSS-distal	Kdm6a	1	1	6	4	0	0.1	Increased	Xist-dependent XCI escape genes
chrX	18248790	18248957	TSS-distal	Kdm6a	3	2	35	2	0.1	0.445946	Increased	Xist-dependent XCI escape genes
chrX	18254741	18255018	TSS-distal	Kdm6a	1	1	1	0	0	0.5	Increased	Xist-dependent XCI escape genes
chrX	18841139	18841360	TSS-distal	Mir221	0	1	0	1	-0.5	-0.5	Unchanged	Xist-dependent XCI escape genes
chrX	18843214	18843544	TSS-distal	Mir221	2	11	62	13	-0.346154	0.326667	Increased	Xist-dependent XCI escape genes
chrX	18873711	18874544	TSS-distal	Mir221	1	20	62	44	-0.452381	0.0849057	Increased	Xist-dependent XCI escape genes
chrX	18882228	18882926	TSS-distal	Mir221	7	20	18	25	-0.240741	-0.0813953	Increased	Xist-dependent XCI escape genes
chrX	19027648	19028161	TSS-distal	Mir221	10	18	69	46	-0.142857	0.1	Increased	Xist-dependent XCI escape genes
chrX	19039119	19039323	TSS-distal	Mir221	1	23	6	49	-0.458333	-0.390909	Increased	Xist-dependent XCI escape genes
chrX	19054026	19054368	TSS-distal	Mir221	4	61	37	51	-0.438462	-0.0795455	Increased	Xist-dependent XCI escape genes
chrX	19080106	19080641	TSS-distal	Mir221	5	10	10	12	-0.166667	-0.0454545	Increased	Xist-dependent XCI escape genes
chrX	19143407	19143863	TSS-distal	Mir221	0	12	18	16	-0.5	0.0294118	Increased	Xist-dependent XCI escape genes
chrX	48256231	48257063	TSS-proximal	Utp14a	87	77	142	106	0.0304878	0.0725806	Increased	Xist-dependent XCI escape genes
chrX	48271481	48271989	TSS-distal	Utp14a	9	18	31	31	-0.166667	0	Increased	Xist-dependent XCI escape genes
chrX	48284510	48285918	TSS-proximal	9530027J09Rik	9	75	4	146	-0.392857	-0.473333	Decreased	Xist-dependent XCI escape genes
chrX	103215051	103215561	TSS-distal	4930519F16Rik	0	1	1	5	-0.5	-0.333333	Increased	Xist-dependent XCI escape genes
chrX	103253020	103253277	TSS-distal	4930519F16Rik	2	4	5	16	-0.166667	-0.261905	Decreased	Xist-dependent XCI escape genes
chrX	103493317	103494086	TSS-proximal	Jpx	20	21	44	47	-0.0121951	-0.0164835	Unchanged	Xist-dependent XCI escape genes
chrX	103509222	103511091	TSS-distal	Jpx	47	57	188	151	-0.0480769	0.0545723	Increased	Xist-dependent XCI escape genes
chrX	103515497	103515757	TSS-distal	Jpx	7	5	22	18	0.0833333	0.05	Decreased	Xist-dependent XCI escape genes
chrX	103541030	103541640	TSS-distal	Gm9159	8	15	37	19	-0.152174	0.160714	Increased	Xist-dependent XCI escape genes
chrX	103589356	103589549	TSS-distal	Ftx	0	1	0	1	-0.5	-0.5	Unchanged	Xist-dependent XCI escape genes
chrX	103604110	103604664	TSS-distal	Ftx	9	10	41	65	-0.0263158	-0.113208	Decreased	Xist-dependent XCI escape genes
chrX	103616159	103617432	TSS-distal	Ftx	60	76	121	90	-0.0588235	0.0734597	Increased	Xist-dependent XCI escape genes
chrX	103622275	103624773	TSS-proximal	Ftx	36	64	70	68	-0.14	0.00724638	Increased	Xist-dependent XCI escape genes
chrX	105069785	105070489	TSS-proximal	5530601H04Rik	14	18	19	27	-0.0625	-0.0869565	Unchanged	Xist-dependent XCI escape genes
chrX	150458627	150459551	TSS-proximal	Tmem29	38	77	100	149	-0.169565	-0.0983936	Increased	Xist-dependent XCI escape genes
chrX	150468338	150468589	TSS-distal	Tmem29	6	36	21	136	-0.357143	-0.366242	Unchanged	Xist-dependent XCI escape genes
chrX	150477769	150478708	TSS-distal	Tmem29	107	186	445	498	-0.134812	-0.0281018	Increased	Xist-dependent XCI escape genes
chrX	152232608	152234412	TSS-proximal	Kdm5c	29	37	66	72	-0.0606061	-0.0217391	Increased	Xist-dependent XCI escape genes
chrX	7282819	7283062	TSS-distal	Clcn5	0	0	0	0	NA	NA	NA	NA
chrX	7422775	7423058	TSS-proximal	2010204K13Rik	0	0	1	0	NA	0.5	NA	NA
chrX	7789632	7790039	TSS-proximal	Gripap1	0	1	0	0	-0.5	NA	NA	NA
chrX	10717015	10719413	TSS-proximal	Mid1ip1	0	0	0	1	NA	-0.5	NA	NA
chrX	11747394	11747629	TSS-distal	Bcor	0	0	0	5	NA	-0.5	NA	NA
chrX	12127998	12129666	TSS-distal	Bcor	0	0	0	0	NA	NA	NA	NA
chrX	23507799	23507996	TSS-distal	Klhl13	0	0	0	0	NA	NA	NA	NA
chrX	35888465	35889295	TSS-proximal	Dock11	0	0	0	5	NA	-0.5	NA	NA
chrX	35894350	35894631	TSS-distal	Dock11	0	0	0	0	NA	NA	NA	NA
chrX	35919489	35920419	TSS-distal	Dock11	0	0	0	0	NA	NA	NA	NA
chrX	35922057	35922302	TSS-distal	Dock11	0	0	0	0	NA	NA	NA	NA
chrX	35930505	35931265	TSS-distal	Dock11	0	0	0	0	NA	NA	NA	NA
chrX	35959368	35959980	TSS-distal	Dock11	0	0	0	0	NA	NA	NA	NA
chrX	36082792	36083246	TSS-distal	Dock11	0	0	0	0	NA	NA	NA	NA
chrX	36551026	36552556	TSS-distal	Pgrmc1	0	0	0	0	NA	NA	NA	NA
chrX	36602206	36602430	TSS-distal	Pgrmc1	0	0	0	0	NA	NA	NA	NA
chrX	36644641	36645592	TSS-proximal	Akap17b	0	0	0	0	NA	NA	NA	NA
chrX	37109933	37110782	TSS-proximal	Upf3b	0	0	1	2	NA	-0.166667	NA	NA
chrX	38180000	38180332	TSS-distal	Zbtb33	2	0	0	0	0.5	NA	NA	NA
chrX	38428808	38429174	TSS-distal	Lamp2	0	0	0	4	NA	-0.5	NA	NA
chrX	38589900	38590056	TSS-distal	Mcts1	0	0	0	0	NA	NA	NA	NA
chrX	38600362	38601259	TSS-proximal	Mcts1	0	0	0	0	NA	NA	NA	NA
chrX	40903179	40903487	TSS-distal	Gria3	0	0	0	1	NA	-0.5	NA	NA
chrX	40987004	40987502	TSS-distal	Gria3	0	0	0	0	NA	NA	NA	NA
chrX	41400710	41400884	TSS-proximal	Gria3	0	0	0	0	NA	NA	NA	NA
chrX	41401948	41403095	TSS-proximal	Gria3	0	0	0	0	NA	NA	NA	NA
chrX	41616908	41617139	TSS-distal	Gria3	0	0	0	0	NA	NA	NA	NA
chrX	42114087	42114446	TSS-distal	Xiap	0	0	0	0	NA	NA	NA	NA
chrX	42139806	42140317	TSS-distal	Stag2	0	0	0	0	NA	NA	NA	NA
chrX	42150705	42150928	TSS-proximal	Stag2	0	0	0	0	NA	NA	NA	NA
chrX	47759973	47760757	TSS-distal	Smarca1	0	0	0	0	NA	NA	NA	NA
chrX	47891986	47892193	TSS-proximal	Smarca1	0	0	0	0	NA	NA	NA	NA
chrX	48409999	48410553	TSS-distal	Elf4	0	0	0	0	NA	NA	NA	NA
chrX	48423778	48424044	TSS-distal	Elf4	0	0	0	0	NA	NA	NA	NA
chrX	51140159	51140626	TSS-distal	Mbnl3	0	0	0	0	NA	NA	NA	NA
chrX	51167868	51168544	TSS-distal	Mbnl3	0	0	0	0	NA	NA	NA	NA
chrX	51185297	51185484	TSS-distal	Mbnl3	0	0	0	0	NA	NA	NA	NA
chrX	51204819	51205983	TSS-proximal	Mbnl3	0	0	0	0	NA	NA	NA	NA
chrX	51215840	51216120	TSS-distal	Mbnl3	0	0	0	0	NA	NA	NA	NA
chrX	51232221	51232628	TSS-distal	Mbnl3	0	0	0	0	NA	NA	NA	NA
chrX	51407317	51407577	TSS-distal	Hs6st2	0	0	0	0	NA	NA	NA	NA
chrX	51431643	51432163	TSS-distal	Hs6st2	0	0	0	0	NA	NA	NA	NA
chrX	51512683	51512847	TSS-distal	Hs6st2	0	0	0	0	NA	NA	NA	NA
chrX	51581777	51582129	TSS-distal	Hs6st2	0	0	0	0	NA	NA	NA	NA
chrX	51631361	51631709	TSS-distal	Hs6st2	0	0	0	0	NA	NA	NA	NA
chrX	51680444	51681600	TSS-proximal	Hs6st2	0	0	4	6	NA	-0.1	NA	NA
chrX	71528736	71528896	TSS-distal	Hmgb3	0	0	0	0	NA	NA	NA	NA
chrX	73342465	73343001	TSS-proximal	Zfp275	1	0	0	0	0.5	NA	NA	NA
chrX	75382210	75382713	TSS-proximal	Fundc2	0	0	0	1	NA	-0.5	NA	NA
chrX	75475213	75475640	TSS-distal	Brcc3	0	0	0	0	NA	NA	NA	NA
chrX	77615858	77616219	TSS-distal	Tbl1x	0	4	0	0	-0.5	NA	NA	NA
chrX	77637983	77638333	TSS-distal	Tbl1x	0	1	0	0	-0.5	NA	NA	NA
chrX	93321429	93321608	TSS-distal	Pola1	0	0	0	0	NA	NA	NA	NA
chrX	94122256	94123496	TSS-proximal	Zfx	0	1	0	0	-0.5	NA	NA	NA
chrX	94169341	94169996	TSS-distal	Eif2s3x	0	0	0	0	NA	NA	NA	NA
chrX	94540602	94540763	TSS-proximal	Maged1	0	0	0	0	NA	NA	NA	NA
chrX	95164209	95164413	TSS-proximal	Arhgef9	0	0	0	0	NA	NA	NA	NA
chrX	95166081	95166707	TSS-proximal	Arhgef9	0	0	0	1	NA	-0.5	NA	NA
chrX	100716289	100716526	TSS-distal	Kif4	0	0	0	2	NA	-0.5	NA	NA
chrX	102071159	102071406	TSS-proximal	Rgag4	1	2	0	0	-0.166667	NA	NA	NA
chrX	103356369	103356567	TSS-proximal	Chic1	0	1	0	0	-0.5	NA	NA	NA
chrX	103481380	103481917	TSS-proximal	Xist	0	0	0	0	NA	NA	NA	NA
chrX	104487960	104488543	TSS-distal	Uprt	0	1	0	0	-0.5	NA	NA	NA
chrX	106920353	106920948	TSS-proximal	Lpar4	0	0	0	10	NA	-0.5	NA	NA
chrX	107403039	107403457	TSS-proximal	Itm2a	0	0	0	0	NA	NA	NA	NA
chrX	108731822	108732038	TSS-distal	Brwd3	0	1	0	0	-0.5	NA	NA	NA
chrX	129413666	129414115	TSS-distal	Diap2	0	0	0	0	NA	NA	NA	NA
chrX	129415271	129416021	TSS-distal	Diap2	0	0	0	0	NA	NA	NA	NA
chrX	129474229	129474418	TSS-distal	Diap2	0	0	0	0	NA	NA	NA	NA
chrX	129480605	129480843	TSS-distal	Diap2	0	0	0	0	NA	NA	NA	NA
chrX	129557021	129557186	TSS-distal	Diap2	0	0	0	0	NA	NA	NA	NA
chrX	129657051	129657320	TSS-distal	Diap2	0	0	0	0	NA	NA	NA	NA
chrX	129697012	129697360	TSS-distal	Diap2	0	0	0	0	NA	NA	NA	NA
chrX	129749313	129750472	TSS-proximal	Diap2	0	0	0	0	NA	NA	NA	NA
chrX	129770655	129770949	TSS-distal	Diap2	0	0	0	0	NA	NA	NA	NA
chrX	130173072	130173363	TSS-distal	Diap2	0	0	0	0	NA	NA	NA	NA
chrX	130473212	130473571	TSS-distal	Diap2	0	0	0	0	NA	NA	NA	NA
chrX	130478155	130478515	TSS-distal	Diap2	0	0	0	0	NA	NA	NA	NA
chrX	130483390	130483782	TSS-distal	Diap2	0	0	0	0	NA	NA	NA	NA
chrX	130533440	130533793	TSS-distal	Diap2	0	0	0	0	NA	NA	NA	NA
chrX	133609848	133610123	TSS-distal	Pcdh19	0	0	0	0	NA	NA	NA	NA
chrX	133647676	133648228	TSS-distal	Pcdh19	0	0	0	0	NA	NA	NA	NA
chrX	133655414	133656326	TSS-distal	Pcdh19	0	0	0	0	NA	NA	NA	NA
chrX	133657891	133658130	TSS-distal	Pcdh19	0	0	0	0	NA	NA	NA	NA
chrX	133674288	133674992	TSS-distal	Pcdh19	0	0	0	0	NA	NA	NA	NA
chrX	133687769	133689199	TSS-proximal	Pcdh19	0	0	0	0	NA	NA	NA	NA
chrX	133692205	133692378	TSS-distal	Pcdh19	0	0	0	0	NA	NA	NA	NA
chrX	134307929	134308517	TSS-proximal	Cenpi	0	0	0	0	NA	NA	NA	NA
chrX	139933533	139933812	TSS-distal	Rbm41	0	0	0	0	NA	NA	NA	NA
chrX	139997945	139998639	TSS-proximal	Rbm41	0	1	0	0	-0.5	NA	NA	NA
chrX	141442076	141442278	TSS-distal	Col4a6	0	0	1	0	NA	0.5	NA	NA
chrX	143827312	143827529	TSS-proximal	Capn6	0	0	0	0	NA	NA	NA	NA
chrX	150657198	150657459	TSS-proximal	Tro	0	1	0	0	-0.5	NA	NA	NA
chrX	150859842	150860255	TSS-distal	Maged2	0	0	2	2	NA	0	NA	NA
chrX	151625651	151625882	TSS-distal	Phf8	0	0	0	0	NA	NA	NA	NA
chrX	151763328	151763590	TSS-distal	Huwe1	0	0	0	0	NA	NA	NA	NA
chrX	151800710	151801280	TSS-proximal	Huwe1	0	0	0	1	NA	-0.5	NA	NA
chrX	153452075	153452245	TSS-distal	Ubqln2	0	2	0	0	-0.5	NA	NA	NA
chrX	153497514	153498520	TSS-proximal	Ubqln2	0	0	0	0	NA	NA	NA	NA
chrX	156946667	156947271	TSS-distal	Phex	0	0	0	0	NA	NA	NA	NA
chrX	157488892	157489132	TSS-proximal	Sms	0	0	0	0	NA	NA	NA	NA
chrX	160153294	160153611	TSS-distal	Pdha1	0	1	0	0	-0.5	NA	NA	NA
chrX	164975863	164976145	TSS-distal	Mospd2	0	0	0	2	NA	-0.5	NA	NA
chrX	166808296	166808509	TSS-distal	Gm1720	0	0	4	10	NA	-0.214286	NA	NA
chrX	168977827	168978274	TSS-distal	Arhgap6	0	0	0	1	NA	-0.5	NA	NA
chrX	169062525	169063017	TSS-distal	Arhgap6	0	0	0	2	NA	-0.5	NA	NA
chrX	169123279	169123932	TSS-distal	Arhgap6	0	0	0	0	NA	NA	NA	NA
chrX	75744590	75744811	TSS-distal	4933407K13Rik	0	0	0	0	NA	NA	NA	NA
chrX	75750459	75750633	TSS-distal	4933407K13Rik	0	0	0	0	NA	NA	NA	NA
chrX	75763814	75765109	TSS-proximal	4933407K13Rik	0	0	0	6	NA	-0.5	NA	NA
chrX	75840761	75841023	TSS-proximal	Pls3	0	0	2	0	NA	0.5	NA	NA
chrX	75874864	75875463	TSS-proximal	Pls3	0	0	0	3	NA	-0.5	NA	NA
chrX	75888658	75888938	TSS-distal	Pls3	0	0	1	3	NA	-0.25	NA	NA
chrX	96025895	96026295	TSS-distal	Las1l	0	0	0	0	NA	NA	NA	NA
chrX	96027932	96028113	TSS-distal	Msn	0	0	1	0	NA	0.5	NA	NA
chrX	96113189	96113452	TSS-distal	Msn	0	0	1	1	NA	0	NA	NA
chrX	102181597	102181957	TSS-distal	Rps4x	0	0	6	6	NA	0	NA	NA
chrX	113002133	113002426	TSS-distal	Chm	0	0	0	0	NA	NA	NA	NA
chrX	19095464	19095838	TSS-distal	Mir221	0	0	0	3	NA	-0.5	NA	NA
chrX	150440900	150441143	TSS-proximal	Tmem29	0	0	0	0	NA	NA	NA	NA
chrX	6092042	6092311	TSS-distal	AU022751	9	15	8	7	-0.125	0.0333333	Increased	NA
chrX	6252820	6253168	TSS-distal	Bmp15	8	57	2	41	-0.376923	-0.453488	Decreased	NA
chrX	6258533	6258861	TSS-distal	Bmp15	2	7	0	18	-0.277778	-0.5	Decreased	NA
chrX	6495453	6495726	TSS-distal	5430428K19Rik	0	2	0	2	-0.5	-0.5	Unchanged	NA
chrX	6501863	6502225	TSS-distal	5430428K19Rik	2	92	6	115	-0.478723	-0.450413	Unchanged	NA
chrX	6536390	6536916	TSS-distal	5430428K19Rik	11	20	11	57	-0.145161	-0.338235	Decreased	NA
chrX	7375564	7376423	TSS-proximal	Gm14379	2	7	0	9	-0.277778	-0.5	Decreased	NA
chrX	7574108	7574926	TSS-proximal	Ppp1r3f	0	48	0	98	-0.5	-0.5	Unchanged	NA
chrX	7605151	7605524	TSS-proximal	Ccdc22	1	2	0	7	-0.166667	-0.5	Decreased	NA
chrX	7648624	7649315	TSS-distal	Syp	13	108	8	185	-0.392562	-0.458549	Decreased	NA
chrX	7679689	7680031	TSS-proximal	Magix	0	6	1	19	-0.5	-0.45	Increased	NA
chrX	7822156	7822445	TSS-proximal	Kcnd1	0	10	0	5	-0.5	-0.5	Unchanged	NA
chrX	7878105	7878344	TSS-proximal	Pim2	0	0	0	0	NA	NA	NA	NA
chrX	7883816	7884517	TSS-proximal	Slc35a2	8	40	4	70	-0.333333	-0.445946	Decreased	NA
chrX	8000603	8000984	TSS-distal	Glod5	4	13	2	23	-0.264706	-0.42	Decreased	NA
chrX	8096465	8097112	TSS-proximal	Gm6787	0	8	0	13	-0.5	-0.5	Unchanged	NA
chrX	8102270	8102696	TSS-distal	Gm6787	3	13	0	2	-0.3125	-0.5	Decreased	NA
chrX	8145223	8145968	TSS-proximal	Rbm3os	8	48	2	51	-0.357143	-0.462264	Decreased	NA
chrX	8175463	8176228	TSS-proximal	Tbc1d25	3	54	4	81	-0.447368	-0.452941	Unchanged	NA
chrX	8206240	8206628	TSS-proximal	Porcn	0	1	0	1	-0.5	-0.5	Unchanged	NA
chrX	8948404	8948709	TSS-distal	Gm5634	0	12	0	11	-0.5	-0.5	Unchanged	NA
chrX	9139470	9139828	TSS-distal	4930402K13Rik	2	15	0	44	-0.382353	-0.5	Decreased	NA
chrX	9769662	9769894	TSS-distal	Hypm	0	1	0	1	-0.5	-0.5	Unchanged	NA
chrX	9810214	9810524	TSS-distal	Hypm	0	1	0	1	-0.5	-0.5	Unchanged	NA
chrX	9812744	9812922	TSS-distal	Hypm	3	12	1	17	-0.3	-0.444444	Decreased	NA
chrX	10105574	10105754	TSS-distal	Srpx	0	6	0	10	-0.5	-0.5	Unchanged	NA
chrX	11486609	11486872	TSS-distal	Gm4906	1	7	0	9	-0.375	-0.5	Decreased	NA
chrX	11490325	11490628	TSS-distal	Gm4906	1	17	1	7	-0.444444	-0.375	Increased	NA
chrX	11528637	11528995	TSS-distal	Gm4906	1	2	0	2	-0.166667	-0.5	Decreased	NA
chrX	12150545	12150771	TSS-distal	2900008C10Rik	0	1	0	0	-0.5	NA	NA	NA
chrX	12252284	12252803	TSS-distal	Gm14635	19	36	2	44	-0.154545	-0.456522	Decreased	NA
chrX	12346940	12347683	TSS-distal	Gm14635	3	16	4	36	-0.342105	-0.4	Decreased	NA
chrX	12773089	12773655	TSS-distal	Gm14634	8	29	30	45	-0.283784	-0.1	Increased	NA
chrX	12840278	12840497	TSS-distal	Gm14634	4	20	6	11	-0.333333	-0.147059	Increased	NA
chrX	12844225	12844583	TSS-distal	Gm14634	4	14	24	14	-0.277778	0.131579	Increased	NA
chrX	12860594	12860856	TSS-distal	Gm14634	4	4	10	11	0	-0.0238095	Unchanged	NA
chrX	12936654	12936927	TSS-proximal	AA414768	0	1	1	1	-0.5	0	Increased	NA
chrX	12951165	12951501	TSS-distal	AA414768	2	9	13	16	-0.318182	-0.0517241	Increased	NA
chrX	12959545	12960384	TSS-distal	AA414768	1	8	13	17	-0.388889	-0.0666667	Increased	NA
chrX	13207986	13208361	TSS-distal	2010308F09Rik	28	29	23	73	-0.00877193	-0.260417	Decreased	NA
chrX	13230488	13231111	TSS-distal	2010308F09Rik	9	76	6	147	-0.394118	-0.460784	Decreased	NA
chrX	13242501	13243354	TSS-distal	2010308F09Rik	6	52	4	57	-0.396552	-0.434426	Decreased	NA
chrX	13386423	13386587	TSS-distal	Nyx	0	4	1	3	-0.5	-0.25	Increased	NA
chrX	13388277	13388441	TSS-distal	Nyx	1	1	0	2	0	-0.5	Decreased	NA
chrX	13398391	13398941	TSS-distal	Nyx	3	69	14	83	-0.458333	-0.35567	Increased	NA
chrX	13461529	13463486	TSS-distal	Nyx	18	30	4	23	-0.125	-0.351852	Decreased	NA
chrX	13502898	13503260	TSS-distal	Nyx	2	0	3	24	0.5	-0.388889	Decreased	NA
chrX	13718447	13718604	TSS-proximal	Mir3473a	0	0	0	0	NA	NA	NA	NA
chrX	13726008	13726535	TSS-distal	Mir3473a	2	3	2	22	-0.1	-0.416667	Decreased	NA
chrX	13763390	13763682	TSS-distal	Mir3473a	3	25	2	60	-0.392857	-0.467742	Decreased	NA
chrX	13764921	13765349	TSS-distal	Mir3473a	0	0	2	8	NA	-0.3	NA	NA
chrX	13889938	13890309	TSS-distal	Mir3473a	2	15	1	50	-0.382353	-0.480392	Decreased	NA
chrX	13904481	13904764	TSS-distal	Mir3473a	2	15	4	32	-0.382353	-0.388889	Unchanged	NA
chrX	13918683	13918954	TSS-distal	Mir3473a	1	0	0	3	0.5	-0.5	Decreased	NA
chrX	14091762	14091998	TSS-distal	Gm5382	0	12	3	34	-0.5	-0.418919	Increased	NA
chrX	14273682	14274488	TSS-distal	Gm5382	2	13	1	14	-0.366667	-0.433333	Decreased	NA
chrX	14283955	14284129	TSS-distal	Gm5382	0	0	0	0	NA	NA	NA	NA
chrX	16557057	16557648	TSS-distal	Cypt1	5	115	6	123	-0.458333	-0.453488	Unchanged	NA
chrX	16704484	16704701	TSS-distal	Maob	1	11	1	16	-0.416667	-0.441176	Unchanged	NA
chrX	16714095	16714477	TSS-distal	Maob	0	5	0	0	-0.5	NA	NA	NA
chrX	16894477	16894685	TSS-distal	Ndp	10	43	6	45	-0.311321	-0.382353	Decreased	NA
chrX	16908388	16908950	TSS-proximal	Ndp	0	0	0	1	NA	-0.5	NA	NA
chrX	16918191	16918445	TSS-distal	Ndp	5	8	0	20	-0.115385	-0.5	Decreased	NA
chrX	16953210	16955241	TSS-distal	Ndp	11	162	19	323	-0.436416	-0.444444	Unchanged	NA
chrX	17017867	17018115	TSS-distal	Ndp	5	56	4	40	-0.418033	-0.409091	Unchanged	NA
chrX	17026068	17026694	TSS-distal	Efhc2	0	7	0	3	-0.5	-0.5	Unchanged	NA
chrX	17077279	17077852	TSS-distal	Efhc2	0	32	4	60	-0.5	-0.4375	Increased	NA
chrX	17175904	17176638	TSS-distal	Efhc2	4	52	4	8	-0.428571	-0.166667	Increased	NA
chrX	19157458	19158251	TSS-distal	Mir222	10	77	140	119	-0.385057	0.0405405	Increased	NA
chrX	19162818	19163329	TSS-distal	Mir222	0	3	6	7	-0.5	-0.0384615	Increased	NA
chrX	19167040	19168897	TSS-distal	Mir222	4	65	85	62	-0.442029	0.0782313	Increased	NA
chrX	19202468	19203011	TSS-distal	Mir222	0	6	5	5	-0.5	0	Increased	NA
chrX	19206329	19206747	TSS-distal	Mir222	0	0	14	12	NA	0.0384615	NA	NA
chrX	19235533	19235727	TSS-distal	Mir222	2	9	2	26	-0.318182	-0.428571	Decreased	NA
chrX	19237538	19238310	TSS-distal	Mir222	30	174	12	151	-0.352941	-0.42638	Decreased	NA
chrX	19283954	19284110	TSS-distal	Mir222	0	0	2	0	NA	0.5	NA	NA
chrX	20136130	20136677	TSS-distal	Slc9a7	3	125	2	117	-0.476562	-0.483193	Unchanged	NA
chrX	20291347	20291765	TSS-proximal	Slc9a7	0	2	0	0	-0.5	NA	NA	NA
chrX	20303225	20303727	TSS-distal	Slc9a7	5	65	3	98	-0.428571	-0.470297	Decreased	NA
chrX	20863312	20863796	TSS-proximal	Mir5617	2	20	4	33	-0.409091	-0.391892	Unchanged	NA
chrX	20914977	20915364	TSS-distal	Syn1	2	3	5	2	-0.1	0.214286	Increased	NA
chrX	20920754	20922168	TSS-proximal	Syn1	0	2	3	1	-0.5	0.25	Increased	NA
chrX	21361339	21361571	TSS-proximal	Gm5124	3	23	2	15	-0.384615	-0.382353	Unchanged	NA
chrX	21552982	21553143	TSS-distal	Agtr2	0	27	0	23	-0.5	-0.5	Unchanged	NA
chrX	21579762	21580280	TSS-distal	Agtr2	10	4	0	7	0.214286	-0.5	Decreased	NA
chrX	21651361	21651972	TSS-distal	Slc6a14	0	3	0	6	-0.5	-0.5	Unchanged	NA
chrX	21690240	21690534	TSS-distal	Slc6a14	6	8	2	32	-0.0714286	-0.441176	Decreased	NA
chrX	21728315	21728479	TSS-distal	Slc6a14	0	5	1	0	-0.5	0.5	Increased	NA
chrX	22069552	22069935	TSS-distal	Slc6a14	0	3	0	0	-0.5	NA	NA	NA
chrX	22441190	22441939	TSS-distal	Ppp1r2-ps7	2	13	0	16	-0.366667	-0.5	Decreased	NA
chrX	22469075	22469449	TSS-distal	Ppp1r2-ps7	4	44	7	68	-0.416667	-0.406667	Unchanged	NA
chrX	23692605	23693676	TSS-proximal	Wdr44	0	0	0	0	NA	NA	NA	NA
chrX	23823491	23824146	TSS-distal	Wdr44	0	0	0	0	NA	NA	NA	NA
chrX	24251796	24251967	TSS-distal	Gm5934	0	0	0	0	NA	NA	NA	NA
chrX	31145922	31146092	TSS-distal	Gm10921	0	0	0	0	NA	NA	NA	NA
chrX	31158702	31158903	TSS-distal	Gm10921	0	0	0	0	NA	NA	NA	NA
chrX	31160675	31160874	TSS-distal	Gm10921	0	0	0	0	NA	NA	NA	NA
chrX	36255065	36255270	TSS-distal	Zcchc12	0	8	2	13	-0.5	-0.366667	Increased	NA
chrX	36328341	36328792	TSS-proximal	Lonrf3	0	0	0	0	NA	NA	NA	NA
chrX	36329880	36330109	TSS-proximal	Lonrf3	0	0	0	0	NA	NA	NA	NA
chrX	36385233	36385578	TSS-distal	Gm6268	0	0	0	0	NA	NA	NA	NA
chrX	36390049	36390790	TSS-distal	Gm6268	0	0	0	0	NA	NA	NA	NA
chrX	36743539	36743943	TSS-proximal	Slc25a43	0	0	0	0	NA	NA	NA	NA
chrX	36752665	36752945	TSS-distal	Slc25a43	0	0	0	0	NA	NA	NA	NA
chrX	36795465	36796545	TSS-proximal	Slc25a5	4	10	1	13	-0.214286	-0.428571	Decreased	NA
chrX	36804258	36804447	TSS-distal	Slc25a5	0	0	0	0	NA	NA	NA	NA
chrX	36807722	36808307	TSS-distal	2310010G23Rik	0	0	0	0	NA	NA	NA	NA
chrX	36830221	36830616	TSS-distal	2310010G23Rik	0	0	0	0	NA	NA	NA	NA
chrX	36864147	36864545	TSS-proximal	C330007P06Rik	0	0	0	0	NA	NA	NA	NA
chrX	36874096	36875055	TSS-proximal	Ube2a	0	1	0	2	-0.5	-0.5	Unchanged	NA
chrX	36903238	36903749	TSS-proximal	Nkrf	0	0	0	0	NA	NA	NA	NA
chrX	36939944	36940319	TSS-distal	2022-09-06	0	0	0	0	NA	NA	NA	NA
chrX	36956277	36956589	TSS-distal	2022-09-06	0	0	0	0	NA	NA	NA	NA
chrX	36988699	36989900	TSS-proximal	2022-09-06	0	0	0	0	NA	NA	NA	NA
chrX	37069835	37070052	TSS-distal	Rpl39	0	0	0	0	NA	NA	NA	NA
chrX	37085040	37085821	TSS-proximal	Rpl39	0	0	0	0	NA	NA	NA	NA
chrX	37179028	37179208	TSS-distal	Ndufa1	0	0	0	1	NA	-0.5	NA	NA
chrX	37191110	37191733	TSS-proximal	Rnf113a1	0	0	0	0	NA	NA	NA	NA
chrX	37413371	37413648	TSS-proximal	Rhox2b	0	0	0	0	NA	NA	NA	NA
chrX	37454915	37455203	TSS-proximal	Rhox2c	0	0	0	0	NA	NA	NA	NA
chrX	37494848	37495050	TSS-proximal	Rhox2d	0	0	0	0	NA	NA	NA	NA
chrX	37521966	37522199	TSS-distal	Rhox4d	0	0	0	0	NA	NA	NA	NA
chrX	37567492	37567672	TSS-distal	Rhox2f	0	0	0	0	NA	NA	NA	NA
chrX	37572679	37573000	TSS-proximal	Rhox2f	0	0	0	0	NA	NA	NA	NA
chrX	37641785	37641986	TSS-proximal	Rhox2g	0	0	0	0	NA	NA	NA	NA
chrX	37693551	37693727	TSS-distal	Rhox2h	0	10	0	17	-0.5	-0.5	Unchanged	NA
chrX	37823379	37823597	TSS-distal	Rhox6	0	0	0	1	NA	-0.5	NA	NA
chrX	37859067	37859235	TSS-distal	Rhox8	1	6	2	11	-0.357143	-0.346154	Unchanged	NA
chrX	38007040	38007411	TSS-distal	Btg1-ps1	0	0	0	0	NA	NA	NA	NA
chrX	38033976	38034153	TSS-distal	Btg1-ps2	0	0	0	0	NA	NA	NA	NA
chrX	38313315	38313475	TSS-proximal	Atp1b4	0	0	0	0	NA	NA	NA	NA
chrX	38326798	38327016	TSS-distal	Atp1b4	0	0	0	0	NA	NA	NA	NA
chrX	38334797	38335115	TSS-distal	Atp1b4	0	0	0	0	NA	NA	NA	NA
chrX	38504988	38505150	TSS-distal	Cul4b	0	0	0	0	NA	NA	NA	NA
chrX	38564457	38565334	TSS-distal	Cul4b	0	0	0	0	NA	NA	NA	NA
chrX	38634749	38635555	TSS-proximal	C1galt1c1	0	0	0	0	NA	NA	NA	NA
chrX	38771587	38772110	TSS-proximal	6030498E09Rik	0	0	0	0	NA	NA	NA	NA
chrX	38811240	38811533	TSS-distal	6030498E09Rik	1	0	1	1	0.5	0	Decreased	NA
chrX	38813983	38814212	TSS-distal	6030498E09Rik	0	0	0	0	NA	NA	NA	NA
chrX	41911524	41912192	TSS-proximal	Thoc2	0	0	0	0	NA	NA	NA	NA
chrX	41970024	41970609	TSS-distal	Thoc2	2	18	0	25	-0.4	-0.5	Decreased	NA
chrX	41983457	41983635	TSS-distal	Thoc2	0	0	0	0	NA	NA	NA	NA
chrX	41985690	41985846	TSS-distal	Thoc2	0	0	0	0	NA	NA	NA	NA
chrX	48076886	48077347	TSS-distal	Xpnpep2	3	33	0	30	-0.416667	-0.5	Decreased	NA
chrX	48098903	48099133	TSS-distal	Xpnpep2	0	2	0	4	-0.5	-0.5	Unchanged	NA
chrX	48108677	48108880	TSS-proximal	Xpnpep2	1	1	3	5	0	-0.125	Decreased	NA
chrX	48674242	48674533	TSS-proximal	Gpr119	0	5	0	1	-0.5	-0.5	Unchanged	NA
chrX	50020321	50020805	TSS-distal	Olfr1323	1	3	2	13	-0.25	-0.366667	Decreased	NA
chrX	50490631	50490965	TSS-distal	Gm35612	0	4	0	1	-0.5	-0.5	Unchanged	NA
chrX	50566385	50566821	TSS-distal	Firre	4	0	31	0	0.5	0.5	Unchanged	NA
chrX	50572336	50572671	TSS-distal	Firre	7	5	14	2	0.0833333	0.375	Increased	NA
chrX	50576953	50577276	TSS-distal	Firre	7	8	45	13	-0.0333333	0.275862	Increased	NA
chrX	50580226	50580481	TSS-distal	Firre	0	6	16	0	-0.5	0.5	Increased	NA
chrX	50590827	50591189	TSS-distal	Firre	0	0	0	0	NA	NA	NA	NA
chrX	50597222	50597404	TSS-distal	Firre	0	0	1	0	NA	0.5	NA	NA
chrX	50599885	50600556	TSS-distal	Firre	13	0	27	6	0.5	0.318182	Decreased	NA
chrX	50602512	50603184	TSS-distal	Firre	0	0	4	0	NA	0.5	NA	NA
chrX	50605136	50605292	TSS-distal	Firre	0	0	0	0	NA	NA	NA	NA
chrX	50611912	50612591	TSS-distal	Firre	29	16	75	13	0.144444	0.352273	Increased	NA
chrX	50614573	50615198	TSS-distal	Firre	0	1	2	0	-0.5	0.5	Increased	NA
chrX	50616997	50617243	TSS-distal	Firre	0	0	5	3	NA	0.125	NA	NA
chrX	50618971	50619155	TSS-distal	Firre	11	10	8	4	0.0238095	0.166667	Increased	NA
chrX	50622851	50623377	TSS-distal	Firre	22	2	71	6	0.416667	0.422078	Unchanged	NA
chrX	50635135	50635793	TSS-proximal	Firre	6	92	2	85	-0.438776	-0.477011	Decreased	NA
chrX	51000888	51001046	TSS-distal	Rap2c	0	0	0	0	NA	NA	NA	NA
chrX	51017919	51020172	TSS-proximal	Rap2c	0	0	0	0	NA	NA	NA	NA
chrX	51058805	51059204	TSS-distal	Rap2c	0	0	0	0	NA	NA	NA	NA
chrX	51814471	51815015	TSS-distal	Usp26	2	21	13	46	-0.413043	-0.279661	Increased	NA
chrX	51976504	51976686	TSS-distal	1700080O16Rik	1	1	0	2	0	-0.5	Decreased	NA
chrX	52220593	52221257	TSS-distal	Gpc3	2	56	5	75	-0.465517	-0.4375	Unchanged	NA
chrX	52261910	52262463	TSS-distal	Gpc3	2	37	0	27	-0.448718	-0.5	Decreased	NA
chrX	52292664	52292860	TSS-distal	Gpc3	0	21	2	33	-0.5	-0.442857	Increased	NA
chrX	52325099	52325285	TSS-distal	Gpc3	6	9	1	7	-0.1	-0.375	Decreased	NA
chrX	52453456	52453801	TSS-distal	Gpc3	0	2	1	0	-0.5	0.5	Increased	NA
chrX	53607856	53608124	TSS-proximal	Cxx1c	2	13	0	0	-0.366667	NA	NA	NA
chrX	53638215	53638521	TSS-distal	Cxx1a	2	40	0	46	-0.452381	-0.5	Decreased	NA
chrX	53643680	53644045	TSS-proximal	Cxx1a	2	16	3	25	-0.388889	-0.392857	Unchanged	NA
chrX	53670175	53670806	TSS-proximal	Cxx1b	10	155	4	207	-0.439394	-0.481043	Decreased	NA
chrX	53974883	53975316	TSS-distal	Xlr	5	58	7	7	-0.420635	0	Increased	NA
chrX	56274312	56274682	TSS-distal	1600025M17Rik	0	0	0	0	NA	NA	NA	NA
chrX	56275750	56275946	TSS-distal	1600025M17Rik	2	20	1	6	-0.409091	-0.357143	Increased	NA
chrX	56298422	56298835	TSS-distal	1600025M17Rik	2	34	2	43	-0.444444	-0.455556	Unchanged	NA
chrX	56318803	56319340	TSS-proximal	1600025M17Rik	0	3	1	6	-0.5	-0.357143	Increased	NA
chrX	56322842	56323031	TSS-distal	1600025M17Rik	0	1	0	11	-0.5	-0.5	Unchanged	NA
chrX	56332123	56332538	TSS-distal	1600025M17Rik	1	5	0	6	-0.333333	-0.5	Decreased	NA
chrX	56821952	56822431	TSS-proximal	Mtap7d3	10	47	5	9	-0.324561	-0.142857	Increased	NA
chrX	57326115	57326782	TSS-distal	Arhgef6	4	6	4	1	-0.1	0.3	Increased	NA
chrX	57935277	57936225	TSS-distal	Zic3	6	58	91	104	-0.40625	-0.0333333	Increased	NA
chrX	62255930	62257323	TSS-distal	4933402E13Rik	8	66	0	10	-0.391892	-0.5	Decreased	NA
chrX	62378502	62378777	TSS-distal	4933402E13Rik	0	38	0	4	-0.5	-0.5	Unchanged	NA
chrX	66652890	66653121	TSS-proximal	Slitrk2	0	0	0	0	NA	NA	NA	NA
chrX	67210328	67210498	TSS-distal	Mir465	0	0	1	0	NA	0.5	NA	NA
chrX	67223447	67223821	TSS-distal	Mir465	0	11	0	2	-0.5	-0.5	Unchanged	NA
chrX	67883476	67883770	TSS-distal	4933436I01Rik	2	15	0	26	-0.382353	-0.5	Decreased	NA
chrX	67949890	67950168	TSS-distal	4933436I01Rik	0	0	0	0	NA	NA	NA	NA
chrX	68146217	68146733	TSS-distal	Mir509	10	133	8	191	-0.43007	-0.459799	Unchanged	NA
chrX	69269409	69269593	TSS-distal	Aff2	0	5	1	0	-0.5	0.5	Increased	NA
chrX	69297352	69297514	TSS-distal	Aff2	2	18	2	3	-0.4	-0.1	Increased	NA
chrX	69360115	69360949	TSS-proximal	Aff2	4	12	0	5	-0.25	-0.5	Decreased	NA
chrX	70762686	70763153	TSS-distal	Gm14725	6	39	8	15	-0.366667	-0.152174	Increased	NA
chrX	70871501	70871923	TSS-distal	Mamld1	2	15	0	24	-0.382353	-0.5	Decreased	NA
chrX	70881268	70881620	TSS-distal	Mamld1	5	22	10	72	-0.314815	-0.378049	Decreased	NA
chrX	70883340	70883957	TSS-distal	Mamld1	1	34	2	45	-0.471429	-0.457447	Unchanged	NA
chrX	70898731	70899288	TSS-distal	Mamld1	7	19	5	71	-0.230769	-0.434211	Decreased	NA
chrX	70950399	70950720	TSS-distal	Mamld1	6	21	2	31	-0.277778	-0.439394	Decreased	NA
chrX	71029022	71029537	TSS-distal	Mamld1	7	60	4	63	-0.395522	-0.440299	Decreased	NA
chrX	71049851	71050405	TSS-proximal	Mamld1	0	0	0	0	NA	NA	NA	NA
chrX	71087771	71088069	TSS-distal	Mamld1	0	3	0	2	-0.5	-0.5	Unchanged	NA
chrX	71630881	71631277	TSS-distal	Gpr50	6	24	0	27	-0.3	-0.5	Decreased	NA
chrX	72044101	72044800	TSS-distal	Cnga2	2	44	0	87	-0.456522	-0.5	Decreased	NA
chrX	72089454	72089745	TSS-distal	Cnga2	0	16	0	24	-0.5	-0.5	Unchanged	NA
chrX	72094312	72094884	TSS-distal	Cnga2	3	16	4	69	-0.342105	-0.445205	Decreased	NA
chrX	72274346	72275526	TSS-proximal	Gabre	6	42	10	55	-0.375	-0.346154	Unchanged	NA
chrX	72297941	72298152	TSS-distal	Gabre	3	15	6	23	-0.333333	-0.293103	Increased	NA
chrX	72489743	72490096	TSS-distal	Gabra3	1	5	1	2	-0.333333	-0.166667	Increased	NA
chrX	72633191	72633681	TSS-distal	Gabra3	4	18	28	41	-0.318182	-0.0942029	Increased	NA
chrX	72761341	72761846	TSS-distal	Gabrq	10	45	5	42	-0.318182	-0.393617	Decreased	NA
chrX	72789026	72789551	TSS-distal	Gabrq	0	2	0	1	-0.5	-0.5	Unchanged	NA
chrX	73053953	73054216	TSS-distal	Pnma3	8	19	23	39	-0.203704	-0.129032	Increased	NA
chrX	73069542	73069875	TSS-distal	Pnma3	0	1	0	0	-0.5	NA	NA	NA
chrX	73566473	73568755	TSS-distal	Atp2b3	33	55	293	175	-0.125	0.126068	Increased	NA
chrX	73586508	73587201	TSS-distal	Atp2b3	3	3	10	9	0	0.0263158	Unchanged	NA
chrX	73593250	73593478	TSS-distal	Atp2b3	6	29	39	46	-0.328571	-0.0411765	Increased	NA
chrX	73639309	73639474	TSS-proximal	Dusp9	0	0	0	0	NA	NA	NA	NA
chrX	73650983	73651184	TSS-distal	Pnck	0	1	2	1	-0.5	0.166667	Increased	NA
chrX	74115594	74115855	TSS-distal	Opn1mw	1	12	7	12	-0.423077	-0.131579	Increased	NA
chrX	74368382	74368727	TSS-proximal	Ubl4a	4	23	2	37	-0.351852	-0.448718	Decreased	NA
chrX	74373184	74373447	TSS-proximal	Slc10a3	2	35	0	43	-0.445946	-0.5	Decreased	NA
chrX	74392872	74393367	TSS-proximal	Fam3a	17	58	2	133	-0.273333	-0.485185	Decreased	NA
chrX	75044735	75045041	TSS-distal	Gab3	0	2	0	2	-0.5	-0.5	Unchanged	NA
chrX	75084296	75085040	TSS-proximal	Gab3	0	4	0	0	-0.5	NA	NA	NA
chrX	76598933	76599109	TSS-distal	Cldn34d	0	2	0	2	-0.5	-0.5	Unchanged	NA
chrX	76903319	76903705	TSS-distal	Mir669m-2	0	1	0	0	-0.5	NA	NA	NA
chrX	77409491	77410986	TSS-distal	Mir669m-2	6	4	9	13	0.1	-0.0909091	Decreased	NA
chrX	77433340	77433889	TSS-distal	Mir669m-2	0	3	2	2	-0.5	0	Increased	NA
chrX	77473253	77473827	TSS-proximal	Mir669m-2	0	1	0	3	-0.5	-0.5	Unchanged	NA
chrX	77487992	77488567	TSS-distal	Mir669m-2	5	54	20	36	-0.415254	-0.142857	Increased	NA
chrX	77489977	77490527	TSS-distal	Mir669m-2	1	8	2	5	-0.388889	-0.214286	Increased	NA
chrX	81284233	81284609	TSS-distal	4930595M18Rik	4	7	1	20	-0.136364	-0.452381	Decreased	NA
chrX	81729945	81730225	TSS-distal	4930595M18Rik	2	51	8	44	-0.462264	-0.346154	Increased	NA
chrX	81732343	81733042	TSS-distal	4930595M18Rik	3	22	3	15	-0.38	-0.333333	Increased	NA
chrX	85292839	85293203	TSS-distal	1600014K23Rik	7	22	1	114	-0.258621	-0.491304	Decreased	NA
chrX	85329441	85329733	TSS-distal	1600014K23Rik	1	2	2	8	-0.166667	-0.3	Decreased	NA
chrX	87529159	87529494	TSS-distal	Il1rapl1	1	1	0	0	0	NA	NA	NA
chrX	87892010	87892182	TSS-distal	Il1rapl1	0	24	0	8	-0.5	-0.5	Unchanged	NA
chrX	88125657	88125913	TSS-distal	Il1rapl1	0	0	0	0	NA	NA	NA	NA
chrX	89439022	89439526	TSS-distal	Pet2	9	70	6	12	-0.386076	-0.166667	Increased	NA
chrX	89799003	89799269	TSS-distal	4932429P05Rik	0	0	0	0	NA	NA	NA	NA
chrX	92785588	92787055	TSS-distal	Mageb18	2	11	2	6	-0.346154	-0.25	Increased	NA
chrX	92898224	92898601	TSS-distal	BC061195	1	1	0	4	0	-0.5	Decreased	NA
chrX	93001683	93001855	TSS-distal	BC061195	1	2	0	1	-0.166667	-0.5	Decreased	NA
chrX	93003577	93003940	TSS-distal	BC061195	3	35	2	33	-0.421053	-0.442857	Unchanged	NA
chrX	93030750	93030945	TSS-distal	BC061195	3	13	3	30	-0.3125	-0.409091	Decreased	NA
chrX	93059312	93060055	TSS-distal	BC061195	11	21	4	96	-0.15625	-0.46	Decreased	NA
chrX	93069892	93070121	TSS-distal	BC061195	2	18	4	14	-0.4	-0.277778	Increased	NA
chrX	93159175	93159480	TSS-distal	1700003E24Rik	2	51	2	26	-0.462264	-0.428571	Increased	NA
chrX	93674940	93675374	TSS-proximal	Pcyt1b	0	0	0	1	NA	-0.5	NA	NA
chrX	93700646	93701298	TSS-distal	Pcyt1b	7	17	13	27	-0.208333	-0.175	Increased	NA
chrX	93711404	93712934	TSS-distal	Pcyt1b	21	40	59	149	-0.155738	-0.216346	Decreased	NA
chrX	93730744	93731451	TSS-distal	Pcyt1b	6	50	60	98	-0.392857	-0.120253	Increased	NA
chrX	93756917	93757307	TSS-distal	Pcyt1b	3	29	48	26	-0.40625	0.148649	Increased	NA
chrX	93911170	93911470	TSS-distal	AU015836	4	4	10	2	0	0.333333	Increased	NA
chrX	94007200	94007405	TSS-distal	AU015836	0	0	1	1	NA	0	NA	NA
chrX	94018790	94019747	TSS-distal	AU015836	0	0	5	0	NA	0.5	NA	NA
chrX	94022641	94023014	TSS-distal	AU015836	4	35	18	33	-0.397436	-0.147059	Increased	NA
chrX	94366614	94367494	TSS-proximal	Apoo-ps	10	134	6	177	-0.430556	-0.467213	Decreased	NA
chrX	94636032	94636307	TSS-proximal	Gspt2	0	0	0	0	NA	NA	NA	NA
chrX	94865588	94866000	TSS-distal	Zxda	0	0	0	2	NA	-0.5	NA	NA
chrX	96456323	96456649	TSS-proximal	Heph	1	4	0	1	-0.3	-0.5	Decreased	NA
chrX	96713160	96713748	TSS-proximal	Gpr165	1	1	0	0	0	NA	NA	NA
chrX	99042472	99042748	TSS-proximal	Stard8	3	17	0	22	-0.35	-0.5	Decreased	NA
chrX	99135682	99136423	TSS-proximal	Efnb1	0	0	0	1	NA	-0.5	NA	NA
chrX	99199168	99199350	TSS-distal	Efnb1	0	4	0	2	-0.5	-0.5	Unchanged	NA
chrX	99241800	99242099	TSS-distal	Efnb1	1	22	0	7	-0.456522	-0.5	Decreased	NA
chrX	99448906	99449119	TSS-distal	Gm14812	1	2	0	1	-0.166667	-0.5	Decreased	NA
chrX	99658040	99658314	TSS-distal	Tmem28	3	13	5	12	-0.3125	-0.205882	Increased	NA
chrX	99853305	99853658	TSS-distal	Tmem28	3	12	2	11	-0.3	-0.346154	Decreased	NA
chrX	100432106	100432751	TSS-distal	Awat2	9	15	6	43	-0.125	-0.377551	Decreased	NA
chrX	100767258	100768099	TSS-proximal	Dlg3	2	14	0	4	-0.375	-0.5	Decreased	NA
chrX	100774423	100774660	TSS-proximal	Dlg3	3	0	3	10	0.5	-0.269231	Decreased	NA
chrX	100776705	100777250	TSS-proximal	Dlg3	5	31	2	62	-0.361111	-0.46875	Decreased	NA
chrX	100794995	100795604	TSS-distal	Dlg3	5	9	4	11	-0.142857	-0.233333	Decreased	NA
chrX	101332280	101332887	TSS-distal	Nlgn3	7	79	8	124	-0.418605	-0.439394	Unchanged	NA
chrX	101369122	101369316	TSS-distal	Gjb1	0	0	0	2	NA	-0.5	NA	NA
chrX	101733972	101734137	TSS-proximal	Cxcr3	3	0	2	8	0.5	-0.3	Decreased	NA
chrX	102113201	102113517	TSS-distal	Pin4	0	3	18	30	-0.5	-0.125	Increased	NA
chrX	102119025	102119715	TSS-proximal	Pin4	1	64	167	107	-0.484615	0.109489	Increased	NA
chrX	102121394	102121589	TSS-proximal	Pin4	0	0	0	0	NA	NA	NA	NA
chrX	102251727	102252429	TSS-proximal	Cited1	2	22	2	49	-0.416667	-0.460784	Decreased	NA
chrX	103149269	103149912	TSS-distal	Nap1l2	2	18	23	9	-0.4	0.21875	Increased	NA
chrX	103155646	103156463	TSS-distal	Nap1l2	5	19	52	60	-0.291667	-0.0357143	Increased	NA
chrX	103186395	103186695	TSS-proximal	Nap1l2	0	3	0	0	-0.5	NA	NA	NA
chrX	103299027	103299441	TSS-distal	Cdx4	2	4	4	3	-0.166667	0.0714286	Increased	NA
chrX	103695452	103695893	TSS-distal	Slc16a2	0	20	2	25	-0.5	-0.425926	Increased	NA
chrX	103741834	103742038	TSS-distal	Slc16a2	3	6	4	5	-0.166667	-0.0555556	Increased	NA
chrX	103879526	103879692	TSS-distal	Slc16a2	3	0	0	0	0.5	NA	NA	NA
chrX	105421000	105421343	TSS-distal	5330434G04Rik	3	14	6	0	-0.323529	0.5	Increased	NA
chrX	105684535	105684816	TSS-distal	Fgf16	9	27	3	25	-0.25	-0.392857	Decreased	NA
chrX	105767643	105768351	TSS-distal	Fgf16	0	1	0	2	-0.5	-0.5	Unchanged	NA
chrX	106135746	106136374	TSS-distal	Tlr13	0	0	3	2	NA	0.1	NA	NA
chrX	106149474	106149744	TSS-distal	Tlr13	6	15	28	29	-0.214286	-0.00877193	Increased	NA
chrX	106171165	106171500	TSS-distal	Tlr13	3	11	28	39	-0.285714	-0.0820896	Increased	NA
chrX	106380767	106380961	TSS-distal	Fndc3c1	3	4	1	3	-0.0714286	-0.25	Decreased	NA
chrX	108953516	108953984	TSS-distal	5730416F02Rik	0	17	1	16	-0.5	-0.441176	Increased	NA
chrX	111196379	111196572	TSS-distal	Cylc1	0	1	0	2	-0.5	-0.5	Unchanged	NA
chrX	111462857	111463807	TSS-distal	Rps6ka6	2	29	3	4	-0.435484	-0.0714286	Increased	NA
chrX	111534908	111535099	TSS-proximal	Rps6ka6	0	0	0	0	NA	NA	NA	NA
chrX	111696761	111697198	TSS-proximal	Hdx	0	0	0	0	NA	NA	NA	NA
chrX	112255279	112255782	TSS-distal	4933403O08Rik	0	0	0	0	NA	NA	NA	NA
chrX	112310958	112311793	TSS-proximal	Apool	0	0	0	0	NA	NA	NA	NA
chrX	112339568	112339864	TSS-distal	Apool	0	0	0	0	NA	NA	NA	NA
chrX	112347925	112348575	TSS-distal	Apool	0	0	0	0	NA	NA	NA	NA
chrX	112370717	112371164	TSS-distal	Apool	0	0	0	0	NA	NA	NA	NA
chrX	112417618	112417779	TSS-distal	Satl1	0	0	0	0	NA	NA	NA	NA
chrX	123103271	123104009	TSS-proximal	Cldn34c1	4	10	0	4	-0.214286	-0.5	Decreased	NA
chrX	129372652	129373090	TSS-distal	4930558G05Rik	0	0	0	0	NA	NA	NA	NA
chrX	133869857	133870032	TSS-distal	Tnmd	0	0	0	0	NA	NA	NA	NA
chrX	133897961	133898532	TSS-proximal	Tspan6	0	0	0	1	NA	-0.5	NA	NA
chrX	133908304	133908541	TSS-proximal	Srpx2	0	0	0	0	NA	NA	NA	NA
chrX	133911627	133912047	TSS-distal	Srpx2	0	0	0	0	NA	NA	NA	NA
chrX	133923831	133924216	TSS-distal	Srpx2	0	13	8	45	-0.5	-0.349057	Increased	NA
chrX	133947419	133947691	TSS-distal	Sytl4	0	0	0	0	NA	NA	NA	NA
chrX	134160541	134160700	TSS-proximal	Xkrx	0	0	0	0	NA	NA	NA	NA
chrX	134220590	134221119	TSS-distal	Trmt2b	1	0	0	0	0.5	NA	NA	NA
chrX	134276689	134277133	TSS-proximal	Trmt2b	1	5	2	7	-0.333333	-0.277778	Increased	NA
chrX	134299420	134299658	TSS-distal	Tmem35	0	0	0	0	NA	NA	NA	NA
chrX	134541274	134542201	TSS-proximal	Timm8a1	0	2	0	1	-0.5	-0.5	Unchanged	NA
chrX	134585342	134586075	TSS-proximal	Rpl36a	0	0	0	0	NA	NA	NA	NA
chrX	134686257	134687074	TSS-proximal	B230119M05Rik	8	24	2	38	-0.25	-0.45	Decreased	NA
chrX	134739155	134739478	TSS-distal	Armcx6	1	2	1	4	-0.166667	-0.3	Decreased	NA
chrX	134751281	134751503	TSS-proximal	Armcx6	0	23	1	38	-0.5	-0.474359	Unchanged	NA
chrX	136267627	136268159	TSS-proximal	Ngfrap1	6	60	0	104	-0.409091	-0.5	Decreased	NA
chrX	136269942	136270247	TSS-proximal	Ngfrap1	0	0	0	1	NA	-0.5	NA	NA
chrX	136761406	136761572	TSS-distal	Glra4	1	10	1	5	-0.409091	-0.333333	Increased	NA
chrX	137118228	137118696	TSS-proximal	Esx1	7	98	2	49	-0.433333	-0.460784	Unchanged	NA
chrX	137143837	137144053	TSS-distal	Esx1	1	4	0	29	-0.3	-0.5	Decreased	NA
chrX	137167556	137168071	TSS-distal	Esx1	9	29	2	66	-0.263158	-0.470588	Decreased	NA
chrX	137173161	137173925	TSS-distal	Esx1	9	84	17	215	-0.403226	-0.426724	Unchanged	NA
chrX	137193285	137193733	TSS-distal	Esx1	5	41	3	95	-0.391304	-0.469388	Decreased	NA
chrX	138620196	138620418	TSS-distal	Il1rapl2	0	2	0	0	-0.5	NA	NA	NA
chrX	138723902	138724191	TSS-distal	Il1rapl2	2	0	1	0	0.5	0.5	Unchanged	NA
chrX	138914194	138914561	TSS-proximal	Nrk	0	3	0	0	-0.5	NA	NA	NA
chrX	139051948	139052370	TSS-distal	Serpina7	4	39	14	87	-0.406977	-0.361386	Increased	NA
chrX	139097175	139097635	TSS-distal	4930513O06Rik	6	54	4	110	-0.4	-0.464912	Decreased	NA
chrX	139392735	139393199	TSS-distal	Platr21	5	23	0	89	-0.321429	-0.5	Decreased	NA
chrX	139394957	139395168	TSS-distal	Platr21	3	33	2	102	-0.416667	-0.480769	Decreased	NA
chrX	139774667	139775328	TSS-distal	Ripply1	15	107	6	144	-0.377049	-0.46	Decreased	NA
chrX	140010082	140010330	TSS-distal	Nup62cl	0	1	0	0	-0.5	NA	NA	NA
chrX	140029203	140029550	TSS-distal	Nup62cl	0	1	0	0	-0.5	NA	NA	NA
chrX	140511054	140511451	TSS-distal	Tsc22d3	9	54	0	52	-0.357143	-0.5	Decreased	NA
chrX	140520215	140520645	TSS-distal	Tsc22d3	7	63	2	40	-0.4	-0.452381	Decreased	NA
chrX	140542357	140543512	TSS-proximal	Tsc22d3	4	16	2	16	-0.3	-0.388889	Decreased	NA
chrX	140558191	140558552	TSS-distal	Tsc22d3	0	0	0	0	NA	NA	NA	NA
chrX	140599221	140599568	TSS-proximal	Tsc22d3	6	15	5	21	-0.214286	-0.307692	Decreased	NA
chrX	140838058	140838435	TSS-distal	Tex13	2	11	4	43	-0.346154	-0.414894	Decreased	NA
chrX	140857560	140857717	TSS-distal	Tex13	1	0	0	0	0.5	NA	NA	NA
chrX	140885678	140885968	TSS-distal	Vsig1	3	17	0	28	-0.35	-0.5	Decreased	NA
chrX	140903585	140904151	TSS-distal	Vsig1	0	6	3	45	-0.5	-0.4375	Increased	NA
chrX	141820478	141820728	TSS-distal	Irs4	3	22	4	75	-0.38	-0.449367	Decreased	NA
chrX	142026331	142026867	TSS-distal	Gucy2f	2	33	16	75	-0.442857	-0.324176	Increased	NA
chrX	142062647	142062905	TSS-distal	Gucy2f	4	6	3	37	-0.1	-0.425	Decreased	NA
chrX	142176971	142177389	TSS-distal	Gucy2f	0	0	0	0	NA	NA	NA	NA
chrX	143046465	143046633	TSS-distal	Rgag1	0	8	0	2	-0.5	-0.5	Unchanged	NA
chrX	143194733	143194903	TSS-distal	Rgag1	0	0	0	2	NA	-0.5	NA	NA
chrX	143336594	143337098	TSS-distal	Chrdl1	4	81	4	156	-0.452941	-0.475	Unchanged	NA
chrX	143338337	143338795	TSS-distal	Chrdl1	9	37	4	103	-0.304348	-0.462617	Decreased	NA
chrX	143344517	143345133	TSS-distal	Chrdl1	2	56	7	54	-0.465517	-0.385246	Increased	NA
chrX	144232161	144232423	TSS-distal	A730046J19Rik	7	10	1	27	-0.0882353	-0.464286	Decreased	NA
chrX	144403703	144403928	TSS-distal	Trpc5	10	16	10	24	-0.115385	-0.205882	Decreased	NA
chrX	144442450	144443126	TSS-distal	Trpc5	8	95	4	136	-0.42233	-0.471429	Decreased	NA
chrX	144448316	144448870	TSS-distal	Trpc5	2	40	7	103	-0.452381	-0.436364	Unchanged	NA
chrX	144557739	144558283	TSS-proximal	Mageb16-ps1	10	90	11	92	-0.4	-0.393204	Unchanged	NA
chrX	144688846	144689280	TSS-proximal	Zcchc16	10	33	0	11	-0.267442	-0.5	Decreased	NA
chrX	145101929	145102693	TSS-distal	Zcchc16	0	0	0	0	NA	NA	NA	NA
chrX	146928066	146928781	TSS-distal	Htr2c	6	57	8	94	-0.404762	-0.421569	Unchanged	NA
chrX	147014319	147014670	TSS-distal	Htr2c	0	10	4	41	-0.5	-0.411111	Increased	NA
chrX	147216457	147216957	TSS-distal	Htr2c	11	57	19	123	-0.338235	-0.366197	Unchanged	NA
chrX	147218948	147220172	TSS-distal	Htr2c	12	106	13	186	-0.398305	-0.434673	Decreased	NA
chrX	147222299	147222678	TSS-distal	Htr2c	1	2	1	8	-0.166667	-0.388889	Decreased	NA
chrX	147349003	147349679	TSS-distal	Il13ra2	2	30	4	96	-0.4375	-0.46	Unchanged	NA
chrX	147362044	147362392	TSS-distal	Il13ra2	0	1	3	2	-0.5	0.1	Increased	NA
chrX	147393628	147393794	TSS-distal	Il13ra2	0	1	1	0	-0.5	0.5	Increased	NA
chrX	147429819	147430167	TSS-proximal	Il13ra2	0	3	0	1	-0.5	-0.5	Unchanged	NA
chrX	147435111	147435889	TSS-distal	Il13ra2	1	12	3	74	-0.423077	-0.461039	Decreased	NA
chrX	152016029	152017014	TSS-proximal	Ribc1	6	62	6	82	-0.411765	-0.431818	Unchanged	NA
chrX	152159443	152159748	TSS-distal	Iqsec2	3	5	2	4	-0.125	-0.166667	Decreased	NA
chrX	152166084	152166371	TSS-distal	Iqsec2	8	9	3	26	-0.0294118	-0.396552	Decreased	NA
chrX	152172549	152172952	TSS-distal	Iqsec2	0	4	0	13	-0.5	-0.5	Unchanged	NA
chrX	152178888	152179210	TSS-proximal	Iqsec2	2	16	1	31	-0.388889	-0.46875	Decreased	NA
chrX	152368682	152369299	TSS-proximal	3010001F23Rik	1	3	0	3	-0.25	-0.5	Decreased	NA
chrX	152495282	152495731	TSS-distal	Cldn34a	0	1	0	15	-0.5	-0.5	Unchanged	NA
chrX	152705493	152705742	TSS-distal	Shroom2	6	6	0	9	0	-0.5	Decreased	NA
chrX	152764036	152764464	TSS-distal	Shroom2	1	1	0	0	0	NA	NA	NA
chrX	152769339	152770082	TSS-proximal	Shroom2	1	32	2	2	-0.469697	0	Increased	NA
chrX	152859933	152860290	TSS-distal	Gpr143	6	62	7	23	-0.411765	-0.266667	Increased	NA
chrX	153006740	153007765	TSS-proximal	Usp51	0	0	0	0	NA	NA	NA	NA
chrX	153037282	153037829	TSS-proximal	Mageh1	0	2	0	2	-0.5	-0.5	Unchanged	NA
chrX	153139767	153140111	TSS-proximal	Rragb	0	0	0	0	NA	NA	NA	NA
chrX	153237694	153238407	TSS-proximal	Klf8	4	21	2	2	-0.34	0	Increased	NA
chrX	153359389	153360427	TSS-distal	Klf8	0	19	4	2	-0.5	0.166667	Increased	NA
chrX	153433544	153434205	TSS-distal	Klf8	7	68	1	46	-0.406667	-0.478723	Decreased	NA
chrX	153696023	153696265	TSS-proximal	Kctd12b	0	8	0	0	-0.5	NA	NA	NA
chrX	153706221	153706631	TSS-distal	Kctd12b	4	28	5	22	-0.375	-0.314815	Increased	NA
chrX	153831930	153832489	TSS-proximal	Spin2c	6	42	4	1	-0.375	0.3	Increased	NA
chrX	154972969	154973315	TSS-distal	Magea8	1	2	1	1	-0.166667	0	Increased	NA
chrX	155584629	155585041	TSS-distal	Ptchd1	4	58	8	75	-0.435484	-0.403614	Increased	NA
chrX	155592557	155592798	TSS-distal	Ptchd1	2	3	0	7	-0.1	-0.5	Decreased	NA
chrX	155973530	155973848	TSS-distal	Ptchd1	1	61	4	41	-0.483871	-0.411111	Increased	NA
chrX	156108395	156108565	TSS-distal	4930503H13Rik	0	0	0	1	NA	-0.5	NA	NA
chrX	156109961	156110206	TSS-distal	4930503H13Rik	2	15	7	35	-0.382353	-0.333333	Increased	NA
chrX	156181081	156181553	TSS-distal	4930503H13Rik	0	8	2	8	-0.5	-0.3	Increased	NA
chrX	156300414	156300602	TSS-distal	4930503H13Rik	0	0	0	0	NA	NA	NA	NA
chrX	157731881	157732223	TSS-distal	Smpx	3	22	0	30	-0.38	-0.5	Decreased	NA
chrX	157747914	157748135	TSS-distal	Smpx	6	14	1	6	-0.2	-0.357143	Decreased	NA
chrX	160441285	160441745	TSS-distal	Adgrg2	6	10	2	14	-0.125	-0.375	Decreased	NA
chrX	160737061	160737610	TSS-distal	Ppef1	11	24	13	43	-0.185714	-0.267857	Decreased	NA
chrX	162302848	162304446	TSS-distal	Bc1	2	104	4	62	-0.481132	-0.439394	Increased	NA
chrX	162340552	162341067	TSS-distal	Bc1	13	38	2	49	-0.245098	-0.460784	Decreased	NA
chrX	162722040	162722651	TSS-distal	Bc1	1	17	9	13	-0.444444	-0.0909091	Increased	NA
chrX	162735471	162735856	TSS-distal	Bc1	3	29	5	27	-0.40625	-0.34375	Increased	NA
chrX	163064022	163064195	TSS-distal	Bc1	1	4	1	3	-0.3	-0.25	Increased	NA
chrX	163094595	163095941	TSS-distal	Bc1	5	9	1	75	-0.142857	-0.486842	Decreased	NA
chrX	163115498	163115708	TSS-distal	Bc1	0	1	1	1	-0.5	0	Increased	NA
chrX	163453249	163453579	TSS-distal	Grpr	1	4	1	2	-0.3	-0.166667	Increased	NA
chrX	163663768	163664167	TSS-distal	Rnf138rt1	14	26	5	13	-0.15	-0.222222	Decreased	NA
chrX	164133452	164133638	TSS-distal	Ace2	0	0	0	2	NA	-0.5	NA	NA
chrX	164183977	164184158	TSS-distal	Ace2	1	1	1	2	0	-0.166667	Decreased	NA
chrX	164446140	164446384	TSS-distal	Asb11	0	2	1	17	-0.5	-0.444444	Increased	NA
chrX	164548480	164548735	TSS-distal	Asb9	0	1	1	6	-0.5	-0.357143	Increased	NA
chrX	165104230	165104693	TSS-distal	Glra2	5	50	2	109	-0.409091	-0.481982	Decreased	NA
chrX	165113065	165113386	TSS-distal	Glra2	0	5	2	13	-0.5	-0.366667	Increased	NA
chrX	165128456	165128830	TSS-distal	Glra2	2	72	2	121	-0.472973	-0.48374	Unchanged	NA
chrX	165191255	165191528	TSS-distal	Glra2	0	1	0	3	-0.5	-0.5	Unchanged	NA
chrX	166564726	166565448	TSS-distal	Egfl6	16	53	10	105	-0.268116	-0.413043	Decreased	NA
chrX	166616060	166616216	TSS-distal	Egfl6	6	23	4	80	-0.293103	-0.452381	Decreased	NA
chrX	166898448	166898610	TSS-distal	Gm8817	0	0	0	0	NA	NA	NA	NA
chrX	166923223	166923400	TSS-distal	Gm8817	0	2	0	16	-0.5	-0.5	Unchanged	NA
chrX	166971736	166972077	TSS-distal	Gm8817	2	47	0	59	-0.459184	-0.5	Decreased	NA
chrX	166982378	166982612	TSS-distal	Gm8817	2	2	0	5	0	-0.5	Decreased	NA
chrX	167032577	167032942	TSS-distal	Gm8817	0	6	0	8	-0.5	-0.5	Unchanged	NA
chrX	167049403	167049858	TSS-distal	Gm8817	2	23	1	47	-0.42	-0.479167	Decreased	NA
chrX	167056065	167056378	TSS-distal	Gm8817	0	10	4	24	-0.5	-0.357143	Increased	NA
chrX	167059845	167060248	TSS-distal	Gm8817	4	8	0	10	-0.166667	-0.5	Decreased	NA
chrX	167091892	167092317	TSS-distal	Gm8817	10	67	18	191	-0.37013	-0.413876	Decreased	NA
chrX	167132844	167133606	TSS-distal	Gm8817	13	135	8	213	-0.412162	-0.463801	Decreased	NA
chrX	167157750	167158859	TSS-distal	Tmsb4x	25	119	19	150	-0.326389	-0.387574	Decreased	NA
chrX	167172996	167173366	TSS-distal	Tmsb4x	1	2	1	7	-0.166667	-0.375	Decreased	NA
chrX	167174369	167174793	TSS-distal	Tmsb4x	0	0	0	0	NA	NA	NA	NA
chrX	167183572	167183813	TSS-distal	Tmsb4x	0	1	0	16	-0.5	-0.5	Unchanged	NA
chrX	167205646	167206415	TSS-distal	Tmsb4x	8	60	0	140	-0.382353	-0.5	Decreased	NA
chrX	167209026	167209623	TSS-proximal	Tmsb4x	3	64	4	127	-0.455224	-0.469466	Unchanged	NA
chrX	167229737	167230074	TSS-distal	Tlr8	6	15	4	42	-0.214286	-0.413043	Decreased	NA
chrX	167233459	167233672	TSS-distal	Tlr8	11	31	4	40	-0.238095	-0.409091	Decreased	NA
chrX	167329527	167330051	TSS-proximal	Tlr7	6	14	8	59	-0.2	-0.380597	Decreased	NA
chrX	167829451	167829855	TSS-distal	Frmpd4	6	28	4	63	-0.323529	-0.440299	Decreased	NA
chrX	167883996	167884325	TSS-distal	Frmpd4	1	14	9	44	-0.433333	-0.330189	Increased	NA
chrX	167951023	167951570	TSS-distal	Frmpd4	14	124	13	249	-0.398551	-0.450382	Decreased	NA
chrX	167984548	167985293	TSS-distal	Frmpd4	6	23	4	51	-0.293103	-0.427273	Decreased	NA
chrX	168265561	168265729	TSS-distal	Frmpd4	0	8	2	5	-0.5	-0.214286	Increased	NA
chrX	168377570	168377745	TSS-distal	Frmpd4	1	44	2	28	-0.477778	-0.433333	Increased	NA
chrX	170736515	170737078	TSS-distal	Asmt	0	0	0	0	NA	NA	NA	NA

## Sheet: MEF ATAC peaks_Motif analysis
Supplementary Data 6. Allele-specific analysis of previously published ATAC-seq data of WT and Xist-deficient MEFs.
(Sheet 2). Motif enrichment analysis of ATAC peaks on the X chromosome in MEFs. Only motifs with p < 0.01 and q < 0.01 were listed. Related to Supplementary Fig. 8a.
A. ATAC peaks with increased d-score
Motif Name	Consensus	p-value	Log P-value	q-value (Benjamini)
Fra2(bZIP)/Striatum-Fra2-ChIP-Seq(GSE43429)/Homer	GGATGACTCATC	1e-47	-108.3	0
JunB(bZIP)/DendriticCells-Junb-ChIP-Seq(GSE36099)/Homer	RATGASTCAT	1e-42	-97.07	0
BATF(bZIP)/Th17-BATF-ChIP-Seq(GSE39756)/Homer	DATGASTCAT	1e-40	-93.67	0
Fos(bZIP)/TSC-Fos-ChIP-Seq(GSE110950)/Homer	NDATGASTCAYN	1e-40	-93.39	0
Atf3(bZIP)/GBM-ATF3-ChIP-Seq(GSE33912)/Homer	DATGASTCATHN	1e-39	-91.36	0
AP-1(bZIP)/ThioMac-PU.1-ChIP-Seq(GSE21512)/Homer	VTGACTCATC	1e-39	-90.63	0
Fra1(bZIP)/BT549-Fra1-ChIP-Seq(GSE46166)/Homer	NNATGASTCATH	1e-38	-88.33	0
Jun-AP1(bZIP)/K562-cJun-ChIP-Seq(GSE31477)/Homer	GATGASTCATCN	1e-34	-79.96	0
Fosl2(bZIP)/3T3L1-Fosl2-ChIP-Seq(GSE56872)/Homer	NATGASTCABNN	1e-33	-77.57	0
Bach2(bZIP)/OCILy7-Bach2-ChIP-Seq(GSE44420)/Homer	TGCTGAGTCA	1e-17	-40.64	0
NF-E2(bZIP)/K562-NFE2-ChIP-Seq(GSE31477)/Homer	GATGACTCAGCA	1e-10	-23.58	0
Bach1(bZIP)/K562-Bach1-ChIP-Seq(GSE31477)/Homer	AWWNTGCTGAGTCAT	1e-07	-17.85	0
TEAD(TEA)/Fibroblast-PU.1-ChIP-Seq(Unpublished)/Homer	YCWGGAATGY	1e-07	-17.49	0
NFE2L2(bZIP)/HepG2-NFE2L2-ChIP-Seq(Encode)/Homer	AWWWTGCTGAGTCAT	1e-07	-16.22	0
MafB(bZIP)/BMM-Mafb-ChIP-Seq(GSE75722)/Homer	WNTGCTGASTCAGCANWTTY	1e-06	-15.83	0
TEAD1(TEAD)/HepG2-TEAD1-ChIP-Seq(Encode)/Homer	CYRCATTCCA	1e-06	-14.79	0
Fli1(ETS)/CD8-FLI-ChIP-Seq(GSE20898)/Homer	NRYTTCCGGH	1e-06	-13.95	0
ETV4(ETS)/HepG2-ETV4-ChIP-Seq(ENCODE)/Homer	ACCGGAAGTG	1e-05	-13.51	0
Nrf2(bZIP)/Lymphoblast-Nrf2-ChIP-Seq(GSE37589)/Homer	HTGCTGAGTCAT	1e-05	-13.29	0
TEAD4(TEA)/Tropoblast-Tead4-ChIP-Seq(GSE37350)/Homer	CCWGGAATGY	1e-05	-12.37	0.0001
TEAD2(TEA)/Py2T-Tead2-ChIP-Seq(GSE55709)/Homer	CCWGGAATGY	1e-05	-12.19	0.0001
MafK(bZIP)/C2C12-MafK-ChIP-Seq(GSE36030)/Homer	GCTGASTCAGCA	1e-05	-11.73	0.0002
ETS1(ETS)/Jurkat-ETS1-ChIP-Seq(GSE17954)/Homer	ACAGGAAGTG	0.0001	-11.38	0.0002
RUNX1(Runt)/Jurkat-RUNX1-ChIP-Seq(GSE29180)/Homer	AAACCACARM	0.0001	-11.26	0.0002
Elk1(ETS)/Hela-Elk1-ChIP-Seq(GSE31477)/Homer	HACTTCCGGY	0.0001	-10.83	0.0003
CTCF(Zf)/CD4+-CTCF-ChIP-Seq(Barski_et_al.)/Homer	AYAGTGCCMYCTRGTGGCCA	0.0001	-10.82	0.0003
TEAD3(TEA)/HepG2-TEAD3-ChIP-Seq(Encode)/Homer	TRCATTCCAG	0.0001	-10.17	0.0006
Elk4(ETS)/Hela-Elk4-ChIP-Seq(GSE31477)/Homer	NRYTTCCGGY	0.0001	-9.979	0.0007
Ets1-distal(ETS)/CD4+-PolII-ChIP-Seq(Barski_et_al.)/Homer	MACAGGAAGT	0.0001	-9.963	0.0007
RUNX(Runt)/HPC7-Runx1-ChIP-Seq(GSE22178)/Homer	SAAACCACAG	0.0001	-9.268	0.0014
Etv2(ETS)/ES-ER71-ChIP-Seq(GSE59402)/Homer	NNAYTTCCTGHN	0.001	-9.053	0.0017
Zfp281(Zf)/ES-Zfp281-ChIP-Seq(GSE81042)/Homer	CCCCTCCCCCAC	0.001	-8.947	0.0018
Sp5(Zf)/mES-Sp5.Flag-ChIP-Seq(GSE72989)/Homer	RGKGGGCGGAGC	0.001	-8.83	0.0019
KLF3(Zf)/MEF-Klf3-ChIP-Seq(GSE44748)/Homer	NRGCCCCRCCCHBNN	0.001	-8.524	0.0026
RUNX2(Runt)/PCa-RUNX2-ChIP-Seq(GSE33889)/Homer	NWAACCACADNN	0.001	-8.522	0.0026
ELF1(ETS)/Jurkat-ELF1-ChIP-Seq(SRA014231)/Homer	AVCCGGAAGT	0.001	-8.331	0.0029
KLF6(Zf)/PDAC-KLF6-ChIP-Seq(GSE64557)/Homer	MKGGGYGTGGCC	0.001	-8.15	0.0034
ETV1(ETS)/GIST48-ETV1-ChIP-Seq(GSE22441)/Homer	AACCGGAAGT	0.001	-7.981	0.004
RUNX-AML(Runt)/CD4+-PolII-ChIP-Seq(Barski_et_al.)/Homer	GCTGTGGTTW	0.001	-7.678	0.0052
BORIS(Zf)/K562-CTCFL-ChIP-Seq(GSE32465)/Homer	CNNBRGCGCCCCCTGSTGGC	0.001	-7.548	0.0058
YY1(Zf)/Promoter/Homer	CAAGATGGCGGC	0.001	-7.484	0.006
KLF1(Zf)/HUDEP2-KLF1-CutnRun(GSE136251)/Homer	VDGGGYGGGGCY	0.001	-7.109	0.0086
B. ATAC peaks with decreased d-score
Motif Name	Consensus	p-value	Log P-value	q-value (Benjamini)
Fos(bZIP)/TSC-Fos-ChIP-Seq(GSE110950)/Homer	NDATGASTCAYN	1e-32	-75.47	0
Fra1(bZIP)/BT549-Fra1-ChIP-Seq(GSE46166)/Homer	NNATGASTCATH	1e-32	-75.33	0
Atf3(bZIP)/GBM-ATF3-ChIP-Seq(GSE33912)/Homer	DATGASTCATHN	1e-31	-72.01	0
Jun-AP1(bZIP)/K562-cJun-ChIP-Seq(GSE31477)/Homer	GATGASTCATCN	1e-30	-71.13	0
Fra2(bZIP)/Striatum-Fra2-ChIP-Seq(GSE43429)/Homer	GGATGACTCATC	1e-30	-70.14	0
Fosl2(bZIP)/3T3L1-Fosl2-ChIP-Seq(GSE56872)/Homer	NATGASTCABNN	1e-29	-67.63	0
JunB(bZIP)/DendriticCells-Junb-ChIP-Seq(GSE36099)/Homer	RATGASTCAT	1e-27	-63.56	0
BATF(bZIP)/Th17-BATF-ChIP-Seq(GSE39756)/Homer	DATGASTCAT	1e-27	-63.51	0
AP-1(bZIP)/ThioMac-PU.1-ChIP-Seq(GSE21512)/Homer	VTGACTCATC	1e-27	-63.18	0
Bach2(bZIP)/OCILy7-Bach2-ChIP-Seq(GSE44420)/Homer	TGCTGAGTCA	1e-18	-42.43	0
Sp5(Zf)/mES-Sp5.Flag-ChIP-Seq(GSE72989)/Homer	RGKGGGCGGAGC	1e-08	-19.17	0
Elk4(ETS)/Hela-Elk4-ChIP-Seq(GSE31477)/Homer	NRYTTCCGGY	1e-07	-17.4	0
KLF1(Zf)/HUDEP2-KLF1-CutnRun(GSE136251)/Homer	VDGGGYGGGGCY	1e-07	-17.36	0
Sp1(Zf)/Promoter/Homer	GGCCCCGCCCCC	1e-06	-16.03	0
KLF5(Zf)/LoVo-KLF5-ChIP-Seq(GSE49402)/Homer	DGGGYGKGGC	1e-06	-14.93	0
KLF3(Zf)/MEF-Klf3-ChIP-Seq(GSE44748)/Homer	NRGCCCCRCCCHBNN	1e-06	-13.86	0
E2F4(E2F)/K562-E2F4-ChIP-Seq(GSE31477)/Homer	GGCGGGAAAH	1e-05	-13.5	0
E2F1(E2F)/Hela-E2F1-ChIP-Seq(GSE22478)/Homer	CWGGCGGGAA	1e-05	-13.29	0
Sp2(Zf)/HEK293-Sp2.eGFP-ChIP-Seq(Encode)/Homer	YGGCCCCGCCCC	1e-05	-12.94	0.0001
NF-E2(bZIP)/K562-NFE2-ChIP-Seq(GSE31477)/Homer	GATGACTCAGCA	1e-05	-12.79	0.0001
Elk1(ETS)/Hela-Elk1-ChIP-Seq(GSE31477)/Homer	HACTTCCGGY	1e-05	-12.66	0.0001
Bach1(bZIP)/K562-Bach1-ChIP-Seq(GSE31477)/Homer	AWWNTGCTGAGTCAT	1e-05	-12.17	0.0001
E2F3(E2F)/MEF-E2F3-ChIP-Seq(GSE71376)/Homer	BTKGGCGGGAAA	1e-05	-11.92	0.0001
NFY(CCAAT)/Promoter/Homer	RGCCAATSRG	1e-05	-11.68	0.0002
NFE2L2(bZIP)/HepG2-NFE2L2-ChIP-Seq(Encode)/Homer	AWWWTGCTGAGTCAT	0.0001	-11.37	0.0002
Etv2(ETS)/ES-ER71-ChIP-Seq(GSE59402)/Homer	NNAYTTCCTGHN	0.0001	-11.32	0.0002
Klf9(Zf)/GBM-Klf9-ChIP-Seq(GSE62211)/Homer	GCCACRCCCACY	0.0001	-10.78	0.0003
TEAD1(TEAD)/HepG2-TEAD1-ChIP-Seq(Encode)/Homer	CYRCATTCCA	0.0001	-10.67	0.0004
E2F6(E2F)/Hela-E2F6-ChIP-Seq(GSE31477)/Homer	GGCGGGAARN	0.0001	-10.58	0.0004
MafK(bZIP)/C2C12-MafK-ChIP-Seq(GSE36030)/Homer	GCTGASTCAGCA	0.0001	-10.57	0.0004
ETS(ETS)/Promoter/Homer	AACCGGAAGT	0.0001	-10.1	0.0006
ELF1(ETS)/Jurkat-ELF1-ChIP-Seq(SRA014231)/Homer	AVCCGGAAGT	0.0001	-9.975	0.0006
WT1(Zf)/Kidney-WT1-ChIP-Seq(GSE90016)/Homer	MCTCCCMCRCAB	0.0001	-9.881	0.0007
E2F7(E2F)/Hela-E2F7-ChIP-Seq(GSE32673)/Homer	VDTTTCCCGCCA	0.0001	-9.329	0.0011
Zfp57(Zf)/H1-ZFP57.HA-ChIP-Seq(GSE115387)/Homer	NANTGCSGCA	0.0001	-9.295	0.0012
GFY(?)/Promoter/Homer	ACTACAATTCCC	0.0001	-9.264	0.0012
Egr2(Zf)/Thymocytes-Egr2-ChIP-Seq(GSE34254)/Homer	NGCGTGGGCGGR	0.001	-8.834	0.0017
RUNX1(Runt)/Jurkat-RUNX1-ChIP-Seq(GSE29180)/Homer	AAACCACARM	0.001	-8.675	0.002
KLF6(Zf)/PDAC-KLF6-ChIP-Seq(GSE64557)/Homer	MKGGGYGTGGCC	0.001	-8.339	0.0027
ETS1(ETS)/Jurkat-ETS1-ChIP-Seq(GSE17954)/Homer	ACAGGAAGTG	0.001	-8.209	0.003
E-box(bHLH)/Promoter/Homer	SSGGTCACGTGA	0.001	-8.07	0.0034
ERG(ETS)/VCaP-ERG-ChIP-Seq(GSE14097)/Homer	ACAGGAAGTG	0.001	-8.054	0.0034
ETV4(ETS)/HepG2-ETV4-ChIP-Seq(ENCODE)/Homer	ACCGGAAGTG	0.001	-8	0.0034
KLF14(Zf)/HEK293-KLF14.GFP-ChIP-Seq(GSE58341)/Homer	RGKGGGCGKGGC	0.001	-7.984	0.0034
Fli1(ETS)/CD8-FLI-ChIP-Seq(GSE20898)/Homer	NRYTTCCGGH	0.001	-7.806	0.004
SPDEF(ETS)/VCaP-SPDEF-ChIP-Seq(SRA014231)/Homer	ASWTCCTGBT	0.001	-7.669	0.0045
NRF(NRF)/Promoter/Homer	STGCGCATGCGC	0.001	-7.219	0.0069
ETV1(ETS)/GIST48-ETV1-ChIP-Seq(GSE22441)/Homer	AACCGGAAGT	0.001	-7.141	0.0073
Elf4(ETS)/BMDM-Elf4-ChIP-Seq(GSE88699)/Homer	ACTTCCKGKT	0.001	-7.095	0.0074
EWS:FLI1-fusion(ETS)/SK_N_MC-EWS:FLI1-ChIP-Seq(SRA014231)/Homer	VACAGGAAAT	0.001	-7.001	0.008
Nrf2(bZIP)/Lymphoblast-Nrf2-ChIP-Seq(GSE37589)/Homer	HTGCTGAGTCAT	0.001	-6.964	0.0082
Atf7(bZIP)/3T3L1-Atf7-ChIP-Seq(GSE56872)/Homer	NGRTGACGTCAY	0.001	-6.948	0.0082
CRE(bZIP)/Promoter/Homer	CSGTGACGTCAC	0.01	-6.903	0.0083
GABPA(ETS)/Jurkat-GABPa-ChIP-Seq(GSE17954)/Homer	RACCGGAAGT	0.01	-6.812	0.009
C. ATAC peaks with unchanged d-score
Motif Name	Consensus	p-value	Log P-value	q-value (Benjamini)
Fosl2(bZIP)/3T3L1-Fosl2-ChIP-Seq(GSE56872)/Homer	NATGASTCABNN	1e-16	-39.04	0
Fra2(bZIP)/Striatum-Fra2-ChIP-Seq(GSE43429)/Homer	GGATGACTCATC	1e-16	-37.99	0
BATF(bZIP)/Th17-BATF-ChIP-Seq(GSE39756)/Homer	DATGASTCAT	1e-15	-36.62	0
Jun-AP1(bZIP)/K562-cJun-ChIP-Seq(GSE31477)/Homer	GATGASTCATCN	1e-15	-35.81	0
JunB(bZIP)/DendriticCells-Junb-ChIP-Seq(GSE36099)/Homer	RATGASTCAT	1e-15	-34.75	0
Fra1(bZIP)/BT549-Fra1-ChIP-Seq(GSE46166)/Homer	NNATGASTCATH	1e-14	-33.1	0
Fos(bZIP)/TSC-Fos-ChIP-Seq(GSE110950)/Homer	NDATGASTCAYN	1e-14	-32.6	0
Atf3(bZIP)/GBM-ATF3-ChIP-Seq(GSE33912)/Homer	DATGASTCATHN	1e-12	-29.52	0
AP-1(bZIP)/ThioMac-PU.1-ChIP-Seq(GSE21512)/Homer	VTGACTCATC	1e-11	-27.57	0
Bach2(bZIP)/OCILy7-Bach2-ChIP-Seq(GSE44420)/Homer	TGCTGAGTCA	1e-07	-16.48	0
NFY(CCAAT)/Promoter/Homer	RGCCAATSRG	1e-05	-13.81	0
Elk1(ETS)/Hela-Elk1-ChIP-Seq(GSE31477)/Homer	HACTTCCGGY	1e-05	-12.56	0.0001
Elk4(ETS)/Hela-Elk4-ChIP-Seq(GSE31477)/Homer	NRYTTCCGGY	1e-05	-12.16	0.0002
KLF3(Zf)/MEF-Klf3-ChIP-Seq(GSE44748)/Homer	NRGCCCCRCCCHBNN	1e-05	-12.04	0.0002
NFE2L2(bZIP)/HepG2-NFE2L2-ChIP-Seq(Encode)/Homer	AWWWTGCTGAGTCAT	0.0001	-9.677	0.0018
E2F4(E2F)/K562-E2F4-ChIP-Seq(GSE31477)/Homer	GGCGGGAAAH	0.0001	-9.649	0.0018
Bach1(bZIP)/K562-Bach1-ChIP-Seq(GSE31477)/Homer	AWWNTGCTGAGTCAT	0.0001	-9.442	0.0021
KLF6(Zf)/PDAC-KLF6-ChIP-Seq(GSE64557)/Homer	MKGGGYGTGGCC	0.001	-8.856	0.0035
EWS:FLI1-fusion(ETS)/SK_N_MC-EWS:FLI1-ChIP-Seq(SRA014231)/Homer	VACAGGAAAT	0.001	-8.783	0.0035
IRF2(IRF)/Erythroblas-IRF2-ChIP-Seq(GSE36985)/Homer	GAAASYGAAASY	0.001	-8.526	0.0044
Sp1(Zf)/Promoter/Homer	GGCCCCGCCCCC	0.001	-8.518	0.0044
GFY-Staf(?,Zf)/Promoter/Homer	RACTACAATTCCCAGAAKGC	0.001	-8.425	0.0044
EHF(ETS)/LoVo-EHF-ChIP-Seq(GSE49402)/Homer	AVCAGGAAGT	0.001	-8.364	0.0045
ETV4(ETS)/HepG2-ETV4-ChIP-Seq(ENCODE)/Homer	ACCGGAAGTG	0.001	-8.037	0.0059
Sp5(Zf)/mES-Sp5.Flag-ChIP-Seq(GSE72989)/Homer	RGKGGGCGGAGC	0.001	-7.956	0.0062
E-box(bHLH)/Promoter/Homer	SSGGTCACGTGA	0.001	-7.642	0.0081
