# Supplementary material for: Xist exerts gene-specific silencing during XCI maintenance and impacts lineage-specific cell differentiation and proliferation during hematopoiesis
Source: Nat Commun. 2022 Aug 1;13:4464. doi: 10.1038/s41467-022-32273-5 (PMC9343370; doi:10.1038/s41467-022-32273-5)
Supplement: Supplementary file 9 — Supplementary Data 7 [file 41467_2022_32273_MOESM9_ESM.xlsx]

## Sheet: MEF H3K27ac peaks
Supplementary Data 7. Allele-specific H3K27ac ChIP-seq analysis of WT and Xist-deficient MEFs.
(Sheet 1). Allele-specific analysis of X-linked H3K27ac peaks in WT and XiΔXist MEFs. NA, not allelically analyzable for H3K27me3 deposition and/or gene expression. Related to Fig. 5c-d, 6b.
Chromosome	Start	End	Region	Annotation	WT Xi Reads	WT Xa Reads	XiΔXist Xi Reads	XiΔXist Xa Reads	WT d-score	XiΔXist d-score	H3K27ac peak d-score (XiΔXist vs. WT)	Group (Fig. 5c-d)
chrX	10000015	10000515	TSS-distal	Sytl5	0	33	0	10	-0.5	-0.5	Unchanged	Xist-independent genes
chrX	12010940	12011440	TSS-distal	Bcor	1	38	3	10	-0.474359	-0.269231	Increased	Xist-independent genes
chrX	11998950	11999450	TSS-distal	Bcor	5	40	2	11	-0.388889	-0.346154	Increased	Xist-independent genes
chrX	77522819	77523612	TSS-distal	Tbl1x	4	11	8	6	-0.233333	0.0714286	Increased	Xist-independent genes
chrX	142850812	142851312	TSS-distal	Ammecr1	5	26	0	14	-0.33871	-0.5	Decreased	Xist-independent genes
chrX	142823235	142823735	TSS-distal	Tmem164	4	68	2	12	-0.444444	-0.357143	Increased	Xist-independent genes
chrX	77651389	77652033	TSS-distal	Tbl1x	0	10	7	8	-0.5	-0.0333333	Increased	Xist-independent genes
chrX	48441863	48442363	TSS-distal	Elf4	1	13	2	14	-0.428571	-0.375	Increased	Xist-independent genes
chrX	109191011	109191511	TSS-distal	Gm6377	3	20	0	17	-0.369565	-0.5	Decreased	Xist-independent genes
chrX	129770147	129770960	TSS-distal	Diap2	1	15	0	18	-0.4375	-0.5	Decreased	Xist-independent genes
chrX	19959503	19960003	TSS-distal	Chst7	3	34	0	18	-0.418919	-0.5	Decreased	Xist-independent genes
chrX	167356634	167357134	TSS-distal	Prps2	6	31	2	16	-0.337838	-0.388889	Decreased	Xist-independent genes
chrX	6451471	6452129	TSS-distal	Shroom4	1	43	0	18	-0.477273	-0.5	Unchanged	Xist-independent genes
chrX	104461336	104461836	TSS-distal	Uprt	0	32	0	19	-0.5	-0.5	Unchanged	Xist-independent genes
chrX	153451526	153452633	TSS-distal	Ubqln2	2	31	2	19	-0.439394	-0.404762	Increased	Xist-independent genes
chrX	153474043	153474692	TSS-distal	Ubqln2	9	79	8	13	-0.397727	-0.119048	Increased	Xist-independent genes
chrX	151053937	151054565	TSS-distal	Fgd1	2	16	2	20	-0.388889	-0.409091	Unchanged	Xist-independent genes
chrX	157481974	157482474	TSS-distal	Sms	2	44	3	19	-0.456522	-0.363636	Increased	Xist-independent genes
chrX	20059573	20060083	TSS-proximal	Chst7	3	16	0	23	-0.342105	-0.5	Decreased	Xist-independent genes
chrX	168639511	168640399	TSS-distal	Msl3	2	9	0	25	-0.318182	-0.5	Decreased	Xist-independent genes
chrX	141481845	141482345	TSS-distal	Col4a5	5	32	6	20	-0.364865	-0.269231	Increased	Xist-independent genes
chrX	163938045	163938808	TSS-distal	Zrsr2	6	33	0	26	-0.346154	-0.5	Decreased	Xist-independent genes
chrX	142907724	142908370	TSS-distal	Ammecr1	8	47	2	24	-0.354545	-0.423077	Decreased	Xist-independent genes
chrX	140973366	140974539	TSS-distal	Psmd10	2	61	0	26	-0.468254	-0.5	Decreased	Xist-independent genes
chrX	143547965	143548659	TSS-distal	Pak3	2	49	2	25	-0.460784	-0.425926	Increased	Xist-independent genes
chrX	159060144	159061087	TSS-distal	Rps6ka3	5	50	5	22	-0.409091	-0.314815	Increased	Xist-independent genes
chrX	152039570	152040227	TSS-distal	Smc1a	3	12	0	28	-0.3	-0.5	Decreased	Xist-independent genes
chrX	142539826	142540326	TSS-distal	Tmem164	0	21	2	27	-0.5	-0.431034	Increased	Xist-independent genes
chrX	38589369	38590458	TSS-distal	Mcts1	4	37	4	25	-0.402439	-0.362069	Increased	Xist-independent genes
chrX	139870609	139871635	TSS-proximal	Morc4	2	48	0	29	-0.46	-0.5	Decreased	Xist-independent genes
chrX	77630072	77631047	TSS-distal	Tbl1x	0	12	17	13	-0.5	0.0666667	Increased	Xist-independent genes
chrX	48424026	48425570	TSS-distal	Elf4	0	21	0	30	-0.5	-0.5	Unchanged	Xist-independent genes
chrX	77640103	77640759	TSS-distal	Tbl1x	4	14	19	13	-0.277778	0.09375	Increased	Xist-independent genes
chrX	94728447	94729523	TSS-distal	Zxdb	0	24	0	32	-0.5	-0.5	Unchanged	Xist-independent genes
chrX	134962795	134964094	TSS-proximal	Nxf2	1	24	2	30	-0.46	-0.4375	Unchanged	Xist-independent genes
chrX	42075162	42076764	TSS-distal	Xiap	10	28	1	31	-0.236842	-0.46875	Decreased	Xist-independent genes
chrX	95658585	95659085	TSS-proximal	Zc4h2	5	42	6	26	-0.393617	-0.3125	Increased	Xist-independent genes
chrX	98379941	98380968	TSS-distal	Ar	8	88	4	28	-0.416667	-0.375	Increased	Xist-independent genes
chrX	129413780	129416787	TSS-distal	Diap2	3	28	4	29	-0.403226	-0.378788	Unchanged	Xist-independent genes
chrX	51664420	51664920	TSS-distal	Hs6st2	4	6	5	30	-0.1	-0.357143	Decreased	Xist-independent genes
chrX	77539264	77539903	TSS-distal	Tbl1x	1	18	16	19	-0.447368	-0.0428571	Increased	Xist-independent genes
chrX	75376349	75376849	TSS-distal	F8	6	49	0	35	-0.390909	-0.5	Decreased	Xist-independent genes
chrX	109127596	109128096	TSS-distal	Sh3bgrl	7	62	0	35	-0.398551	-0.5	Decreased	Xist-independent genes
chrX	103480228	103484086	TSS-proximal	Xist	677	16	0	35	0.476912	-0.5	Decreased	Xist-independent genes
chrX	37098146	37099402	TSS-distal	Upf3b	1	16	4	32	-0.441176	-0.388889	Increased	Xist-independent genes
chrX	71364223	71365430	TSS-proximal	Mtmr1	0	31	3	33	-0.5	-0.416667	Increased	Xist-independent genes
chrX	166503797	166504489	TSS-distal	Tceanc	2	40	7	29	-0.452381	-0.305556	Increased	Xist-independent genes
chrX	169395862	169396937	TSS-distal	Hccs	2	82	4	32	-0.47619	-0.388889	Increased	Xist-independent genes
chrX	106920540	106921040	TSS-proximal	Lpar4	0	15	0	37	-0.5	-0.5	Unchanged	Xist-independent genes
chrX	161162594	161163518	TSS-proximal	Scml2	2	20	4	33	-0.409091	-0.391892	Unchanged	Xist-independent genes
chrX	42138461	42141970	TSS-distal	Stag2	2	29	4	33	-0.435484	-0.391892	Increased	Xist-independent genes
chrX	77520473	77521781	TSS-distal	Tbl1x	4	27	22	15	-0.370968	0.0945946	Increased	Xist-independent genes
chrX	142227164	142228617	TSS-proximal	Nxt2	0	14	1	37	-0.5	-0.473684	Unchanged	Xist-independent genes
chrX	169870021	169870646	TSS-distal	Mid1	3	12	10	28	-0.3	-0.236842	Increased	Xist-independent genes
chrX	143664366	143664866	TSS-proximal	Pak3	0	32	2	36	-0.5	-0.447368	Increased	Xist-independent genes
chrX	145348251	145348751	TSS-proximal	Lhfpl1	2	14	2	37	-0.375	-0.448718	Decreased	Xist-independent genes
chrX	9206515	9207015	TSS-distal	Lancl3	1	41	2	37	-0.47619	-0.448718	Unchanged	Xist-independent genes
chrX	151624854	151626633	TSS-distal	Phf8	2	30	2	38	-0.4375	-0.45	Unchanged	Xist-independent genes
chrX	169759246	169759746	TSS-distal	Mid1	6	61	5	35	-0.410448	-0.375	Increased	Xist-independent genes
chrX	77525066	77525750	TSS-distal	Tbl1x	2	12	21	20	-0.357143	0.0121951	Increased	Xist-independent genes
chrX	98239695	98241693	TSS-distal	Ar	24	88	4	37	-0.285714	-0.402439	Decreased	Xist-independent genes
chrX	147531587	147532394	TSS-distal	Lrch2	5	27	2	40	-0.34375	-0.452381	Decreased	Xist-independent genes
chrX	160766252	160766752	TSS-proximal	Rs1	8	56	2	40	-0.375	-0.452381	Decreased	Xist-independent genes
chrX	169384908	169387530	TSS-distal	Hccs	20	111	8	34	-0.347328	-0.309524	Increased	Xist-independent genes
chrX	145417457	145417957	TSS-distal	Amot	2	41	0	43	-0.453488	-0.5	Decreased	Xist-independent genes
chrX	20829161	20829906	TSS-distal	Araf	4	22	8	36	-0.346154	-0.318182	Unchanged	Xist-independent genes
chrX	163951815	163953708	TSS-distal	Zrsr2	5	38	5	40	-0.383721	-0.388889	Unchanged	Xist-independent genes
chrX	98865596	98866275	TSS-distal	Ophn1	0	62	1	44	-0.5	-0.477778	Unchanged	Xist-independent genes
chrX	98889776	98891467	TSS-proximal	Ophn1	3	61	6	39	-0.453125	-0.366667	Increased	Xist-independent genes
chrX	109113324	109114495	TSS-distal	Sh3bgrl	2	110	10	35	-0.482143	-0.277778	Increased	Xist-independent genes
chrX	133218390	133219037	TSS-distal	Pcdh19	2	10	24	23	-0.333333	0.0106383	Increased	Xist-independent genes
chrX	42294348	42294986	TSS-distal	Stag2	4	10	2	45	-0.214286	-0.457447	Decreased	Xist-independent genes
chrX	20804566	20805066	TSS-distal	Araf	3	26	7	40	-0.396552	-0.351064	Increased	Xist-independent genes
chrX	99455617	99456645	TSS-distal	Pja1	12	96	8	39	-0.388889	-0.329787	Increased	Xist-independent genes
chrX	13047272	13047906	TSS-distal	5730405O15Rik	9	30	23	25	-0.269231	-0.0208333	Increased	Xist-independent genes
chrX	157601146	157601646	TSS-proximal	Mbtps2	7	53	0	48	-0.383333	-0.5	Decreased	Xist-independent genes
chrX	48404769	48406299	TSS-distal	Bcorl1	5	87	2	46	-0.445652	-0.458333	Unchanged	Xist-independent genes
chrX	142881303	142882535	TSS-distal	Ammecr1	9	134	4	44	-0.437063	-0.416667	Unchanged	Xist-independent genes
chrX	151946958	151947458	TSS-distal	Huwe1	0	13	6	43	-0.5	-0.377551	Increased	Xist-independent genes
chrX	42063389	42063889	TSS-distal	Xiap	5	10	2	47	-0.166667	-0.459184	Decreased	Xist-independent genes
chrX	130348884	130350249	TSS-distal	Diap2	6	38	5	44	-0.363636	-0.397959	Decreased	Xist-independent genes
chrX	100649990	100650490	TSS-distal	Kif4	4	45	2	47	-0.418367	-0.459184	Decreased	Xist-independent genes
chrX	12127280	12129703	TSS-distal	Bcor	1	91	1	48	-0.48913	-0.479592	Unchanged	Xist-independent genes
chrX	52153829	52154654	TSS-distal	Gpc4	5	79	0	50	-0.440476	-0.5	Decreased	Xist-independent genes
chrX	11807185	11808252	TSS-distal	Bcor	5	109	8	42	-0.45614	-0.34	Increased	Xist-independent genes
chrX	73685627	73686270	TSS-distal	Bcap31	2	34	11	40	-0.444444	-0.284314	Increased	Xist-independent genes
chrX	160515501	160516438	TSS-distal	Phka2	11	93	3	48	-0.394231	-0.441176	Decreased	Xist-independent genes
chrX	74053394	74054355	TSS-distal	Mecp2	4	40	8	44	-0.409091	-0.346154	Increased	Xist-independent genes
chrX	142376784	142378298	TSS-distal	Acsl4	2	40	5	48	-0.452381	-0.40566	Increased	Xist-independent genes
chrX	101663653	101664487	TSS-distal	Ogt	4	24	6	48	-0.357143	-0.388889	Decreased	Xist-independent genes
chrX	166474916	166475615	TSS-distal	Rab9	0	32	0	54	-0.5	-0.5	Unchanged	Xist-independent genes
chrX	38428726	38431173	TSS-distal	Lamp2	5	52	2	52	-0.412281	-0.462963	Decreased	Xist-independent genes
chrX	142839709	142840392	TSS-distal	Tmem164	4	65	3	51	-0.442029	-0.444444	Unchanged	Xist-independent genes
chrX	51622130	51623818	TSS-distal	Hs6st2	8	82	9	45	-0.411111	-0.333333	Increased	Xist-independent genes
chrX	70364425	70365649	TSS-proximal	Ids	4	57	3	52	-0.434426	-0.445455	Unchanged	Xist-independent genes
chrX	56334239	56334739	TSS-distal	Zfp449	0	19	0	56	-0.5	-0.5	Unchanged	Xist-independent genes
chrX	11907085	11907585	TSS-distal	Bcor	2	24	27	29	-0.423077	-0.0178571	Increased	Xist-independent genes
chrX	8222355	8223895	TSS-distal	Ftsj1	0	34	0	56	-0.5	-0.5	Unchanged	Xist-independent genes
chrX	134844220	134845193	TSS-distal	Armcx2	5	65	6	50	-0.428571	-0.392857	Increased	Xist-independent genes
chrX	169357045	169357860	TSS-distal	Hccs	16	64	4	52	-0.3	-0.428571	Decreased	Xist-independent genes
chrX	166435320	166436091	TSS-distal	Ofd1	4	95	7	49	-0.459596	-0.375	Increased	Xist-independent genes
chrX	19715663	19716293	TSS-distal	Chst7	7	33	4	53	-0.325	-0.429825	Decreased	Xist-independent genes
chrX	169805142	169806351	TSS-distal	Mid1	12	119	8	49	-0.408397	-0.359649	Increased	Xist-independent genes
chrX	73497081	73497581	TSS-distal	Bgn	0	25	17	41	-0.5	-0.206897	Increased	Xist-independent genes
chrX	164365020	164365520	TSS-distal	Pir	8	56	2	56	-0.375	-0.465517	Decreased	Xist-independent genes
chrX	169799030	169800231	TSS-distal	Mid1	4	65	11	47	-0.442029	-0.310345	Increased	Xist-independent genes
chrX	13503321	13503821	TSS-distal	Cask	4	12	10	49	-0.25	-0.330508	Decreased	Xist-independent genes
chrX	163863205	163863762	TSS-distal	Ap1s2	0	85	2	58	-0.5	-0.466667	Increased	Xist-independent genes
chrX	143031817	143032862	TSS-distal	Ammecr1	2	81	2	59	-0.475904	-0.467213	Unchanged	Xist-independent genes
chrX	9752599	9754256	TSS-distal	Dynlt3	8	111	9	52	-0.432773	-0.352459	Increased	Xist-independent genes
chrX	142521207	142521846	TSS-distal	Acsl4	1	16	30	32	-0.441176	-0.016129	Increased	Xist-independent genes
chrX	40985255	40989423	TSS-distal	Gria3	2	19	9	53	-0.404762	-0.354839	Increased	Xist-independent genes
chrX	139932649	139934957	TSS-distal	Rbm41	5	91	1	61	-0.447917	-0.483871	Decreased	Xist-independent genes
chrX	53175894	53176394	TSS-distal	Plac1	2	35	6	57	-0.445946	-0.404762	Increased	Xist-independent genes
chrX	162873233	162874801	TSS-distal	Syap1	2	38	0	63	-0.45	-0.5	Decreased	Xist-independent genes
chrX	104670139	104671225	TSS-proximal	Zdhhc15	3	88	0	63	-0.467033	-0.5	Decreased	Xist-independent genes
chrX	10429308	10429934	TSS-distal	Tspan7	3	8	3	61	-0.227273	-0.453125	Decreased	Xist-independent genes
chrX	140979806	140980570	TSS-distal	Psmd10	0	44	8	56	-0.5	-0.375	Increased	Xist-independent genes
chrX	140705563	140706238	TSS-distal	Mid2	2	77	2	62	-0.474684	-0.46875	Unchanged	Xist-independent genes
chrX	98247898	98248826	TSS-distal	Ar	3	93	1	63	-0.46875	-0.484375	Unchanged	Xist-independent genes
chrX	51650278	51651033	TSS-distal	Hs6st2	2	19	26	39	-0.404762	-0.1	Increased	Xist-independent genes
chrX	141684168	141684809	TSS-distal	Col4a5	0	21	18	47	-0.5	-0.223077	Increased	Xist-independent genes
chrX	38188992	38191227	TSS-proximal	Zbtb33	1	29	2	64	-0.466667	-0.469697	Unchanged	Xist-independent genes
chrX	94127289	94128102	TSS-distal	Zfx	6	49	21	45	-0.390909	-0.181818	Increased	Xist-independent genes
chrX	17544968	17545663	TSS-distal	Fundc1	2	8	2	65	-0.3	-0.470149	Decreased	Xist-independent genes
chrX	8916207	8916707	TSS-distal	B630019K06Rik	6	29	11	56	-0.328571	-0.335821	Unchanged	Xist-independent genes
chrX	139209744	139210809	TSS-proximal	Mum1l1	2	49	8	59	-0.460784	-0.380597	Increased	Xist-independent genes
chrX	169256343	169257533	TSS-distal	Arhgap6	2	55	0	67	-0.464912	-0.5	Decreased	Xist-independent genes
chrX	108938159	108938659	TSS-distal	2810403D21Rik	8	17	8	60	-0.18	-0.382353	Decreased	Xist-independent genes
chrX	47957446	47958505	TSS-distal	Ocrl	4	46	2	67	-0.42	-0.471014	Decreased	Xist-independent genes
chrX	37108863	37110528	TSS-proximal	Upf3b	4	68	4	65	-0.444444	-0.442029	Unchanged	Xist-independent genes
chrX	42105936	42108201	TSS-distal	Xiap	6	34	4	66	-0.35	-0.442857	Decreased	Xist-independent genes
chrX	136707419	136708977	TSS-proximal	Tceal1	2	39	2	68	-0.45122	-0.471429	Unchanged	Xist-independent genes
chrX	162868583	162869994	TSS-distal	Syap1	5	47	2	68	-0.403846	-0.471429	Decreased	Xist-independent genes
chrX	78582248	78584404	TSS-proximal	Prrg1	6	80	1	70	-0.430233	-0.485915	Decreased	Xist-independent genes
chrX	147536020	147536675	TSS-distal	Lrch2	0	98	3	68	-0.5	-0.457746	Increased	Xist-independent genes
chrX	160164326	160165459	TSS-distal	Pdha1	6	114	2	69	-0.45	-0.471831	Unchanged	Xist-independent genes
chrX	156964455	156965535	TSS-distal	Phex	1	37	2	70	-0.473684	-0.472222	Unchanged	Xist-independent genes
chrX	139223928	139224819	TSS-distal	Mum1l1	6	35	12	60	-0.353659	-0.333333	Unchanged	Xist-independent genes
chrX	48034265	48035025	TSS-proximal	Apln	3	21	3	70	-0.375	-0.458904	Decreased	Xist-independent genes
chrX	142705269	142706259	TSS-distal	Tmem164	6	50	5	68	-0.392857	-0.431507	Decreased	Xist-independent genes
chrX	163879490	163880270	TSS-distal	Ap1s2	4	58	4	69	-0.435484	-0.445205	Unchanged	Xist-independent genes
chrX	12996435	12997624	TSS-distal	5730405O15Rik	1	86	33	40	-0.488506	-0.0479452	Increased	Xist-independent genes
chrX	36111630	36116666	TSS-proximal	Il13ra1	10	99	6	68	-0.408257	-0.418919	Unchanged	Xist-independent genes
chrX	48443564	48444336	TSS-distal	Elf4	3	36	4	71	-0.423077	-0.446667	Unchanged	Xist-independent genes
chrX	7738822	7741209	TSS-proximal	Ccdc120	7	91	2	74	-0.428571	-0.473684	Decreased	Xist-independent genes
chrX	98841528	98842540	TSS-distal	Ophn1	3	101	2	74	-0.471154	-0.473684	Unchanged	Xist-independent genes
chrX	71811012	71813330	TSS-proximal	Vma21	11	263	10	67	-0.459854	-0.37013	Increased	Xist-independent genes
chrX	139609989	139611410	TSS-proximal	Rnf128	4	35	4	74	-0.397436	-0.448718	Decreased	Xist-independent genes
chrX	166784703	166785203	TSS-distal	Gm1720	7	52	3	75	-0.381356	-0.461538	Decreased	Xist-independent genes
chrX	157075692	157076192	TSS-distal	Phex	10	61	7	71	-0.359155	-0.410256	Decreased	Xist-independent genes
chrX	142254216	142254975	TSS-distal	Nxt2	7	10	8	72	-0.0882353	-0.4	Decreased	Xist-independent genes
chrX	142504287	142505118	TSS-distal	Acsl4	4	17	30	50	-0.309524	-0.125	Increased	Xist-independent genes
chrX	47621327	47624649	TSS-distal	Smarca1	0	27	22	58	-0.5	-0.225	Increased	Xist-independent genes
chrX	145468024	145468793	TSS-distal	Amot	0	46	3	78	-0.5	-0.462963	Increased	Xist-independent genes
chrX	73342374	73343835	TSS-proximal	Zfp275	2	77	6	75	-0.474684	-0.425926	Increased	Xist-independent genes
chrX	158737281	158738011	TSS-distal	Rps6ka3	4	33	2	80	-0.391892	-0.47561	Decreased	Xist-independent genes
chrX	97431268	97431843	TSS-distal	Eda2r	6	76	4	78	-0.426829	-0.45122	Unchanged	Xist-independent genes
chrX	101418364	101420684	TSS-proximal	Zmym3	4	109	0	82	-0.464602	-0.5	Decreased	Xist-independent genes
chrX	40999995	41005678	TSS-distal	Gria3	2	42	7	77	-0.454545	-0.416667	Increased	Xist-independent genes
chrX	9651599	9654981	TSS-distal	Dynlt3	5	92	3	81	-0.448454	-0.464286	Unchanged	Xist-independent genes
chrX	71595145	71595922	TSS-distal	Hmgb3	6	32	4	81	-0.342105	-0.452941	Decreased	Xist-independent genes
chrX	99522582	99524096	TSS-distal	Pja1	0	87	11	75	-0.5	-0.372093	Increased	Xist-independent genes
chrX	98148657	98155638	TSS-proximal	Ar	20	465	6	80	-0.458763	-0.430233	Unchanged	Xist-independent genes
chrX	157079175	157080336	TSS-distal	Phex	3	97	13	77	-0.47	-0.355556	Increased	Xist-independent genes
chrX	97332968	97334341	TSS-distal	Eda2r	2	43	9	83	-0.455556	-0.402174	Increased	Xist-independent genes
chrX	35888393	35895296	TSS-proximal	Dock11	4	96	3	90	-0.46	-0.467742	Unchanged	Xist-independent genes
chrX	21060988	21062678	TSS-proximal	Zfp182	6	80	0	94	-0.430233	-0.5	Decreased	Xist-independent genes
chrX	98229643	98231113	TSS-distal	Ar	5	99	10	84	-0.451923	-0.393617	Increased	Xist-independent genes
chrX	108722031	108723289	TSS-distal	Brwd3	12	21	9	87	-0.136364	-0.40625	Decreased	Xist-independent genes
chrX	101690387	101693319	TSS-distal	Ogt	4	106	6	90	-0.463636	-0.4375	Unchanged	Xist-independent genes
chrX	153496048	153501425	TSS-proximal	Ubqln2	8	143	2	94	-0.44702	-0.479167	Decreased	Xist-independent genes
chrX	19904041	19905736	TSS-distal	Chst7	17	161	18	78	-0.404494	-0.3125	Increased	Xist-independent genes
chrX	52971344	52972710	TSS-distal	Phf6	0	126	0	98	-0.5	-0.5	Unchanged	Xist-independent genes
chrX	142914729	142916882	TSS-distal	Ammecr1	14	146	11	88	-0.4125	-0.388889	Unchanged	Xist-independent genes
chrX	71946827	71947737	TSS-distal	Gm1141	7	64	6	94	-0.401408	-0.44	Decreased	Xist-independent genes
chrX	53368910	53370581	TSS-proximal	Mospd1	6	67	0	100	-0.417808	-0.5	Decreased	Xist-independent genes
chrX	95711133	95712948	TSS-proximal	Zc3h12b	5	74	3	97	-0.436709	-0.47	Decreased	Xist-independent genes
chrX	136954352	136954852	TSS-distal	Tmsb15b2	4	39	2	99	-0.406977	-0.480198	Decreased	Xist-independent genes
chrX	162158997	162160361	TSS-proximal	Nhs	5	97	3	98	-0.45098	-0.470297	Unchanged	Xist-independent genes
chrX	142927679	142929443	TSS-distal	Ammecr1	17	143	6	95	-0.39375	-0.440594	Decreased	Xist-independent genes
chrX	85084265	85085606	TSS-distal	Dmd	4	52	4	99	-0.428571	-0.461165	Decreased	Xist-independent genes
chrX	75575966	75578365	TSS-proximal	Rab39b	10	248	2	101	-0.46124	-0.480583	Unchanged	Xist-independent genes
chrX	169282183	169282971	TSS-distal	Arhgap6	6	5	6	98	0.0454545	-0.442308	Decreased	Xist-independent genes
chrX	168995787	168997543	TSS-distal	Arhgap6	4	28	4	101	-0.375	-0.461905	Decreased	Xist-independent genes
chrX	166652913	166653721	TSS-distal	Gm1720	10	37	6	99	-0.287234	-0.442857	Decreased	Xist-independent genes
chrX	160506432	160507860	TSS-distal	Phka2	14	126	4	101	-0.4	-0.461905	Decreased	Xist-independent genes
chrX	145497941	145499960	TSS-distal	Amot	0	81	7	99	-0.5	-0.433962	Increased	Xist-independent genes
chrX	98204155	98208881	TSS-distal	Ar	23	272	11	95	-0.422034	-0.396226	Unchanged	Xist-independent genes
chrX	102147193	102150130	TSS-distal	Ercc6l	6	36	8	99	-0.357143	-0.425234	Decreased	Xist-independent genes
chrX	166769525	166770578	TSS-distal	Gm1720	5	90	2	105	-0.447368	-0.481308	Decreased	Xist-independent genes
chrX	98715130	98716109	TSS-distal	Ophn1	6	72	8	102	-0.423077	-0.427273	Unchanged	Xist-independent genes
chrX	47912215	47913621	TSS-proximal	Ocrl	2	104	2	108	-0.481132	-0.481818	Unchanged	Xist-independent genes
chrX	12587085	12588823	TSS-proximal	Atp6ap2	1	47	6	105	-0.479167	-0.445946	Increased	Xist-independent genes
chrX	97277210	97279383	TSS-distal	Eda2r	9	30	9	104	-0.269231	-0.420354	Decreased	Xist-independent genes
chrX	169432875	169434926	TSS-distal	Hccs	16	192	0	115	-0.423077	-0.5	Decreased	Xist-independent genes
chrX	140664645	140665949	TSS-distal	Mid2	0	125	2	114	-0.5	-0.482759	Unchanged	Xist-independent genes
chrX	85775816	85777815	TSS-proximal	Gyk	6	106	2	115	-0.446429	-0.482906	Decreased	Xist-independent genes
chrX	109012371	109014497	TSS-proximal	Hmgn5	4	94	0	118	-0.459184	-0.5	Decreased	Xist-independent genes
chrX	77635584	77638391	TSS-distal	Tbl1x	12	44	73	46	-0.285714	0.113445	Increased	Xist-independent genes
chrX	73824172	73825477	TSS-proximal	Pdzd4	0	57	1	118	-0.5	-0.491597	Unchanged	Xist-independent genes
chrX	101273166	101275317	TSS-proximal	Med12	1	77	0	119	-0.487179	-0.5	Unchanged	Xist-independent genes
chrX	8191956	8193503	TSS-proximal	Ebp	0	66	2	119	-0.5	-0.483471	Unchanged	Xist-independent genes
chrX	8130938	8133408	TSS-proximal	Wdr13	10	94	4	119	-0.403846	-0.46748	Decreased	Xist-independent genes
chrX	169142152	169144089	TSS-distal	Arhgap6	17	25	8	116	-0.0952381	-0.435484	Decreased	Xist-independent genes
chrX	166781923	166782944	TSS-distal	Gm1720	2	66	5	119	-0.470588	-0.459677	Unchanged	Xist-independent genes
chrX	105997542	105998644	TSS-distal	Magt1	3	45	13	112	-0.4375	-0.396	Increased	Xist-independent genes
chrX	47729192	47730903	TSS-distal	Smarca1	10	53	11	114	-0.34127	-0.412	Decreased	Xist-independent genes
chrX	157443689	157445357	TSS-distal	Sms	11	53	4	121	-0.328125	-0.468	Decreased	Xist-independent genes
chrX	73227290	73229394	TSS-proximal	F8a	15	79	6	119	-0.340426	-0.452	Decreased	Xist-independent genes
chrX	157476364	157477704	TSS-distal	Sms	10	140	4	121	-0.433333	-0.468	Decreased	Xist-independent genes
chrX	71491349	71493071	TSS-proximal	Cd99l2	5	102	4	122	-0.453271	-0.468254	Unchanged	Xist-independent genes
chrX	16636563	16638206	TSS-distal	Maoa	14	99	10	118	-0.376106	-0.421875	Decreased	Xist-independent genes
chrX	97365461	97366674	TSS-distal	Eda2r	18	141	25	104	-0.386792	-0.306202	Increased	Xist-independent genes
chrX	169875031	169876118	TSS-distal	Mid1	15	40	29	101	-0.227273	-0.276923	Decreased	Xist-independent genes
chrX	56454867	56456960	TSS-proximal	Ddx26b	1	96	2	128	-0.489691	-0.484615	Unchanged	Xist-independent genes
chrX	20364216	20365412	TSS-proximal	Rp2h	4	99	0	131	-0.461165	-0.5	Decreased	Xist-independent genes
chrX	74352454	74353890	TSS-proximal	Lage3	2	113	3	128	-0.482609	-0.477099	Unchanged	Xist-independent genes
chrX	150811310	150813992	TSS-proximal	Maged2	2	218	1	132	-0.490909	-0.492481	Unchanged	Xist-independent genes
chrX	9271777	9273024	TSS-proximal	Xk	2	81	2	132	-0.475904	-0.485075	Unchanged	Xist-independent genes
chrX	141198204	141200009	TSS-distal	Col4a6	16	237	24	111	-0.436759	-0.322222	Increased	Xist-independent genes
chrX	169676072	169677402	TSS-distal	Mid1	15	71	20	116	-0.325581	-0.352941	Unchanged	Xist-independent genes
chrX	38454434	38456654	TSS-proximal	Lamp2	3	105	1	135	-0.472222	-0.492647	Unchanged	Xist-independent genes
chrX	134599583	134602730	TSS-proximal	Hnrnph2	2	97	0	137	-0.479798	-0.5	Unchanged	Xist-independent genes
chrX	16655971	16657518	TSS-distal	Maoa	13	146	15	122	-0.418239	-0.390511	Unchanged	Xist-independent genes
chrX	48466946	48468277	TSS-distal	Elf4	6	125	6	132	-0.454198	-0.456522	Unchanged	Xist-independent genes
chrX	77517673	77519293	TSS-distal	Tbl1x	4	98	59	80	-0.460784	-0.0755396	Increased	Xist-independent genes
chrX	10694537	10695649	TSS-distal	Mid1ip1	6	31	2	139	-0.337838	-0.485816	Decreased	Xist-independent genes
chrX	135885325	135886945	TSS-proximal	Bhlhb9	5	90	4	137	-0.447368	-0.471631	Unchanged	Xist-independent genes
chrX	159532376	159534043	TSS-proximal	A830080D01Rik	3	114	10	132	-0.474359	-0.429577	Increased	Xist-independent genes
chrX	141292367	141293997	TSS-distal	Col4a6	0	74	62	81	-0.5	-0.0664336	Increased	Xist-independent genes
chrX	107815315	107816569	TSS-proximal	2610002M06Rik	1	101	2	142	-0.490196	-0.486111	Unchanged	Xist-independent genes
chrX	94120300	94124515	TSS-proximal	Zfx	2	134	8	136	-0.485294	-0.444444	Increased	Xist-independent genes
chrX	74217290	74218826	TSS-distal	Flna	5	148	71	73	-0.46732	-0.00694444	Increased	Xist-independent genes
chrX	133671120	133694226	TSS-proximal	Pcdh19	15	28	54	91	-0.151163	-0.127586	Unchanged	Xist-independent genes
chrX	11795017	11796207	TSS-distal	Bcor	5	139	100	45	-0.465278	0.189655	Increased	Xist-independent genes
chrX	74304688	74307191	TSS-proximal	Gdi1	6	154	9	136	-0.4625	-0.437931	Unchanged	Xist-independent genes
chrX	7278230	7283826	TSS-distal	Clcn5	17	389	16	129	-0.458128	-0.389655	Increased	Xist-independent genes
chrX	169024153	169025844	TSS-distal	Arhgap6	10	53	4	143	-0.34127	-0.472789	Decreased	Xist-independent genes
chrX	147553206	147554713	TSS-proximal	Lrch2	6	103	5	144	-0.444954	-0.466443	Unchanged	Xist-independent genes
chrX	141362779	141364751	TSS-distal	Col4a6	14	183	51	98	-0.428934	-0.157718	Increased	Xist-independent genes
chrX	56678070	56680246	TSS-distal	Slc9a6	6	189	13	138	-0.469231	-0.413907	Increased	Xist-independent genes
chrX	17729369	17731652	TSS-distal	Fundc1	5	192	8	143	-0.474619	-0.44702	Unchanged	Xist-independent genes
chrX	142536465	142538249	TSS-distal	Tmem164	5	61	29	125	-0.424242	-0.311688	Increased	Xist-independent genes
chrX	51678817	51681947	TSS-proximal	Hs6st2	16	137	5	150	-0.395425	-0.467742	Decreased	Xist-independent genes
chrX	36049037	36052283	TSS-distal	Dock11	6	82	3	153	-0.431818	-0.480769	Decreased	Xist-independent genes
chrX	8892301	8893705	TSS-proximal	B630019K06Rik	4	85	0	158	-0.455056	-0.5	Decreased	Xist-independent genes
chrX	56596248	56598770	TSS-proximal	Mmgt1	11	114	4	154	-0.412	-0.474684	Decreased	Xist-independent genes
chrX	13548189	13550549	TSS-distal	Cask	9	119	30	128	-0.429688	-0.310127	Increased	Xist-independent genes
chrX	143500667	143502882	TSS-distal	Pak3	9	218	7	151	-0.460352	-0.455696	Unchanged	Xist-independent genes
chrX	8251547	8253317	TSS-proximal	Ftsj1	10	128	4	155	-0.427536	-0.474843	Decreased	Xist-independent genes
chrX	158936693	158943864	TSS-distal	Rps6ka3	44	716	13	146	-0.442105	-0.418239	Unchanged	Xist-independent genes
chrX	142361187	142363299	TSS-distal	Acsl4	11	102	61	102	-0.402655	-0.125767	Increased	Xist-independent genes
chrX	36597435	36603247	TSS-proximal	Pgrmc1	8	117	4	159	-0.436	-0.47546	Decreased	Xist-independent genes
chrX	12530388	12531640	TSS-distal	Atp6ap2	7	69	21	143	-0.407895	-0.371951	Increased	Xist-independent genes
chrX	95162206	95167540	TSS-proximal	Arhgef9	9	174	13	152	-0.45082	-0.421212	Unchanged	Xist-independent genes
chrX	10723808	10726141	TSS-distal	Mid1ip1	2	41	14	152	-0.453488	-0.415663	Increased	Xist-independent genes
chrX	169036333	169037617	TSS-proximal	Arhgap6	2	50	0	166	-0.461538	-0.5	Decreased	Xist-independent genes
chrX	75381318	75383630	TSS-proximal	Fundc2	6	121	5	161	-0.452756	-0.46988	Unchanged	Xist-independent genes
chrX	139996308	139999128	TSS-proximal	Rbm41	2	190	4	163	-0.489583	-0.476048	Unchanged	Xist-independent genes
chrX	71464071	71465735	TSS-distal	Cd99l2	14	218	14	153	-0.439655	-0.416168	Unchanged	Xist-independent genes
chrX	77785626	77787172	TSS-distal	Prkx	5	105	8	161	-0.454545	-0.452663	Unchanged	Xist-independent genes
chrX	56345414	56348585	TSS-proximal	Zfp449	16	185	8	163	-0.420398	-0.453216	Decreased	Xist-independent genes
chrX	53099086	53101723	TSS-distal	Plac1	17	199	4	167	-0.421296	-0.476608	Decreased	Xist-independent genes
chrX	11837101	11840590	TSS-distal	Bcor	13	507	45	126	-0.475	-0.236842	Increased	Xist-independent genes
chrX	169794219	169795914	TSS-distal	Mid1	14	161	34	138	-0.42	-0.302326	Increased	Xist-independent genes
chrX	99469744	99471440	TSS-proximal	Pja1	10	169	5	167	-0.444134	-0.47093	Unchanged	Xist-independent genes
chrX	7789066	7790882	TSS-proximal	Gripap1	5	145	8	165	-0.466667	-0.453757	Unchanged	Xist-independent genes
chrX	20703100	20705949	TSS-proximal	Usp11	2	151	0	173	-0.486928	-0.5	Unchanged	Xist-independent genes
chrX	166169747	166171842	TSS-proximal	Gemin8	8	156	11	162	-0.45122	-0.436416	Unchanged	Xist-independent genes
chrX	7420425	7423391	TSS-proximal	2010204K13Rik	7	130	1	173	-0.448905	-0.494253	Decreased	Xist-independent genes
chrX	75136339	75138582	TSS-distal	Mpp1	6	147	4	170	-0.460784	-0.477011	Unchanged	Xist-independent genes
chrX	133371446	133373435	TSS-distal	Pcdh19	8	160	80	94	-0.452381	-0.0402299	Increased	Xist-independent genes
chrX	140982068	140984656	TSS-distal	Psmd10	6	140	12	163	-0.458904	-0.431429	Unchanged	Xist-independent genes
chrX	48207450	48209574	TSS-proximal	Zdhhc9	4	176	2	173	-0.477778	-0.488571	Unchanged	Xist-independent genes
chrX	81191407	81194058	TSS-distal	Tmem47	19	53	11	168	-0.236111	-0.438547	Decreased	Xist-independent genes
chrX	19687118	19688709	TSS-distal	Chst7	14	121	19	161	-0.396296	-0.394444	Unchanged	Xist-independent genes
chrX	74021664	74024845	TSS-proximal	Irak1	8	145	4	176	-0.447712	-0.477778	Decreased	Xist-independent genes
chrX	53055275	53059637	TSS-proximal	C430049B03Rik	11	187	8	172	-0.444444	-0.455556	Unchanged	Xist-independent genes
chrX	52128793	52131193	TSS-distal	Gpc4	10	242	7	173	-0.460317	-0.461111	Unchanged	Xist-independent genes
chrX	53211391	53213335	TSS-distal	Fam122b	16	143	6	177	-0.399371	-0.467213	Decreased	Xist-independent genes
chrX	12077040	12080798	TSS-proximal	Bcor	6	257	0	183	-0.477186	-0.5	Unchanged	Xist-independent genes
chrX	152326358	152328331	TSS-proximal	Kantr	16	166	8	176	-0.412088	-0.456522	Decreased	Xist-independent genes
chrX	169239039	169241094	TSS-distal	Arhgap6	4	34	2	185	-0.394737	-0.489305	Decreased	Xist-independent genes
chrX	163857318	163859491	TSS-distal	Ap1s2	16	257	12	175	-0.441392	-0.435829	Unchanged	Xist-independent genes
chrX	37126455	37127981	TSS-proximal	Nkap	2	194	0	191	-0.489796	-0.5	Unchanged	Xist-independent genes
chrX	164269468	164270693	TSS-proximal	Pir	7	166	8	185	-0.459538	-0.458549	Unchanged	Xist-independent genes
chrX	100714839	100717522	TSS-distal	Kif4	12	177	10	183	-0.436508	-0.448187	Unchanged	Xist-independent genes
chrX	164393318	164396716	TSS-distal	Figf	13	287	21	172	-0.456667	-0.391192	Increased	Xist-independent genes
chrX	133628702	133666058	TSS-distal	Pcdh19	8	47	110	84	-0.354545	0.0670103	Increased	Xist-independent genes
chrX	56609189	56610735	TSS-proximal	Slc9a6	4	189	8	186	-0.479275	-0.458763	Unchanged	Xist-independent genes
chrX	162989522	162992312	TSS-distal	Ctps2	6	220	3	193	-0.473451	-0.484694	Unchanged	Xist-independent genes
chrX	6398820	6401206	TSS-proximal	Shroom4	7	161	3	194	-0.458333	-0.484772	Unchanged	Xist-independent genes
chrX	135742316	135743782	TSS-proximal	Armcx5	3	231	0	198	-0.487179	-0.5	Unchanged	Xist-independent genes
chrX	10215650	10216959	TSS-proximal	Rpgr	3	180	5	194	-0.483607	-0.474874	Unchanged	Xist-independent genes
chrX	143517724	143520203	TSS-proximal	Pak3	4	365	6	193	-0.48916	-0.469849	Unchanged	Xist-independent genes
chrX	103355914	103358192	TSS-proximal	Chic1	11	165	11	190	-0.4375	-0.445274	Unchanged	Xist-independent genes
chrX	74277288	74279070	TSS-proximal	Dnase1l1	8	61	50	157	-0.384058	-0.258454	Increased	Xist-independent genes
chrX	108832133	108835530	TSS-proximal	Brwd3	9	152	7	200	-0.444099	-0.466184	Unchanged	Xist-independent genes
chrX	13063243	13067693	TSS-distal	Usp9x	22	164	111	96	-0.38172	0.0362319	Increased	Xist-independent genes
chrX	163907886	163910468	TSS-proximal	Ap1s2	4	213	5	204	-0.481567	-0.476077	Unchanged	Xist-independent genes
chrX	93767999	93770705	TSS-distal	Pdk3	14	49	155	55	-0.277778	0.238095	Increased	Xist-independent genes
chrX	48341167	48345934	TSS-proximal	Bcorl1	5	95	5	207	-0.45	-0.476415	Unchanged	Xist-independent genes
chrX	102504400	102505627	TSS-proximal	Hdac8	5	99	8	204	-0.451923	-0.462264	Unchanged	Xist-independent genes
chrX	102643501	102645341	TSS-proximal	Phka1	6	201	20	193	-0.471014	-0.406103	Increased	Xist-independent genes
chrX	102156134	102158060	TSS-proximal	Ercc6l	7	187	7	207	-0.463918	-0.46729	Unchanged	Xist-independent genes
chrX	134756221	134757583	TSS-proximal	Armcx3	4	187	3	212	-0.479058	-0.486047	Unchanged	Xist-independent genes
chrX	75129555	75131454	TSS-proximal	Mpp1	5	189	1	214	-0.474227	-0.495349	Unchanged	Xist-independent genes
chrX	155377043	155378881	TSS-distal	Prdx4	7	97	4	213	-0.432692	-0.481567	Decreased	Xist-independent genes
chrX	152057166	152059162	TSS-distal	Smc1a	15	74	11	207	-0.331461	-0.449541	Decreased	Xist-independent genes
chrX	103348031	103351341	TSS-distal	Chic1	22	57	104	120	-0.221519	-0.0357143	Increased	Xist-independent genes
chrX	168938198	168941067	TSS-distal	Arhgap6	19	63	11	213	-0.268293	-0.450893	Decreased	Xist-independent genes
chrX	7572358	7575670	TSS-proximal	Ppp1r3fos	7	196	3	221	-0.465517	-0.486607	Unchanged	Xist-independent genes
chrX	48593202	48594952	TSS-proximal	Zfp280c	3	147	2	223	-0.48	-0.491111	Unchanged	Xist-independent genes
chrX	166786310	166787778	TSS-distal	Gm1720	12	163	3	228	-0.431429	-0.487013	Decreased	Xist-independent genes
chrX	142335943	142338364	TSS-distal	Acsl4	4	127	69	165	-0.469466	-0.205128	Increased	Xist-independent genes
chrX	53165997	53168877	TSS-distal	Plac1	14	195	13	222	-0.433014	-0.444681	Unchanged	Xist-independent genes
chrX	74312483	74314301	TSS-proximal	Fam50a	10	167	10	227	-0.443503	-0.457806	Unchanged	Xist-independent genes
chrX	100302493	100304851	TSS-distal	Eda	8	130	19	219	-0.442029	-0.420168	Unchanged	Xist-independent genes
chrX	101428217	101431394	TSS-proximal	Nono	11	189	9	229	-0.445	-0.462185	Unchanged	Xist-independent genes
chrX	105120184	105121942	TSS-proximal	Magee1	5	177	6	233	-0.472527	-0.474895	Unchanged	Xist-independent genes
chrX	151950204	151952231	TSS-distal	Huwe1	6	117	7	233	-0.45122	-0.470833	Unchanged	Xist-independent genes
chrX	7713072	7715217	TSS-distal	Gpkow	7	222	6	234	-0.469432	-0.475	Unchanged	Xist-independent genes
chrX	160603453	160605675	TSS-distal	Phka2	14	85	12	229	-0.358586	-0.450207	Decreased	Xist-independent genes
chrX	74083911	74086420	TSS-proximal	Mecp2	17	199	7	234	-0.421296	-0.470954	Decreased	Xist-independent genes
chrX	71407168	71409462	TSS-distal	Mtmr1	14	107	8	234	-0.384298	-0.466942	Decreased	Xist-independent genes
chrX	142397699	142399975	TSS-distal	Acsl4	10	128	90	152	-0.427536	-0.128099	Increased	Xist-independent genes
chrX	162828100	162830437	TSS-proximal	Txlng	5	148	4	239	-0.46732	-0.483539	Unchanged	Xist-independent genes
chrX	135097283	135098957	TSS-distal	3632454L22Rik	6	246	2	243	-0.47619	-0.491837	Unchanged	Xist-independent genes
chrX	53232701	53235939	TSS-distal	Fam122b	12	60	12	237	-0.333333	-0.451807	Decreased	Xist-independent genes
chrX	168942722	168945863	TSS-distal	Arhgap6	17	64	8	241	-0.290123	-0.467871	Decreased	Xist-independent genes
chrX	151343639	151346203	TSS-proximal	Fam120c	1	235	2	247	-0.495763	-0.491968	Unchanged	Xist-independent genes
chrX	9746847	9749723	TSS-distal	Dynlt3	7	355	8	244	-0.480663	-0.468254	Unchanged	Xist-independent genes
chrX	157291163	157293791	TSS-distal	Phex	21	161	21	232	-0.384615	-0.416996	Decreased	Xist-independent genes
chrX	142883601	142887726	TSS-distal	Ammecr1	12	305	10	245	-0.462145	-0.460784	Unchanged	Xist-independent genes
chrX	74296520	74298223	TSS-proximal	Atp6ap1	8	200	11	245	-0.461538	-0.457031	Unchanged	Xist-independent genes
chrX	100695046	100698058	TSS-distal	Kif4	6	213	16	241	-0.472603	-0.437743	Increased	Xist-independent genes
chrX	160501543	160503695	TSS-proximal	Phka2	9	245	3	256	-0.464567	-0.488417	Unchanged	Xist-independent genes
chrX	81070381	81073778	TSS-proximal	Tmem47	25	252	14	246	-0.409747	-0.446154	Decreased	Xist-independent genes
chrX	85210451	85213664	TSS-distal	Dmd	14	22	12	253	-0.111111	-0.454717	Decreased	Xist-independent genes
chrX	137049141	137050787	TSS-proximal	Fam199x	6	230	4	261	-0.474576	-0.484906	Unchanged	Xist-independent genes
chrX	71853202	71854842	TSS-distal	Vma21	11	113	5	262	-0.41129	-0.481273	Decreased	Xist-independent genes
chrX	134717477	134719146	TSS-proximal	Armcx1	11	174	4	263	-0.440541	-0.485019	Decreased	Xist-independent genes
chrX	42147757	42153626	TSS-proximal	Stag2	19	253	13	254	-0.430147	-0.451311	Unchanged	Xist-independent genes
chrX	142847055	142849515	TSS-distal	Tmem164	1	207	14	255	-0.495192	-0.447955	Increased	Xist-independent genes
chrX	104486016	104489233	TSS-distal	Uprt	8	137	13	257	-0.444828	-0.451852	Unchanged	Xist-independent genes
chrX	142515845	142518421	TSS-distal	Acsl4	14	111	84	188	-0.388	-0.191176	Increased	Xist-independent genes
chrX	134807377	134809386	TSS-proximal	Armcx2	5	250	14	258	-0.480392	-0.448529	Increased	Xist-independent genes
chrX	20424545	20427065	TSS-proximal	Jade3	6	177	5	271	-0.467213	-0.481884	Unchanged	Xist-independent genes
chrX	140954746	140957402	TSS-proximal	Psmd10	7	187	7	269	-0.463918	-0.474638	Unchanged	Xist-independent genes
chrX	134058936	134060957	TSS-proximal	Cstf2	6	245	8	268	-0.476096	-0.471014	Unchanged	Xist-independent genes
chrX	71555490	71557911	TSS-proximal	Hmgb3	7	143	7	270	-0.453333	-0.474729	Unchanged	Xist-independent genes
chrX	106015284	106016963	TSS-proximal	Cox7b	2	215	13	264	-0.490783	-0.453069	Increased	Xist-independent genes
chrX	71831817	71834874	TSS-distal	Vma21	26	105	11	267	-0.301527	-0.460432	Decreased	Xist-independent genes
chrX	20847596	20850114	TSS-proximal	Araf	14	226	0	280	-0.441667	-0.5	Decreased	Xist-independent genes
chrX	77810355	77811402	TSS-distal	Prkx	5	191	3	278	-0.47449	-0.489324	Unchanged	Xist-independent genes
chrX	20657550	20659425	TSS-proximal	Uba1	8	236	1	280	-0.467213	-0.496441	Unchanged	Xist-independent genes
chrX	142699913	142702978	TSS-distal	Tmem164	14	396	12	269	-0.465854	-0.457295	Unchanged	Xist-independent genes
chrX	140456004	140458338	TSS-proximal	Prps1	8	254	5	277	-0.469466	-0.48227	Unchanged	Xist-independent genes
chrX	8228989	8230695	TSS-distal	Ftsj1	9	71	0	284	-0.3875	-0.5	Decreased	Xist-independent genes
chrX	20417773	20420361	TSS-distal	Jade3	27	257	14	275	-0.40493	-0.451557	Decreased	Xist-independent genes
chrX	7657173	7659468	TSS-proximal	Prickle3	6	290	8	282	-0.47973	-0.472414	Unchanged	Xist-independent genes
chrX	142664261	142666682	TSS-distal	Tmem164	18	428	7	284	-0.459641	-0.475945	Unchanged	Xist-independent genes
chrX	47987424	47989170	TSS-distal	Ocrl	4	92	14	278	-0.458333	-0.452055	Unchanged	Xist-independent genes
chrX	157488155	157493043	TSS-proximal	Sms	10	271	0	293	-0.464413	-0.5	Decreased	Xist-independent genes
chrX	101253126	101255318	TSS-proximal	Foxo4	12	225	3	292	-0.449367	-0.489831	Decreased	Xist-independent genes
chrX	105926018	105930004	TSS-proximal	Atrx	15	245	9	286	-0.442308	-0.469492	Unchanged	Xist-independent genes
chrX	93830958	93832891	TSS-proximal	Pdk3	6	231	6	291	-0.474684	-0.479798	Unchanged	Xist-independent genes
chrX	94141688	94145396	TSS-distal	Zfx	53	161	177	121	-0.252336	0.0939597	Increased	Xist-independent genes
chrX	52162157	52165715	TSS-proximal	Gpc4	6	409	3	295	-0.485542	-0.489933	Unchanged	Xist-independent genes
chrX	17562889	17564873	TSS-distal	Fundc1	13	127	18	281	-0.407143	-0.439799	Decreased	Xist-independent genes
chrX	95441346	95445555	TSS-proximal	Amer1	21	326	18	283	-0.439481	-0.440199	Unchanged	Xist-independent genes
chrX	6749592	6752668	TSS-distal	Shroom4	20	226	10	293	-0.418699	-0.466997	Decreased	Xist-independent genes
chrX	145464338	145466763	TSS-distal	Amot	18	211	6	298	-0.421397	-0.480263	Decreased	Xist-independent genes
chrX	38473094	38474583	TSS-distal	Lamp2	8	279	9	296	-0.472125	-0.470492	Unchanged	Xist-independent genes
chrX	10728299	10731096	TSS-distal	Mid1ip1	12	173	24	282	-0.435135	-0.421569	Unchanged	Xist-independent genes
chrX	98264289	98268073	TSS-distal	Ar	12	168	13	295	-0.433333	-0.457792	Unchanged	Xist-independent genes
chrX	160509028	160511447	TSS-distal	Phka2	22	281	18	291	-0.427393	-0.441748	Unchanged	Xist-independent genes
chrX	75095117	75097941	TSS-proximal	Dkc1	12	226	8	304	-0.44958	-0.474359	Unchanged	Xist-independent genes
chrX	47975776	47978075	TSS-distal	Ocrl	2	203	8	305	-0.490244	-0.474441	Unchanged	Xist-independent genes
chrX	157304904	157308495	TSS-distal	Phex	17	352	21	293	-0.45393	-0.433121	Unchanged	Xist-independent genes
chrX	7696882	7698893	TSS-proximal	Gpkow	6	194	4	311	-0.47	-0.487302	Unchanged	Xist-independent genes
chrX	49286596	49288447	TSS-proximal	Enox2	7	229	3	312	-0.470339	-0.490476	Unchanged	Xist-independent genes
chrX	145430221	145432253	TSS-distal	Amot	5	27	4	312	-0.34375	-0.487342	Decreased	Xist-independent genes
chrX	144317322	144319052	TSS-proximal	Alg13	0	300	6	311	-0.5	-0.481073	Unchanged	Xist-independent genes
chrX	94539906	94543392	TSS-proximal	Maged1	4	316	5	313	-0.4875	-0.484277	Unchanged	Xist-independent genes
chrX	152335644	152338773	TSS-distal	Tspyl2	16	246	8	311	-0.438931	-0.474922	Decreased	Xist-independent genes
chrX	20948645	20951571	TSS-proximal	Elk1	11	274	8	315	-0.461404	-0.475232	Unchanged	Xist-independent genes
chrX	104482467	104484625	TSS-proximal	Uprt	8	239	11	313	-0.467611	-0.466049	Unchanged	Xist-independent genes
chrX	162887144	162888792	TSS-proximal	Syap1	6	289	2	322	-0.479661	-0.493827	Unchanged	Xist-independent genes
chrX	145460681	145462847	TSS-distal	Amot	13	182	6	319	-0.433333	-0.481538	Decreased	Xist-independent genes
chrX	153723015	153725513	TSS-proximal	2210013O21Rik	10	320	0	326	-0.469697	-0.5	Decreased	Xist-independent genes
chrX	104030515	104035111	TSS-distal	C77370	13	69	38	290	-0.341463	-0.384146	Decreased	Xist-independent genes
chrX	162054408	162057177	TSS-distal	Nhs	8	135	5	323	-0.444056	-0.484756	Decreased	Xist-independent genes
chrX	74254026	74256220	TSS-proximal	Emd	2	299	14	314	-0.493355	-0.457317	Increased	Xist-independent genes
chrX	73920822	73922921	TSS-proximal	Naa10	3	312	1	328	-0.490476	-0.49696	Unchanged	Xist-independent genes
chrX	164419560	164421790	TSS-proximal	Piga	10	216	13	320	-0.455752	-0.460961	Unchanged	Xist-independent genes
chrX	68545563	68550440	TSS-distal	Fmr1os	27	110	112	222	-0.30292	-0.164671	Increased	Xist-independent genes
chrX	104019741	104022657	TSS-distal	Rlim	12	51	50	285	-0.309524	-0.350746	Decreased	Xist-independent genes
chrX	42065543	42072367	TSS-proximal	Xiap	8	306	5	330	-0.474522	-0.485075	Unchanged	Xist-independent genes
chrX	141531432	141535240	TSS-distal	Col4a5	24	237	138	200	-0.408046	-0.091716	Increased	Xist-independent genes
chrX	12005008	12008048	TSS-distal	Bcor	2	336	8	330	-0.494083	-0.476331	Unchanged	Xist-independent genes
chrX	167381348	167383439	TSS-proximal	Prps2	4	219	6	333	-0.482063	-0.482301	Unchanged	Xist-independent genes
chrX	145489400	145492373	TSS-proximal	Amot	10	280	21	321	-0.465517	-0.438596	Unchanged	Xist-independent genes
chrX	48622513	48624422	TSS-proximal	Slc25a14	8	280	12	331	-0.472222	-0.465015	Unchanged	Xist-independent genes
chrX	72917069	72920257	TSS-proximal	Cetn2	13	219	8	336	-0.443966	-0.476744	Decreased	Xist-independent genes
chrX	51712493	51716072	TSS-distal	Hs6st2	10	151	58	288	-0.437888	-0.33237	Increased	Xist-independent genes
chrX	142466969	142469790	TSS-distal	Acsl4	10	182	123	224	-0.447917	-0.145533	Increased	Xist-independent genes
chrX	145503649	145506285	TSS-distal	Amot	8	264	8	339	-0.470588	-0.476945	Unchanged	Xist-independent genes
chrX	97250706	97254203	TSS-distal	Eda2r	23	215	38	313	-0.403361	-0.391738	Unchanged	Xist-independent genes
chrX	151800776	151805151	TSS-proximal	Huwe1	5	330	6	345	-0.485075	-0.482906	Unchanged	Xist-independent genes
chrX	133352803	133356927	TSS-distal	Pcdh19	15	80	166	190	-0.342105	-0.0337079	Increased	Xist-independent genes
chrX	160993603	160996807	TSS-proximal	Cdkl5	14	193	10	349	-0.432367	-0.472145	Decreased	Xist-independent genes
chrX	7840538	7844567	TSS-proximal	Otud5	15	301	7	353	-0.452532	-0.480556	Unchanged	Xist-independent genes
chrX	51630360	51635919	TSS-distal	Hs6st2	10	198	80	281	-0.451923	-0.278393	Increased	Xist-independent genes
chrX	75415121	75417593	TSS-proximal	Mtcp1	3	249	6	356	-0.488095	-0.483425	Unchanged	Xist-independent genes
chrX	142679523	142687277	TSS-proximal	Tmem164	17	452	17	348	-0.463753	-0.453425	Unchanged	Xist-independent genes
chrX	150592308	150595456	TSS-proximal	Pfkfb1	10	99	3	365	-0.408257	-0.491848	Decreased	Xist-independent genes
chrX	6675790	6679168	TSS-distal	Shroom4	21	161	4	367	-0.384615	-0.489218	Decreased	Xist-independent genes
chrX	53268548	53270471	TSS-proximal	Fam122b	11	239	3	369	-0.456	-0.491935	Decreased	Xist-independent genes
chrX	100493198	100495229	TSS-proximal	Igbp1	11	220	2	372	-0.452381	-0.494652	Decreased	Xist-independent genes
chrX	9699500	9701523	TSS-distal	Dynlt3	12	125	15	363	-0.412409	-0.460317	Decreased	Xist-independent genes
chrX	109094148	109097796	TSS-proximal	Sh3bgrl	14	383	6	373	-0.464736	-0.484169	Unchanged	Xist-independent genes
chrX	101527224	101534146	TSS-proximal	Taf1	22	699	14	366	-0.469487	-0.463158	Unchanged	Xist-independent genes
chrX	169274400	169278176	TSS-distal	Arhgap6	18	52	15	368	-0.242857	-0.460836	Decreased	Xist-independent genes
chrX	7433365	7436196	TSS-distal	2010204K13Rik	12	262	16	368	-0.456204	-0.458333	Unchanged	Xist-independent genes
chrX	93630514	93633099	TSS-proximal	Pola1	5	375	7	377	-0.486842	-0.481771	Unchanged	Xist-independent genes
chrX	48694356	48696199	TSS-proximal	Rbmx2	10	313	11	376	-0.46904	-0.471576	Unchanged	Xist-independent genes
chrX	85572994	85575137	TSS-proximal	Tab3	8	273	8	380	-0.47153	-0.479381	Unchanged	Xist-independent genes
chrX	95901616	95904664	TSS-distal	Zc3h12b	22	122	227	167	-0.347222	0.0761421	Increased	Xist-independent genes
chrX	51652141	51655512	TSS-distal	Hs6st2	12	162	56	342	-0.431034	-0.359296	Increased	Xist-independent genes
chrX	8236470	8240995	TSS-distal	Ftsj1	29	266	10	404	-0.401695	-0.475845	Decreased	Xist-independent genes
chrX	57391219	57393732	TSS-proximal	Rbmx	14	290	9	405	-0.453947	-0.478261	Unchanged	Xist-independent genes
chrX	48511699	48515013	TSS-proximal	Aifm1	5	421	13	402	-0.488263	-0.468675	Unchanged	Xist-independent genes
chrX	136244157	136246577	TSS-proximal	Wbp5	2	349	4	418	-0.494302	-0.490521	Unchanged	Xist-independent genes
chrX	20960586	20963073	TSS-proximal	Uxt	4	364	2	426	-0.48913	-0.495327	Unchanged	Xist-independent genes
chrX	151095241	151097196	TSS-proximal	Tsr2	29	383	3	429	-0.429612	-0.493056	Decreased	Xist-independent genes
chrX	48042554	48046751	TSS-distal	Apln	12	228	72	361	-0.45	-0.333718	Increased	Xist-independent genes
chrX	155336552	155339036	TSS-proximal	Prdx4	13	438	11	422	-0.471175	-0.474596	Unchanged	Xist-independent genes
chrX	77544664	77552508	TSS-distal	Tbl1x	22	254	216	220	-0.42029	-0.00458716	Increased	Xist-independent genes
chrX	104412433	104414714	TSS-proximal	Abcb7	8	355	5	431	-0.477961	-0.488532	Unchanged	Xist-independent genes
chrX	60403101	60404983	TSS-proximal	Atp11c	4	360	0	436	-0.489011	-0.5	Unchanged	Xist-independent genes
chrX	162900481	162903116	TSS-proximal	Ctps2	8	238	7	434	-0.46748	-0.484127	Unchanged	Xist-independent genes
chrX	77794709	77796943	TSS-proximal	Prkx	2	367	7	434	-0.49458	-0.484127	Unchanged	Xist-independent genes
chrX	169672210	169675046	TSS-distal	Mid1	30	244	45	397	-0.390511	-0.39819	Unchanged	Xist-independent genes
chrX	53159746	53163559	TSS-distal	Plac1	13	283	11	433	-0.456081	-0.475225	Unchanged	Xist-independent genes
chrX	101125334	101128705	TSS-distal	Snx12	25	288	13	432	-0.420128	-0.470787	Decreased	Xist-independent genes
chrX	21088414	21090518	TSS-proximal	Zfp300	10	357	9	436	-0.472752	-0.479775	Unchanged	Xist-independent genes
chrX	94233695	94236326	TSS-proximal	Klhl15	16	414	9	436	-0.462791	-0.479775	Unchanged	Xist-independent genes
chrX	151046143	151051340	TSS-proximal	Fgd1	15	583	2	443	-0.474916	-0.495506	Unchanged	Xist-independent genes
chrX	142425283	142428454	TSS-distal	Acsl4	15	154	141	305	-0.411243	-0.183857	Increased	Xist-independent genes
chrX	47928853	47932172	TSS-distal	Ocrl	20	495	15	431	-0.461165	-0.466368	Unchanged	Xist-independent genes
chrX	169295822	169301767	TSS-distal	Arhgap6	18	108	22	426	-0.357143	-0.450893	Decreased	Xist-independent genes
chrX	7727085	7729862	TSS-proximal	Praf2	3	314	2	446	-0.490536	-0.495536	Unchanged	Xist-independent genes
chrX	8072491	8075732	TSS-proximal	Suv39h1	6	363	14	434	-0.48374	-0.46875	Unchanged	Xist-independent genes
chrX	155261614	155264106	TSS-proximal	Acot9	20	373	12	440	-0.449109	-0.473451	Unchanged	Xist-independent genes
chrX	73438665	73446555	TSS-distal	Haus7	18	132	370	83	-0.38	0.316777	Increased	Xist-independent genes
chrX	7944663	7949305	TSS-proximal	Hdac6	15	505	11	442	-0.471154	-0.475717	Unchanged	Xist-independent genes
chrX	94166668	94173349	TSS-distal	Eif2s3x	105	218	233	224	-0.174923	0.00984683	Increased	Xist-independent genes
chrX	152340556	152343979	TSS-proximal	Tspyl2	12	402	6	452	-0.471014	-0.4869	Unchanged	Xist-independent genes
chrX	10714411	10720357	TSS-proximal	Mid1ip1	11	430	12	446	-0.475057	-0.473799	Unchanged	Xist-independent genes
chrX	70384954	70387885	TSS-proximal	1110012L19Rik	15	384	8	451	-0.462406	-0.482571	Unchanged	Xist-independent genes
chrX	101700339	101708251	TSS-distal	Ogt	17	414	13	447	-0.460557	-0.471739	Unchanged	Xist-independent genes
chrX	7897762	7900463	TSS-proximal	Pqbp1	13	499	5	459	-0.474609	-0.489224	Unchanged	Xist-independent genes
chrX	159254177	159257877	TSS-proximal	Rps6ka3	8	381	7	458	-0.479434	-0.484946	Unchanged	Xist-independent genes
chrX	169859623	169864833	TSS-distal	Mid1	20	266	77	389	-0.43007	-0.334764	Increased	Xist-independent genes
chrX	7721360	7723037	TSS-proximal	Wdr45	13	447	6	467	-0.471739	-0.487315	Unchanged	Xist-independent genes
chrX	95024775	95028324	TSS-proximal	Spin4	14	435	8	466	-0.46882	-0.483122	Unchanged	Xist-independent genes
chrX	70475915	70479949	TSS-proximal	BC023829	18	236	8	474	-0.429134	-0.483402	Decreased	Xist-independent genes
chrX	73672669	73676921	TSS-proximal	Slc6a8	18	206	75	410	-0.419643	-0.345361	Increased	Xist-independent genes
chrX	51701038	51704950	TSS-distal	Hs6st2	13	123	66	423	-0.404412	-0.365031	Increased	Xist-independent genes
chrX	7186481	7189465	TSS-proximal	Clcn5	12	448	15	474	-0.473913	-0.469325	Unchanged	Xist-independent genes
chrX	152000761	152003898	TSS-proximal	Hsd17b10	15	247	12	479	-0.442748	-0.47556	Decreased	Xist-independent genes
chrX	141472184	141479586	TSS-proximal	Col4a5	49	717	90	403	-0.436031	-0.317444	Increased	Xist-independent genes
chrX	159370671	159373816	TSS-proximal	Eif1ax	5	363	3	496	-0.486413	-0.493988	Unchanged	Xist-independent genes
chrX	7427938	7431012	TSS-distal	2010204K13Rik	15	269	16	486	-0.447183	-0.468127	Unchanged	Xist-independent genes
chrX	12064021	12069557	TSS-distal	Bcor	30	621	29	477	-0.453917	-0.442688	Unchanged	Xist-independent genes
chrX	94058594	94062326	TSS-distal	Zfx	16	225	283	225	-0.43361	0.0570866	Increased	Xist-independent genes
chrX	136711677	136716230	TSS-distal	Tceal1	14	255	15	494	-0.447955	-0.47053	Unchanged	Xist-independent genes
chrX	151519466	151522965	TSS-proximal	Phf8	17	465	12	501	-0.46473	-0.476608	Unchanged	Xist-independent genes
chrX	105890474	105895680	TSS-distal	Atrx	21	510	78	438	-0.460452	-0.348837	Increased	Xist-independent genes
chrX	9738265	9740159	TSS-distal	Dynlt3	17	298	13	507	-0.446032	-0.475	Unchanged	Xist-independent genes
chrX	74328430	74330884	TSS-proximal	Plxna3	4	414	5	518	-0.490431	-0.49044	Unchanged	Xist-independent genes
chrX	52111937	52117261	TSS-distal	Gpc4	18	369	50	474	-0.453488	-0.40458	Increased	Xist-independent genes
chrX	77509192	77513739	TSS-proximal	Tbl1x	11	469	28	496	-0.477083	-0.446565	Increased	Xist-independent genes
chrX	77493747	77498227	TSS-distal	Tbl1x	32	49	482	43	-0.104938	0.418095	Increased	Xist-independent genes
chrX	102458870	102462449	TSS-distal	Hdac8	22	166	129	400	-0.382979	-0.256144	Increased	Xist-independent genes
chrX	137037420	137039245	TSS-proximal	Slc25a53	9	314	5	524	-0.472136	-0.490548	Unchanged	Xist-independent genes
chrX	166439173	166442014	TSS-proximal	Trappc2	12	508	4	528	-0.476923	-0.492481	Unchanged	Xist-independent genes
chrX	48451246	48455166	TSS-distal	Elf4	5	442	7	534	-0.488814	-0.487061	Unchanged	Xist-independent genes
chrX	6368244	6372426	TSS-distal	Shroom4	26	470	12	532	-0.447581	-0.477941	Decreased	Xist-independent genes
chrX	20616082	20619417	TSS-proximal	Ndufb11	7	414	10	538	-0.483373	-0.481752	Unchanged	Xist-independent genes
chrX	52987535	52989868	TSS-proximal	Hprt	15	459	5	543	-0.468354	-0.490876	Unchanged	Xist-independent genes
chrX	103985868	103992340	TSS-distal	Rlim	30	220	50	503	-0.38	-0.409584	Unchanged	Xist-independent genes
chrX	101220742	101223720	TSS-proximal	Snx12	8	494	12	541	-0.484064	-0.4783	Unchanged	Xist-independent genes
chrX	52911719	52914991	TSS-proximal	Phf6	8	437	9	558	-0.482022	-0.484127	Unchanged	Xist-independent genes
chrX	77642584	77648271	TSS-distal	Tbl1x	26	184	456	122	-0.37619	0.288927	Increased	Xist-independent genes
chrX	57052406	57054919	TSS-proximal	Htatsf1	14	554	11	568	-0.475352	-0.481002	Unchanged	Xist-independent genes
chrX	139683947	139686313	TSS-proximal	Tbc1d8b	24	533	17	566	-0.456912	-0.47084	Unchanged	Xist-independent genes
chrX	153488338	153493080	TSS-distal	Ubqln2	29	499	23	567	-0.445076	-0.461017	Unchanged	Xist-independent genes
chrX	142388174	142392333	TSS-proximal	Acsl4	16	520	32	560	-0.470149	-0.445946	Unchanged	Xist-independent genes
chrX	142964122	142967410	TSS-proximal	Ammecr1	1	544	4	588	-0.498165	-0.493243	Unchanged	Xist-independent genes
chrX	168671664	168674636	TSS-proximal	Msl3	6	553	6	594	-0.489267	-0.49	Unchanged	Xist-independent genes
chrX	141492275	141497767	TSS-distal	Col4a5	42	674	130	470	-0.441341	-0.283333	Increased	Xist-independent genes
chrX	74280327	74283951	TSS-proximal	Dnase1l1	19	399	26	575	-0.454545	-0.456739	Unchanged	Xist-independent genes
chrX	98936293	98939533	TSS-proximal	Yipf6	10	368	10	593	-0.473545	-0.483416	Unchanged	Xist-independent genes
chrX	169840952	169847792	TSS-distal	Mid1	31	247	130	475	-0.388489	-0.285124	Increased	Xist-independent genes
chrX	151015991	151018639	TSS-proximal	Gnl3l	17	472	12	593	-0.465235	-0.480165	Unchanged	Xist-independent genes
chrX	77531431	77536338	TSS-distal	Tbl1x	18	217	399	209	-0.423404	0.15625	Increased	Xist-independent genes
chrX	103978826	103982664	TSS-proximal	Rlim	15	427	18	592	-0.466063	-0.470492	Unchanged	Xist-independent genes
chrX	167343362	167347999	TSS-distal	Prps2	40	444	41	573	-0.417355	-0.433225	Unchanged	Xist-independent genes
chrX	142368649	142372623	TSS-distal	Acsl4	22	346	252	367	-0.440217	-0.0928918	Increased	Xist-independent genes
chrX	13844368	13847842	TSS-proximal	Cask	9	444	6	618	-0.480132	-0.490385	Unchanged	Xist-independent genes
chrX	164974514	164981756	TSS-proximal	Mospd2	34	607	28	596	-0.446958	-0.455128	Unchanged	Xist-independent genes
chrX	68677439	68681181	TSS-proximal	Fmr1os	14	524	12	615	-0.473978	-0.480861	Unchanged	Xist-independent genes
chrX	7145284	7148853	TSS-distal	Clcn5	28	163	16	612	-0.353403	-0.474522	Decreased	Xist-independent genes
chrX	160135093	160139637	TSS-proximal	Pdha1	17	579	15	614	-0.471477	-0.476153	Unchanged	Xist-independent genes
chrX	166477388	166480735	TSS-proximal	Rab9	18	398	8	628	-0.456731	-0.487421	Decreased	Xist-independent genes
chrX	94210716	94213846	TSS-proximal	Eif2s3x	208	311	321	316	-0.0992293	0.00392465	Increased	Xist-independent genes
chrX	20662549	20665890	TSS-proximal	Uba1	29	546	17	645	-0.449565	-0.47432	Unchanged	Xist-independent genes
chrX	7316993	7319997	TSS-proximal	Clcn5	9	543	4	663	-0.483696	-0.494003	Unchanged	Xist-independent genes
chrX	145358190	145363444	TSS-distal	Lhfpl1	20	89	14	659	-0.316514	-0.479198	Decreased	Xist-independent genes
chrX	7307203	7310824	TSS-distal	Clcn5	28	533	13	661	-0.450089	-0.480712	Decreased	Xist-independent genes
chrX	103363756	103371855	TSS-distal	Chic1	39	346	278	397	-0.398701	-0.0881481	Increased	Xist-independent genes
chrX	162758445	162762500	TSS-proximal	Rbbp7	25	646	2	678	-0.462742	-0.497059	Decreased	Xist-independent genes
chrX	155214981	155219766	TSS-proximal	Sat1	16	349	13	670	-0.456164	-0.480966	Unchanged	Xist-independent genes
chrX	163957101	163959857	TSS-proximal	Zrsr2	6	572	8	684	-0.489619	-0.488439	Unchanged	Xist-independent genes
chrX	9199776	9204345	TSS-proximal	Lancl3	17	674	21	671	-0.475398	-0.469653	Unchanged	Xist-independent genes
chrX	136170673	136173762	TSS-proximal	Tceal8	25	647	15	678	-0.462798	-0.478355	Unchanged	Xist-independent genes
chrX	7255585	7261753	TSS-distal	Clcn5	42	593	18	678	-0.433858	-0.474138	Decreased	Xist-independent genes
chrX	48460463	48465552	TSS-proximal	Elf4	20	625	19	679	-0.468992	-0.472779	Unchanged	Xist-independent genes
chrX	102380768	102386343	TSS-distal	Hdac8	16	205	298	408	-0.427602	-0.0779037	Increased	Xist-independent genes
chrX	100624211	100627034	TSS-proximal	Pdzd11	12	532	11	700	-0.477941	-0.484529	Unchanged	Xist-independent genes
chrX	16617602	16621889	TSS-proximal	Maoa	21	714	7	707	-0.471429	-0.490196	Unchanged	Xist-independent genes
chrX	73998087	74001562	TSS-distal	Irak1	14	542	232	483	-0.47482	-0.175524	Increased	Xist-independent genes
chrX	94149141	94154687	TSS-distal	Zfx	121	408	370	348	-0.271267	0.0153203	Increased	Xist-independent genes
chrX	169005511	169009329	TSS-distal	Arhgap6	23	391	20	705	-0.444444	-0.472414	Unchanged	Xist-independent genes
chrX	106009651	106014022	TSS-proximal	Magt1	17	512	40	686	-0.467864	-0.444904	Unchanged	Xist-independent genes
chrX	169318043	169321279	TSS-proximal	Hccs	19	547	6	729	-0.466431	-0.491837	Unchanged	Xist-independent genes
chrX	93760690	93764895	TSS-distal	Pdk3	27	126	640	101	-0.323529	0.363698	Increased	Xist-independent genes
chrX	157594731	157599473	TSS-proximal	Mbtps2	21	680	15	731	-0.470043	-0.479893	Unchanged	Xist-independent genes
chrX	166725717	166731563	TSS-distal	Gm1720	33	260	30	718	-0.387372	-0.459893	Decreased	Xist-independent genes
chrX	71815506	71818239	TSS-proximal	Vma21	12	539	4	747	-0.478221	-0.494674	Unchanged	Xist-independent genes
chrX	9656803	9663287	TSS-proximal	Dynlt3	22	639	22	736	-0.466717	-0.470976	Unchanged	Xist-independent genes
chrX	7122787	7126598	TSS-distal	Clcn5	27	182	24	737	-0.370813	-0.468463	Decreased	Xist-independent genes
chrX	20686273	20690362	TSS-proximal	Cdk16	23	657	10	755	-0.466176	-0.486928	Unchanged	Xist-independent genes
chrX	142956004	142961791	TSS-distal	Ammecr1	29	525	25	759	-0.447653	-0.468112	Unchanged	Xist-independent genes
chrX	150586321	150590582	TSS-proximal	Apex2	6	712	14	774	-0.491643	-0.482234	Unchanged	Xist-independent genes
chrX	166508674	166511609	TSS-proximal	Tceanc	25	726	9	784	-0.466711	-0.488651	Unchanged	Xist-independent genes
chrX	166792630	166798264	TSS-distal	Gm1720	23	460	13	782	-0.452381	-0.483648	Decreased	Xist-independent genes
chrX	169265130	169272119	TSS-distal	Arhgap6	46	175	24	783	-0.291855	-0.47026	Decreased	Xist-independent genes
chrX	68493654	68497013	TSS-distal	Fmr1os	53	537	332	483	-0.410169	-0.092638	Increased	Xist-independent genes
chrX	101638721	101643566	TSS-proximal	Ogt	20	715	10	805	-0.472789	-0.48773	Unchanged	Xist-independent genes
chrX	135007684	135012587	TSS-proximal	Zmat1	18	747	22	811	-0.476471	-0.473589	Unchanged	Xist-independent genes
chrX	12086786	12092502	TSS-distal	Bcor	11	769	12	825	-0.485897	-0.485663	Unchanged	Xist-independent genes
chrX	141438570	141444904	TSS-distal	Col4a6	44	488	461	378	-0.417293	0.0494636	Increased	Xist-independent genes
chrX	8143686	8146879	TSS-proximal	Rbm3	13	754	6	835	-0.483051	-0.492866	Unchanged	Xist-independent genes
chrX	17569363	17572626	TSS-proximal	Fundc1	4	720	25	824	-0.494475	-0.470554	Unchanged	Xist-independent genes
chrX	133594176	133615702	TSS-distal	Pcdh19	9	210	353	504	-0.458904	-0.088098	Increased	Xist-independent genes
chrX	162508002	162513789	TSS-distal	Reps2	18	113	31	833	-0.362595	-0.46412	Decreased	Xist-independent genes
chrX	169879017	169884584	TSS-proximal	Mid1	38	669	31	852	-0.446252	-0.464892	Unchanged	Xist-independent genes
chrX	139216727	139222926	TSS-proximal	Mum1l1	22	694	176	711	-0.469274	-0.301578	Increased	Xist-independent genes
chrX	166802463	166810277	TSS-distal	Gm1720	47	414	22	871	-0.398048	-0.475364	Decreased	Xist-independent genes
chrX	99528781	99534116	TSS-distal	Pja1	27	657	278	617	-0.460526	-0.189385	Increased	Xist-independent genes
chrX	13069035	13074557	TSS-proximal	Usp9x	18	711	51	868	-0.475309	-0.444505	Increased	Xist-independent genes
chrX	42054353	42061448	TSS-distal	Xiap	6	497	5	923	-0.488072	-0.494612	Unchanged	Xist-independent genes
chrX	164373265	164383271	TSS-proximal	Figf	50	1058	57	896	-0.454874	-0.440189	Unchanged	Xist-independent genes
chrX	9208832	9214973	TSS-distal	Lancl3	46	405	32	932	-0.398004	-0.466805	Decreased	Xist-independent genes
chrX	166762932	166768210	TSS-distal	Gm1720	34	618	24	996	-0.447853	-0.476471	Unchanged	Xist-independent genes
chrX	157019927	157030368	TSS-distal	Phex	51	702	78	960	-0.432271	-0.424855	Unchanged	Xist-independent genes
chrX	11928167	11932538	TSS-distal	Bcor	31	516	449	595	-0.443327	-0.0699234	Increased	Xist-independent genes
chrX	102413690	102419482	TSS-distal	Hdac8	14	263	409	640	-0.449458	-0.110105	Increased	Xist-independent genes
chrX	169684493	169693118	TSS-proximal	Mid1	45	790	49	1000	-0.446108	-0.453289	Unchanged	Xist-independent genes
chrX	100685069	100689994	TSS-distal	Kif4	25	465	28	1040	-0.44898	-0.473783	Unchanged	Xist-independent genes
chrX	73785090	73789340	TSS-proximal	Ssr4	28	908	19	1058	-0.470085	-0.482358	Unchanged	Xist-independent genes
chrX	9218372	9223901	TSS-distal	Lancl3	38	822	34	1098	-0.455814	-0.469965	Unchanged	Xist-independent genes
chrX	7669822	7675722	TSS-proximal	Plp2	13	626	12	1131	-0.479656	-0.489501	Unchanged	Xist-independent genes
chrX	68409892	68415705	TSS-distal	Fmr1os	51	470	461	691	-0.402111	-0.0998264	Increased	Xist-independent genes
chrX	136738369	136743138	TSS-proximal	Morf4l2	24	1163	15	1157	-0.479781	-0.487201	Unchanged	Xist-independent genes
chrX	157267180	157276441	TSS-distal	Phex	59	924	43	1275	-0.43998	-0.467375	Unchanged	Xist-independent genes
chrX	109129785	109147602	TSS-distal	Sh3bgrl	72	979	77	1252	-0.431494	-0.442062	Unchanged	Xist-independent genes
chrX	73449958	73461413	TSS-proximal	Haus7	51	521	806	544	-0.410839	0.097037	Increased	Xist-independent genes
chrX	20814704	20820794	TSS-distal	Araf	33	839	99	1254	-0.462156	-0.426829	Increased	Xist-independent genes
chrX	142486091	142492807	TSS-distal	Acsl4	34	650	513	865	-0.450292	-0.127721	Increased	Xist-independent genes
chrX	142892022	142903567	TSS-distal	Ammecr1	57	1658	52	1344	-0.466764	-0.462751	Unchanged	Xist-independent genes
chrX	94176085	94179919	TSS-distal	Eif2s3x	243	589	679	723	-0.207933	-0.0156919	Increased	Xist-independent genes
chrX	7761796	7767986	TSS-proximal	Tfe3	11	1134	16	1390	-0.490393	-0.48862	Unchanged	Xist-independent genes
chrX	166771835	166780599	TSS-distal	Gm1720	32	748	29	1390	-0.458974	-0.479563	Unchanged	Xist-independent genes
chrX	73963913	73969319	TSS-proximal	Hcfc1	20	1183	21	1416	-0.483375	-0.485386	Unchanged	Xist-independent genes
chrX	77611668	77622911	TSS-distal	Tbl1x	33	695	784	713	-0.45467	0.0237141	Increased	Xist-independent genes
chrX	74268495	74273088	TSS-proximal	Rpl10	19	1351	36	1510	-0.486131	-0.476714	Unchanged	Xist-independent genes
chrX	53108895	53117777	TSS-proximal	Plac1	35	851	70	1528	-0.460497	-0.456195	Unchanged	Xist-independent genes
chrX	74423322	74430837	TSS-proximal	G6pdx	22	619	459	1170	-0.465679	-0.218232	Increased	Xist-independent genes
chrX	97368142	97378794	TSS-proximal	Eda2r	56	1267	119	1512	-0.457672	-0.427039	Increased	Xist-independent genes
chrX	157179591	157187305	TSS-distal	Phex	66	1693	97	1768	-0.462479	-0.447989	Unchanged	Xist-independent genes
chrX	166658657	166666249	TSS-proximal	Gm1720	35	1406	19	2025	-0.475711	-0.490705	Unchanged	Xist-independent genes
chrX	74241397	74250860	TSS-proximal	Flna	24	1723	622	1760	-0.486262	-0.238875	Increased	Xist-independent genes
chrX	166682427	166694866	TSS-distal	Gm1720	73	1096	33	2713	-0.437553	-0.487983	Decreased	Xist-independent genes
chrX	104009237	104018510	TSS-distal	Rlim	50	750	483	3417	-0.4375	-0.376154	Increased	Xist-independent genes
chrX	13017873	13044673	TSS-proximal	5730405O15Rik	129	2348	3162	3466	-0.447921	-0.022933	Increased	Xist-independent genes
chrX	169085775	169127962	TSS-proximal	Arhgap6	252	1719	182	7045	-0.372146	-0.474817	Decreased	Xist-independent genes
chrX	73463939	73495587	TSS-proximal	Bgn	195	8007	10309	8684	-0.476225	0.0427789	Increased	Xist-independent genes
chrX	75673446	75674076	TSS-distal	4933407K13Rik	3	10	3	7	-0.269231	-0.2	Increased	Xist-dependent XCI subjective genes
chrX	159962871	159963647	TSS-distal	Sh3kbp1	4	30	0	17	-0.382353	-0.5	Decreased	Xist-dependent XCI subjective genes
chrX	56778747	56782342	TSS-proximal	Fhl1	24	234	7	20	-0.406977	-0.240741	Increased	Xist-dependent XCI subjective genes
chrX	75854938	75855438	TSS-distal	Pls3	4	10	19	12	-0.214286	0.112903	Increased	Xist-dependent XCI subjective genes
chrX	159828785	159831661	TSS-distal	Sh3kbp1	1	21	2	30	-0.454545	-0.4375	Unchanged	Xist-dependent XCI subjective genes
chrX	75977818	75978535	TSS-distal	Pls3	2	37	23	10	-0.448718	0.19697	Increased	Xist-dependent XCI subjective genes
chrX	159784730	159785569	TSS-distal	Sh3kbp1	4	43	7	27	-0.414894	-0.294118	Increased	Xist-dependent XCI subjective genes
chrX	159686766	159687266	TSS-distal	Sh3kbp1	1	26	6	31	-0.462963	-0.337838	Increased	Xist-dependent XCI subjective genes
chrX	74203086	74203586	TSS-distal	Tktl1	3	34	24	13	-0.418919	0.148649	Increased	Xist-dependent XCI subjective genes
chrX	159748146	159748646	TSS-distal	Sh3kbp1	8	35	5	41	-0.313953	-0.391304	Decreased	Xist-dependent XCI subjective genes
chrX	96168822	96169322	TSS-distal	Msn	12	18	29	25	-0.1	0.037037	Increased	Xist-dependent XCI subjective genes
chrX	107150230	107151505	TSS-proximal	A630033H20Rik	2	23	4	51	-0.42	-0.427273	Unchanged	Xist-dependent XCI subjective genes
chrX	73007173	73008716	TSS-distal	Zfp185	3	67	13	45	-0.457143	-0.275862	Increased	Xist-dependent XCI subjective genes
chrX	106219110	106219913	TSS-proximal	Taf9b	3	45	2	61	-0.4375	-0.468254	Decreased	Xist-dependent XCI subjective genes
chrX	101881585	101882560	TSS-distal	Nhsl2	2	114	7	56	-0.482759	-0.388889	Increased	Xist-dependent XCI subjective genes
chrX	105110599	105111229	TSS-distal	Pbdc1	2	20	34	30	-0.409091	0.03125	Increased	Xist-dependent XCI subjective genes
chrX	106044192	106044954	TSS-distal	Atp7a	5	35	39	32	-0.375	0.0492958	Increased	Xist-dependent XCI subjective genes
chrX	75797904	75798404	TSS-distal	Pls3	3	32	34	38	-0.414286	-0.0277778	Increased	Xist-dependent XCI subjective genes
chrX	96151534	96152211	TSS-distal	Msn	3	38	46	26	-0.426829	0.138889	Increased	Xist-dependent XCI subjective genes
chrX	101863589	101864370	TSS-distal	Nhsl2	1	53	2	70	-0.481481	-0.472222	Unchanged	Xist-dependent XCI subjective genes
chrX	96063482	96064147	TSS-distal	Msn	15	15	54	21	0	0.22	Increased	Xist-dependent XCI subjective genes
chrX	96158709	96159500	TSS-distal	Msn	8	25	53	27	-0.257576	0.1625	Increased	Xist-dependent XCI subjective genes
chrX	95962991	95963797	TSS-distal	Las1l	9	56	38	45	-0.361538	-0.0421687	Increased	Xist-dependent XCI subjective genes
chrX	101963059	101963593	TSS-distal	Nhsl2	4	76	5	84	-0.45	-0.44382	Unchanged	Xist-dependent XCI subjective genes
chrX	113184432	113185748	TSS-proximal	Chm	5	68	43	63	-0.431507	-0.0943396	Increased	Xist-dependent XCI subjective genes
chrX	95968167	95969379	TSS-distal	Las1l	9	140	14	97	-0.439597	-0.373874	Increased	Xist-dependent XCI subjective genes
chrX	75762604	75765646	TSS-proximal	4933407K13Rik	14	108	12	118	-0.385246	-0.407692	Unchanged	Xist-dependent XCI subjective genes
chrX	76009224	76011170	TSS-distal	Pls3	7	214	56	81	-0.468326	-0.0912409	Increased	Xist-dependent XCI subjective genes
chrX	159750436	159752571	TSS-distal	Sh3kbp1	10	135	13	132	-0.431034	-0.410345	Unchanged	Xist-dependent XCI subjective genes
chrX	159798003	159800775	TSS-distal	Sh3kbp1	21	136	14	135	-0.366242	-0.40604	Decreased	Xist-dependent XCI subjective genes
chrX	159695478	159697985	TSS-distal	Sh3kbp1	13	89	25	129	-0.372549	-0.337662	Increased	Xist-dependent XCI subjective genes
chrX	159880121	159881492	TSS-distal	Sh3kbp1	4	109	15	139	-0.464602	-0.402597	Increased	Xist-dependent XCI subjective genes
chrX	75860016	75862579	TSS-distal	Pls3	13	98	81	78	-0.382883	0.00943396	Increased	Xist-dependent XCI subjective genes
chrX	101931041	101933109	TSS-distal	Nhsl2	1	70	10	201	-0.485915	-0.452607	Increased	Xist-dependent XCI subjective genes
chrX	96161251	96163947	TSS-distal	Msn	35	52	196	47	-0.0977011	0.306584	Increased	Xist-dependent XCI subjective genes
chrX	95955524	95958021	TSS-proximal	Las1l	22	184	14	231	-0.393204	-0.442857	Decreased	Xist-dependent XCI subjective genes
chrX	75887410	75890100	TSS-distal	Pls3	15	147	183	109	-0.407407	0.126712	Increased	Xist-dependent XCI subjective genes
chrX	101942614	101944546	TSS-distal	Nhsl2	10	83	13	301	-0.392473	-0.458599	Decreased	Xist-dependent XCI subjective genes
chrX	159659038	159661194	TSS-distal	Sh3kbp1	11	176	13	317	-0.441176	-0.460606	Unchanged	Xist-dependent XCI subjective genes
chrX	159626524	159630557	TSS-proximal	Sh3kbp1	20	433	12	332	-0.45585	-0.465116	Unchanged	Xist-dependent XCI subjective genes
chrX	159909253	159912588	TSS-distal	Sh3kbp1	18	280	24	333	-0.439597	-0.432773	Unchanged	Xist-dependent XCI subjective genes
chrX	164074985	164077146	TSS-proximal	Siah1b	11	315	7	382	-0.466258	-0.482005	Unchanged	Xist-dependent XCI subjective genes
chrX	101952124	101956186	TSS-distal	Nhsl2	20	256	20	484	-0.427536	-0.460317	Decreased	Xist-dependent XCI subjective genes
chrX	75513839	75515900	TSS-proximal	Vbp1	6	297	213	350	-0.480198	-0.12167	Increased	Xist-dependent XCI subjective genes
chrX	159671070	159678352	TSS-distal	Sh3kbp1	34	480	19	609	-0.433852	-0.469745	Decreased	Xist-dependent XCI subjective genes
chrX	106026223	106032260	TSS-proximal	Atp7a	29	242	373	318	-0.392989	0.0397974	Increased	Xist-dependent XCI subjective genes
chrX	95992022	95996073	TSS-distal	Las1l	19	260	332	370	-0.4319	-0.0270655	Increased	Xist-dependent XCI subjective genes
chrX	159951924	159956536	TSS-distal	Sh3kbp1	20	495	36	672	-0.461165	-0.449153	Unchanged	Xist-dependent XCI subjective genes
chrX	159648464	159652435	TSS-distal	Sh3kbp1	16	319	14	878	-0.452239	-0.484305	Decreased	Xist-dependent XCI subjective genes
chrX	75864719	75876326	TSS-proximal	Pls3	30	611	403	570	-0.453198	-0.0858171	Increased	Xist-dependent XCI subjective genes
chrX	105078098	105081753	TSS-proximal	Pbdc1	25	462	571	580	-0.448665	-0.00390964	Increased	Xist-dependent XCI subjective genes
chrX	95945002	95951248	TSS-distal	Las1l	31	334	754	504	-0.415068	0.0993641	Increased	Xist-dependent XCI subjective genes
chrX	102185934	102190001	TSS-proximal	Rps4x	9	716	626	954	-0.487586	-0.103797	Increased	Xist-dependent XCI subjective genes
chrX	159703999	159718112	TSS-proximal	Sh3kbp1	45	1365	86	1838	-0.468085	-0.455301	Unchanged	Xist-dependent XCI subjective genes
chrX	96017568	96032891	TSS-distal	Las1l	183	298	1700	401	-0.119543	0.309139	Increased	Xist-dependent XCI subjective genes
chrX	164009636	164017195	TSS-distal	Car5b	57	1357	331	1776	-0.459689	-0.342905	Increased	Xist-dependent XCI subjective genes
chrX	20860725	20873931	TSS-proximal	Timp1	39	1334	160	2008	-0.471595	-0.426199	Increased	Xist-dependent XCI subjective genes
chrX	159805034	159819254	TSS-distal	Sh3kbp1	86	1702	119	2107	-0.451902	-0.446541	Unchanged	Xist-dependent XCI subjective genes
chrX	106184019	106191890	TSS-proximal	Pgk1	44	1316	1422	1455	-0.467647	-0.00573514	Increased	Xist-dependent XCI subjective genes
chrX	96066026	96091356	TSS-distal	Msn	379	488	2795	621	-0.0628604	0.318208	Increased	Xist-dependent XCI subjective genes
chrX	159720305	159746591	TSS-distal	Sh3kbp1	158	2558	282	4656	-0.441826	-0.442892	Unchanged	Xist-dependent XCI subjective genes
chrX	159835541	159879110	TSS-proximal	Sh3kbp1	257	3231	351	5731	-0.426319	-0.442289	Unchanged	Xist-dependent XCI subjective genes
chrX	75809752	75853756	TSS-proximal	Pls3	190	3369	5144	4261	-0.446614	0.0469431	Increased	Xist-dependent XCI subjective genes
chrX	96092571	96148359	TSS-proximal	Msn	1364	5442	12603	6138	-0.299589	0.172483	Increased	Xist-dependent XCI subjective genes
chrX	18173976	18174760	TSS-distal	Kdm6a	16	13	5	3	0.0517241	0.125	Increased	Xist-dependent XCI escape genes
chrX	150440516	150441475	TSS-proximal	Tmem29	6	19	6	4	-0.26	0.1	Increased	Xist-dependent XCI escape genes
chrX	18191037	18191942	TSS-distal	Kdm6a	35	23	26	10	0.103448	0.222222	Increased	Xist-dependent XCI escape genes
chrX	12749528	12750179	TSS-distal	Med14	9	27	23	19	-0.25	0.047619	Increased	Xist-dependent XCI escape genes
chrX	103252650	103253275	TSS-distal	4930519F16Rik	3	76	11	44	-0.462025	-0.3	Increased	Xist-dependent XCI escape genes
chrX	12677056	12677858	TSS-distal	Med14	14	9	28	29	0.108696	-0.00877193	Decreased	Xist-dependent XCI escape genes
chrX	103564803	103567486	TSS-distal	Ftx	11	26	26	35	-0.202703	-0.0737705	Increased	Xist-dependent XCI escape genes
chrX	103580177	103580677	TSS-distal	Ftx	6	20	30	33	-0.269231	-0.0238095	Increased	Xist-dependent XCI escape genes
chrX	103528977	103529477	TSS-distal	Gm9159	4	33	15	62	-0.391892	-0.305195	Increased	Xist-dependent XCI escape genes
chrX	48271049	48271835	TSS-distal	Utp14a	4	18	38	40	-0.318182	-0.0128205	Increased	Xist-dependent XCI escape genes
chrX	103520691	103521564	TSS-distal	Jpx	7	16	48	35	-0.195652	0.0783133	Increased	Xist-dependent XCI escape genes
chrX	103568811	103569634	TSS-distal	Ftx	6	36	34	69	-0.357143	-0.169903	Increased	Xist-dependent XCI escape genes
chrX	103540748	103541804	TSS-distal	Gm9159	24	128	48	55	-0.342105	-0.0339806	Increased	Xist-dependent XCI escape genes
chrX	103588710	103591010	TSS-distal	Ftx	28	77	81	68	-0.233333	0.0436242	Increased	Xist-dependent XCI escape genes
chrX	12746323	12748383	TSS-distal	Med14	36	119	69	94	-0.267742	-0.0766871	Increased	Xist-dependent XCI escape genes
chrX	19039227	19040811	TSS-distal	Mir221	15	75	52	137	-0.333333	-0.224868	Increased	Xist-dependent XCI escape genes
chrX	103273328	103275152	TSS-distal	4930519F16Rik	11	171	88	128	-0.43956	-0.0925926	Increased	Xist-dependent XCI escape genes
chrX	19018776	19020607	TSS-distal	Mir221	30	62	133	90	-0.173913	0.0964126	Increased	Xist-dependent XCI escape genes
chrX	103584042	103586244	TSS-distal	Ftx	31	79	82	141	-0.218182	-0.132287	Increased	Xist-dependent XCI escape genes
chrX	18813204	18815874	TSS-distal	Mir221	19	84	127	150	-0.315534	-0.0415162	Increased	Xist-dependent XCI escape genes
chrX	18839594	18844173	TSS-distal	Mir221	30	62	187	123	-0.173913	0.103226	Increased	Xist-dependent XCI escape genes
chrX	105068687	105071344	TSS-proximal	5530601H04Rik	40	99	163	176	-0.21223	-0.019174	Increased	Xist-dependent XCI escape genes
chrX	150467298	150469905	TSS-distal	Tmem29	20	144	32	313	-0.378049	-0.407246	Unchanged	Xist-dependent XCI escape genes
chrX	19052175	19055226	TSS-distal	Mir221	38	225	92	262	-0.355513	-0.240113	Increased	Xist-dependent XCI escape genes
chrX	103212686	103217303	TSS-distal	4930519F16Rik	12	133	116	244	-0.417241	-0.177778	Increased	Xist-dependent XCI escape genes
chrX	103555996	103561280	TSS-distal	Ftx	18	175	170	234	-0.406736	-0.0792079	Increased	Xist-dependent XCI escape genes
chrX	48283999	48286297	TSS-proximal	9530027J09Rik	7	323	16	409	-0.478788	-0.462353	Unchanged	Xist-dependent XCI escape genes
chrX	150457585	150460780	TSS-proximal	Tmem29	64	314	176	355	-0.330688	-0.16855	Increased	Xist-dependent XCI escape genes
chrX	152231798	152235044	TSS-proximal	Kdm5c	206	286	267	313	-0.0813008	-0.0396552	Increased	Xist-dependent XCI escape genes
chrX	48255739	48258404	TSS-proximal	Utp14a	124	278	255	331	-0.191542	-0.0648464	Increased	Xist-dependent XCI escape genes
chrX	19026764	19029101	TSS-distal	Mir221	46	161	383	241	-0.277778	0.113782	Increased	Xist-dependent XCI escape genes
chrX	13344326	13348359	TSS-distal	Ddx3x	22	676	13	668	-0.468481	-0.48091	Unchanged	Xist-dependent XCI escape genes
chrX	150477177	150478845	TSS-distal	Tmem29	138	370	298	420	-0.228346	-0.0849582	Increased	Xist-dependent XCI escape genes
chrX	103600646	103610822	TSS-distal	Ftx	148	381	445	396	-0.220227	0.029132	Increased	Xist-dependent XCI escape genes
chrX	12671521	12675743	TSS-proximal	1810030O07Rik	229	266	452	417	-0.0373737	0.0201381	Increased	Xist-dependent XCI escape genes
chrX	19090910	19098530	TSS-distal	Mir221	95	215	321	553	-0.193548	-0.132723	Increased	Xist-dependent XCI escape genes
chrX	103548218	103554755	TSS-distal	Gm9159	46	172	388	534	-0.288991	-0.0791757	Increased	Xist-dependent XCI escape genes
chrX	18160761	18167872	TSS-proximal	Kdm6a	491	574	563	652	-0.0389671	-0.0366255	Unchanged	Xist-dependent XCI escape genes
chrX	13279287	13284736	TSS-proximal	Ddx3x	625	1061	909	1085	-0.1293	-0.0441324	Increased	Xist-dependent XCI escape genes
chrX	19074006	19087778	TSS-distal	Mir221	391	1188	2090	2168	-0.252375	-0.00915923	Increased	Xist-dependent XCI escape genes
chrX	103611853	103624976	TSS-proximal	Ftx	884	1798	2024	2613	-0.170395	-0.0635109	Increased	Xist-dependent XCI escape genes
chrX	18867495	18891583	TSS-distal	Mir221	352	1492	3154	3235	-0.309111	-0.00633902	Increased	Xist-dependent XCI escape genes
chrX	103488852	103518213	TSS-proximal	Jpx	690	1721	4094	4850	-0.213812	-0.042263	Increased	Xist-dependent XCI escape genes
chrX	19139620	19181680	TSS-proximal	Mir221	1489	4245	5973	5669	-0.240321	0.0130562	Increased	Xist-dependent XCI escape genes
chrX	42078307	42079093	TSS-distal	Xiap	1	0	1	0	NA	NA	NA	NA
chrX	51580167	51583288	TSS-distal	Hs6st2	0	1	1	0	NA	NA	NA	NA
chrX	100245829	100246604	TSS-distal	Eda	0	1	0	1	NA	NA	NA	NA
chrX	51505754	51515949	TSS-distal	Hs6st2	2	1	1	0	NA	NA	NA	NA
chrX	35928020	35932848	TSS-distal	Dock11	0	1	2	0	NA	NA	NA	NA
chrX	51203904	51206338	TSS-proximal	Mbnl3	1	0	0	2	NA	NA	NA	NA
chrX	51403879	51410446	TSS-distal	Hs6st2	0	1	1	1	NA	NA	NA	NA
chrX	56681878	56682544	TSS-distal	Slc9a6	0	5	0	2	NA	NA	NA	NA
chrX	102392813	102393439	TSS-distal	Hdac8	0	2	1	2	NA	NA	NA	NA
chrX	51443251	51446096	TSS-distal	Hs6st2	0	5	0	4	NA	NA	NA	NA
chrX	53356970	53357605	TSS-distal	Mospd1	1	4	0	4	NA	NA	NA	NA
chrX	53061017	53061947	TSS-distal	C430049B03Rik	0	4	0	5	NA	NA	NA	NA
chrX	133669337	133670110	TSS-distal	Pcdh19	0	5	2	4	NA	NA	NA	NA
chrX	42033117	42033758	TSS-distal	Xiap	0	8	0	6	NA	NA	NA	NA
chrX	51430474	51435839	TSS-distal	Hs6st2	0	8	0	6	NA	NA	NA	NA
chrX	95937945	95938445	TSS-distal	Las1l	0	5	4	3	NA	NA	NA	NA
chrX	155247531	155248031	TSS-distal	Acot9	0	4	0	11	NA	-0.5	NA	NA
chrX	134307182	134309191	TSS-proximal	Cenpi	1	7	3	10	NA	-0.269231	NA	NA
chrX	10484755	10485255	TSS-proximal	Tspan7	0	8	1	23	NA	-0.458333	NA	NA
chrX	96044114	96044614	TSS-distal	Msn	4	3	21	9	NA	0.2	NA	NA
chrX	96041850	96042633	TSS-distal	Msn	6	1	31	18	NA	0.132653	NA	NA
chrX	35872875	35876201	TSS-distal	Dock11	0	0	0	0	NA	NA	NA	NA
chrX	35904037	35907320	TSS-distal	Dock11	0	0	0	1	NA	-0.5	NA	NA
chrX	35919129	35922977	TSS-distal	Dock11	0	0	1	0	NA	0.5	NA	NA
chrX	35951749	35953475	TSS-distal	Dock11	0	0	0	0	NA	NA	NA	NA
chrX	35958137	35960894	TSS-distal	Dock11	0	0	1	0	NA	0.5	NA	NA
chrX	35963147	35963945	TSS-distal	Dock11	0	0	0	0	NA	NA	NA	NA
chrX	36076564	36077374	TSS-distal	Dock11	0	0	0	0	NA	NA	NA	NA
chrX	36082302	36083938	TSS-distal	Dock11	0	0	0	1	NA	-0.5	NA	NA
chrX	36644564	36645529	TSS-proximal	Akap17b	0	0	0	0	NA	NA	NA	NA
chrX	38599536	38602086	TSS-proximal	Mcts1	0	0	2	0	NA	0.5	NA	NA
chrX	40924693	40925694	TSS-distal	Gria3	0	0	0	0	NA	NA	NA	NA
chrX	41401252	41403109	TSS-proximal	Gria3	0	1	0	0	-0.5	NA	NA	NA
chrX	42143249	42144018	TSS-distal	Stag2	0	0	0	0	NA	NA	NA	NA
chrX	47759705	47761798	TSS-distal	Smarca1	0	0	1	0	NA	0.5	NA	NA
chrX	48409755	48410508	TSS-distal	Elf4	0	0	0	0	NA	NA	NA	NA
chrX	51139104	51141988	TSS-distal	Mbnl3	0	0	1	0	NA	0.5	NA	NA
chrX	51167008	51169053	TSS-distal	Mbnl3	0	0	3	0	NA	0.5	NA	NA
chrX	51196723	51197991	TSS-distal	Mbnl3	0	0	0	0	NA	NA	NA	NA
chrX	51215517	51216478	TSS-distal	Mbnl3	0	0	0	0	NA	NA	NA	NA
chrX	51231228	51234058	TSS-distal	Mbnl3	0	0	0	0	NA	NA	NA	NA
chrX	51397901	51398789	TSS-distal	Hs6st2	0	0	0	0	NA	NA	NA	NA
chrX	51465341	51466172	TSS-distal	Hs6st2	0	0	0	0	NA	NA	NA	NA
chrX	51474331	51475247	TSS-distal	Hs6st2	0	0	0	0	NA	NA	NA	NA
chrX	51478091	51478901	TSS-distal	Hs6st2	0	0	0	0	NA	NA	NA	NA
chrX	51523315	51524008	TSS-distal	Hs6st2	0	0	0	0	NA	NA	NA	NA
chrX	75475172	75475724	TSS-distal	Brcc3	0	0	0	0	NA	NA	NA	NA
chrX	129748985	129751672	TSS-proximal	Diap2	0	0	2	0	NA	0.5	NA	NA
chrX	130477969	130478469	TSS-distal	Diap2	0	0	0	0	NA	NA	NA	NA
chrX	130483028	130484720	TSS-distal	Diap2	0	0	1	0	NA	0.5	NA	NA
chrX	130533808	130534452	TSS-distal	Diap2	0	0	0	0	NA	NA	NA	NA
chrX	133624237	133624737	TSS-distal	Pcdh19	0	0	0	0	NA	NA	NA	NA
chrX	156946712	156947212	TSS-distal	Phex	0	0	0	0	NA	NA	NA	NA
chrX	6251816	6254074	TSS-distal	Bmp15	16	84	13	157	-0.34	-0.423529	Decreased	NA
chrX	6971102	6973277	TSS-distal	Ccnb3	9	185	4	256	-0.453608	-0.484615	Decreased	NA
chrX	7374703	7377527	TSS-proximal	Gm14379	1	240	4	290	-0.495851	-0.486395	Unchanged	NA
chrX	7604164	7605605	TSS-proximal	Ccdc22	6	128	2	176	-0.455224	-0.488764	Decreased	NA
chrX	7648098	7649812	TSS-distal	Syp	8	169	9	234	-0.454802	-0.462963	Unchanged	NA
chrX	7679370	7679870	TSS-proximal	Magix	3	39	0	54	-0.428571	-0.5	Decreased	NA
chrX	7750122	7751193	TSS-proximal	Mir684-1	0	88	1	88	-0.5	-0.488764	Unchanged	NA
chrX	7820769	7823014	TSS-proximal	Kcnd1	2	149	2	72	-0.486755	-0.472973	Unchanged	NA
chrX	7883383	7885366	TSS-proximal	Slc35a2	5	371	6	409	-0.486702	-0.485542	Unchanged	NA
chrX	8025578	8028800	TSS-distal	Glod5	18	296	9	739	-0.442675	-0.487968	Decreased	NA
chrX	8095632	8098097	TSS-proximal	Gm6787	3	140	2	148	-0.479021	-0.486667	Unchanged	NA
chrX	8151181	8152839	TSS-distal	Tbc1d25	15	48	0	214	-0.261905	-0.5	Decreased	NA
chrX	8174822	8176855	TSS-proximal	Tbc1d25	5	178	6	192	-0.472678	-0.469697	Unchanged	NA
chrX	8205870	8207069	TSS-proximal	Porcn	9	46	2	62	-0.336364	-0.46875	Decreased	NA
chrX	9137713	9141474	TSS-distal	4930402K13Rik	37	767	35	974	-0.45398	-0.465312	Unchanged	NA
chrX	9767647	9771634	TSS-distal	Hypm	12	344	8	151	-0.466292	-0.449686	Unchanged	NA
chrX	9807646	9808146	TSS-distal	Hypm	1	59	2	41	-0.483333	-0.453488	Unchanged	NA
chrX	9810497	9813124	TSS-distal	Hypm	11	177	6	192	-0.441489	-0.469697	Unchanged	NA
chrX	9820656	9821156	TSS-distal	Hypm	6	58	7	30	-0.40625	-0.310811	Increased	NA
chrX	9850510	9851010	TSS-distal	4930557A04Rik	6	53	0	10	-0.398305	-0.5	Decreased	NA
chrX	9865203	9866870	TSS-distal	4930557A04Rik	5	81	4	47	-0.44186	-0.421569	Unchanged	NA
chrX	10100966	10101466	TSS-distal	Srpx	2	22	0	6	-0.416667	-0.5	Decreased	NA
chrX	10104152	10110949	TSS-distal	Srpx	30	668	22	590	-0.45702	-0.464052	Unchanged	NA
chrX	11045887	11046526	TSS-distal	Gm14483	7	60	2	4	-0.395522	-0.166667	Increased	NA
chrX	11540594	11541878	TSS-distal	Gm4906	6	19	3	56	-0.26	-0.449153	Decreased	NA
chrX	11577792	11578292	TSS-distal	Gm4906	5	45	3	4	-0.4	-0.0714286	Increased	NA
chrX	11619939	11622021	TSS-distal	Gm4906	12	256	11	84	-0.455224	-0.384211	Increased	NA
chrX	11664179	11665557	TSS-distal	Gm4906	0	91	3	9	-0.5	-0.25	Increased	NA
chrX	12133332	12136485	TSS-distal	2900008C10Rik	6	92	10	116	-0.438776	-0.420635	Unchanged	NA
chrX	12149832	12151237	TSS-distal	2900008C10Rik	4	68	10	87	-0.444444	-0.396907	Increased	NA
chrX	12157577	12158779	TSS-proximal	2900008C10Rik	0	105	2	41	-0.5	-0.453488	Increased	NA
chrX	12159791	12160291	TSS-proximal	2900008C10Rik	0	37	3	8	-0.5	-0.227273	Increased	NA
chrX	12341713	12342358	TSS-distal	Gm14635	4	58	0	10	-0.435484	-0.5	Decreased	NA
chrX	12347147	12348217	TSS-distal	Gm14635	4	149	10	65	-0.473856	-0.366667	Increased	NA
chrX	12758372	12767385	TSS-proximal	Gm14634	402	909	559	1029	-0.193364	-0.147985	Increased	NA
chrX	12770448	12774964	TSS-distal	Gm14634	46	465	211	466	-0.40998	-0.188331	Increased	NA
chrX	12776968	12777468	TSS-distal	Gm14634	7	29	7	42	-0.305556	-0.357143	Decreased	NA
chrX	12794495	12795035	TSS-distal	Gm14634	4	59	25	30	-0.436508	-0.0454545	Increased	NA
chrX	12799798	12800298	TSS-distal	Gm14634	5	47	15	29	-0.403846	-0.159091	Increased	NA
chrX	12839874	12840374	TSS-distal	Gm14634	0	12	0	8	-0.5	-0.5	Unchanged	NA
chrX	12857984	12861046	TSS-distal	Gm14634	25	242	57	49	-0.406367	0.0377358	Increased	NA
chrX	12925319	12929842	TSS-distal	AA414768	33	279	394	546	-0.394231	-0.0808511	Increased	NA
chrX	12936518	12937449	TSS-proximal	AA414768	2	23	6	80	-0.42	-0.430233	Unchanged	NA
chrX	12948146	12955598	TSS-distal	AA414768	43	347	474	287	-0.389744	0.122865	Increased	NA
chrX	12958027	12966101	TSS-distal	AA414768	28	481	651	871	-0.44499	-0.0722733	Increased	NA
chrX	12982402	12982902	TSS-distal	AA414768	6	14	17	22	-0.2	-0.0641026	Increased	NA
chrX	13207503	13208371	TSS-distal	2010308F09Rik	7	108	77	55	-0.43913	0.0833333	Increased	NA
chrX	13229997	13231683	TSS-distal	2010308F09Rik	8	237	6	321	-0.467347	-0.481651	Unchanged	NA
chrX	13240985	13244015	TSS-distal	2010308F09Rik	10	350	11	526	-0.472222	-0.479516	Unchanged	NA
chrX	13397682	13399553	TSS-distal	Nyx	15	144	30	161	-0.40566	-0.342932	Increased	NA
chrX	13460651	13464646	TSS-distal	Nyx	17	344	22	102	-0.452909	-0.322581	Increased	NA
chrX	13468730	13469230	TSS-proximal	Nyx	6	60	1	21	-0.409091	-0.454545	Decreased	NA
chrX	13472128	13472628	TSS-distal	Nyx	6	18	7	39	-0.25	-0.347826	Decreased	NA
chrX	13725656	13727289	TSS-distal	Mir3473a	3	61	10	95	-0.453125	-0.404762	Increased	NA
chrX	13764695	13766362	TSS-distal	Mir3473a	7	68	8	177	-0.406667	-0.456757	Decreased	NA
chrX	13888588	13891982	TSS-distal	Mir3473a	24	90	11	551	-0.289474	-0.480427	Decreased	NA
chrX	13903997	13905292	TSS-distal	Mir3473a	4	12	3	79	-0.25	-0.463415	Decreased	NA
chrX	13917789	13918715	TSS-distal	Mir3473a	4	13	4	95	-0.264706	-0.459596	Decreased	NA
chrX	14091662	14092974	TSS-distal	Gm5382	2	16	11	114	-0.388889	-0.412	Unchanged	NA
chrX	14272748	14275847	TSS-distal	Gm5382	4	34	3	206	-0.394737	-0.485646	Decreased	NA
chrX	16556513	16558188	TSS-distal	Cypt1	11	88	14	88	-0.388889	-0.362745	Unchanged	NA
chrX	16704708	16705208	TSS-distal	Maob	2	8	1	2	-0.3	-0.166667	Increased	NA
chrX	16713557	16714057	TSS-distal	Maob	4	24	0	6	-0.357143	-0.5	Decreased	NA
chrX	16894709	16895697	TSS-distal	Ndp	8	41	6	111	-0.336735	-0.448718	Decreased	NA
chrX	16907409	16910154	TSS-proximal	Ndp	10	67	10	155	-0.37013	-0.439394	Decreased	NA
chrX	16951318	16957222	TSS-distal	Ndp	33	318	60	1312	-0.405983	-0.456268	Decreased	NA
chrX	16967531	16969171	TSS-distal	Ndp	5	9	3	71	-0.142857	-0.459459	Decreased	NA
chrX	17026432	17026932	TSS-distal	Efhc2	6	13	4	13	-0.184211	-0.264706	Decreased	NA
chrX	17075855	17078596	TSS-distal	Efhc2	7	74	10	153	-0.41358	-0.43865	Unchanged	NA
chrX	17175202	17177711	TSS-distal	Efhc2	6	172	6	23	-0.466292	-0.293103	Increased	NA
chrX	18686505	18693070	TSS-distal	4930578C19Rik	72	208	671	418	-0.242857	0.116162	Increased	NA
chrX	18759843	18760343	TSS-distal	4930578C19Rik	10	6	41	21	0.125	0.16129	Increased	NA
chrX	19183663	19185921	TSS-distal	Mir222	20	147	68	167	-0.38024	-0.210638	Increased	NA
chrX	19196408	19210875	TSS-distal	Mir222	212	1017	1503	1389	-0.327502	0.0197095	Increased	NA
chrX	19232835	19238734	TSS-distal	Mir222	45	920	144	1284	-0.453368	-0.39916	Increased	NA
chrX	20135338	20137226	TSS-distal	Slc9a7	15	145	18	141	-0.40625	-0.386792	Unchanged	NA
chrX	20291282	20291782	TSS-proximal	Slc9a7	0	8	3	17	-0.5	-0.35	Increased	NA
chrX	20302239	20303672	TSS-distal	Slc9a7	16	164	6	84	-0.411111	-0.433333	Unchanged	NA
chrX	20914395	20915435	TSS-distal	Syn1	4	51	12	126	-0.427273	-0.413043	Unchanged	NA
chrX	20920012	20921015	TSS-proximal	Syn1	6	8	4	42	-0.0714286	-0.413043	Decreased	NA
chrX	21351825	21352456	TSS-distal	Gm5124	1	22	0	77	-0.456522	-0.5	Decreased	NA
chrX	21579549	21580049	TSS-distal	Agtr2	5	18	4	28	-0.282609	-0.375	Decreased	NA
chrX	21650353	21654237	TSS-distal	Slc6a14	17	205	19	522	-0.423423	-0.46488	Decreased	NA
chrX	22137005	22137781	TSS-distal	Ppp1r2-ps7	2	28	2	89	-0.433333	-0.478022	Decreased	NA
chrX	22439626	22443680	TSS-distal	Ppp1r2-ps7	14	430	6	151	-0.468468	-0.461783	Unchanged	NA
chrX	22469232	22469732	TSS-distal	Ppp1r2-ps7	2	6	0	1	-0.25	-0.5	Decreased	NA
chrX	23692147	23698145	TSS-proximal	Wdr44	0	0	3	0	NA	0.5	NA	NA
chrX	23823203	23824432	TSS-distal	Wdr44	0	0	0	0	NA	NA	NA	NA
chrX	36328334	36330092	TSS-proximal	Lonrf3	0	0	0	0	NA	NA	NA	NA
chrX	36390215	36390882	TSS-distal	Gm6268	0	0	0	0	NA	NA	NA	NA
chrX	36424426	36425498	TSS-distal	Gm6268	0	0	0	0	NA	NA	NA	NA
chrX	36742878	36750912	TSS-proximal	Slc25a43	2	69	1	84	-0.471831	-0.488235	Unchanged	NA
chrX	36752135	36753519	TSS-distal	Slc25a43	0	0	0	0	NA	NA	NA	NA
chrX	36758189	36759013	TSS-distal	Slc25a43	2	12	0	37	-0.357143	-0.5	Decreased	NA
chrX	36795038	36797201	TSS-proximal	Slc25a5	0	57	2	77	-0.5	-0.474684	Unchanged	NA
chrX	36801732	36808773	TSS-distal	Slc25a5	0	10	0	31	-0.5	-0.5	Unchanged	NA
chrX	36828612	36832612	TSS-distal	2310010G23Rik	0	0	2	1	NA	0.166667	NA	NA
chrX	36862909	36865090	TSS-proximal	C330007P06Rik	0	0	1	0	NA	0.5	NA	NA
chrX	36873743	36875524	TSS-proximal	Ube2a	0	7	0	25	-0.5	-0.5	Unchanged	NA
chrX	36901788	36904220	TSS-proximal	Nkrf	0	0	0	1	NA	-0.5	NA	NA
chrX	36940164	36941118	TSS-distal	2022-09-06	0	0	0	0	NA	NA	NA	NA
chrX	36951405	36951905	TSS-distal	2022-09-06	0	0	0	0	NA	NA	NA	NA
chrX	36973943	36974937	TSS-distal	2022-09-06	0	0	0	0	NA	NA	NA	NA
chrX	36982542	36984403	TSS-distal	2022-09-06	0	0	0	0	NA	NA	NA	NA
chrX	36988497	36989698	TSS-proximal	2022-09-06	0	0	1	0	NA	0.5	NA	NA
chrX	37068814	37070834	TSS-distal	Rpl39	0	0	1	0	NA	0.5	NA	NA
chrX	37082489	37086547	TSS-proximal	Rpl39	0	0	2	0	NA	0.5	NA	NA
chrX	37190167	37192537	TSS-proximal	Rnf113a1	4	42	4	50	-0.413043	-0.425926	Unchanged	NA
chrX	37245770	37246270	TSS-proximal	Rhox2a	0	0	0	0	NA	NA	NA	NA
chrX	37454600	37455100	TSS-proximal	Rhox2c	0	0	0	0	NA	NA	NA	NA
chrX	37494408	37494908	TSS-proximal	Rhox2d	0	0	2	0	NA	0.5	NA	NA
chrX	37521401	37523070	TSS-distal	Rhox4d	0	0	0	0	NA	NA	NA	NA
chrX	37573015	37574923	TSS-proximal	Rhox2f	0	4	2	6	-0.5	-0.25	Increased	NA
chrX	37599356	37599856	TSS-distal	Rhox4f	0	0	0	0	NA	NA	NA	NA
chrX	37858081	37858581	TSS-distal	Rhox8	2	9	5	11	-0.318182	-0.1875	Increased	NA
chrX	38007315	38007815	TSS-distal	Btg1-ps1	0	0	0	0	NA	NA	NA	NA
chrX	38540034	38540534	TSS-distal	Cul4b	0	0	0	0	NA	NA	NA	NA
chrX	38552509	38554404	TSS-distal	Cul4b	0	0	1	1	NA	0	NA	NA
chrX	38562481	38566392	TSS-distal	Cul4b	2	0	1	0	0.5	0.5	Unchanged	NA
chrX	38634025	38635916	TSS-proximal	C1galt1c1	0	0	1	0	NA	0.5	NA	NA
chrX	41909501	41914322	TSS-proximal	Thoc2	0	0	2	1	NA	0.166667	NA	NA
chrX	41970032	41971022	TSS-distal	Thoc2	8	19	9	67	-0.203704	-0.381579	Decreased	NA
chrX	41981444	41988714	TSS-distal	Thoc2	10	109	3	369	-0.415966	-0.491935	Decreased	NA
chrX	48076402	48077825	TSS-distal	Xpnpep2	6	144	13	90	-0.46	-0.373786	Increased	NA
chrX	48107994	48109787	TSS-proximal	Xpnpep2	3	62	14	120	-0.453846	-0.395522	Increased	NA
chrX	50018456	50021597	TSS-distal	Olfr1323	13	121	68	311	-0.402985	-0.32058	Increased	NA
chrX	50490945	50491570	TSS-distal	Gm35612	2	56	5	25	-0.465517	-0.333333	Increased	NA
chrX	50549841	50550627	TSS-distal	Gm35612	0	6	2	40	-0.5	-0.452381	Increased	NA
chrX	50566371	50567017	TSS-distal	Firre	5	0	46	1	0.5	0.478723	Unchanged	NA
chrX	50576851	50577500	TSS-distal	Firre	2	17	19	16	-0.394737	0.0428571	Increased	NA
chrX	50580278	50581048	TSS-distal	Firre	9	0	76	5	0.5	0.438272	Decreased	NA
chrX	50583916	50584416	TSS-distal	Firre	0	0	8	0	NA	0.5	NA	NA
chrX	50590819	50591451	TSS-distal	Firre	0	0	0	0	NA	NA	NA	NA
chrX	50597163	50598051	TSS-distal	Firre	30	0	186	0	0.5	0.5	Unchanged	NA
chrX	50599559	50600516	TSS-distal	Firre	20	2	146	6	0.409091	0.460526	Increased	NA
chrX	50602542	50603042	TSS-distal	Firre	0	0	0	0	NA	NA	NA	NA
chrX	50611746	50612500	TSS-distal	Firre	38	11	181	33	0.27551	0.345794	Increased	NA
chrX	50614413	50615196	TSS-distal	Firre	0	0	1	0	NA	0.5	NA	NA
chrX	50617021	50617658	TSS-distal	Firre	0	0	1	1	NA	0	NA	NA
chrX	50619085	50620708	TSS-distal	Firre	31	38	155	53	-0.0507246	0.245192	Increased	NA
chrX	50622919	50623419	TSS-distal	Firre	27	5	83	8	0.34375	0.412088	Increased	NA
chrX	50634646	50635977	TSS-proximal	Firre	2	69	2	84	-0.471831	-0.476744	Unchanged	NA
chrX	51016194	51020424	TSS-proximal	Rap2c	1	0	0	0	0.5	NA	NA	NA
chrX	51058353	51060111	TSS-distal	Rap2c	0	0	0	0	NA	NA	NA	NA
chrX	51721955	51722455	TSS-distal	Usp26	3	30	10	54	-0.409091	-0.34375	Increased	NA
chrX	51813733	51815650	TSS-distal	Usp26	4	100	20	96	-0.461538	-0.327586	Increased	NA
chrX	52219661	52222216	TSS-distal	Gpc3	16	349	25	240	-0.456164	-0.40566	Increased	NA
chrX	52247410	52248630	TSS-distal	Gpc3	8	34	4	70	-0.309524	-0.445946	Decreased	NA
chrX	52260464	52263458	TSS-distal	Gpc3	17	323	24	162	-0.45	-0.370968	Increased	NA
chrX	52285271	52286059	TSS-distal	Gpc3	8	51	14	17	-0.364407	-0.0483871	Increased	NA
chrX	52291705	52293702	TSS-distal	Gpc3	10	129	24	134	-0.428058	-0.348101	Increased	NA
chrX	52324018	52326039	TSS-distal	Gpc3	2	139	43	71	-0.485816	-0.122807	Increased	NA
chrX	52334394	52335156	TSS-distal	Gpc3	10	77	9	23	-0.385057	-0.21875	Increased	NA
chrX	52338717	52342310	TSS-distal	Gpc3	25	372	35	86	-0.437028	-0.210744	Increased	NA
chrX	52363905	52366136	TSS-distal	Gpc3	12	258	17	101	-0.455556	-0.355932	Increased	NA
chrX	52370031	52370531	TSS-distal	Gpc3	0	1	0	1	-0.5	-0.5	Unchanged	NA
chrX	53037388	53039911	TSS-distal	Mir450b	6	140	15	301	-0.458904	-0.452532	Unchanged	NA
chrX	53643745	53644371	TSS-proximal	Cxx1a	4	68	2	72	-0.444444	-0.472973	Unchanged	NA
chrX	56318505	56319913	TSS-proximal	1600025M17Rik	9	48	2	65	-0.342105	-0.470149	Decreased	NA
chrX	56322240	56323295	TSS-distal	1600025M17Rik	7	77	9	115	-0.416667	-0.427419	Unchanged	NA
chrX	56331303	56333031	TSS-distal	1600025M17Rik	8	98	6	78	-0.424528	-0.428571	Unchanged	NA
chrX	56908204	56909016	TSS-distal	Mtap7d3	3	72	0	24	-0.46	-0.5	Decreased	NA
chrX	57932000	57939856	TSS-distal	Zic3	25	644	1023	1294	-0.462631	-0.0584808	Increased	NA
chrX	62257170	62257670	TSS-distal	4933402E13Rik	0	1	0	0	-0.5	NA	NA	NA
chrX	67271978	67272478	TSS-distal	Gm1140	1	23	0	1	-0.458333	-0.5	Decreased	NA
chrX	67881962	67884745	TSS-distal	4933436I01Rik	22	111	10	147	-0.334586	-0.436306	Decreased	NA
chrX	68043736	68044765	TSS-distal	Mir509	1	54	1	75	-0.481818	-0.486842	Unchanged	NA
chrX	70761550	70763632	TSS-distal	Gm14725	26	187	8	79	-0.377934	-0.408046	Decreased	NA
chrX	70880823	70885160	TSS-distal	Mamld1	30	391	44	519	-0.428741	-0.421847	Unchanged	NA
chrX	71049912	71051051	TSS-proximal	Mamld1	0	0	0	0	NA	NA	NA	NA
chrX	71086744	71088230	TSS-distal	Mamld1	3	32	0	55	-0.414286	-0.5	Decreased	NA
chrX	71631259	71631759	TSS-distal	Gpr50	6	13	5	57	-0.184211	-0.419355	Decreased	NA
chrX	72043288	72045541	TSS-distal	Cnga2	12	193	13	148	-0.441463	-0.419255	Unchanged	NA
chrX	72088004	72096142	TSS-distal	Cnga2	51	920	27	1140	-0.447477	-0.476864	Unchanged	NA
chrX	72188490	72188990	TSS-distal	Magea4	2	20	1	19	-0.409091	-0.45	Decreased	NA
chrX	72272879	72275775	TSS-proximal	Gabre	7	330	7	325	-0.479228	-0.478916	Unchanged	NA
chrX	72440942	72442046	TSS-distal	Gabra3	4	42	8	88	-0.413043	-0.416667	Unchanged	NA
chrX	72632428	72633580	TSS-distal	Gabra3	5	9	17	67	-0.142857	-0.297619	Decreased	NA
chrX	72761479	72762195	TSS-distal	Gabrq	9	66	5	81	-0.38	-0.44186	Decreased	NA
chrX	72788767	72789267	TSS-distal	Gabrq	0	2	0	2	-0.5	-0.5	Unchanged	NA
chrX	73068893	73069653	TSS-distal	Pnma3	0	16	7	40	-0.5	-0.351064	Increased	NA
chrX	73542982	73577292	TSS-distal	Atp2b3	114	1880	5122	4256	-0.442828	0.0461719	Increased	NA
chrX	73582658	73583801	TSS-distal	Atp2b3	5	34	87	58	-0.371795	0.1	Increased	NA
chrX	73584881	73588186	TSS-distal	Atp2b3	8	51	163	157	-0.364407	0.009375	Increased	NA
chrX	73593190	73593990	TSS-distal	Atp2b3	4	43	33	84	-0.414894	-0.217949	Increased	NA
chrX	73639321	73640344	TSS-proximal	Dusp9	0	2	0	0	-0.5	NA	NA	NA
chrX	73647618	73654527	TSS-distal	Pnck	18	187	525	375	-0.412195	0.0833333	Increased	NA
chrX	73714422	73719775	TSS-proximal	Abcd1	10	527	27	624	-0.481378	-0.458525	Unchanged	NA
chrX	73914103	73916182	TSS-proximal	Arhgap4	11	381	15	488	-0.471939	-0.470179	Unchanged	NA
chrX	73930237	73930737	TSS-proximal	Renbp	1	9	1	3	-0.4	-0.25	Increased	NA
chrX	74108184	74108684	TSS-distal	Opn1mw	6	7	16	18	-0.0384615	-0.0294118	Unchanged	NA
chrX	74115303	74115929	TSS-distal	Opn1mw	2	38	18	39	-0.45	-0.184211	Increased	NA
chrX	74366823	74369641	TSS-proximal	Ubl4a	8	374	4	403	-0.479058	-0.490172	Unchanged	NA
chrX	74372211	74373533	TSS-proximal	Slc10a3	6	147	5	170	-0.460784	-0.471429	Unchanged	NA
chrX	74392254	74394347	TSS-proximal	Fam3a	8	260	4	372	-0.470149	-0.489362	Unchanged	NA
chrX	75044111	75045781	TSS-distal	Gab3	4	39	4	63	-0.406977	-0.440299	Decreased	NA
chrX	75046796	75047575	TSS-distal	Gab3	0	32	3	23	-0.5	-0.384615	Increased	NA
chrX	76903491	76903991	TSS-distal	Mir669m-2	0	20	20	8	-0.5	0.214286	Increased	NA
chrX	77409118	77417167	TSS-distal	Mir669m-2	30	273	514	364	-0.40099	0.0854214	Increased	NA
chrX	77432165	77434330	TSS-distal	Mir669m-2	6	115	15	112	-0.450413	-0.38189	Increased	NA
chrX	77468598	77470309	TSS-distal	Mir669m-2	9	14	122	35	-0.108696	0.27707	Increased	NA
chrX	77472102	77475530	TSS-proximal	Mir669m-2	11	75	205	77	-0.372093	0.22695	Increased	NA
chrX	77476909	77477409	TSS-proximal	Mir669m-2	2	9	38	8	-0.318182	0.326087	Increased	NA
chrX	77488026	77491363	TSS-distal	Mir669m-2	8	70	157	44	-0.397436	0.281095	Increased	NA
chrX	81727948	81734555	TSS-distal	4930595M18Rik	49	748	295	608	-0.438519	-0.173311	Increased	NA
chrX	85291451	85294235	TSS-distal	1600014K23Rik	18	63	31	444	-0.277778	-0.434737	Decreased	NA
chrX	85328935	85330436	TSS-distal	1600014K23Rik	10	31	8	161	-0.256098	-0.452663	Decreased	NA
chrX	87891578	87892078	TSS-distal	Il1rapl1	9	24	28	36	-0.227273	-0.0625	Increased	NA
chrX	92640705	92641205	TSS-distal	Mageb18	2	2	1	1	0	0	Unchanged	NA
chrX	92647577	92649663	TSS-distal	Mageb18	0	24	5	87	-0.5	-0.445652	Increased	NA
chrX	92783907	92790012	TSS-distal	Mageb18	36	392	17	355	-0.415888	-0.454301	Decreased	NA
chrX	92897704	92899943	TSS-distal	BC061195	10	83	3	45	-0.392473	-0.4375	Decreased	NA
chrX	93001204	93009725	TSS-distal	BC061195	31	982	27	1104	-0.469398	-0.476127	Unchanged	NA
chrX	93056448	93061405	TSS-distal	BC061195	34	465	23	918	-0.431864	-0.475558	Decreased	NA
chrX	93068665	93070150	TSS-distal	BC061195	6	127	4	57	-0.454887	-0.434426	Unchanged	NA
chrX	93122615	93124643	TSS-distal	BC061195	22	145	10	230	-0.368263	-0.458333	Decreased	NA
chrX	93157926	93161407	TSS-distal	1700003E24Rik	14	221	11	63	-0.440426	-0.351351	Increased	NA
chrX	93255778	93257077	TSS-distal	Arx	9	120	10	17	-0.430233	-0.12963	Increased	NA
chrX	93674302	93676207	TSS-proximal	Pcyt1b	4	92	3	25	-0.458333	-0.392857	Increased	NA
chrX	93700161	93701623	TSS-distal	Pcyt1b	3	33	19	25	-0.416667	-0.0681818	Increased	NA
chrX	93729631	93732982	TSS-distal	Pcyt1b	16	408	81	279	-0.462264	-0.275	Increased	NA
chrX	93756401	93757861	TSS-distal	Pcyt1b	6	43	88	21	-0.377551	0.307339	Increased	NA
chrX	94018355	94020668	TSS-distal	AU015836	7	26	56	37	-0.287879	0.102151	Increased	NA
chrX	94022518	94023440	TSS-distal	AU015836	3	17	33	38	-0.35	-0.0352113	Increased	NA
chrX	94367074	94368182	TSS-proximal	Apoo-ps	5	94	8	114	-0.449495	-0.434426	Unchanged	NA
chrX	96456475	96457864	TSS-proximal	Heph	8	95	10	0	-0.42233	0.5	Increased	NA
chrX	97086998	97087498	TSS-distal	Pgr15l	3	40	2	10	-0.430233	-0.333333	Increased	NA
chrX	99135438	99137744	TSS-proximal	Efnb1	0	23	0	12	-0.5	-0.5	Unchanged	NA
chrX	99139303	99139803	TSS-distal	Efnb1	2	26	0	3	-0.428571	-0.5	Decreased	NA
chrX	99241390	99242021	TSS-distal	Efnb1	0	50	0	12	-0.5	-0.5	Unchanged	NA
chrX	99448504	99449950	TSS-distal	Gm14812	3	170	7	17	-0.482659	-0.208333	Increased	NA
chrX	100431953	100432453	TSS-distal	Awat2	0	26	4	43	-0.5	-0.414894	Increased	NA
chrX	100740794	100741677	TSS-distal	Gdpd2	0	78	2	134	-0.5	-0.485294	Unchanged	NA
chrX	100774267	100775098	TSS-proximal	Dlg3	3	107	2	107	-0.472727	-0.481651	Unchanged	NA
chrX	100776563	100779374	TSS-proximal	Dlg3	21	157	2	250	-0.382022	-0.492063	Decreased	NA
chrX	100787089	100788560	TSS-distal	Dlg3	8	51	2	95	-0.364407	-0.479381	Decreased	NA
chrX	100793938	100796114	TSS-distal	Dlg3	8	86	4	224	-0.414894	-0.482456	Decreased	NA
chrX	100838179	100839465	TSS-distal	Tex11	4	29	4	74	-0.378788	-0.448718	Decreased	NA
chrX	101328868	101333876	TSS-distal	Nlgn3	17	763	9	970	-0.478205	-0.490807	Unchanged	NA
chrX	101368264	101370096	TSS-distal	Gjb1	1	90	9	193	-0.489011	-0.455446	Increased	NA
chrX	101733438	101733938	TSS-proximal	Cxcr3	1	33	2	55	-0.470588	-0.464912	Unchanged	NA
chrX	101736887	101739852	TSS-proximal	Cxcr3	2	31	2	76	-0.439394	-0.474359	Decreased	NA
chrX	101763273	101768527	TSS-distal	Cxcr3	18	319	10	155	-0.446588	-0.439394	Unchanged	NA
chrX	102111831	102116561	TSS-proximal	Pin4	22	160	330	286	-0.379121	0.0357143	Increased	NA
chrX	102117947	102123383	TSS-proximal	Pin4	19	573	434	547	-0.467905	-0.0575943	Increased	NA
chrX	103149682	103150313	TSS-distal	Nap1l2	7	35	44	36	-0.333333	0.05	Increased	NA
chrX	103155200	103156417	TSS-distal	Nap1l2	8	123	77	83	-0.438931	-0.01875	Increased	NA
chrX	103295684	103302261	TSS-distal	Cdx4	23	450	461	791	-0.451374	-0.131789	Increased	NA
chrX	103570848	103571671	TSS-proximal	Mir374c	8	25	20	23	-0.257576	-0.0348837	Increased	NA
chrX	103574127	103574627	TSS-proximal	Mir374b	3	15	20	25	-0.333333	-0.0555556	Increased	NA
chrX	106134806	106136973	TSS-distal	Tlr13	0	37	79	59	-0.5	0.0724638	Increased	NA
chrX	106149743	106150243	TSS-distal	Tlr13	6	6	23	19	0	0.047619	Increased	NA
chrX	108952588	108954501	TSS-distal	5730416F02Rik	6	115	0	106	-0.450413	-0.5	Decreased	NA
chrX	111696521	111697146	TSS-proximal	Hdx	0	0	0	0	NA	NA	NA	NA
chrX	112311129	112312367	TSS-proximal	Apool	1	0	0	0	0.5	NA	NA	NA
chrX	112370766	112371279	TSS-distal	Apool	0	1	0	0	-0.5	NA	NA	NA
chrX	126771783	126772573	TSS-distal	4932411N23Rik	0	0	0	0	NA	NA	NA	NA
chrX	133897564	133898467	TSS-proximal	Tspan6	0	1	0	0	-0.5	NA	NA	NA
chrX	133907680	133912467	TSS-proximal	Srpx2	0	0	0	1	NA	-0.5	NA	NA
chrX	134155557	134161239	TSS-proximal	Xkrx	0	3	0	7	-0.5	-0.5	Unchanged	NA
chrX	134275910	134277874	TSS-proximal	Trmt2b	1	52	2	81	-0.481132	-0.475904	Unchanged	NA
chrX	134298952	134302055	TSS-distal	Tmem35	1	20	0	40	-0.452381	-0.5	Decreased	NA
chrX	134540029	134542981	TSS-proximal	Timm8a1	0	96	0	143	-0.5	-0.5	Unchanged	NA
chrX	134584744	134587375	TSS-proximal	Rpl36a	0	0	1	1	NA	0	NA	NA
chrX	134685919	134687622	TSS-proximal	B230119M05Rik	2	150	3	142	-0.486842	-0.47931	Unchanged	NA
chrX	134750889	134751562	TSS-proximal	Armcx6	1	18	0	17	-0.447368	-0.5	Decreased	NA
chrX	136177069	136179069	TSS-distal	Mir6383	7	27	2	152	-0.294118	-0.487013	Decreased	NA
chrX	136267246	136270274	TSS-proximal	Ngfrap1	18	221	10	205	-0.424686	-0.453488	Unchanged	NA
chrX	137143184	137144839	TSS-distal	Esx1	26	38	2	127	-0.09375	-0.484496	Decreased	NA
chrX	137165942	137169298	TSS-distal	Esx1	16	296	38	697	-0.448718	-0.448299	Unchanged	NA
chrX	137172316	137174789	TSS-distal	Esx1	12	186	26	418	-0.439394	-0.441441	Unchanged	NA
chrX	138914202	138914702	TSS-proximal	Nrk	0	2	0	0	-0.5	NA	NA	NA
chrX	139391363	139396021	TSS-distal	Platr21	35	447	20	650	-0.427386	-0.470149	Decreased	NA
chrX	139774478	139776110	TSS-distal	Ripply1	13	278	4	217	-0.455326	-0.4819	Unchanged	NA
chrX	140009613	140010850	TSS-distal	Nup62cl	0	55	0	42	-0.5	-0.5	Unchanged	NA
chrX	140028434	140030052	TSS-distal	Nup62cl	5	26	5	77	-0.33871	-0.439024	Decreased	NA
chrX	140066582	140068642	TSS-distal	Pih1h3b	4	13	0	87	-0.264706	-0.5	Decreased	NA
chrX	140510579	140511876	TSS-distal	Tsc22d3	4	97	0	78	-0.460396	-0.5	Decreased	NA
chrX	140541619	140545823	TSS-proximal	Tsc22d3	15	161	13	260	-0.414773	-0.452381	Decreased	NA
chrX	140557478	140559045	TSS-distal	Tsc22d3	1	1	0	2	0	-0.5	Decreased	NA
chrX	140838010	140839124	TSS-distal	Tex13	7	76	5	80	-0.415663	-0.441176	Unchanged	NA
chrX	142024299	142030142	TSS-distal	Gucy2f	26	220	197	370	-0.394309	-0.152557	Increased	NA
chrX	142173592	142178092	TSS-distal	Gucy2f	6	154	77	303	-0.4625	-0.297368	Increased	NA
chrX	143039272	143040703	TSS-distal	Rgag1	4	86	5	38	-0.455556	-0.383721	Increased	NA
chrX	143045821	143047080	TSS-distal	Rgag1	3	151	6	84	-0.480519	-0.433333	Increased	NA
chrX	143308087	143309493	TSS-distal	Chrdl1	8	31	10	146	-0.294872	-0.435897	Decreased	NA
chrX	143311940	143314821	TSS-distal	Chrdl1	13	162	4	253	-0.425714	-0.484436	Decreased	NA
chrX	143334793	143339733	TSS-distal	Chrdl1	35	755	33	1049	-0.455696	-0.469501	Unchanged	NA
chrX	143343421	143346359	TSS-distal	Chrdl1	7	458	18	436	-0.484946	-0.460352	Unchanged	NA
chrX	144232379	144236118	TSS-distal	A730046J19Rik	7	106	9	336	-0.438053	-0.473913	Decreased	NA
chrX	144557258	144558987	TSS-proximal	Mageb16-ps1	21	186	5	116	-0.398551	-0.458678	Decreased	NA
chrX	145100373	145103684	TSS-distal	Zcchc16	6	140	6	209	-0.458904	-0.472093	Unchanged	NA
chrX	146927594	146928444	TSS-distal	Htr2c	5	97	2	59	-0.45098	-0.467213	Unchanged	NA
chrX	147215662	147220493	TSS-distal	Htr2c	62	647	67	718	-0.412553	-0.41465	Unchanged	NA
chrX	147347060	147352164	TSS-distal	Il13ra2	9	222	20	351	-0.461039	-0.446092	Unchanged	NA
chrX	147428611	147429979	TSS-proximal	Il13ra2	5	85	6	147	-0.444444	-0.460784	Unchanged	NA
chrX	147434555	147436315	TSS-distal	Il13ra2	8	49	11	128	-0.359649	-0.420863	Decreased	NA
chrX	152014750	152018161	TSS-proximal	Ribc1	9	700	12	810	-0.487306	-0.485401	Unchanged	NA
chrX	152126279	152126779	TSS-distal	Iqsec2	4	44	7	18	-0.416667	-0.22	Increased	NA
chrX	152144155	152144786	TSS-proximal	Iqsec2	0	12	2	43	-0.5	-0.455556	Increased	NA
chrX	152148292	152150161	TSS-distal	Iqsec2	14	175	5	142	-0.425926	-0.465986	Decreased	NA
chrX	152157431	152160791	TSS-distal	Iqsec2	22	169	13	386	-0.384817	-0.467419	Decreased	NA
chrX	152165461	152174219	TSS-distal	Iqsec2	30	474	34	937	-0.440476	-0.464985	Unchanged	NA
chrX	152178613	152179821	TSS-proximal	Iqsec2	8	127	5	93	-0.440741	-0.44898	Unchanged	NA
chrX	152202803	152203440	TSS-distal	Iqsec2	1	40	3	41	-0.47561	-0.431818	Increased	NA
chrX	152209846	152210346	TSS-distal	Iqsec2	4	37	4	33	-0.402439	-0.391892	Unchanged	NA
chrX	152367886	152369768	TSS-proximal	3010001F23Rik	7	110	0	68	-0.440171	-0.5	Decreased	NA
chrX	152644881	152645381	TSS-proximal	Shroom2	0	0	0	0	NA	NA	NA	NA
chrX	152699988	152707253	TSS-distal	Shroom2	5	69	10	44	-0.432432	-0.314815	Increased	NA
chrX	152731660	152732754	TSS-distal	Shroom2	0	1	0	0	-0.5	NA	NA	NA
chrX	152738156	152738884	TSS-distal	Shroom2	0	0	0	0	NA	NA	NA	NA
chrX	152762416	152765820	TSS-distal	Shroom2	6	136	1	12	-0.457746	-0.423077	Increased	NA
chrX	152766855	152770100	TSS-proximal	Shroom2	6	160	1	8	-0.463855	-0.388889	Increased	NA
chrX	152858223	152861364	TSS-distal	Gpr143	19	578	14	80	-0.468174	-0.351064	Increased	NA
chrX	153036635	153037633	TSS-proximal	Mageh1	0	67	5	2	-0.5	0.214286	Increased	NA
chrX	153432393	153435713	TSS-distal	Klf8	21	625	6	334	-0.467492	-0.482353	Unchanged	NA
chrX	153695251	153695881	TSS-proximal	Kctd12b	4	35	2	5	-0.397436	-0.214286	Increased	NA
chrX	155583879	155586267	TSS-distal	Ptchd1	8	249	4	246	-0.468872	-0.484	Unchanged	NA
chrX	155591275	155591904	TSS-distal	Ptchd1	1	25	2	31	-0.461538	-0.439394	Unchanged	NA
chrX	155972078	155974813	TSS-distal	Ptchd1	15	208	8	234	-0.432735	-0.466942	Decreased	NA
chrX	156105516	156106016	TSS-distal	4930503H13Rik	6	10	2	53	-0.125	-0.463636	Decreased	NA
chrX	156108469	156109256	TSS-distal	4930503H13Rik	0	33	0	49	-0.5	-0.5	Unchanged	NA
chrX	156180709	156182120	TSS-distal	4930503H13Rik	16	90	4	63	-0.349057	-0.440299	Decreased	NA
chrX	156183170	156185781	TSS-distal	4930503H13Rik	12	229	12	265	-0.450207	-0.456679	Unchanged	NA
chrX	156295716	156302591	TSS-distal	4930503H13Rik	26	121	16	295	-0.323129	-0.448553	Decreased	NA
chrX	156304737	156308016	TSS-distal	4930503H13Rik	13	113	11	361	-0.396825	-0.47043	Decreased	NA
chrX	156340315	156340815	TSS-distal	4930503H13Rik	7	7	0	23	0	-0.5	Decreased	NA
chrX	156404097	156404890	TSS-distal	4930503H13Rik	4	27	4	105	-0.370968	-0.463303	Decreased	NA
chrX	160736996	160737623	TSS-distal	Ppef1	8	15	0	81	-0.152174	-0.5	Decreased	NA
chrX	162302994	162304865	TSS-distal	Bc1	6	142	3	41	-0.459459	-0.431818	Unchanged	NA
chrX	162339405	162345509	TSS-distal	Bc1	41	486	36	726	-0.422201	-0.452756	Decreased	NA
chrX	162347754	162348466	TSS-distal	Bc1	4	65	2	29	-0.442029	-0.435484	Unchanged	NA
chrX	162402128	162405272	TSS-distal	Bc1	14	171	10	200	-0.424324	-0.452381	Unchanged	NA
chrX	162735098	162736647	TSS-distal	Bc1	0	178	4	74	-0.5	-0.448718	Increased	NA
chrX	163719026	163721955	TSS-distal	Rnf138rt1	10	66	16	111	-0.368421	-0.374016	Unchanged	NA
chrX	165103543	165105085	TSS-distal	Glra2	5	102	3	79	-0.453271	-0.463415	Unchanged	NA
chrX	166563931	166566471	TSS-distal	Egfl6	9	332	12	399	-0.473607	-0.470803	Unchanged	NA
chrX	166614058	166617060	TSS-distal	Egfl6	14	194	12	647	-0.432692	-0.481791	Decreased	NA
chrX	166894813	166903114	TSS-distal	Gm8817	37	280	26	669	-0.383281	-0.46259	Decreased	NA
chrX	166904547	166905047	TSS-distal	Gm8817	2	8	2	7	-0.3	-0.277778	Unchanged	NA
chrX	166906252	166908986	TSS-distal	Gm8817	6	75	10	265	-0.425926	-0.463636	Decreased	NA
chrX	166919712	166927201	TSS-distal	Gm8817	60	310	22	1143	-0.337838	-0.481116	Decreased	NA
chrX	166930975	166931663	TSS-distal	Gm8817	8	79	3	62	-0.408046	-0.453846	Decreased	NA
chrX	166967730	166968230	TSS-distal	Gm8817	5	12	0	20	-0.205882	-0.5	Decreased	NA
chrX	166969969	166973630	TSS-distal	Gm8817	10	329	12	361	-0.470501	-0.467828	Unchanged	NA
chrX	166976731	166977410	TSS-distal	Gm8817	0	29	0	13	-0.5	-0.5	Unchanged	NA
chrX	166979637	166983555	TSS-distal	Gm8817	10	275	4	133	-0.464912	-0.470803	Unchanged	NA
chrX	167019686	167020321	TSS-distal	Gm8817	12	61	4	35	-0.335616	-0.397436	Decreased	NA
chrX	167026694	167028116	TSS-distal	Gm8817	12	122	8	147	-0.410448	-0.448387	Decreased	NA
chrX	167029754	167034951	TSS-distal	Gm8817	40	766	21	595	-0.450372	-0.465909	Unchanged	NA
chrX	167048712	167051245	TSS-distal	Gm8817	22	234	11	290	-0.414062	-0.463455	Decreased	NA
chrX	167054770	167063315	TSS-distal	Gm8817	40	708	41	693	-0.446524	-0.444142	Unchanged	NA
chrX	167065355	167069872	TSS-proximal	Gm8817	33	371	16	443	-0.418317	-0.465142	Decreased	NA
chrX	167086752	167093674	TSS-distal	Gm8817	42	853	40	1428	-0.453073	-0.472752	Unchanged	NA
chrX	167124459	167127623	TSS-distal	Gm8817	18	213	13	290	-0.422078	-0.457096	Decreased	NA
chrX	167130340	167137279	TSS-distal	Gm8817	29	1111	31	1272	-0.474561	-0.476209	Unchanged	NA
chrX	167152658	167154310	TSS-distal	Tmsb4x	6	218	6	131	-0.473214	-0.456204	Unchanged	NA
chrX	167156296	167168150	TSS-distal	Tmsb4x	80	1677	48	1898	-0.454468	-0.475334	Unchanged	NA
chrX	167169324	167177552	TSS-distal	Tmsb4x	49	1204	40	1128	-0.460894	-0.465753	Unchanged	NA
chrX	167179608	167180979	TSS-distal	Tmsb4x	2	65	7	106	-0.470149	-0.438053	Increased	NA
chrX	167182332	167184983	TSS-distal	Tmsb4x	15	165	10	545	-0.416667	-0.481982	Decreased	NA
chrX	167202191	167213331	TSS-proximal	Tmsb4x	56	1678	38	1767	-0.467705	-0.478947	Unchanged	NA
chrX	167228569	167233900	TSS-distal	Tlr8	25	539	33	781	-0.455674	-0.459459	Unchanged	NA
chrX	167328536	167330931	TSS-proximal	Tlr7	12	101	15	310	-0.393805	-0.453846	Decreased	NA
chrX	167949762	167951497	TSS-distal	Frmpd4	20	293	12	277	-0.436102	-0.458478	Unchanged	NA
chrX	167984106	167986059	TSS-distal	Frmpd4	10	149	4	68	-0.437107	-0.444444	Unchanged	NA
chrX	168263663	168265475	TSS-distal	Frmpd4	2	71	4	115	-0.472603	-0.466387	Unchanged	NA
chrX	168575696	168577489	TSS-proximal	Frmpd4	17	67	6	254	-0.297619	-0.476923	Decreased	NA
chrX	169174868	169179431	TSS-distal	Amelx	21	101	13	352	-0.327869	-0.464384	Decreased	NA
chrX	170675700	170676200	TSS-distal	Asmt	49	0	15	0	0.5	0.5	Unchanged	NA
chrX	170736364	170737026	TSS-distal	Asmt	2	0	0	0	0.5	NA	NA	NA

## Sheet: H3K27me3 within H3K27ac peaks
Supplementary Data 7. Allele-specific H3K27ac ChIP-seq analysis of WT and Xist-deficient MEFs.
(Sheet 2). Allele-specific analysis of H3K27me3 occupancy within X-linked TSS-distal H3K27ac peaks in WT and XiΔXist MEFs. NA, not allelically analyzable for H3K27me3 deposition and/or gene expression. Related to Fig. 5a.
TSS-distal H3K27ac peak site	H3K27me3 signal						Group (Fig. 5a, right panel)
	WT Xi Reads	WT Xa Reads	XiΔXist Xi Reads	XiΔXist Xa Reads	WT d-score	XiΔXist d-score
chrX:94728447-94729523	27	7	12	0	0.294118	0.5	Xist-independent genes
chrX:17544968-17545663	23	8	11	0	0.241935	0.5	Xist-independent genes
chrX:12010940-12011440	30	14	24	0	0.181818	0.5	Xist-independent genes
chrX:169805142-169806351	134	16	59	2	0.393333	0.467213	Xist-independent genes
chrX:169759246-169759746	52	25	29	1	0.175325	0.466667	Xist-independent genes
chrX:19687118-19688709	96	53	41	2	0.144295	0.453488	Xist-independent genes
chrX:12127280-12129703	92	19	114	6	0.328829	0.45	Xist-independent genes
chrX:142504287-142505118	49	22	14	1	0.190141	0.433333	Xist-independent genes
chrX:12086786-12092502	143	30	289	21	0.32659	0.432258	Xist-independent genes
chrX:12064021-12069557	709	65	786	71	0.416021	0.417153	Xist-independent genes
chrX:48443564-48444336	80	13	9	1	0.360215	0.4	Xist-independent genes
chrX:37098146-37099402	24	12	27	3	0.166667	0.4	Xist-independent genes
chrX:169794219-169795914	193	36	69	8	0.342795	0.396104	Xist-independent genes
chrX:12005008-12008048	107	15	178	22	0.377049	0.39	Xist-independent genes
chrX:51664420-51664920	34	17	16	2	0.166667	0.388889	Xist-independent genes
chrX:77785626-77787172	113	9	102	14	0.42623	0.37931	Xist-independent genes
chrX:169395862-169396937	42	8	14	2	0.34	0.375	Xist-independent genes
chrX:169859623-169864833	296	43	76	12	0.373156	0.363636	Xist-independent genes
chrX:169875031-169876118	170	35	66	12	0.329268	0.346154	Xist-independent genes
chrX:98247898-98248826	73	18	16	3	0.302198	0.342105	Xist-independent genes
chrX:11998950-11999450	56	5	46	9	0.418033	0.336364	Xist-independent genes
chrX:102147193-102150130	93	28	44	9	0.268595	0.330189	Xist-independent genes
chrX:169840952-169847792	590	120	152	33	0.330986	0.321622	Xist-independent genes
chrX:169676072-169677402	91	17	31	7	0.342593	0.315789	Xist-independent genes
chrX:140979806-140980570	60	5	22	5	0.423077	0.314815	Xist-independent genes
chrX:141198204-141200009	121	34	44	10	0.280645	0.314815	Xist-independent genes
chrX:169870021-169870646	63	4	27	7	0.440299	0.294118	Xist-independent genes
chrX:48466946-48468277	141	21	29	8	0.37037	0.283784	Xist-independent genes
chrX:99522582-99524096	64	20	14	4	0.261905	0.277778	Xist-independent genes
chrX:142839709-142840392	60	25	21	6	0.205882	0.277778	Xist-independent genes
chrX:9752599-9754256	54	23	14	4	0.201299	0.277778	Xist-independent genes
chrX:145468024-145468793	42	18	14	4	0.2	0.277778	Xist-independent genes
chrX:71946827-71947737	54	20	13	4	0.22973	0.264706	Xist-independent genes
chrX:169672210-169675046	178	51	50	16	0.277293	0.257576	Xist-independent genes
chrX:36049037-36052283	50	8	12	4	0.362069	0.25	Xist-independent genes
chrX:98239695-98241693	86	24	21	7	0.281818	0.25	Xist-independent genes
chrX:10429308-10429934	31	27	9	3	0.0344828	0.25	Xist-independent genes
chrX:47928853-47932172	308	76	101	34	0.302083	0.248148	Xist-independent genes
chrX:53099086-53101723	143	41	32	11	0.277174	0.244186	Xist-independent genes
chrX:9738265-9740159	97	26	28	10	0.288618	0.236842	Xist-independent genes
chrX:77810355-77811402	55	16	28	10	0.274648	0.236842	Xist-independent genes
chrX:141481845-141482345	41	10	11	4	0.303922	0.233333	Xist-independent genes
chrX:140982068-140984656	100	28	30	11	0.28125	0.231707	Xist-independent genes
chrX:16655971-16657518	61	21	16	6	0.243902	0.227273	Xist-independent genes
chrX:51652141-51655512	149	52	24	9	0.241294	0.227273	Xist-independent genes
chrX:97332968-97334341	49	31	16	6	0.1125	0.227273	Xist-independent genes
chrX:142335943-142338364	108	39	21	8	0.234694	0.224138	Xist-independent genes
chrX:94166668-94173349	116	48	34	13	0.207317	0.223404	Xist-independent genes
chrX:104019741-104022657	304	63	60	23	0.328338	0.222892	Xist-independent genes
chrX:145460681-145462847	142	61	39	15	0.199507	0.222222	Xist-independent genes
chrX:81191407-81194058	54	18	18	7	0.25	0.22	Xist-independent genes
chrX:53175894-53176394	56	22	18	7	0.217949	0.22	Xist-independent genes
chrX:100695046-100698058	209	53	45	18	0.29771	0.214286	Xist-independent genes
chrX:38473094-38474583	65	17	15	6	0.292683	0.214286	Xist-independent genes
chrX:160509028-160511447	120	32	35	14	0.289474	0.214286	Xist-independent genes
chrX:75136339-75138582	63	27	20	8	0.2	0.214286	Xist-independent genes
chrX:74217290-74218826	85	36	22	9	0.202479	0.209677	Xist-independent genes
chrX:13548189-13550549	127	23	24	10	0.346667	0.205882	Xist-independent genes
chrX:17729369-17731652	143	32	40	17	0.317143	0.201754	Xist-independent genes
chrX:19959503-19960003	26	5	7	3	0.33871	0.2	Xist-independent genes
chrX:74053394-74054355	42	14	7	3	0.25	0.2	Xist-independent genes
chrX:157075692-157076192	18	11	14	6	0.12069	0.2	Xist-independent genes
chrX:11837101-11840590	213	72	114	49	0.247368	0.199387	Xist-independent genes
chrX:73497081-73497581	25	15	9	4	0.125	0.192308	Xist-independent genes
chrX:160164326-160165459	35	23	9	4	0.103448	0.192308	Xist-independent genes
chrX:94149141-94154687	50	52	18	8	-0.00980392	0.192308	Xist-independent genes
chrX:56678070-56680246	134	47	29	13	0.240331	0.190476	Xist-independent genes
chrX:152335644-152338773	332	42	33	15	0.387701	0.1875	Xist-independent genes
chrX:104486016-104489233	182	31	33	15	0.35446	0.1875	Xist-independent genes
chrX:169799030-169800231	37	16	11	5	0.198113	0.1875	Xist-independent genes
chrX:77539264-77539903	30	13	11	5	0.197674	0.1875	Xist-independent genes
chrX:157079175-157080336	38	34	13	6	0.0277778	0.184211	Xist-independent genes
chrX:105890474-105895680	247	75	82	38	0.267081	0.183333	Xist-independent genes
chrX:142883601-142887726	209	52	36	17	0.300766	0.179245	Xist-independent genes
chrX:52111937-52117261	402	84	96	46	0.32716	0.176056	Xist-independent genes
chrX:47957446-47958505	110	20	25	12	0.346154	0.175676	Xist-independent genes
chrX:157179591-157187305	219	94	79	38	0.199681	0.175214	Xist-independent genes
chrX:142368649-142372623	163	45	27	13	0.283654	0.175	Xist-independent genes
chrX:142664261-142666682	275	58	65	32	0.325826	0.170103	Xist-independent genes
chrX:142847055-142849515	139	33	20	10	0.30814	0.166667	Xist-independent genes
chrX:38589369-38590458	10	6	10	5	0.125	0.166667	Xist-independent genes
chrX:157267180-157276441	228	126	96	49	0.144068	0.162069	Xist-independent genes
chrX:102380768-102386343	242	58	47	24	0.306667	0.161972	Xist-independent genes
chrX:102458870-102462449	372	90	79	41	0.305195	0.158333	Xist-independent genes
chrX:11807185-11808252	46	12	97	51	0.293103	0.155405	Xist-independent genes
chrX:163857318-163859491	69	43	19	10	0.116071	0.155172	Xist-independent genes
chrX:166769525-166770578	53	36	19	10	0.0955056	0.155172	Xist-independent genes
chrX:142466969-142469790	157	66	32	17	0.204036	0.153061	Xist-independent genes
chrX:145503649-145506285	102	36	30	16	0.23913	0.152174	Xist-independent genes
chrX:142397699-142399975	97	37	28	15	0.223881	0.151163	Xist-independent genes
chrX:71853202-71854842	159	30	24	13	0.34127	0.148649	Xist-independent genes
chrX:98379941-98380968	74	17	24	13	0.313187	0.148649	Xist-independent genes
chrX:142361187-142363299	121	27	22	12	0.317568	0.147059	Xist-independent genes
chrX:68409892-68415705	106	77	53	29	0.079235	0.146341	Xist-independent genes
chrX:169142152-169144089	64	61	18	10	0.012	0.142857	Xist-independent genes
chrX:104009237-104018510	732	153	90	51	0.327119	0.138298	Xist-independent genes
chrX:51701038-51704950	265	49	49	28	0.343949	0.136364	Xist-independent genes
chrX:105997542-105998644	79	29	49	28	0.231481	0.136364	Xist-independent genes
chrX:166762932-166768210	239	158	71	41	0.102015	0.133929	Xist-independent genes
chrX:166786310-166787778	51	50	19	11	0.0049505	0.133333	Xist-independent genes
chrX:7122787-7126598	213	127	43	25	0.126471	0.132353	Xist-independent genes
chrX:68493654-68497013	173	67	41	24	0.220833	0.130769	Xist-independent genes
chrX:109129785-109147602	407	158	111	65	0.220354	0.130682	Xist-independent genes
chrX:135097283-135098957	133	20	29	17	0.369281	0.130435	Xist-independent genes
chrX:100685069-100689994	521	103	71	42	0.334936	0.128319	Xist-independent genes
chrX:85210451-85213664	180	38	20	12	0.325688	0.125	Xist-independent genes
chrX:136711677-136716230	210	78	35	21	0.229167	0.125	Xist-independent genes
chrX:142927679-142929443	133	58	26	16	0.196335	0.119048	Xist-independent genes
chrX:103985868-103992340	435	92	71	44	0.325427	0.117391	Xist-independent genes
chrX:11795017-11796207	74	39	37	23	0.154867	0.116667	Xist-independent genes
chrX:152057166-152059162	207	38	32	20	0.344898	0.115385	Xist-independent genes
chrX:10694537-10695649	91	49	16	10	0.15	0.115385	Xist-independent genes
chrX:42075162-42076764	21	7	11	7	0.25	0.111111	Xist-independent genes
chrX:168942722-168945863	89	64	44	28	0.0816993	0.111111	Xist-independent genes
chrX:71831817-71834874	120	56	40	26	0.181818	0.106061	Xist-independent genes
chrX:12530388-12531640	179	41	23	15	0.313636	0.105263	Xist-independent genes
chrX:9218372-9223901	290	100	76	50	0.24359	0.103175	Xist-independent genes
chrX:100714839-100717522	180	31	24	16	0.353081	0.1	Xist-independent genes
chrX:53232701-53235939	93	22	18	12	0.308696	0.1	Xist-independent genes
chrX:142914729-142916882	124	31	30	20	0.3	0.1	Xist-independent genes
chrX:98229643-98231113	105	28	18	12	0.289474	0.1	Xist-independent genes
chrX:77520473-77521781	37	10	6	4	0.287234	0.1	Xist-independent genes
chrX:142892022-142903567	666	199	105	70	0.269942	0.1	Xist-independent genes
chrX:142881303-142882535	101	33	15	10	0.253731	0.1	Xist-independent genes
chrX:19715663-19716293	28	20	9	6	0.0833333	0.1	Xist-independent genes
chrX:20804566-20805066	16	18	9	6	-0.0294118	0.1	Xist-independent genes
chrX:141531432-141535240	101	35	25	17	0.242647	0.0952381	Xist-independent genes
chrX:166781923-166782944	68	34	25	17	0.166667	0.0952381	Xist-independent genes
chrX:162508002-162513789	315	181	60	41	0.135081	0.0940594	Xist-independent genes
chrX:166725717-166731563	183	146	54	37	0.056231	0.0934066	Xist-independent genes
chrX:101700339-101708251	227	58	32	22	0.296491	0.0925926	Xist-independent genes
chrX:7713072-7715217	42	26	16	11	0.117647	0.0925926	Xist-independent genes
chrX:169005511-169009329	162	104	52	36	0.109023	0.0909091	Xist-independent genes
chrX:155377043-155378881	46	39	26	18	0.0411765	0.0909091	Xist-independent genes
chrX:145464338-145466763	153	45	30	21	0.272727	0.0882353	Xist-independent genes
chrX:11907085-11907585	27	13	10	7	0.175	0.0882353	Xist-independent genes
chrX:166792630-166798264	161	101	57	40	0.114504	0.0876289	Xist-independent genes
chrX:53159746-53163559	205	54	45	32	0.291506	0.0844156	Xist-independent genes
chrX:17562889-17564873	92	28	14	10	0.266667	0.0833333	Xist-independent genes
chrX:100302493-100304851	124	46	14	10	0.229412	0.0833333	Xist-independent genes
chrX:51630360-51635919	262	49	36	26	0.342444	0.0806452	Xist-independent genes
chrX:68545563-68550440	121	52	29	21	0.199422	0.08	Xist-independent genes
chrX:9208832-9214973	330	140	66	48	0.202128	0.0789474	Xist-independent genes
chrX:143031817-143032862	70	33	11	8	0.179612	0.0789474	Xist-independent genes
chrX:7145284-7148853	190	98	63	46	0.159722	0.0779817	Xist-independent genes
chrX:153488338-153493080	134	78	52	38	0.132075	0.0777778	Xist-independent genes
chrX:77517673-77519293	77	20	15	11	0.293814	0.0769231	Xist-independent genes
chrX:77642584-77648271	242	54	34	25	0.317568	0.0762712	Xist-independent genes
chrX:7255585-7261753	284	92	68	50	0.255319	0.0762712	Xist-independent genes
chrX:8228989-8230695	53	34	19	14	0.109195	0.0757576	Xist-independent genes
chrX:10728299-10731096	137	41	31	23	0.269663	0.0740741	Xist-independent genes
chrX:8236470-8240995	114	93	43	32	0.0507246	0.0733333	Xist-independent genes
chrX:51622130-51623818	72	20	12	9	0.282609	0.0714286	Xist-independent genes
chrX:100649990-100650490	44	14	8	6	0.258621	0.0714286	Xist-independent genes
chrX:142425283-142428454	127	66	16	12	0.158031	0.0714286	Xist-independent genes
chrX:167343362-167347999	78	58	24	18	0.0735294	0.0714286	Xist-independent genes
chrX:7433365-7436196	100	37	29	22	0.229927	0.0686275	Xist-independent genes
chrX:48404769-48406299	112	19	17	13	0.354962	0.0666667	Xist-independent genes
chrX:52153829-52154654	52	15	17	13	0.276119	0.0666667	Xist-independent genes
chrX:142907724-142908370	71	14	13	10	0.335294	0.0652174	Xist-independent genes
chrX:97250706-97254203	157	46	22	17	0.273399	0.0641026	Xist-independent genes
chrX:169357045-169357860	48	26	18	14	0.148649	0.0625	Xist-independent genes
chrX:6749592-6752668	133	41	32	25	0.264368	0.0614035	Xist-independent genes
chrX:142705269-142706259	85	14	10	8	0.358586	0.0555556	Xist-independent genes
chrX:134844220-134845193	61	13	10	8	0.324324	0.0555556	Xist-independent genes
chrX:141362779-141364751	116	25	10	8	0.322695	0.0555556	Xist-independent genes
chrX:133594176-133615702	31	12	10	8	0.22093	0.0555556	Xist-independent genes
chrX:52971344-52972710	30	16	15	12	0.152174	0.0555556	Xist-independent genes
chrX:169274400-169278176	150	112	40	32	0.0725191	0.0555556	Xist-independent genes
chrX:142536465-142538249	75	19	16	13	0.297872	0.0517241	Xist-independent genes
chrX:19904041-19905736	129	47	27	22	0.232955	0.0510204	Xist-independent genes
chrX:142254216-142254975	73	25	11	9	0.244898	0.05	Xist-independent genes
chrX:7307203-7310824	166	51	34	28	0.264977	0.0483871	Xist-independent genes
chrX:166802463-166810277	146	90	64	53	0.118644	0.0470085	Xist-independent genes
chrX:77611668-77622911	463	127	49	41	0.284746	0.0444444	Xist-independent genes
chrX:47987424-47989170	164	45	19	16	0.284689	0.0428571	Xist-independent genes
chrX:77531431-77536338	171	68	19	16	0.215481	0.0428571	Xist-independent genes
chrX:9699500-9701523	85	54	19	16	0.111511	0.0428571	Xist-independent genes
chrX:160506432-160507860	65	39	26	22	0.125	0.0416667	Xist-independent genes
chrX:48451246-48455166	114	28	21	18	0.302817	0.0384615	Xist-independent genes
chrX:143500667-143502882	129	38	21	18	0.272455	0.0384615	Xist-independent genes
chrX:140705563-140706238	22	11	7	6	0.166667	0.0384615	Xist-independent genes
chrX:168995787-168997543	27	14	14	12	0.158537	0.0384615	Xist-independent genes
chrX:94141688-94145396	58	36	14	12	0.117021	0.0384615	Xist-independent genes
chrX:162989522-162992312	90	68	21	18	0.0696203	0.0384615	Xist-independent genes
chrX:145358190-145363444	277	106	64	55	0.223238	0.0378151	Xist-independent genes
chrX:13503321-13503821	54	14	15	13	0.294118	0.0357143	Xist-independent genes
chrX:94176085-94179919	115	56	25	22	0.172515	0.0319149	Xist-independent genes
chrX:94127289-94128102	25	6	9	8	0.306452	0.0294118	Xist-independent genes
chrX:104030515-104035111	297	82	36	32	0.283641	0.0294118	Xist-independent genes
chrX:157019927-157030368	205	107	46	41	0.157051	0.0287356	Xist-independent genes
chrX:52128793-52131193	119	40	19	17	0.248428	0.0277778	Xist-independent genes
chrX:101125334-101128705	222	43	42	38	0.337736	0.025	Xist-independent genes
chrX:6368244-6372426	145	93	32	29	0.109244	0.0245902	Xist-independent genes
chrX:169265130-169272119	246	110	43	39	0.191011	0.0243902	Xist-independent genes
chrX:98715130-98716109	107	20	11	10	0.34252	0.0238095	Xist-independent genes
chrX:93760690-93764895	579	131	44	40	0.315493	0.0238095	Xist-independent genes
chrX:157304904-157308495	87	52	24	22	0.125899	0.0217391	Xist-independent genes
chrX:166771835-166780599	241	178	66	61	0.075179	0.019685	Xist-independent genes
chrX:20417773-20420361	83	48	31	29	0.133588	0.0166667	Xist-independent genes
chrX:48042554-48046751	377	82	37	35	0.321351	0.0138889	Xist-independent genes
chrX:157291163-157293791	60	49	19	18	0.0504587	0.0135135	Xist-independent genes
chrX:51712493-51716072	112	30	24	23	0.288732	0.0106383	Xist-independent genes
chrX:160603453-160605675	70	51	24	23	0.0785124	0.0106383	Xist-independent genes
chrX:164393318-164396716	97	44	29	28	0.187943	0.00877193	Xist-independent genes
chrX:166682427-166694866	290	238	78	76	0.0492424	0.00649351	Xist-independent genes
chrX:94058594-94062326	469	49	27	27	0.405405	0	Xist-independent genes
chrX:103348031-103351341	350	41	22	22	0.395141	0	Xist-independent genes
chrX:12996435-12997624	158	20	12	12	0.38764	0	Xist-independent genes
chrX:99455617-99456645	66	9	10	10	0.38	0	Xist-independent genes
chrX:47975776-47978075	143	30	18	18	0.32659	0	Xist-independent genes
chrX:71407168-71409462	160	40	32	32	0.3	0	Xist-independent genes
chrX:98841528-98842540	76	20	14	14	0.291667	0	Xist-independent genes
chrX:10723808-10726141	82	22	12	12	0.288462	0	Xist-independent genes
chrX:42105936-42108201	32	9	6	6	0.280488	0	Xist-independent genes
chrX:139932649-139934957	65	22	6	6	0.247126	0	Xist-independent genes
chrX:73998087-74001562	195	69	18	18	0.238636	0	Xist-independent genes
chrX:169282183-169282971	67	26	8	8	0.22043	0	Xist-independent genes
chrX:53211391-53213335	56	23	10	10	0.208861	0	Xist-independent genes
chrX:169295822-169301767	184	91	38	38	0.169091	0	Xist-independent genes
chrX:133352803-133356927	40	27	10	10	0.0970149	0	Xist-independent genes
chrX:168938198-168941067	64	64	19	19	0	0	Xist-independent genes
chrX:136954352-136954852	33	37	18	18	-0.0285714	0	Xist-independent genes
chrX:141438570-141444904	269	72	32	33	0.288856	-0.00769231	Xist-independent genes
chrX:20814704-20820794	209	128	63	65	0.120178	-0.0078125	Xist-independent genes
chrX:142515845-142518421	131	59	20	21	0.189474	-0.0121951	Xist-independent genes
chrX:7278230-7283826	217	88	38	40	0.211475	-0.0128205	Xist-independent genes
chrX:53165997-53168877	154	41	18	19	0.289744	-0.0135135	Xist-independent genes
chrX:98264289-98268073	115	24	17	18	0.327338	-0.0142857	Xist-independent genes
chrX:142956004-142961791	453	123	48	51	0.286458	-0.0151515	Xist-independent genes
chrX:11928167-11932538	240	80	39	43	0.25	-0.0243902	Xist-independent genes
chrX:108938159-108938659	34	14	8	9	0.208333	-0.0294118	Xist-independent genes
chrX:169256343-169257533	37	22	8	9	0.127119	-0.0294118	Xist-independent genes
chrX:157443689-157445357	43	39	16	18	0.0243902	-0.0294118	Xist-independent genes
chrX:142699913-142702978	251	51	28	32	0.331126	-0.0333333	Xist-independent genes
chrX:13063243-13067693	206	50	27	31	0.304688	-0.0344828	Xist-independent genes
chrX:102413690-102419482	395	66	39	45	0.356833	-0.0357143	Xist-independent genes
chrX:147536020-147536675	48	8	12	14	0.357143	-0.0384615	Xist-independent genes
chrX:139223928-139224819	35	24	6	7	0.0932203	-0.0384615	Xist-independent genes
chrX:71464071-71465735	155	48	21	25	0.263547	-0.0434783	Xist-independent genes
chrX:95901616-95904664	243	67	20	24	0.283871	-0.0454545	Xist-independent genes
chrX:142486091-142492807	352	123	43	52	0.241053	-0.0473684	Xist-independent genes
chrX:169432875-169434926	100	49	18	22	0.171141	-0.05	Xist-independent genes
chrX:158936693-158943864	145	106	45	55	0.0776892	-0.05	Xist-independent genes
chrX:98204155-98208881	182	46	33	41	0.298246	-0.0540541	Xist-independent genes
chrX:99528781-99534116	360	123	45	56	0.245342	-0.0544554	Xist-independent genes
chrX:141292367-141293997	104	17	8	10	0.359504	-0.0555556	Xist-independent genes
chrX:108722031-108723289	38	16	12	15	0.203704	-0.0555556	Xist-independent genes
chrX:160515501-160516438	74	30	14	18	0.211538	-0.0625	Xist-independent genes
chrX:166435320-166436091	25	19	7	9	0.0681818	-0.0625	Xist-independent genes
chrX:169024153-169025844	91	42	13	17	0.184211	-0.0666667	Xist-independent genes
chrX:109113324-109114495	55	15	6	8	0.285714	-0.0714286	Xist-independent genes
chrX:162868583-162869994	22	10	6	8	0.1875	-0.0714286	Xist-independent genes
chrX:166784703-166785203	26	16	9	12	0.119048	-0.0714286	Xist-independent genes
chrX:109127596-109128096	36	21	8	11	0.131579	-0.0789474	Xist-independent genes
chrX:145430221-145432253	110	40	10	14	0.233333	-0.0833333	Xist-independent genes
chrX:71595145-71595922	80	24	12	17	0.269231	-0.0862069	Xist-independent genes
chrX:42054353-42061448	123	68	18	26	0.143979	-0.0909091	Xist-independent genes
chrX:77635584-77638391	81	22	12	18	0.286408	-0.1	Xist-independent genes
chrX:20829161-20829906	20	7	4	6	0.240741	-0.1	Xist-independent genes
chrX:163863205-163863762	31	12	4	6	0.22093	-0.1	Xist-independent genes
chrX:16636563-16638206	54	23	8	12	0.201299	-0.1	Xist-independent genes
chrX:169239039-169241094	42	38	6	9	0.025	-0.1	Xist-independent genes
chrX:141492275-141497767	449	98	38	58	0.320841	-0.104167	Xist-independent genes
chrX:93767999-93770705	315	41	15	23	0.384831	-0.105263	Xist-independent genes
chrX:9746847-9749723	78	52	15	23	0.1	-0.105263	Xist-independent genes
chrX:140973366-140974539	22	19	9	14	0.0365854	-0.108696	Xist-independent genes
chrX:133628702-133666058	55	41	10	16	0.0729167	-0.115385	Xist-independent genes
chrX:7427938-7431012	118	84	26	45	0.0841584	-0.133803	Xist-independent genes
chrX:47729192-47730903	34	25	8	14	0.0762712	-0.136364	Xist-independent genes
chrX:77544664-77552508	163	64	20	36	0.218062	-0.142857	Xist-independent genes
chrX:162054408-162057177	183	47	8	15	0.295652	-0.152174	Xist-independent genes
chrX:103363756-103371855	782	108	37	71	0.378652	-0.157407	Xist-independent genes
chrX:98865596-98866275	79	20	4	8	0.29798	-0.166667	Xist-independent genes
chrX:73438665-73446555	235	62	16	32	0.291246	-0.166667	Xist-independent genes
chrX:151950204-151952231	63	30	8	16	0.177419	-0.166667	Xist-independent genes
chrX:169384908-169387530	62	31	4	8	0.166667	-0.166667	Xist-independent genes
chrX:162873233-162874801	22	13	4	8	0.128571	-0.166667	Xist-independent genes
chrX:157481974-157482474	23	22	7	14	0.0111111	-0.166667	Xist-independent genes
chrX:163879490-163880270	15	20	4	8	-0.0714286	-0.166667	Xist-independent genes
chrX:6675790-6679168	107	53	24	51	0.16875	-0.18	Xist-independent genes
chrX:8916207-8916707	25	30	6	13	-0.0454545	-0.184211	Xist-independent genes
chrX:166652913-166653721	29	27	10	22	0.0178571	-0.1875	Xist-independent genes
chrX:163951815-163953708	41	8	4	9	0.336735	-0.192308	Xist-independent genes
chrX:77493747-77498227	147	120	21	48	0.0505618	-0.195652	Xist-independent genes
chrX:142823235-142823735	56	16	3	7	0.277778	-0.2	Xist-independent genes
chrX:97277210-97279383	39	22	5	12	0.139344	-0.205882	Xist-independent genes
chrX:51650278-51651033	36	8	4	10	0.318182	-0.214286	Xist-independent genes
chrX:97365461-97366674	116	34	8	21	0.273333	-0.224138	Xist-independent genes
chrX:13047272-13047906	103	9	3	8	0.419643	-0.227273	Xist-independent genes
chrX:151946958-151947458	24	8	3	8	0.25	-0.227273	Xist-independent genes
chrX:153474043-153474692	40	13	6	17	0.254717	-0.23913	Xist-independent genes
chrX:97431268-97431843	23	19	3	10	0.047619	-0.269231	Xist-independent genes
chrX:133371446-133373435	87	31	8	28	0.237288	-0.277778	Xist-independent genes
chrX:42063389-42063889	23	19	2	8	0.047619	-0.3	Xist-independent genes
chrX:140664645-140665949	16	15	2	12	0.016129	-0.357143	Xist-independent genes
chrX:145497941-145499960	38	14	2	13	0.230769	-0.366667	Xist-independent genes
chrX:141684168-141684809	33	6	0	12	0.346154	-0.5	Xist-independent genes
chrX:101863589-101864370	52	14	15	2	0.287879	0.382353	Xist-dependent XCI subjective genes
chrX:73007173-73008716	41	10	12	4	0.303922	0.25	Xist-dependent XCI subjective genes
chrX:96158709-96159500	80	22	14	5	0.284314	0.236842	Xist-dependent XCI subjective genes
chrX:95945002-95951248	298	76	53	19	0.296791	0.236111	Xist-dependent XCI subjective genes
chrX:101942614-101944546	156	48	45	19	0.264706	0.203125	Xist-dependent XCI subjective genes
chrX:159798003-159800775	124	30	27	12	0.305195	0.192308	Xist-dependent XCI subjective genes
chrX:159909253-159912588	137	56	22	10	0.209845	0.1875	Xist-dependent XCI subjective genes
chrX:101952124-101956186	188	70	59	27	0.228682	0.186047	Xist-dependent XCI subjective genes
chrX:101931041-101933109	97	25	16	8	0.295082	0.166667	Xist-dependent XCI subjective genes
chrX:159805034-159819254	605	229	94	53	0.22542	0.139456	Xist-dependent XCI subjective genes
chrX:101963059-101963593	77	5	19	11	0.439024	0.133333	Xist-dependent XCI subjective genes
chrX:159880121-159881492	131	37	25	16	0.279762	0.109756	Xist-dependent XCI subjective genes
chrX:96041850-96042633	55	13	6	4	0.308824	0.1	Xist-dependent XCI subjective genes
chrX:96063482-96064147	71	36	12	8	0.163551	0.1	Xist-dependent XCI subjective genes
chrX:159951924-159956536	234	68	36	26	0.274834	0.0806452	Xist-dependent XCI subjective genes
chrX:96151534-96152211	66	23	11	8	0.241573	0.0789474	Xist-dependent XCI subjective genes
chrX:76009224-76011170	115	25	13	10	0.321429	0.0652174	Xist-dependent XCI subjective genes
chrX:159648464-159652435	181	98	39	32	0.148746	0.0492958	Xist-dependent XCI subjective genes
chrX:159720305-159746591	1124	373	194	160	0.250835	0.0480226	Xist-dependent XCI subjective genes
chrX:164009636-164017195	396	145	77	66	0.231978	0.0384615	Xist-dependent XCI subjective genes
chrX:159671070-159678352	261	81	42	38	0.263158	0.025	Xist-dependent XCI subjective genes
chrX:96161251-96163947	191	32	18	17	0.356502	0.0142857	Xist-dependent XCI subjective genes
chrX:96017568-96032891	562	171	62	66	0.266712	-0.015625	Xist-dependent XCI subjective genes
chrX:101881585-101882560	120	20	12	13	0.357143	-0.02	Xist-dependent XCI subjective genes
chrX:96066026-96091356	1432	446	201	221	0.262513	-0.0236967	Xist-dependent XCI subjective genes
chrX:95992022-95996073	261	120	30	33	0.185039	-0.0238095	Xist-dependent XCI subjective genes
chrX:159750436-159752571	124	29	23	26	0.310458	-0.0306122	Xist-dependent XCI subjective genes
chrX:159695478-159697985	94	33	13	15	0.240157	-0.0357143	Xist-dependent XCI subjective genes
chrX:159659038-159661194	104	53	22	26	0.16242	-0.0416667	Xist-dependent XCI subjective genes
chrX:75860016-75862579	225	43	19	23	0.339552	-0.047619	Xist-dependent XCI subjective genes
chrX:96168822-96169322	45	19	12	15	0.203125	-0.0555556	Xist-dependent XCI subjective genes
chrX:95968167-95969379	37	13	13	18	0.24	-0.0806452	Xist-dependent XCI subjective genes
chrX:95962991-95963797	90	22	12	19	0.303571	-0.112903	Xist-dependent XCI subjective genes
chrX:75887410-75890100	183	54	18	31	0.272152	-0.132653	Xist-dependent XCI subjective genes
chrX:159686766-159687266	30	9	2	10	0.269231	-0.333333	Xist-dependent XCI subjective genes
chrX:13344326-13348359	827	58	405	22	0.434463	0.448478	Xist-dependent XCI escape genes
chrX:150467298-150469905	123	31	32	12	0.298701	0.227273	Xist-dependent XCI escape genes
chrX:103528977-103529477	33	13	12	5	0.217391	0.205882	Xist-dependent XCI escape genes
chrX:103588710-103591010	48	17	16	10	0.238462	0.115385	Xist-dependent XCI escape genes
chrX:19052175-19055226	145	62	41	27	0.200483	0.102941	Xist-dependent XCI escape genes
chrX:103584042-103586244	48	42	24	17	0.0333333	0.0853659	Xist-dependent XCI escape genes
chrX:103252650-103253275	39	6	8	6	0.366667	0.0714286	Xist-dependent XCI escape genes
chrX:103568811-103569634	43	30	11	9	0.0890411	0.05	Xist-dependent XCI escape genes
chrX:12677056-12677858	23	15	7	6	0.105263	0.0384615	Xist-dependent XCI escape genes
chrX:19026764-19029101	125	44	10	9	0.239645	0.0263158	Xist-dependent XCI escape genes
chrX:18839594-18844173	118	77	34	32	0.105128	0.0151515	Xist-dependent XCI escape genes
chrX:19074006-19087778	574	256	106	102	0.191566	0.00961538	Xist-dependent XCI escape genes
chrX:103212686-103217303	157	40	18	18	0.296954	0	Xist-dependent XCI escape genes
chrX:12746323-12748383	46	34	12	12	0.075	0	Xist-dependent XCI escape genes
chrX:103555996-103561280	75	59	27	27	0.0597015	0	Xist-dependent XCI escape genes
chrX:19039227-19040811	100	47	16	17	0.180272	-0.0151515	Xist-dependent XCI escape genes
chrX:18867495-18891583	660	356	106	115	0.149606	-0.020362	Xist-dependent XCI escape genes
chrX:103540748-103541804	46	19	10	11	0.207692	-0.0238095	Xist-dependent XCI escape genes
chrX:103273328-103275152	155	33	15	19	0.324468	-0.0588235	Xist-dependent XCI escape genes
chrX:103600646-103610822	188	153	63	81	0.0513196	-0.0625	Xist-dependent XCI escape genes
chrX:19090910-19098530	183	101	39	52	0.144366	-0.0714286	Xist-dependent XCI escape genes
chrX:103548218-103554755	346	113	44	63	0.253813	-0.088785	Xist-dependent XCI escape genes
chrX:103520691-103521564	37	24	8	13	0.106557	-0.119048	Xist-dependent XCI escape genes
chrX:19018776-19020607	126	48	19	36	0.224138	-0.154545	Xist-dependent XCI escape genes
chrX:150477177-150478845	36	22	4	10	0.12069	-0.214286	Xist-dependent XCI escape genes
chrX:18813204-18815874	94	38	12	31	0.212121	-0.22093	Xist-dependent XCI escape genes
chrX:133669337-133670110	2	2	1	0	NA	NA	NA
chrX:51443251-51446096	5	3	1	0	NA	NA	NA
chrX:51430474-51435839	2	0	0	2	NA	NA	NA
chrX:75673446-75674076	5	2	2	0	NA	NA	NA
chrX:42033117-42033758	1	7	0	2	NA	NA	NA
chrX:153451526-153452633	6	0	5	0	NA	NA	NA
chrX:151053937-151054565	16	0	0	1	0.5	NA	NA
chrX:152039570-152040227	31	1	5	2	0.46875	NA	NA
chrX:75854938-75855438	43	3	6	3	0.434783	NA	NA
chrX:42138461-42141970	23	2	2	2	0.42	NA	NA
chrX:143547965-143548659	33	3	0	4	0.416667	NA	NA
chrX:48424026-48425570	37	4	4	4	0.402439	NA	NA
chrX:42294348-42294986	18	2	2	0	0.4	NA	NA
chrX:85084265-85085606	66	8	4	4	0.391892	NA	NA
chrX:159828785-159831661	24	3	0	1	0.388889	NA	NA
chrX:159784730-159785569	30	4	4	0	0.382353	NA	NA
chrX:106044192-106044954	62	9	2	2	0.373239	NA	NA
chrX:75797904-75798404	46	9	3	6	0.336364	NA	NA
chrX:40985255-40989423	10	2	3	0	0.333333	NA	NA
chrX:105110599-105111229	44	10	5	4	0.314815	NA	NA
chrX:10000015-10000515	13	3	4	0	0.3125	NA	NA
chrX:142376784-142378298	26	6	7	2	0.3125	NA	NA
chrX:77525066-77525750	25	6	0	2	0.306452	NA	NA
chrX:77522819-77523612	12	3	2	2	0.3	NA	NA
chrX:145417457-145417957	33	9	3	1	0.285714	NA	NA
chrX:48271049-48271835	17	5	3	4	0.272727	NA	NA
chrX:12749528-12750179	27	8	2	2	0.271429	NA	NA
chrX:75376349-75376849	47	14	3	5	0.270492	NA	NA
chrX:133218390-133219037	10	3	0	9	0.269231	NA	NA
chrX:9651599-9654981	43	13	2	4	0.267857	NA	NA
chrX:147531587-147532394	19	6	6	2	0.26	NA	NA
chrX:103580177-103580677	22	7	3	5	0.258621	NA	NA
chrX:159060144-159061087	34	11	2	4	0.255556	NA	NA
chrX:73685627-73686270	39	13	6	0	0.25	NA	NA
chrX:101690387-101693319	42	14	2	6	0.25	NA	NA
chrX:77640103-77640759	22	8	2	2	0.233333	NA	NA
chrX:48441863-48442363	8	3	1	0	0.227273	NA	NA
chrX:164365020-164365520	39	15	1	8	0.222222	NA	NA
chrX:101663653-101664487	25	10	4	2	0.214286	NA	NA
chrX:74203086-74203586	31	13	4	3	0.204545	NA	NA
chrX:166503797-166504489	14	6	3	0	0.2	NA	NA
chrX:38428726-38431173	30	13	2	2	0.197674	NA	NA
chrX:142521207-142521846	31	14	4	0	0.188889	NA	NA
chrX:163938045-163938808	21	10	5	3	0.177419	NA	NA
chrX:9206515-9207015	27	13	0	5	0.175	NA	NA
chrX:159962871-159963647	10	5	1	0	0.166667	NA	NA
chrX:75977818-75978535	12	6	4	0	0.166667	NA	NA
chrX:104461336-104461836	20	10	4	0	0.166667	NA	NA
chrX:47621327-47624649	8	4	6	0	0.166667	NA	NA
chrX:77630072-77631047	16	8	2	4	0.166667	NA	NA
chrX:109191011-109191511	11	6	5	0	0.147059	NA	NA
chrX:96044114-96044614	20	11	4	4	0.145161	NA	NA
chrX:40999995-41005678	18	10	4	0	0.142857	NA	NA
chrX:159748146-159748646	27	15	3	4	0.142857	NA	NA
chrX:6451471-6452129	25	14	3	3	0.141026	NA	NA
chrX:167356634-167357134	27	16	2	3	0.127907	NA	NA
chrX:77651389-77652033	8	5	4	2	0.115385	NA	NA
chrX:18191037-18191942	9	6	2	1	0.1	NA	NA
chrX:142539826-142540326	6	4	2	4	0.1	NA	NA
chrX:56334239-56334739	12	8	6	2	0.1	NA	NA
chrX:156964455-156965535	19	13	0	8	0.09375	NA	NA
chrX:142850812-142851312	13	9	3	3	0.0909091	NA	NA
chrX:103564803-103567486	20	15	6	2	0.0714286	NA	NA
chrX:130348884-130350249	14	11	8	0	0.06	NA	NA
chrX:166474916-166475615	15	14	3	4	0.0172414	NA	NA
chrX:158737281-158738011	21	27	2	5	-0.0625	NA	NA
chrX:8222355-8223895	8	11	5	4	-0.0789474	NA	NA
chrX:157476364-157477704	14	21	6	3	-0.1	NA	NA
chrX:168639511-168640399	7	13	4	1	-0.15	NA	NA
chrX:35872875-35876201	0	0	0	0	NA	NA	NA
chrX:35904037-35907320	0	0	0	0	NA	NA	NA
chrX:35919129-35922977	0	0	0	0	NA	NA	NA
chrX:35928020-35932848	0	0	0	0	NA	NA	NA
chrX:35951749-35953475	0	0	0	0	NA	NA	NA
chrX:35958137-35960894	0	0	0	0	NA	NA	NA
chrX:35963147-35963945	0	0	0	0	NA	NA	NA
chrX:36076564-36077374	0	0	0	0	NA	NA	NA
chrX:36082302-36083938	0	0	0	0	NA	NA	NA
chrX:40924693-40925694	1	0	0	0	0.5	NA	NA
chrX:42078307-42079093	0	0	0	0	NA	NA	NA
chrX:42143249-42144018	0	0	0	0	NA	NA	NA
chrX:47759705-47761798	0	0	0	0	NA	NA	NA
chrX:48409755-48410508	0	0	0	0	NA	NA	NA
chrX:51139104-51141988	0	0	0	0	NA	NA	NA
chrX:51167008-51169053	0	0	0	0	NA	NA	NA
chrX:51196723-51197991	0	0	0	0	NA	NA	NA
chrX:51215517-51216478	0	0	0	0	NA	NA	NA
chrX:51231228-51234058	0	0	0	0	NA	NA	NA
chrX:51397901-51398789	0	0	0	0	NA	NA	NA
chrX:51403879-51410446	1	0	0	0	0.5	NA	NA
chrX:51465341-51466172	0	0	0	0	NA	NA	NA
chrX:51474331-51475247	0	0	0	0	NA	NA	NA
chrX:51478091-51478901	0	0	0	0	NA	NA	NA
chrX:51505754-51515949	1	0	0	0	0.5	NA	NA
chrX:51523315-51524008	0	0	0	0	NA	NA	NA
chrX:51580167-51583288	0	2	0	0	-0.5	NA	NA
chrX:53061017-53061947	8	6	0	0	0.0714286	NA	NA
chrX:53356970-53357605	2	1	0	0	0.166667	NA	NA
chrX:56681878-56682544	1	0	0	0	0.5	NA	NA
chrX:75475172-75475724	0	0	0	0	NA	NA	NA
chrX:100245829-100246604	0	0	0	0	NA	NA	NA
chrX:102392813-102393439	2	1	0	0	0.166667	NA	NA
chrX:129413780-129416787	2	2	0	0	0	NA	NA
chrX:129770147-129770960	10	4	0	0	0.214286	NA	NA
chrX:130477969-130478469	0	0	0	0	NA	NA	NA
chrX:130483028-130484720	0	0	0	0	NA	NA	NA
chrX:130533808-130534452	0	0	0	0	NA	NA	NA
chrX:133624237-133624737	0	0	0	0	NA	NA	NA
chrX:151624854-151626633	18	12	0	0	0.1	NA	NA
chrX:155247531-155248031	0	0	0	1	NA	-0.5	NA
chrX:156946712-156947212	0	0	0	0	NA	NA	NA
chrX:95937945-95938445	1	0	0	0	0.5	NA	NA
chrX:18173976-18174760	6	3	0	0	0.166667	NA	NA
chrX:6251816-6254074	57	44	16	21	0.0643564	-0.0675676	NA
chrX:6971102-6973277	61	28	18	24	0.185393	-0.0714286	NA
chrX:7648098-7649812	40	20	6	10	0.166667	-0.125	NA
chrX:8025578-8028800	85	58	26	16	0.0944056	0.119048	NA
chrX:8151181-8152839	36	24	10	12	0.1	-0.0454545	NA
chrX:9137713-9141474	173	55	32	16	0.258772	0.166667	NA
chrX:9767647-9771634	120	48	19	30	0.214286	-0.112245	NA
chrX:9807646-9808146	41	9	11	5	0.32	0.1875	NA
chrX:9810497-9813124	77	17	19	19	0.319149	0	NA
chrX:9820656-9821156	35	10	0	0	0.277778	NA	NA
chrX:9850510-9851010	25	11	6	11	0.194444	-0.147059	NA
chrX:9865203-9866870	73	24	14	6	0.252577	0.2	NA
chrX:10100966-10101466	13	10	0	6	0.0652174	-0.5	NA
chrX:10104152-10110949	422	127	60	71	0.26867	-0.0419847	NA
chrX:11045887-11046526	39	2	6	5	0.45122	0.0454545	NA
chrX:11540594-11541878	57	17	10	3	0.27027	0.269231	NA
chrX:11577792-11578292	45	9	6	10	0.333333	-0.125	NA
chrX:11619939-11622021	86	26	23	20	0.267857	0.0348837	NA
chrX:11664179-11665557	12	6	43	21	0.166667	0.171875	NA
chrX:12133332-12136485	197	35	225	27	0.349138	0.392857	NA
chrX:12149832-12151237	174	20	128	18	0.396907	0.376712	NA
chrX:12341713-12342358	46	16	10	15	0.241935	-0.1	NA
chrX:12347147-12348217	81	22	15	12	0.286408	0.0555556	NA
chrX:12770448-12774964	431	84	39	39	0.336893	0	NA
chrX:12776968-12777468	71	21	8	14	0.271739	-0.136364	NA
chrX:12794495-12795035	84	10	2	7	0.393617	-0.277778	NA
chrX:12799798-12800298	88	16	14	2	0.346154	0.375	NA
chrX:12839874-12840374	10	1	2	0	0.409091	0.5	NA
chrX:12857984-12861046	507	64	42	40	0.387916	0.0121951	NA
chrX:12925319-12929842	467	81	43	18	0.35219	0.204918	NA
chrX:12948146-12955598	624	115	47	65	0.344384	-0.0803571	NA
chrX:12958027-12966101	751	116	39	39	0.366205	0	NA
chrX:12982402-12982902	71	10	4	5	0.376543	-0.0555556	NA
chrX:13207503-13208371	79	18	21	1	0.314433	0.454545	NA
chrX:13229997-13231683	310	25	67	7	0.425373	0.405405	NA
chrX:13240985-13244015	394	51	141	14	0.385393	0.409677	NA
chrX:13397682-13399553	210	28	39	13	0.382353	0.25	NA
chrX:13460651-13464646	267	57	62	25	0.324074	0.212644	NA
chrX:13472128-13472628	31	10	12	4	0.256098	0.25	NA
chrX:13725656-13727289	41	14	17	8	0.245455	0.18	NA
chrX:13764695-13766362	70	18	12	10	0.295455	0.0454545	NA
chrX:13888588-13891982	191	149	35	32	0.0617647	0.0223881	NA
chrX:13903997-13905292	40	26	4	8	0.106061	-0.166667	NA
chrX:13917789-13918715	57	30	16	10	0.155172	0.115385	NA
chrX:14091662-14092974	47	27	10	6	0.135135	0.125	NA
chrX:14272748-14275847	71	47	21	12	0.101695	0.136364	NA
chrX:16556513-16558188	44	22	9	6	0.166667	0.1	NA
chrX:16704708-16705208	3	3	1	4	0	-0.3	NA
chrX:16713557-16714057	10	9	2	0	0.0263158	0.5	NA
chrX:16894709-16895697	44	18	9	8	0.209677	0.0294118	NA
chrX:16951318-16957222	229	113	52	41	0.169591	0.0591398	NA
chrX:16967531-16969171	41	15	11	7	0.232143	0.111111	NA
chrX:17026432-17026932	16	2	5	1	0.388889	0.333333	NA
chrX:17075855-17078596	93	36	24	12	0.22093	0.166667	NA
chrX:17175202-17177711	106	22	32	16	0.328125	0.166667	NA
chrX:18686505-18693070	387	182	67	75	0.180141	-0.028169	NA
chrX:18759843-18760343	11	18	6	4	-0.12069	0.1	NA
chrX:19183663-19185921	81	35	30	26	0.198276	0.0357143	NA
chrX:19196408-19210875	464	189	107	63	0.210567	0.129412	NA
chrX:19232835-19238734	205	80	64	28	0.219298	0.195652	NA
chrX:20135338-20137226	107	39	24	8	0.232877	0.25	NA
chrX:20302239-20303672	146	38	21	14	0.293478	0.1	NA
chrX:20914395-20915435	31	33	8	14	-0.015625	-0.136364	NA
chrX:21351825-21352456	18	11	6	6	0.12069	0	NA
chrX:21579549-21580049	8	6	3	4	0.0714286	-0.0714286	NA
chrX:21650353-21654237	140	53	20	19	0.225389	0.0128205	NA
chrX:22137005-22137781	37	19	9	3	0.160714	0.25	NA
chrX:22439626-22443680	98	37	27	13	0.225926	0.175	NA
chrX:22469232-22469732	10	4	2	0	0.214286	0.5	NA
chrX:23823203-23824432	0	0	0	0	NA	NA	NA
chrX:36390215-36390882	0	0	0	0	NA	NA	NA
chrX:36424426-36425498	0	0	0	0	NA	NA	NA
chrX:36752135-36753519	0	0	0	0	NA	NA	NA
chrX:36758189-36759013	30	4	0	2	0.382353	-0.5	NA
chrX:36801732-36808773	11	16	3	0	-0.0925926	0.5	NA
chrX:36828612-36832612	0	0	0	0	NA	NA	NA
chrX:36940164-36941118	0	0	0	0	NA	NA	NA
chrX:36951405-36951905	0	0	0	0	NA	NA	NA
chrX:36973943-36974937	0	0	0	0	NA	NA	NA
chrX:36982542-36984403	0	0	0	0	NA	NA	NA
chrX:37068814-37070834	0	0	0	0	NA	NA	NA
chrX:37521401-37523070	0	0	0	0	NA	NA	NA
chrX:37599356-37599856	0	0	0	0	NA	NA	NA
chrX:37858081-37858581	0	2	0	0	-0.5	NA	NA
chrX:38007315-38007815	0	0	0	0	NA	NA	NA
chrX:38540034-38540534	0	0	0	0	NA	NA	NA
chrX:38552509-38554404	0	0	0	0	NA	NA	NA
chrX:38562481-38566392	0	0	0	0	NA	NA	NA
chrX:41970032-41971022	30	11	6	2	0.231707	0.25	NA
chrX:41981444-41988714	78	48	16	6	0.119048	0.227273	NA
chrX:48076402-48077825	153	27	44	11	0.35	0.3	NA
chrX:50018456-50021597	169	66	32	17	0.219149	0.153061	NA
chrX:50490945-50491570	106	20	23	17	0.34127	0.075	NA
chrX:50549841-50550627	26	15	7	2	0.134146	0.277778	NA
chrX:50566371-50567017	5	5	0	3	0	-0.5	NA
chrX:50576851-50577500	26	7	0	2	0.287879	-0.5	NA
chrX:50580278-50581048	32	13	0	9	0.211111	-0.5	NA
chrX:50583916-50584416	0	0	2	0	NA	0.5	NA
chrX:50590819-50591451	0	0	0	0	NA	NA	NA
chrX:50597163-50598051	6	0	0	0	0.5	NA	NA
chrX:50599559-50600516	12	7	2	0	0.131579	0.5	NA
chrX:50602542-50603042	0	0	0	0	NA	NA	NA
chrX:50611746-50612500	14	32	4	15	-0.195652	-0.289474	NA
chrX:50614413-50615196	0	0	0	0	NA	NA	NA
chrX:50617021-50617658	0	0	0	0	NA	NA	NA
chrX:50619085-50620708	69	33	8	31	0.176471	-0.294872	NA
chrX:50622919-50623419	27	4	2	5	0.370968	-0.214286	NA
chrX:51058353-51060111	0	0	0	0	NA	NA	NA
chrX:51721955-51722455	36	19	11	11	0.154545	0	NA
chrX:51813733-51815650	51	11	4	9	0.322581	-0.192308	NA
chrX:52219661-52222216	140	24	30	11	0.353659	0.231707	NA
chrX:52247410-52248630	48	22	9	4	0.185714	0.192308	NA
chrX:52260464-52263458	111	32	14	16	0.276224	-0.0333333	NA
chrX:52285271-52286059	32	11	8	8	0.244186	0	NA
chrX:52291705-52293702	130	31	19	9	0.307453	0.178571	NA
chrX:52324018-52326039	111	37	32	18	0.25	0.14	NA
chrX:52334394-52335156	69	24	6	12	0.241935	-0.166667	NA
chrX:52338717-52342310	263	56	56	33	0.324451	0.129213	NA
chrX:52363905-52366136	157	29	36	13	0.344086	0.234694	NA
chrX:52370031-52370531	1	0	0	0	0.5	NA	NA
chrX:53037388-53039911	89	55	22	12	0.118056	0.147059	NA
chrX:56322240-56323295	59	27	3	4	0.186047	-0.0714286	NA
chrX:56331303-56333031	37	28	8	7	0.0692308	0.0333333	NA
chrX:56908204-56909016	86	22	10	11	0.296296	-0.0238095	NA
chrX:57932000-57939856	422	105	37	35	0.300759	0.0138889	NA
chrX:62257170-62257670	0	0	0	1	NA	-0.5	NA
chrX:67271978-67272478	4	0	2	0	0.5	0.5	NA
chrX:67881962-67884745	71	25	22	8	0.239583	0.233333	NA
chrX:68043736-68044765	27	13	6	5	0.175	0.0454545	NA
chrX:70761550-70763632	174	33	26	20	0.34058	0.0652174	NA
chrX:70880823-70885160	174	76	38	17	0.196	0.190909	NA
chrX:71086744-71088230	65	14	7	7	0.322785	0	NA
chrX:71631259-71631759	54	35	2	5	0.106742	-0.214286	NA
chrX:72043288-72045541	126	38	31	17	0.268293	0.145833	NA
chrX:72088004-72096142	452	145	86	80	0.257119	0.0180723	NA
chrX:72188490-72188990	17	11	2	0	0.107143	0.5	NA
chrX:72440942-72442046	46	14	9	4	0.266667	0.192308	NA
chrX:72632428-72633580	59	19	5	11	0.25641	-0.1875	NA
chrX:72761479-72762195	80	21	8	5	0.292079	0.115385	NA
chrX:72788767-72789267	3	0	0	0	0.5	NA	NA
chrX:73068893-73069653	36	11	7	4	0.265957	0.136364	NA
chrX:73542982-73577292	1405	636	217	267	0.188388	-0.0516529	NA
chrX:73582658-73583801	66	34	10	16	0.16	-0.115385	NA
chrX:73584881-73588186	126	79	29	23	0.114634	0.0576923	NA
chrX:73593190-73593990	53	32	9	8	0.123529	0.0294118	NA
chrX:73647618-73654527	293	158	59	71	0.149667	-0.0461538	NA
chrX:74108184-74108684	35	25	4	4	0.0833333	0	NA
chrX:74115303-74115929	16	8	11	2	0.166667	0.346154	NA
chrX:75044111-75045781	15	9	2	2	0.125	0	NA
chrX:75046796-75047575	42	3	5	2	0.433333	0.214286	NA
chrX:76903491-76903991	19	8	1	0	0.203704	0.5	NA
chrX:77409118-77417167	249	101	34	35	0.211429	-0.00724638	NA
chrX:77432165-77434330	48	9	6	8	0.342105	-0.0714286	NA
chrX:77468598-77470309	125	40	14	14	0.257576	0	NA
chrX:77488026-77491363	53	20	3	6	0.226027	-0.166667	NA
chrX:81727948-81734555	137	75	33	36	0.146226	-0.0217391	NA
chrX:85291451-85294235	197	78	22	28	0.216364	-0.06	NA
chrX:85328935-85330436	156	40	20	27	0.295918	-0.0744681	NA
chrX:87891578-87892078	30	16	4	4	0.152174	0	NA
chrX:92640705-92641205	5	0	1	0	0.5	0.5	NA
chrX:92647577-92649663	41	15	12	8	0.232143	0.1	NA
chrX:92783907-92790012	246	75	26	37	0.266355	-0.0873016	NA
chrX:92897704-92899943	48	23	12	12	0.176056	0	NA
chrX:93001204-93009725	290	107	52	34	0.230479	0.104651	NA
chrX:93056448-93061405	314	92	64	22	0.273399	0.244186	NA
chrX:93068665-93070150	61	15	22	10	0.302632	0.1875	NA
chrX:93122615-93124643	160	54	23	11	0.247664	0.176471	NA
chrX:93157926-93161407	132	54	17	14	0.209677	0.0483871	NA
chrX:93255778-93257077	135	28	24	26	0.328221	-0.02	NA
chrX:93700161-93701623	63	4	9	8	0.440299	0.0294118	NA
chrX:93729631-93732982	223	26	22	14	0.395582	0.111111	NA
chrX:93756401-93757861	130	25	17	11	0.33871	0.107143	NA
chrX:94018355-94020668	122	12	2	3	0.410448	-0.1	NA
chrX:94022518-94023440	78	16	4	11	0.329787	-0.233333	NA
chrX:97086998-97087498	35	11	3	16	0.26087	-0.342105	NA
chrX:99139303-99139803	10	2	4	4	0.333333	0	NA
chrX:99241390-99242021	39	18	3	13	0.184211	-0.3125	NA
chrX:99448504-99449950	79	18	22	31	0.314433	-0.0849057	NA
chrX:100431953-100432453	26	15	4	8	0.134146	-0.166667	NA
chrX:100740794-100741677	35	22	8	5	0.114035	0.115385	NA
chrX:100787089-100788560	101	24	8	11	0.308	-0.0789474	NA
chrX:100793938-100796114	159	41	17	33	0.295	-0.16	NA
chrX:100838179-100839465	48	15	11	4	0.261905	0.233333	NA
chrX:101328868-101333876	177	71	21	37	0.21371	-0.137931	NA
chrX:101368264-101370096	93	22	20	9	0.308696	0.189655	NA
chrX:101763273-101768527	137	55	16	12	0.213542	0.0714286	NA
chrX:103149682-103150313	77	17	10	15	0.319149	-0.1	NA
chrX:103155200-103156417	203	34	36	18	0.35654	0.166667	NA
chrX:103295684-103302261	584	104	43	44	0.348837	-0.00574713	NA
chrX:106134806-106136973	64	22	7	4	0.244186	0.136364	NA
chrX:106149743-106150243	29	10	5	6	0.24359	-0.0454545	NA
chrX:108952588-108954501	56	21	11	9	0.227273	0.05	NA
chrX:112370766-112371279	0	0	0	0	NA	NA	NA
chrX:126771783-126772573	0	0	0	0	NA	NA	NA
chrX:134298952-134302055	0	28	0	4	-0.5	-0.5	NA
chrX:136177069-136179069	115	43	10	20	0.227848	-0.166667	NA
chrX:137143184-137144839	35	33	15	6	0.0147059	0.214286	NA
chrX:137165942-137169298	155	90	31	24	0.132653	0.0636364	NA
chrX:137172316-137174789	88	26	25	12	0.27193	0.175676	NA
chrX:139391363-139396021	316	122	59	40	0.221461	0.0959596	NA
chrX:139774478-139776110	79	39	13	10	0.169492	0.0652174	NA
chrX:140009613-140010850	41	2	2	2	0.453488	0	NA
chrX:140028434-140030052	34	6	4	6	0.35	-0.1	NA
chrX:140066582-140068642	45	13	2	4	0.275862	-0.166667	NA
chrX:140510579-140511876	99	10	19	10	0.408257	0.155172	NA
chrX:140557478-140559045	0	1	0	0	-0.5	NA	NA
chrX:140838010-140839124	33	13	0	2	0.217391	-0.5	NA
chrX:142024299-142030142	221	91	30	38	0.208333	-0.0588235	NA
chrX:142173592-142178092	151	43	20	20	0.278351	0	NA
chrX:143039272-143040703	81	29	19	10	0.236364	0.155172	NA
chrX:143045821-143047080	64	19	10	6	0.271084	0.125	NA
chrX:143308087-143309493	109	47	10	17	0.198718	-0.12963	NA
chrX:143311940-143314821	94	52	19	22	0.143836	-0.0365854	NA
chrX:143334793-143339733	405	106	44	43	0.292564	0.00574713	NA
chrX:143343421-143346359	177	35	21	13	0.334906	0.117647	NA
chrX:144232379-144236118	63	38	11	8	0.123762	0.0789474	NA
chrX:145100373-145103684	61	40	10	12	0.10396	-0.0454545	NA
chrX:146927594-146928444	37	24	12	20	0.106557	-0.125	NA
chrX:147215662-147220493	234	86	57	30	0.23125	0.155172	NA
chrX:147347060-147352164	80	45	34	18	0.14	0.153846	NA
chrX:147434555-147436315	38	16	8	4	0.203704	0.166667	NA
chrX:152126279-152126779	64	13	8	2	0.331169	0.3	NA
chrX:152148292-152150161	199	18	40	20	0.417051	0.166667	NA
chrX:152157431-152160791	357	63	30	18	0.35	0.125	NA
chrX:152165461-152174219	980	212	142	64	0.322148	0.18932	NA
chrX:152202803-152203440	56	5	12	2	0.418033	0.357143	NA
chrX:152209846-152210346	122	11	30	7	0.417293	0.310811	NA
chrX:152699988-152707253	72	18	8	8	0.3	0	NA
chrX:152731660-152732754	0	0	0	0	NA	NA	NA
chrX:152738156-152738884	0	0	0	0	NA	NA	NA
chrX:152762416-152765820	66	23	11	33	0.241573	-0.25	NA
chrX:152858223-152861364	210	68	40	106	0.255396	-0.226027	NA
chrX:153432393-153435713	114	40	31	17	0.24026	0.145833	NA
chrX:155583879-155586267	65	38	30	30	0.131068	0	NA
chrX:155591275-155591904	9	3	0	7	0.25	-0.5	NA
chrX:155972078-155974813	52	38	31	14	0.0777778	0.188889	NA
chrX:156105516-156106016	24	8	5	2	0.25	0.214286	NA
chrX:156108469-156109256	8	2	6	1	0.3	0.357143	NA
chrX:156180709-156182120	39	23	10	8	0.129032	0.0555556	NA
chrX:156183170-156185781	62	58	27	21	0.0166667	0.0625	NA
chrX:156295716-156302591	70	42	32	14	0.125	0.195652	NA
chrX:156304737-156308016	55	26	19	14	0.179012	0.0757576	NA
chrX:156340315-156340815	3	7	1	7	-0.2	-0.375	NA
chrX:156404097-156404890	44	32	9	8	0.0789474	0.0294118	NA
chrX:160736996-160737623	22	14	8	5	0.111111	0.115385	NA
chrX:162302994-162304865	66	29	20	16	0.194737	0.0555556	NA
chrX:162339405-162345509	260	151	58	69	0.132603	-0.0433071	NA
chrX:162347754-162348466	34	20	6	12	0.12963	-0.166667	NA
chrX:162402128-162405272	90	55	27	22	0.12069	0.0510204	NA
chrX:162735098-162736647	22	18	6	24	0.05	-0.3	NA
chrX:163719026-163721955	31	20	15	6	0.107843	0.214286	NA
chrX:165103543-165105085	32	27	22	4	0.0423729	0.346154	NA
chrX:166563931-166566471	73	33	30	22	0.188679	0.0769231	NA
chrX:166614058-166617060	103	72	22	30	0.0885714	-0.0769231	NA
chrX:166894813-166903114	120	99	34	46	0.0479452	-0.075	NA
chrX:166904547-166905047	5	0	0	2	0.5	-0.5	NA
chrX:166906252-166908986	72	39	36	16	0.148649	0.192308	NA
chrX:166919712-166927201	206	156	77	56	0.0690608	0.0789474	NA
chrX:166930975-166931663	36	23	9	14	0.110169	-0.108696	NA
chrX:166967730-166968230	6	14	2	4	-0.2	-0.166667	NA
chrX:166969969-166973630	85	31	17	12	0.232759	0.0862069	NA
chrX:166976731-166977410	12	1	4	2	0.423077	0.166667	NA
chrX:166979637-166983555	78	41	14	15	0.155462	-0.0172414	NA
chrX:167019686-167020321	22	13	18	4	0.128571	0.318182	NA
chrX:167026694-167028116	46	43	20	11	0.0168539	0.145161	NA
chrX:167029754-167034951	134	121	38	51	0.0254902	-0.0730337	NA
chrX:167048712-167051245	88	45	18	15	0.161654	0.0454545	NA
chrX:167054770-167063315	239	128	73	60	0.151226	0.0488722	NA
chrX:167086752-167093674	226	133	62	60	0.129526	0.00819672	NA
chrX:167124459-167127623	140	82	42	44	0.130631	-0.0116279	NA
chrX:167130340-167137279	195	130	69	64	0.1	0.018797	NA
chrX:167152658-167154310	60	48	20	24	0.0555556	-0.0454545	NA
chrX:167156296-167168150	396	211	112	75	0.152389	0.0989305	NA
chrX:167169324-167177552	213	147	79	61	0.0916667	0.0642857	NA
chrX:167179608-167180979	59	30	15	9	0.162921	0.125	NA
chrX:167182332-167184983	98	52	36	21	0.153333	0.131579	NA
chrX:167228569-167233900	159	107	57	40	0.0977444	0.0876289	NA
chrX:167949762-167951497	67	46	24	3	0.0929204	0.388889	NA
chrX:167984106-167986059	48	26	14	10	0.148649	0.0833333	NA
chrX:168263663-168265475	33	17	14	11	0.16	0.06	NA
chrX:169174868-169179431	170	101	40	37	0.127306	0.0194805	NA
chrX:170675700-170676200	24	0	6	0	0.5	0.5	NA
chrX:170736364-170737026	0	0	2	0	NA	0.5	NA

## Sheet: ATAC overlap with H3K27ac peaks
Supplementary Data 7. Allele-specific H3K27ac ChIP-seq analysis of WT and Xist-deficient MEFs.
(Sheet 3). Allele-specific analysis of ATAC peaks that overlap with X-linked TSS-distal H3K27ac peaks in WT and XiΔXist MEFs. NA, not allelically analyzable for H3K27me3 deposition and/or gene expression. Related to Fig. 5b.
TSS-distal H3K27ac peak site	Overlapped ATAC peak site	ATAC signal						Group (Fig. 5b, right panel)
		WT Xi Reads	WT Xa Reads	XiΔXist Xi Reads	XiΔXist Xa Reads	WT d-score	XiΔXist d-score
chrX:93760690-93764895	chrX:93762879-93763282	8	12	116	2	-0.1	0.483051	Xist-independent genes genes
chrX:77493747-77498227	chrX:77495284-77495685	6	11	92	10	-0.147059	0.401961	Xist-independent genes genes
chrX:141438570-141444904	chrX:141439394-141439923	3	8	28	8	-0.227273	0.277778	Xist-independent genes genes
chrX:13017873-13044673	chrX:13022553-13023448	6	41	95	46	-0.37234	0.173759	Xist-independent genes genes
chrX:13017873-13044673	chrX:13037200-13037667	1	11	26	13	-0.416667	0.166667	Xist-independent genes genes
chrX:77642584-77648271	chrX:77645339-77645570	1	13	13	7	-0.428571	0.15	Xist-independent genes genes
chrX:73463939-73495587	chrX:73476091-73477090	12	56	224	128	-0.323529	0.136364	Xist-independent genes genes
chrX:94149141-94154687	chrX:94152274-94153021	29	41	65	38	-0.0857143	0.131068	Xist-independent genes genes
chrX:73463939-73495587	chrX:73465412-73466011	5	15	17	10	-0.25	0.12963	Xist-independent genes genes
chrX:141531432-141535240	chrX:141533386-141533781	5	8	30	18	-0.115385	0.125	Xist-independent genes genes
chrX:13017873-13044673	chrX:13029884-13030409	18	40	149	91	-0.189655	0.120833	Xist-independent genes genes
chrX:94141688-94145396	chrX:94144399-94144630	5	7	21	13	-0.0833333	0.117647	Xist-independent genes genes
chrX:73463939-73495587	chrX:73490142-73490489	6	10	40	25	-0.125	0.115385	Xist-independent genes genes
chrX:73463939-73495587	chrX:73467631-73469051	4	46	126	79	-0.42	0.114634	Xist-independent genes genes
chrX:102380768-102386343	chrX:102383086-102384007	6	6	14	10	0	0.0833333	Xist-independent genes genes
chrX:142486091-142492807	chrX:142490028-142490694	4	8	8	6	-0.166667	0.0714286	Xist-independent genes genes
chrX:142504287-142505118	chrX:142504839-142505050	5	10	17	13	-0.166667	0.0666667	Xist-independent genes genes
chrX:142486091-142492807	chrX:142487985-142488370	7	32	75	59	-0.320513	0.0597015	Xist-independent genes genes
chrX:94176085-94179919	chrX:94177642-94178274	108	157	293	235	-0.0924528	0.0549242	Xist-independent genes genes
chrX:102413690-102419482	chrX:102416338-102417367	2	20	41	34	-0.409091	0.0466667	Xist-independent genes genes
chrX:11795017-11796207	chrX:11794937-11796297	22	37	94	85	-0.127119	0.0251397	Xist-independent genes genes
chrX:142397699-142399975	chrX:142398676-142399068	8	12	32	30	-0.1	0.016129	Xist-independent genes genes
chrX:141362779-141364751	chrX:141363157-141363879	1	20	27	27	-0.452381	0	Xist-independent genes genes
chrX:102458870-102462449	chrX:102460217-102460656	14	14	32	35	0	-0.0223881	Xist-independent genes genes
chrX:94058594-94062326	chrX:94061170-94061691	7	19	28	31	-0.230769	-0.0254237	Xist-independent genes genes
chrX:95901616-95904664	chrX:95902633-95903213	4	64	80	93	-0.441176	-0.0375723	Xist-independent genes genes
chrX:142368649-142372623	chrX:142369623-142370933	6	6	9	11	0	-0.05	Xist-independent genes genes
chrX:141292367-141293997	chrX:141292739-141293422	1	36	48	60	-0.472973	-0.0555556	Xist-independent genes genes
chrX:71811012-71813330	chrX:71812275-71812640	8	24	7	9	-0.25	-0.0625	Xist-independent genes genes
chrX:142515845-142518421	chrX:142516468-142517217	4	20	44	58	-0.333333	-0.0686275	Xist-independent genes genes
chrX:77611668-77622911	chrX:77617420-77618214	10	48	47	68	-0.327586	-0.0913043	Xist-independent genes genes
chrX:77531431-77536338	chrX:77533930-77534422	14	30	43	66	-0.181818	-0.105505	Xist-independent genes genes
chrX:133371446-133373435	chrX:133372331-133373092	4	16	30	49	-0.3	-0.120253	Xist-independent genes genes
chrX:11928167-11932538	chrX:11931429-11931782	4	25	32	60	-0.362069	-0.152174	Xist-independent genes genes
chrX:142466969-142469790	chrX:142467857-142468813	1	13	41	85	-0.428571	-0.174603	Xist-independent genes genes
chrX:99528781-99534116	chrX:99530887-99531580	8	68	49	103	-0.394737	-0.177632	Xist-independent genes genes
chrX:11837101-11840590	chrX:11838589-11840006	32	44	29	62	-0.0789474	-0.181319	Xist-independent genes genes
chrX:169794219-169795914	chrX:169794740-169795333	3	12	35	80	-0.3	-0.195652	Xist-independent genes genes
chrX:98379941-98380968	chrX:98380299-98380720	2	20	4	10	-0.409091	-0.214286	Xist-independent genes genes
chrX:68493654-68497013	chrX:68494851-68495660	2	76	49	131	-0.474359	-0.227778	Xist-independent genes genes
chrX:139216727-139222926	chrX:139220547-139222356	14	134	99	272	-0.405405	-0.233154	Xist-independent genes genes
chrX:133352803-133356927	chrX:133355176-133355415	4	8	13	36	-0.166667	-0.234694	Xist-independent genes genes
chrX:47987424-47989170	chrX:47988098-47988658	8	60	17	51	-0.382353	-0.25	Xist-independent genes genes
chrX:48042554-48046751	chrX:48044081-48044690	0	10	5	15	-0.5	-0.25	Xist-independent genes genes
chrX:169672210-169675046	chrX:169673026-169673938	12	53	42	138	-0.315385	-0.266667	Xist-independent genes genes
chrX:77544664-77552508	chrX:77548901-77549273	2	22	14	49	-0.416667	-0.277778	Xist-independent genes genes
chrX:97368142-97378794	chrX:97369073-97369578	2	27	14	52	-0.431034	-0.287879	Xist-independent genes genes
chrX:68545563-68550440	chrX:68546691-68546908	2	12	18	68	-0.357143	-0.290698	Xist-independent genes genes
chrX:11998950-11999450	chrX:11999071-11999282	1	18	5	20	-0.447368	-0.3	Xist-independent genes genes
chrX:169256343-169257533	chrX:169256623-169257095	8	18	2	9	-0.192308	-0.318182	Xist-independent genes genes
chrX:42054353-42061448	chrX:42057106-42058310	10	27	7	34	-0.22973	-0.329268	Xist-independent genes genes
chrX:101125334-101128705	chrX:101126450-101126850	6	16	3	15	-0.227273	-0.333333	Xist-independent genes genes
chrX:99522582-99524096	chrX:99522986-99523663	5	27	11	56	-0.34375	-0.335821	Xist-independent genes genes
chrX:19904041-19905736	chrX:19904458-19905007	7	66	12	62	-0.40411	-0.337838	Xist-independent genes genes
chrX:48466946-48468277	chrX:48467449-48467884	3	29	4	21	-0.40625	-0.34	Xist-independent genes genes
chrX:157267180-157276441	chrX:157269822-157270211	0	10	8	42	-0.5	-0.34	Xist-independent genes genes
chrX:12064021-12069557	chrX:12066015-12066251	4	13	7	38	-0.264706	-0.344444	Xist-independent genes genes
chrX:8228989-8230695	chrX:8229909-8230430	6	4	2	11	0.1	-0.346154	Xist-independent genes genes
chrX:53165997-53168877	chrX:53167168-53167668	5	8	2	11	-0.115385	-0.346154	Xist-independent genes genes
chrX:142664261-142666682	chrX:142665308-142666053	10	76	9	51	-0.383721	-0.35	Xist-independent genes genes
chrX:157019927-157030368	chrX:157028816-157029429	13	244	47	276	-0.449416	-0.354489	Xist-independent genes genes
chrX:142892022-142903567	chrX:142897572-142898842	12	55	22	131	-0.320896	-0.356209	Xist-independent genes genes
chrX:98204155-98208881	chrX:98205802-98206202	2	17	4	24	-0.394737	-0.357143	Xist-independent genes genes
chrX:17729369-17731652	chrX:17730208-17730843	5	88	12	72	-0.446237	-0.357143	Xist-independent genes genes
chrX:9656803-9663287	chrX:9659701-9659925	0	12	3	19	-0.5	-0.363636	Xist-independent genes genes
chrX:51712493-51716072	chrX:51714222-51714833	5	77	16	102	-0.439024	-0.364407	Xist-independent genes genes
chrX:141198204-141200009	chrX:141198896-141199310	1	20	5	32	-0.452381	-0.364865	Xist-independent genes genes
chrX:142705269-142706259	chrX:142705029-142705278	5	45	9	58	-0.4	-0.365672	Xist-independent genes genes
chrX:12086786-12092502	chrX:12087129-12088547	6	34	6	39	-0.35	-0.366667	Xist-independent genes genes
chrX:6675790-6679168	chrX:6677308-6677635	0	37	5	38	-0.5	-0.383721	Xist-independent genes genes
chrX:169085775-169127962	chrX:169095672-169095867	5	9	3	23	-0.142857	-0.384615	Xist-independent genes genes
chrX:166771835-166780599	chrX:166777722-166779009	10	32	7	54	-0.261905	-0.385246	Xist-independent genes genes
chrX:9738265-9740159	chrX:9739029-9739318	9	26	11	85	-0.242857	-0.385417	Xist-independent genes genes
chrX:100685069-100689994	chrX:100687947-100688283	8	7	4	31	0.0333333	-0.385714	Xist-independent genes genes
chrX:98229643-98231113	chrX:98230140-98230879	4	31	12	93	-0.385714	-0.385714	Xist-independent genes genes
chrX:140664645-140665949	chrX:140664652-140665166	1	30	4	31	-0.467742	-0.385714	Xist-independent genes genes
chrX:169684493-169693118	chrX:169688431-169688949	5	17	6	48	-0.272727	-0.388889	Xist-independent genes genes
chrX:77785626-77787172	chrX:77786124-77786931	4	39	9	72	-0.406977	-0.388889	Xist-independent genes genes
chrX:157267180-157276441	chrX:157275168-157275443	5	11	5	41	-0.1875	-0.391304	Xist-independent genes genes
chrX:51701038-51704950	chrX:51702864-51703499	6	28	5	42	-0.323529	-0.393617	Xist-independent genes genes
chrX:12005008-12008048	chrX:12005794-12007109	6	22	3	26	-0.285714	-0.396552	Xist-independent genes genes
chrX:7433365-7436196	chrX:7434229-7434858	5	73	12	105	-0.435897	-0.397436	Xist-independent genes genes
chrX:10694537-10695649	chrX:10694595-10695066	9	12	4	38	-0.0714286	-0.404762	Xist-independent genes genes
chrX:9746847-9749723	chrX:9747379-9747832	5	23	4	38	-0.321429	-0.404762	Xist-independent genes genes
chrX:104009237-104018510	chrX:104013252-104014934	2	24	14	133	-0.423077	-0.404762	Xist-independent genes genes
chrX:7122787-7126598	chrX:7124093-7125040	10	72	16	154	-0.378049	-0.405882	Xist-independent genes genes
chrX:157179591-157187305	chrX:157184083-157184828	10	148	32	316	-0.436709	-0.408046	Xist-independent genes genes
chrX:167343362-167347999	chrX:167344245-167344880	9	24	4	42	-0.227273	-0.413043	Xist-independent genes genes
chrX:7278230-7283826	chrX:7280820-7281205	9	31	2	21	-0.275	-0.413043	Xist-independent genes genes
chrX:20417773-20420361	chrX:20418300-20418795	9	27	3	33	-0.25	-0.416667	Xist-independent genes genes
chrX:163938045-163938808	chrX:163938511-163939084	2	42	6	69	-0.454545	-0.42	Xist-independent genes genes
chrX:19687118-19688709	chrX:19687562-19687982	2	51	5	58	-0.462264	-0.420635	Xist-independent genes genes
chrX:53159746-53163559	chrX:53161189-53161672	2	32	6	72	-0.441176	-0.423077	Xist-independent genes genes
chrX:71853202-71854842	chrX:71853512-71854210	16	74	8	99	-0.322222	-0.425234	Xist-independent genes genes
chrX:160164326-160165459	chrX:160164315-160165326	11	34	4	51	-0.255556	-0.427273	Xist-independent genes genes
chrX:153488338-153493080	chrX:153489611-153490169	4	15	3	39	-0.289474	-0.428571	Xist-independent genes genes
chrX:6368244-6372426	chrX:6368921-6369173	2	59	5	65	-0.467213	-0.428571	Xist-independent genes genes
chrX:48404769-48406299	chrX:48405278-48405699	11	57	4	53	-0.338235	-0.429825	Xist-independent genes genes
chrX:8236470-8240995	chrX:8238791-8239226	11	37	6	81	-0.270833	-0.431034	Xist-independent genes genes
chrX:98841528-98842540	chrX:98841855-98842297	9	37	2	27	-0.304348	-0.431034	Xist-independent genes genes
chrX:169005511-169009329	chrX:169006983-169007418	14	33	5	68	-0.202128	-0.431507	Xist-independent genes genes
chrX:145460681-145462847	chrX:145461452-145461796	4	25	5	70	-0.362069	-0.433333	Xist-independent genes genes
chrX:81191407-81194058	chrX:81192059-81192294	2	34	3	43	-0.444444	-0.434783	Xist-independent genes genes
chrX:160509028-160511447	chrX:160508993-160509584	10	32	3	44	-0.261905	-0.43617	Xist-independent genes genes
chrX:20814704-20820794	chrX:20819270-20820293	18	67	8	120	-0.288235	-0.4375	Xist-independent genes genes
chrX:162989522-162992312	chrX:162991304-162992401	6	15	2	33	-0.214286	-0.442857	Xist-independent genes genes
chrX:143500667-143502882	chrX:143501358-143502143	4	51	2	33	-0.427273	-0.442857	Xist-independent genes genes
chrX:77810355-77811402	chrX:77810617-77811221	3	90	8	137	-0.467742	-0.444828	Xist-independent genes genes
chrX:9218372-9223901	chrX:9221844-9223151	9	22	4	74	-0.209677	-0.448718	Xist-independent genes genes
chrX:157476364-157477704	chrX:157476257-157476791	4	28	4	74	-0.375	-0.448718	Xist-independent genes genes
chrX:38473094-38474583	chrX:38473314-38474203	6	91	6	115	-0.438144	-0.450413	Xist-independent genes genes
chrX:157267180-157276441	chrX:157271463-157271948	0	31	4	77	-0.5	-0.450617	Xist-independent genes genes
chrX:52971344-52972710	chrX:52971148-52972421	5	29	4	78	-0.352941	-0.45122	Xist-independent genes genes
chrX:166762932-166768210	chrX:166765714-166766039	9	37	8	164	-0.304348	-0.453488	Xist-independent genes genes
chrX:140982068-140984656	chrX:140983366-140984039	1	29	5	103	-0.466667	-0.453704	Xist-independent genes genes
chrX:147536020-147536675	chrX:147535627-147536030	5	44	8	168	-0.397959	-0.454545	Xist-independent genes genes
chrX:71464071-71465735	chrX:71464210-71464703	0	38	3	64	-0.5	-0.455224	Xist-independent genes genes
chrX:162508002-162513789	chrX:162510321-162510842	5	25	5	111	-0.333333	-0.456897	Xist-independent genes genes
chrX:97368142-97378794	chrX:97372928-97373211	3	17	2	45	-0.35	-0.457447	Xist-independent genes genes
chrX:85084265-85085606	chrX:85084262-85084997	0	114	6	135	-0.5	-0.457447	Xist-independent genes genes
chrX:130348884-130350249	chrX:130349511-130349964	2	11	2	50	-0.346154	-0.461538	Xist-independent genes genes
chrX:97250706-97254203	chrX:97250784-97250987	2	55	2	53	-0.464912	-0.463636	Xist-independent genes genes
chrX:164393318-164396716	chrX:164394031-164394656	0	60	1	27	-0.5	-0.464286	Xist-independent genes genes
chrX:101700339-101708251	chrX:101705160-101705559	0	20	2	55	-0.5	-0.464912	Xist-independent genes genes
chrX:47928853-47932172	chrX:47930401-47930832	10	147	7	207	-0.436306	-0.46729	Xist-independent genes genes
chrX:135097283-135098957	chrX:135098180-135098399	4	74	3	91	-0.448718	-0.468085	Xist-independent genes genes
chrX:73914103-73916182	chrX:73914666-73915338	10	109	5	152	-0.415966	-0.468153	Xist-independent genes genes
chrX:164373265-164383271	chrX:164381853-164382459	12	119	7	214	-0.408397	-0.468326	Xist-independent genes genes
chrX:163857318-163859491	chrX:163858579-163859348	8	74	4	124	-0.402439	-0.46875	Xist-independent genes genes
chrX:166725717-166731563	chrX:166728661-166728999	6	16	1	33	-0.227273	-0.470588	Xist-independent genes genes
chrX:108722031-108723289	chrX:108722265-108722883	4	47	2	87	-0.421569	-0.477528	Xist-independent genes genes
chrX:152335644-152338773	chrX:152336487-152337116	7	109	4	217	-0.439655	-0.4819	Xist-independent genes genes
chrX:145503649-145506285	chrX:145504880-145506285	18	163	5	286	-0.400552	-0.482818	Xist-independent genes genes
chrX:164365020-164365520	chrX:164365336-164365808	6	43	2	135	-0.377551	-0.485401	Xist-independent genes genes
chrX:48451246-48455166	chrX:48453886-48454724	2	44	1	72	-0.456522	-0.486301	Xist-independent genes genes
chrX:140705563-140706238	chrX:140706122-140706668	6	61	1	81	-0.410448	-0.487805	Xist-independent genes genes
chrX:166682427-166694866	chrX:166688485-166689082	6	30	1	123	-0.333333	-0.491935	Xist-independent genes genes
chrX:108938159-108938659	chrX:108937774-108938170	6	4	0	19	0.1	-0.5	Xist-independent genes genes
chrX:7427938-7431012	chrX:7428886-7429634	7	8	0	29	-0.0333333	-0.5	Xist-independent genes genes
chrX:166802463-166810277	chrX:166804527-166805789	4	10	0	35	-0.214286	-0.5	Xist-independent genes genes
chrX:6368244-6372426	chrX:6370738-6371274	7	19	0	53	-0.230769	-0.5	Xist-independent genes genes
chrX:157291163-157293791	chrX:157292354-157292625	4	12	0	29	-0.25	-0.5	Xist-independent genes genes
chrX:136711677-136716230	chrX:136715297-136715575	2	9	0	18	-0.318182	-0.5	Xist-independent genes genes
chrX:145497941-145499960	chrX:145498825-145499391	2	9	0	25	-0.318182	-0.5	Xist-independent genes genes
chrX:9699500-9701523	chrX:9699871-9700398	4	20	0	66	-0.333333	-0.5	Xist-independent genes genes
chrX:109191011-109191511	chrX:109190895-109191278	2	16	0	34	-0.388889	-0.5	Xist-independent genes genes
chrX:162868583-162869994	chrX:162868480-162868905	1	14	0	14	-0.433333	-0.5	Xist-independent genes genes
chrX:7307203-7310824	chrX:7308303-7308625	2	32	0	53	-0.441176	-0.5	Xist-independent genes genes
chrX:142847055-142849515	chrX:142848049-142848332	2	33	0	30	-0.442857	-0.5	Xist-independent genes genes
chrX:9651599-9654981	chrX:9652821-9653415	1	19	0	30	-0.45	-0.5	Xist-independent genes genes
chrX:7145284-7148853	chrX:7147109-7147495	4	99	0	118	-0.461165	-0.5	Xist-independent genes genes
chrX:98247898-98248826	chrX:98248419-98248717	0	19	0	18	-0.5	-0.5	Xist-independent genes genes
chrX:10429308-10429934	chrX:10429681-10429842	0	15	0	22	-0.5	-0.5	Xist-independent genes genes
chrX:162873233-162874801	chrX:162873858-162874277	0	21	0	34	-0.5	-0.5	Xist-independent genes genes
chrX:158737281-158738011	chrX:158737896-158738300	0	14	0	46	-0.5	-0.5	Xist-independent genes genes
chrX:96017568-96032891	chrX:96019626-96020785	6	17	35	18	-0.23913	0.160377	Xist-dependent XCI subjective genes
chrX:96092571-96148359	chrX:96130288-96130773	4	7	20	12	-0.136364	0.125	Xist-dependent XCI subjective genes
chrX:96092571-96148359	chrX:96133285-96135527	12	50	85	54	-0.306452	0.111511	Xist-dependent XCI subjective genes
chrX:96066026-96091356	chrX:96086190-96086730	4	12	47	34	-0.25	0.0802469	Xist-dependent XCI subjective genes
chrX:95962991-95963797	chrX:95963285-95963765	5	38	35	29	-0.383721	0.046875	Xist-dependent XCI subjective genes
chrX:96092571-96148359	chrX:96121680-96122831	6	27	53	54	-0.318182	-0.0046729	Xist-dependent XCI subjective genes
chrX:96066026-96091356	chrX:96077513-96078155	7	54	66	70	-0.385246	-0.0147059	Xist-dependent XCI subjective genes
chrX:75809752-75853756	chrX:75834371-75835229	6	46	150	169	-0.384615	-0.0297806	Xist-dependent XCI subjective genes
chrX:106044192-106044954	chrX:106043788-106044457	4	30	37	51	-0.382353	-0.0795455	Xist-dependent XCI subjective genes
chrX:95968167-95969379	chrX:95968572-95968965	3	16	12	17	-0.342105	-0.0862069	Xist-dependent XCI subjective genes
chrX:74203086-74203586	chrX:74203522-74203914	6	19	23	33	-0.26	-0.0892857	Xist-dependent XCI subjective genes
chrX:96092571-96148359	chrX:96107396-96107991	3	9	3	7	-0.25	-0.2	Xist-dependent XCI subjective genes
chrX:159805034-159819254	chrX:159809273-159809945	9	14	6	19	-0.108696	-0.26	Xist-dependent XCI subjective genes
chrX:159951924-159956536	chrX:159953391-159954546	4	16	12	38	-0.3	-0.26	Xist-dependent XCI subjective genes
chrX:95992022-95996073	chrX:95993167-95993656	7	6	5	16	0.0384615	-0.261905	Xist-dependent XCI subjective genes
chrX:159835541-159879110	chrX:159872007-159872242	8	20	11	38	-0.214286	-0.27551	Xist-dependent XCI subjective genes
chrX:73007173-73008716	chrX:73008223-73008499	2	17	8	31	-0.394737	-0.294872	Xist-dependent XCI subjective genes
chrX:159648464-159652435	chrX:159650080-159650954	10	28	13	79	-0.236842	-0.358696	Xist-dependent XCI subjective genes
chrX:164009636-164017195	chrX:164013201-164013981	8	75	22	202	-0.403614	-0.401786	Xist-dependent XCI subjective genes
chrX:159720305-159746591	chrX:159731322-159731924	2	33	8	78	-0.442857	-0.406977	Xist-dependent XCI subjective genes
chrX:159835541-159879110	chrX:159850627-159851041	1	21	3	43	-0.454545	-0.434783	Xist-dependent XCI subjective genes
chrX:75673446-75674076	chrX:75673820-75674634	4	240	22	337	-0.483607	-0.438719	Xist-dependent XCI subjective genes
chrX:101952124-101956186	chrX:101954005-101954628	5	92	4	132	-0.448454	-0.470588	Xist-dependent XCI subjective genes
chrX:159659038-159661194	chrX:159660087-159660439	6	44	2	111	-0.38	-0.482301	Xist-dependent XCI subjective genes
chrX:101942614-101944546	chrX:101942475-101942867	2	31	0	18	-0.439394	-0.5	Xist-dependent XCI subjective genes
chrX:18839594-18844173	chrX:18843214-18843544	2	11	62	13	-0.346154	0.326667	Xist-dependent XCI escape genes
chrX:103540748-103541804	chrX:103541030-103541640	8	15	37	19	-0.152174	0.160714	Xist-dependent XCI escape genes
chrX:19026764-19029101	chrX:19027648-19028161	10	18	69	46	-0.142857	0.1	Xist-dependent XCI escape genes
chrX:18867495-18891583	chrX:18873711-18874544	1	20	62	44	-0.452381	0.0849057	Xist-dependent XCI escape genes
chrX:103611853-103624976	chrX:103616159-103617432	60	76	121	90	-0.0588235	0.0734597	Xist-dependent XCI escape genes
chrX:103488852-103518213	chrX:103509222-103511091	47	57	188	151	-0.0480769	0.0545723	Xist-dependent XCI escape genes
chrX:103488852-103518213	chrX:103515497-103515757	7	5	22	18	0.0833333	0.05	Xist-dependent XCI escape genes
chrX:19139620-19181680	chrX:19143407-19143863	0	12	18	16	-0.5	0.0294118	Xist-dependent XCI escape genes
chrX:48271049-48271835	chrX:48271481-48271989	9	18	31	31	-0.166667	0	Xist-dependent XCI escape genes
chrX:150477177-150478845	chrX:150477769-150478708	107	186	445	498	-0.134812	-0.0281018	Xist-dependent XCI escape genes
chrX:19074006-19087778	chrX:19080106-19080641	5	10	10	12	-0.166667	-0.0454545	Xist-dependent XCI escape genes
chrX:19052175-19055226	chrX:19054026-19054368	4	61	37	51	-0.438462	-0.0795455	Xist-dependent XCI escape genes
chrX:18867495-18891583	chrX:18882228-18882926	7	20	18	25	-0.240741	-0.0813953	Xist-dependent XCI escape genes
chrX:103600646-103610822	chrX:103604110-103604664	9	10	41	65	-0.0263158	-0.113208	Xist-dependent XCI escape genes
chrX:13344326-13348359	chrX:13346986-13347683	8	77	16	88	-0.405882	-0.346154	Xist-dependent XCI escape genes
chrX:150467298-150469905	chrX:150468338-150468589	6	36	21	136	-0.357143	-0.366242	Xist-dependent XCI escape genes
chrX:19039227-19040811	chrX:19039119-19039323	1	23	6	49	-0.458333	-0.390909	Xist-dependent XCI escape genes
chrX:36049037-36052283	chrX:36050406-36050650	0	1	0	1	NA	NA	NA
chrX:47621327-47624649	chrX:47622733-47623456	0	1	0	1	NA	NA	NA
chrX:53159746-53163559	chrX:53162697-53162915	0	1	1	0	NA	NA	NA
chrX:157019927-157030368	chrX:157021753-157022144	1	0	0	1	NA	NA	NA
chrX:96066026-96091356	chrX:96070577-96070801	1	0	1	0	NA	NA	NA
chrX:18839594-18844173	chrX:18841139-18841360	0	1	0	1	NA	NA	NA
chrX:103588710-103591010	chrX:103589356-103589549	0	1	0	1	NA	NA	NA
chrX:85210451-85213664	chrX:85212295-85212486	1	1	0	1	NA	NA	NA
chrX:98264289-98268073	chrX:98265864-98266247	0	2	0	1	NA	NA	NA
chrX:109129785-109147602	chrX:109142151-109142619	0	2	0	1	NA	NA	NA
chrX:145468024-145468793	chrX:145468767-145469056	0	3	0	1	NA	NA	NA
chrX:100245829-100246604	chrX:100245593-100246001	2	2	0	1	NA	NA	NA
chrX:6749592-6752668	chrX:6750838-6751064	0	1	0	2	NA	NA	NA
chrX:38428726-38431173	chrX:38431125-38431532	0	1	0	2	NA	NA	NA
chrX:47975776-47978075	chrX:47976560-47976988	0	1	0	2	NA	NA	NA
chrX:53211391-53213335	chrX:53212111-53212329	0	1	0	2	NA	NA	NA
chrX:96161251-96163947	chrX:96162545-96162839	0	1	1	1	NA	NA	NA
chrX:94127289-94128102	chrX:94127447-94127630	0	2	0	2	NA	NA	NA
chrX:168639511-168640399	chrX:168639649-168640157	4	1	2	0	NA	NA	NA
chrX:169085775-169127962	chrX:169106186-169106715	0	7	0	2	NA	NA	NA
chrX:159671070-159678352	chrX:159672530-159672775	1	1	0	3	NA	NA	NA
chrX:169384908-169387530	chrX:169386668-169386904	0	3	0	3	NA	NA	NA
chrX:142536465-142538249	chrX:142537285-142537471	0	2	2	2	NA	NA	NA
chrX:75809752-75853756	chrX:75818749-75819391	0	3	2	2	NA	NA	NA
chrX:12746323-12748383	chrX:12746812-12746971	2	1	1	3	NA	NA	NA
chrX:53099086-53101723	chrX:53099908-53100471	1	3	1	3	NA	NA	NA
chrX:7713072-7715217	chrX:7714318-7714740	0	6	0	4	NA	NA	NA
chrX:157304904-157308495	chrX:157307096-157307251	0	7	0	4	NA	NA	NA
chrX:56678070-56680246	chrX:56679431-56679599	2	7	4	0	NA	NA	NA
chrX:73438665-73446555	chrX:73441354-73441733	0	1	3	2	NA	NA	NA
chrX:141492275-141497767	chrX:141494662-141494885	0	3	2	3	NA	NA	NA
chrX:162054408-162057177	chrX:162055677-162056068	0	6	0	5	NA	NA	NA
chrX:103212686-103217303	chrX:103215051-103215561	0	1	1	5	NA	NA	NA
chrX:147531587-147532394	chrX:147531739-147531962	0	2	0	6	NA	NA	NA
chrX:169859623-169864833	chrX:169862902-169864191	0	6	4	2	NA	NA	NA
chrX:20814704-20820794	chrX:20817072-20817367	0	3	1	7	NA	NA	NA
chrX:169265130-169272119	chrX:169269610-169269934	7	1	1	7	NA	NA	NA
chrX:68409892-68415705	chrX:68412529-68412951	2	7	4	4	NA	NA	NA
chrX:77544664-77552508	chrX:77545862-77546070	2	2	3	6	NA	NA	NA
chrX:160603453-160605675	chrX:160604005-160604714	0	4	0	9	NA	NA	NA
chrX:85210451-85213664	chrX:85210115-85210832	1	4	1	8	NA	NA	NA
chrX:145417457-145417957	chrX:145417602-145418085	4	5	5	4	NA	NA	NA
chrX:7278230-7283826	chrX:7282819-7283062	0	0	0	0	NA	NA	NA
chrX:12127280-12129703	chrX:12127998-12129666	0	0	0	0	NA	NA	NA
chrX:35888393-35895296	chrX:35894350-35894631	0	0	0	0	NA	NA	NA
chrX:35919129-35922977	chrX:35919489-35920419	0	0	0	0	NA	NA	NA
chrX:35919129-35922977	chrX:35922057-35922302	0	0	0	0	NA	NA	NA
chrX:35928020-35932848	chrX:35930505-35931265	0	0	0	0	NA	NA	NA
chrX:35958137-35960894	chrX:35959368-35959980	0	0	0	0	NA	NA	NA
chrX:36082302-36083938	chrX:36082792-36083246	0	0	0	0	NA	NA	NA
chrX:36597435-36603247	chrX:36602206-36602430	0	0	0	0	NA	NA	NA
chrX:38589369-38590458	chrX:38589900-38590056	0	0	0	0	NA	NA	NA
chrX:40985255-40989423	chrX:40987004-40987502	0	0	0	0	NA	NA	NA
chrX:42138461-42141970	chrX:42139806-42140317	0	0	0	0	NA	NA	NA
chrX:47759705-47761798	chrX:47759973-47760757	0	0	0	0	NA	NA	NA
chrX:48409755-48410508	chrX:48409999-48410553	0	0	0	0	NA	NA	NA
chrX:48424026-48425570	chrX:48423778-48424044	0	0	0	0	NA	NA	NA
chrX:51139104-51141988	chrX:51140159-51140626	0	0	0	0	NA	NA	NA
chrX:51167008-51169053	chrX:51167868-51168544	0	0	0	0	NA	NA	NA
chrX:51215517-51216478	chrX:51215840-51216120	0	0	0	0	NA	NA	NA
chrX:51231228-51234058	chrX:51232221-51232628	0	0	0	0	NA	NA	NA
chrX:51403879-51410446	chrX:51407317-51407577	0	0	0	0	NA	NA	NA
chrX:51430474-51435839	chrX:51431643-51432163	0	0	0	0	NA	NA	NA
chrX:51505754-51515949	chrX:51512683-51512847	0	0	0	0	NA	NA	NA
chrX:51580167-51583288	chrX:51581777-51582129	0	0	0	0	NA	NA	NA
chrX:51630360-51635919	chrX:51631361-51631709	0	0	0	0	NA	NA	NA
chrX:75475172-75475724	chrX:75475213-75475640	0	0	0	0	NA	NA	NA
chrX:94166668-94173349	chrX:94169341-94169996	0	0	0	0	NA	NA	NA
chrX:129413780-129416787	chrX:129413666-129414115	0	0	0	0	NA	NA	NA
chrX:129413780-129416787	chrX:129415271-129416021	0	0	0	0	NA	NA	NA
chrX:129770147-129770960	chrX:129770655-129770949	0	0	0	0	NA	NA	NA
chrX:130477969-130478469	chrX:130478155-130478515	0	0	0	0	NA	NA	NA
chrX:130483028-130484720	chrX:130483390-130483782	0	0	0	0	NA	NA	NA
chrX:133594176-133615702	chrX:133609848-133610123	0	0	0	0	NA	NA	NA
chrX:133628702-133666058	chrX:133647676-133648228	0	0	0	0	NA	NA	NA
chrX:133628702-133666058	chrX:133655414-133656326	0	0	0	0	NA	NA	NA
chrX:133628702-133666058	chrX:133657891-133658130	0	0	0	0	NA	NA	NA
chrX:133671120-133694226	chrX:133674288-133674992	0	0	0	0	NA	NA	NA
chrX:133671120-133694226	chrX:133692205-133692378	0	0	0	0	NA	NA	NA
chrX:139932649-139934957	chrX:139933533-139933812	0	0	0	0	NA	NA	NA
chrX:151624854-151626633	chrX:151625651-151625882	0	0	0	0	NA	NA	NA
chrX:156946712-156947212	chrX:156946667-156947271	0	0	0	0	NA	NA	NA
chrX:169085775-169127962	chrX:169123279-169123932	0	0	0	0	NA	NA	NA
chrX:96017568-96032891	chrX:96025895-96026295	0	0	0	0	NA	NA	NA
chrX:23823203-23824432	chrX:23823491-23824146	0	0	0	0	NA	NA	NA
chrX:36390215-36390882	chrX:36390049-36390790	0	0	0	0	NA	NA	NA
chrX:36752135-36753519	chrX:36752665-36752945	0	0	0	0	NA	NA	NA
chrX:36801732-36808773	chrX:36804258-36804447	0	0	0	0	NA	NA	NA
chrX:36801732-36808773	chrX:36807722-36808307	0	0	0	0	NA	NA	NA
chrX:36828612-36832612	chrX:36830221-36830616	0	0	0	0	NA	NA	NA
chrX:36940164-36941118	chrX:36939944-36940319	0	0	0	0	NA	NA	NA
chrX:37068814-37070834	chrX:37069835-37070052	0	0	0	0	NA	NA	NA
chrX:37521401-37523070	chrX:37521966-37522199	0	0	0	0	NA	NA	NA
chrX:38007315-38007815	chrX:38007040-38007411	0	0	0	0	NA	NA	NA
chrX:38562481-38566392	chrX:38564457-38565334	0	0	0	0	NA	NA	NA
chrX:41981444-41988714	chrX:41983457-41983635	0	0	0	0	NA	NA	NA
chrX:41981444-41988714	chrX:41985690-41985846	0	0	0	0	NA	NA	NA
chrX:50590819-50591451	chrX:50590827-50591189	0	0	0	0	NA	NA	NA
chrX:51058353-51060111	chrX:51058805-51059204	0	0	0	0	NA	NA	NA
chrX:112370766-112371279	chrX:112370717-112371164	0	0	0	0	NA	NA	NA
chrX:133907680-133912467	chrX:133911627-133912047	0	0	0	0	NA	NA	NA
chrX:134298952-134302055	chrX:134299420-134299658	0	0	0	0	NA	NA	NA
chrX:140557478-140559045	chrX:140558191-140558552	0	0	0	0	NA	NA	NA
chrX:142173592-142178092	chrX:142176971-142177389	0	0	0	0	NA	NA	NA
chrX:145100373-145103684	chrX:145101929-145102693	0	0	0	0	NA	NA	NA
chrX:156295716-156302591	chrX:156300414-156300602	0	0	0	0	NA	NA	NA
chrX:166894813-166903114	chrX:166898448-166898610	0	0	0	0	NA	NA	NA
chrX:167169324-167177552	chrX:167174369-167174793	0	0	0	0	NA	NA	NA
chrX:170736364-170737026	chrX:170736515-170737078	0	0	0	0	NA	NA	NA
chrX:152762416-152765820	chrX:152764036-152764464	1	1	0	0	0	NA	NA
chrX:163879490-163880270	chrX:163879455-163879832	4	6	3	1	-0.1	NA	NA
chrX:12133332-12136485	chrX:12133490-12133655	3	15	1	4	-0.333333	NA	NA
chrX:164373265-164383271	chrX:164379726-164380126	1	11	0	7	-0.416667	NA	NA
chrX:159060144-159061087	chrX:159060922-159061210	0	15	0	4	-0.5	NA	NA
chrX:77611668-77622911	chrX:77615858-77616219	0	4	0	0	-0.5	NA	NA
chrX:77635584-77638391	chrX:77637983-77638333	0	1	0	0	-0.5	NA	NA
chrX:104486016-104489233	chrX:104487960-104488543	0	1	0	0	-0.5	NA	NA
chrX:153451526-153452633	chrX:153452075-153452245	0	2	0	0	-0.5	NA	NA
chrX:12149832-12151237	chrX:12150545-12150771	0	1	0	0	-0.5	NA	NA
chrX:73068893-73069653	chrX:73069542-73069875	0	1	0	0	-0.5	NA	NA
chrX:76903491-76903991	chrX:76903319-76903705	0	1	0	0	-0.5	NA	NA
chrX:140009613-140010850	chrX:140010082-140010330	0	1	0	0	-0.5	NA	NA
chrX:140028434-140030052	chrX:140029203-140029550	0	1	0	0	-0.5	NA	NA
chrX:141438570-141444904	chrX:141442076-141442278	0	0	1	0	NA	0.5	NA
chrX:96017568-96032891	chrX:96027932-96028113	0	0	1	0	NA	0.5	NA
chrX:50597163-50598051	chrX:50597222-50597404	0	0	1	0	NA	0.5	NA
chrX:50602542-50603042	chrX:50602512-50603184	0	0	4	0	NA	0.5	NA
chrX:94018355-94020668	chrX:94018790-94019747	0	0	5	0	NA	0.5	NA
chrX:50566371-50567017	chrX:50566385-50566821	4	0	31	0	0.5	0.5	NA
chrX:50580278-50581048	chrX:50580226-50580481	0	6	16	0	-0.5	0.5	NA
chrX:50614413-50615196	chrX:50614573-50615198	0	1	2	0	-0.5	0.5	NA
chrX:50622919-50623419	chrX:50622851-50623377	22	2	71	6	0.416667	0.422078	NA
chrX:50611746-50612500	chrX:50611912-50612591	29	16	75	13	0.144444	0.352273	NA
chrX:50599559-50600516	chrX:50599885-50600556	13	0	27	6	0.5	0.318182	NA
chrX:50576851-50577500	chrX:50576953-50577276	7	8	45	13	-0.0333333	0.275862	NA
chrX:103149682-103150313	chrX:103149269-103149912	2	18	23	9	-0.4	0.21875	NA
chrX:20914395-20915435	chrX:20914977-20915364	2	3	5	2	-0.1	0.214286	NA
chrX:50619085-50620708	chrX:50618971-50619155	11	10	8	4	0.0238095	0.166667	NA
chrX:73647618-73654527	chrX:73650983-73651184	0	1	2	1	-0.5	0.166667	NA
chrX:93756401-93757861	chrX:93756917-93757307	3	29	48	26	-0.40625	0.148649	NA
chrX:105110599-105111229	chrX:105110473-105110745	0	2	7	4	NA	0.136364	NA
chrX:73542982-73577292	chrX:73566473-73568755	33	55	293	175	-0.125	0.126068	NA
chrX:50617021-50617658	chrX:50616997-50617243	0	0	5	3	NA	0.125	NA
chrX:106134806-106136973	chrX:106135746-106136374	0	0	3	2	NA	0.1	NA
chrX:11928167-11932538	chrX:11929329-11929981	0	2	18	13	NA	0.0806452	NA
chrX:19139620-19181680	chrX:19167040-19168897	4	65	85	62	-0.442029	0.0782313	NA
chrX:103363756-103371855	chrX:103366068-103366468	0	4	8	6	NA	0.0714286	NA
chrX:103295684-103302261	chrX:103299027-103299441	2	4	4	3	-0.166667	0.0714286	NA
chrX:19139620-19181680	chrX:19157458-19158251	10	77	140	119	-0.385057	0.0405405	NA
chrX:19196408-19210875	chrX:19206329-19206747	0	0	14	12	NA	0.0384615	NA
chrX:73584881-73588186	chrX:73586508-73587201	3	3	10	9	0	0.0263158	NA
chrX:73998087-74001562	chrX:73999329-73999487	0	8	18	17	NA	0.0142857	NA
chrX:96092571-96148359	chrX:96113189-96113452	0	0	1	1	NA	0	NA
chrX:19196408-19210875	chrX:19202468-19203011	0	6	5	5	-0.5	0	NA
chrX:77432165-77434330	chrX:77433340-77433889	0	3	2	2	-0.5	0	NA
chrX:106149743-106150243	chrX:106149474-106149744	6	15	28	29	-0.214286	-0.00877193	NA
chrX:12857984-12861046	chrX:12860594-12860856	4	4	10	11	0	-0.0238095	NA
chrX:57932000-57939856	chrX:57935277-57936225	6	58	91	104	-0.40625	-0.0333333	NA
chrX:103155200-103156417	chrX:103155646-103156463	5	19	52	60	-0.291667	-0.0357143	NA
chrX:19139620-19181680	chrX:19162818-19163329	0	3	6	7	-0.5	-0.0384615	NA
chrX:73593190-73593990	chrX:73593250-73593478	6	29	39	46	-0.328571	-0.0411765	NA
chrX:95945002-95951248	chrX:95948020-95948838	3	4	27	32	NA	-0.0423729	NA
chrX:12948146-12955598	chrX:12951165-12951501	2	9	13	16	-0.318182	-0.0517241	NA
chrX:12958027-12966101	chrX:12959545-12960384	1	8	13	17	-0.388889	-0.0666667	NA
chrX:77409118-77417167	chrX:77409491-77410986	6	4	9	13	0.1	-0.0909091	NA
chrX:72632428-72633580	chrX:72633191-72633681	4	18	28	41	-0.318182	-0.0942029	NA
chrX:12770448-12774964	chrX:12773089-12773655	8	29	30	45	-0.283784	-0.1	NA
chrX:142335943-142338364	chrX:142336456-142337151	1	7	15	23	NA	-0.105263	NA
chrX:93729631-93732982	chrX:93730744-93731451	6	50	60	98	-0.392857	-0.120253	NA
chrX:102111831-102116561	chrX:102113201-102113517	0	3	18	30	-0.5	-0.125	NA
chrX:74115303-74115929	chrX:74115594-74115855	1	12	7	12	-0.423077	-0.131579	NA
chrX:77488026-77491363	chrX:77487992-77488567	5	54	20	36	-0.415254	-0.142857	NA
chrX:12839874-12840374	chrX:12840278-12840497	4	20	6	11	-0.333333	-0.147059	NA
chrX:94022518-94023440	chrX:94022641-94023014	4	35	18	33	-0.397436	-0.147059	NA
chrX:142425283-142428454	chrX:142426081-142426993	3	5	7	13	NA	-0.15	NA
chrX:70761550-70763632	chrX:70762686-70763153	6	39	8	15	-0.366667	-0.152174	NA
chrX:152157431-152160791	chrX:152159443-152159748	3	5	2	4	-0.125	-0.166667	NA
chrX:17175202-17177711	chrX:17175904-17176638	4	52	4	8	-0.428571	-0.166667	NA
chrX:93700161-93701623	chrX:93700646-93701298	7	17	13	27	-0.208333	-0.175	NA
chrX:169840952-169847792	chrX:169844549-169844824	0	4	3	7	NA	-0.2	NA
chrX:73685627-73686270	chrX:73685545-73685917	2	6	9	21	NA	-0.2	NA
chrX:166802463-166810277	chrX:166808296-166808509	0	0	4	10	NA	-0.214286	NA
chrX:77488026-77491363	chrX:77489977-77490527	1	8	2	5	-0.388889	-0.214286	NA
chrX:100793938-100796114	chrX:100794995-100795604	5	9	4	11	-0.142857	-0.233333	NA
chrX:75887410-75890100	chrX:75888658-75888938	0	0	1	3	NA	-0.25	NA
chrX:92783907-92790012	chrX:92785588-92787055	2	11	2	6	-0.346154	-0.25	NA
chrX:13207503-13208371	chrX:13207986-13208361	28	29	23	73	-0.00877193	-0.260417	NA
chrX:103252650-103253275	chrX:103253020-103253277	2	4	5	16	NA	-0.261905	NA
chrX:152858223-152861364	chrX:152859933-152860290	6	62	7	23	-0.411765	-0.266667	NA
chrX:160736996-160737623	chrX:160737061-160737610	11	24	13	43	-0.185714	-0.267857	NA
chrX:93068665-93070150	chrX:93069892-93070121	2	18	4	14	-0.4	-0.277778	NA
chrX:51813733-51815650	chrX:51814471-51815015	2	21	13	46	-0.413043	-0.279661	NA
chrX:151950204-151952231	chrX:151950976-151951484	2	6	8	31	NA	-0.294872	NA
chrX:159835541-159879110	chrX:159867692-159867954	0	2	3	12	NA	-0.3	NA
chrX:13764695-13766362	chrX:13764921-13765349	0	0	2	8	NA	-0.3	NA
chrX:85328935-85330436	chrX:85329441-85329733	1	2	2	8	-0.166667	-0.3	NA
chrX:156180709-156182120	chrX:156181081-156181553	0	8	2	8	-0.5	-0.3	NA
chrX:142024299-142030142	chrX:142026331-142026867	2	33	16	75	-0.442857	-0.324176	NA
chrX:81727948-81734555	chrX:81732343-81733042	3	22	3	15	-0.38	-0.333333	NA
chrX:162735098-162736647	chrX:162735471-162735856	3	29	5	27	-0.40625	-0.34375	NA
chrX:81727948-81734555	chrX:81729945-81730225	2	51	8	44	-0.462264	-0.346154	NA
chrX:13460651-13464646	chrX:13461529-13463486	18	30	4	23	-0.125	-0.351852	NA
chrX:13397682-13399553	chrX:13398391-13398941	3	69	14	83	-0.458333	-0.35567	NA
chrX:133594176-133615702	chrX:133602183-133604685	2	4	2	12	NA	-0.357143	NA
chrX:157304904-157308495	chrX:157305536-157305760	0	5	3	18	NA	-0.357143	NA
chrX:167054770-167063315	chrX:167056065-167056378	0	10	4	24	-0.5	-0.357143	NA
chrX:147215662-147220493	chrX:147216457-147216957	11	57	19	123	-0.338235	-0.366197	NA
chrX:50018456-50021597	chrX:50020321-50020805	1	3	2	13	-0.25	-0.366667	NA
chrX:52324018-52326039	chrX:52325099-52325285	6	9	1	7	-0.1	-0.375	NA
chrX:167169324-167177552	chrX:167172996-167173366	1	2	1	7	-0.166667	-0.375	NA
chrX:100431953-100432453	chrX:100432106-100432751	9	15	6	43	-0.125	-0.377551	NA
chrX:70880823-70885160	chrX:70881268-70881620	5	22	10	72	-0.314815	-0.378049	NA
chrX:143343421-143346359	chrX:143344517-143345133	2	56	7	54	-0.465517	-0.385246	NA
chrX:167156296-167168150	chrX:167157750-167158859	25	119	19	150	-0.326389	-0.387574	NA
chrX:13903997-13905292	chrX:13904481-13904764	2	15	4	32	-0.382353	-0.388889	NA
chrX:72761479-72762195	chrX:72761341-72761846	10	45	5	42	-0.318182	-0.393617	NA
chrX:152165461-152174219	chrX:152166084-152166371	8	9	3	26	-0.0294118	-0.396552	NA
chrX:12347147-12348217	chrX:12346940-12347683	3	16	4	36	-0.342105	-0.4	NA
chrX:155583879-155586267	chrX:155584629-155585041	4	58	8	75	-0.435484	-0.403614	NA
chrX:22469232-22469732	chrX:22469075-22469449	4	44	7	68	-0.416667	-0.406667	NA
chrX:158936693-158943864	chrX:158941006-158941513	0	5	1	10	NA	-0.409091	NA
chrX:155377043-155378881	chrX:155378071-155378438	1	2	2	20	NA	-0.409091	NA
chrX:167228569-167233900	chrX:167233459-167233672	11	31	4	40	-0.238095	-0.409091	NA
chrX:155972078-155974813	chrX:155973530-155973848	1	61	4	41	-0.483871	-0.411111	NA
chrX:167228569-167233900	chrX:167229737-167230074	6	15	4	42	-0.214286	-0.413043	NA
chrX:166563931-166566471	chrX:166564726-166565448	16	53	10	105	-0.268116	-0.413043	NA
chrX:167086752-167093674	chrX:167091892-167092317	10	67	18	191	-0.37013	-0.413876	NA
chrX:140838010-140839124	chrX:140838058-140838435	2	11	4	43	-0.346154	-0.414894	NA
chrX:13725656-13727289	chrX:13726008-13726535	2	3	2	22	-0.1	-0.416667	NA
chrX:14091662-14092974	chrX:14091762-14091998	0	12	3	34	-0.5	-0.418919	NA
chrX:146927594-146928444	chrX:146928066-146928781	6	57	8	94	-0.404762	-0.421569	NA
chrX:159835541-159879110	chrX:159849166-159849403	0	3	1	12	NA	-0.423077	NA
chrX:19232835-19238734	chrX:19237538-19238310	30	174	12	151	-0.352941	-0.42638	NA
chrX:137172316-137174789	chrX:137173161-137173925	9	84	17	215	-0.403226	-0.426724	NA
chrX:167984106-167986059	chrX:167984548-167985293	6	23	4	51	-0.293103	-0.427273	NA
chrX:19232835-19238734	chrX:19235533-19235727	2	9	2	26	-0.318182	-0.428571	NA
chrX:93157926-93161407	chrX:93159175-93159480	2	51	2	26	-0.462264	-0.428571	NA
chrX:169265130-169272119	chrX:169267284-169267441	4	5	1	14	NA	-0.433333	NA
chrX:14272748-14275847	chrX:14273682-14274488	2	13	1	14	-0.366667	-0.433333	NA
chrX:13240985-13244015	chrX:13242501-13243354	6	52	4	57	-0.396552	-0.434426	NA
chrX:147215662-147220493	chrX:147218948-147220172	12	106	13	186	-0.398305	-0.434673	NA
chrX:52219661-52222216	chrX:52220593-52221257	2	56	5	75	-0.465517	-0.4375	NA
chrX:17075855-17078596	chrX:17077279-17077852	0	32	4	60	-0.5	-0.4375	NA
chrX:101328868-101333876	chrX:101332280-101332887	7	79	8	124	-0.418605	-0.439394	NA
chrX:162302994-162304865	chrX:162302848-162304446	2	104	4	62	-0.481132	-0.439394	NA
chrX:108952588-108954501	chrX:108953516-108953984	0	17	1	16	-0.5	-0.441176	NA
chrX:145430221-145432253	chrX:145430874-145431100	2	4	2	33	NA	-0.442857	NA
chrX:93001204-93009725	chrX:93003577-93003940	3	35	2	33	-0.421053	-0.442857	NA
chrX:52291705-52293702	chrX:52292664-52292860	0	21	2	33	-0.5	-0.442857	NA
chrX:9810497-9813124	chrX:9812744-9812922	3	12	1	17	-0.3	-0.444444	NA
chrX:16951318-16957222	chrX:16953210-16955241	11	162	19	323	-0.436416	-0.444444	NA
chrX:72088004-72096142	chrX:72094312-72094884	3	16	4	69	-0.342105	-0.445205	NA
chrX:167949762-167951497	chrX:167951023-167951570	14	124	13	249	-0.398551	-0.450382	NA
chrX:166614058-166617060	chrX:166616060-166616216	6	23	4	80	-0.293103	-0.452381	NA
chrX:6251816-6254074	chrX:6252820-6253168	8	57	2	41	-0.376923	-0.453488	NA
chrX:16556513-16558188	chrX:16557057-16557648	5	115	6	123	-0.458333	-0.453488	NA
chrX:70880823-70885160	chrX:70883340-70883957	1	34	2	45	-0.471429	-0.457447	NA
chrX:7648098-7649812	chrX:7648624-7649315	13	108	8	185	-0.392562	-0.458549	NA
chrX:93056448-93061405	chrX:93059312-93060055	11	21	4	96	-0.15625	-0.46	NA
chrX:139774478-139776110	chrX:139774667-139775328	15	107	6	144	-0.377049	-0.46	NA
chrX:147347060-147352164	chrX:147349003-147349679	2	30	4	96	-0.4375	-0.46	NA
chrX:162339405-162345509	chrX:162340552-162341067	13	38	2	49	-0.245098	-0.460784	NA
chrX:13229997-13231683	chrX:13230488-13231111	9	76	6	147	-0.394118	-0.460784	NA
chrX:147434555-147436315	chrX:147435111-147435889	1	12	3	74	-0.423077	-0.461039	NA
chrX:143334793-143339733	chrX:143338337-143338795	9	37	4	103	-0.304348	-0.462617	NA
chrX:167130340-167137279	chrX:167132844-167133606	13	135	8	213	-0.412162	-0.463801	NA
chrX:144232379-144236118	chrX:144232161-144232423	7	10	1	27	-0.0882353	-0.464286	NA
chrX:20302239-20303672	chrX:20303225-20303727	5	65	3	98	-0.428571	-0.470297	NA
chrX:137165942-137169298	chrX:137167556-137168071	9	29	2	66	-0.263158	-0.470588	NA
chrX:143334793-143339733	chrX:143336594-143337098	4	81	4	156	-0.452941	-0.475	NA
chrX:153432393-153435713	chrX:153433544-153434205	7	68	1	46	-0.406667	-0.478723	NA
chrX:167048712-167051245	chrX:167049403-167049858	2	23	1	47	-0.42	-0.479167	NA
chrX:13888588-13891982	chrX:13889938-13890309	2	15	1	50	-0.382353	-0.480392	NA
chrX:139391363-139396021	chrX:139394957-139395168	3	33	2	102	-0.416667	-0.480769	NA
chrX:165103543-165105085	chrX:165104230-165104693	5	50	2	109	-0.409091	-0.481982	NA
chrX:20135338-20137226	chrX:20136130-20136677	3	125	2	117	-0.476562	-0.483193	NA
chrX:85291451-85294235	chrX:85292839-85293203	7	22	1	114	-0.258621	-0.491304	NA
chrX:47729192-47730903	chrX:47729974-47730281	2	6	0	12	NA	-0.5	NA
chrX:105890474-105895680	chrX:105891853-105892343	1	5	0	17	NA	-0.5	NA
chrX:159720305-159746591	chrX:159727565-159728041	2	4	0	21	NA	-0.5	NA
chrX:10728299-10731096	chrX:10729546-10729731	0	9	0	27	NA	-0.5	NA
chrX:38428726-38431173	chrX:38428808-38429174	0	0	0	4	NA	-0.5	NA
chrX:100714839-100717522	chrX:100716289-100716526	0	0	0	2	NA	-0.5	NA
chrX:164974514-164981756	chrX:164975863-164976145	0	0	0	2	NA	-0.5	NA
chrX:19090910-19098530	chrX:19095464-19095838	0	0	0	3	NA	-0.5	NA
chrX:101368264-101370096	chrX:101369122-101369316	0	0	0	2	NA	-0.5	NA
chrX:156108469-156109256	chrX:156108395-156108565	0	0	0	1	NA	-0.5	NA
chrX:13917789-13918715	chrX:13918683-13918954	1	0	0	3	0.5	-0.5	NA
chrX:21579549-21580049	chrX:21579762-21580280	10	4	0	7	0.214286	-0.5	NA
chrX:92897704-92899943	chrX:92898224-92898601	1	1	0	4	0	-0.5	NA
chrX:152699988-152707253	chrX:152705493-152705742	6	6	0	9	0	-0.5	NA
chrX:166979637-166983555	chrX:166982378-166982612	2	2	0	5	0	-0.5	NA
chrX:93001204-93009725	chrX:93001683-93001855	1	2	0	1	-0.166667	-0.5	NA
chrX:99448504-99449950	chrX:99448906-99449119	1	2	0	1	-0.166667	-0.5	NA
chrX:167054770-167063315	chrX:167059845-167060248	4	8	0	10	-0.166667	-0.5	NA
chrX:71631259-71631759	chrX:71630881-71631277	6	24	0	27	-0.3	-0.5	NA
chrX:137143184-137144839	chrX:137143837-137144053	1	4	0	29	-0.3	-0.5	NA
chrX:139391363-139396021	chrX:139392735-139393199	5	23	0	89	-0.321429	-0.5	NA
chrX:56331303-56333031	chrX:56332123-56332538	1	5	0	6	-0.333333	-0.5	NA
chrX:140510579-140511876	chrX:140511054-140511451	9	54	0	52	-0.357143	-0.5	NA
chrX:22439626-22443680	chrX:22441190-22441939	2	13	0	16	-0.366667	-0.5	NA
chrX:9137713-9141474	chrX:9139470-9139828	2	15	0	44	-0.382353	-0.5	NA
chrX:67881962-67884745	chrX:67883476-67883770	2	15	0	26	-0.382353	-0.5	NA
chrX:167202191-167213331	chrX:167205646-167206415	8	60	0	140	-0.382353	-0.5	NA
chrX:62257170-62257670	chrX:62255930-62257323	8	66	0	10	-0.391892	-0.5	NA
chrX:41970032-41971022	chrX:41970024-41970609	2	18	0	25	-0.4	-0.5	NA
chrX:48076402-48077825	chrX:48076886-48077347	3	33	0	30	-0.416667	-0.5	NA
chrX:52260464-52263458	chrX:52261910-52262463	2	37	0	27	-0.448718	-0.5	NA
chrX:72043288-72045541	chrX:72044101-72044800	2	44	0	87	-0.456522	-0.5	NA
chrX:99241390-99242021	chrX:99241800-99242099	1	22	0	7	-0.456522	-0.5	NA
chrX:166969969-166973630	chrX:166971736-166972077	2	47	0	59	-0.459184	-0.5	NA
chrX:9767647-9771634	chrX:9769662-9769894	0	1	0	1	-0.5	-0.5	NA
chrX:9810497-9813124	chrX:9810214-9810524	0	1	0	1	-0.5	-0.5	NA
chrX:10104152-10110949	chrX:10105574-10105754	0	6	0	10	-0.5	-0.5	NA
chrX:17026432-17026932	chrX:17026068-17026694	0	7	0	3	-0.5	-0.5	NA
chrX:21650353-21654237	chrX:21651361-21651972	0	3	0	6	-0.5	-0.5	NA
chrX:50490945-50491570	chrX:50490631-50490965	0	4	0	1	-0.5	-0.5	NA
chrX:56322240-56323295	chrX:56322842-56323031	0	1	0	11	-0.5	-0.5	NA
chrX:71086744-71088230	chrX:71087771-71088069	0	3	0	2	-0.5	-0.5	NA
chrX:72088004-72096142	chrX:72089454-72089745	0	16	0	24	-0.5	-0.5	NA
chrX:72788767-72789267	chrX:72789026-72789551	0	2	0	1	-0.5	-0.5	NA
chrX:75044111-75045781	chrX:75044735-75045041	0	2	0	2	-0.5	-0.5	NA
chrX:87891578-87892078	chrX:87892010-87892182	0	24	0	8	-0.5	-0.5	NA
chrX:143045821-143047080	chrX:143046465-143046633	0	8	0	2	-0.5	-0.5	NA
chrX:152165461-152174219	chrX:152172549-152172952	0	4	0	13	-0.5	-0.5	NA
chrX:166919712-166927201	chrX:166923223-166923400	0	2	0	16	-0.5	-0.5	NA
chrX:167029754-167034951	chrX:167032577-167032942	0	6	0	8	-0.5	-0.5	NA
chrX:167182332-167184983	chrX:167183572-167183813	0	1	0	16	-0.5	-0.5	NA
