# Supplementary material for: Xist exerts gene-specific silencing during XCI maintenance and impacts lineage-specific cell differentiation and proliferation during hematopoiesis
Source: Nat Commun. 2022 Aug 1;13:4464. doi: 10.1038/s41467-022-32273-5 (PMC9343370; doi:10.1038/s41467-022-32273-5)
Supplement: Supplementary file 10 — Supplementary Data 8 [file 41467_2022_32273_MOESM10_ESM.xlsx]

## Sheet: Lin- YY1 peaks
Supplementary Data 8. YY1 ChIP-seq analysis of WT and Xist-deficient Lin- cells.
(Sheet 1). List of YY1 peaks in WT and XistΔ/Δ Lin- cells. Related to Fig. 6a and Supplementary Fig. 9b.
Chromosome	Start	End	Region	WT rep1 (RPK)	XistΔ/Δ rep1 (RPK)	WT rep2 (RPK)	XistΔ/Δ rep2 (RPK)	YY1 peak intensity (XistΔ/Δ vs. WT)
chr17	57288894	57292355	TSS-distal	43.4489	121.878	34.6938	116.678	Increased
chr1	170254816	170256054	TSS-proximal	109.064	24.6893	120.178	28.5553	Decreased
chrX	103481122	103484345	TSS-proximal	281.526	18.9795	405.468	5.61414	Decreased
chr19	36925383	36928833	TSS-proximal	157.363	82.0023	176.407	92.4949	Decreased
chr1	161069594	161071736	TSS-proximal	365.838	719.155	490.994	628.437	Increased
chr2	152413916	152415364	TSS-proximal	217.302	127.564	228.24	114.12	Decreased
chrX	13346663	13348080	TSS-distal	71.0226	170.804	96.3047	178.695	Increased
chr4	127015529	127016183	TSS-distal	21.4046	116.763	37.6794	125.603	Increased
chr17	57278045	57280353	TSS-proximal	62.9363	114.279	79.4543	149.645	Increased
chrX	13279559	13283369	TSS-proximal	189.995	315.421	235.728	287.111	Increased
chrX	12760979	12763295	TSS-proximal	136.996	216.215	139.892	200.967	Increased
chr4	47351710	47354877	TSS-proximal	146.067	207.225	133.217	193.987	Increased
chr5	118559449	118562558	TSS-proximal	264.383	174.199	228.814	174.855	Decreased
chr19	37374720	37378086	TSS-proximal	193.849	146.896	268.034	162.973	Decreased
chrX	103447467	103448927	TSS-distal	51.4784	79.3977	46.7351	132.888	Increased
chr2	155538053	155538735	TSS-distal	113.851	16.7936	103.587	45.7687	Decreased
chr4	62500395	62504001	TSS-proximal	85.5281	62.1985	104.688	56.565	Decreased
chr8	79027792	79029826	TSS-proximal	139.066	77.6757	135.43	87.7248	Decreased
chr17	57276398	57277781	TSS-proximal	51.5824	103.158	63.0058	121.264	Increased
chr14	75024731	75025554	TSS-distal	37.1238	134.587	62.9005	112.816	Increased
chr4	62518949	62521358	TSS-proximal	112.137	74.5809	117.768	68.2739	Decreased
chrX	73007240	73008728	TSS-distal	232.015	333.022	246.414	347.529	Increased
chrX	48145899	48147080	TSS-proximal	71.1844	134.805	80.0423	140.592	Increased
chr4	132767593	132769417	TSS-proximal	408.63	631.43	519.748	606.312	Increased
chr2	180455794	180456753	TSS-proximal	69.0521	119.51	60.8438	132.833	Increased
chr7	16815683	16819311	TSS-proximal	348.465	259.231	324.175	269.319	Decreased
chr1	173974049	173975879	TSS-distal	36.8979	82.8454	57.0617	92.556	Increased
chrX	50571909	50573093	TSS-distal	82.8354	149.527	102.751	169.401	Increased
chrX	13229852	13231213	TSS-distal	75.815	160.044	99.6623	140.132	Increased
chr2	74825453	74826600	TSS-proximal	124.373	55.5226	118.24	73.8153	Decreased
chr1	170214173	170215891	TSS-proximal	279.575	208.377	273.269	190	Decreased
chr7	127260221	127261376	TSS-proximal	56.237	137.837	69.7405	101.055	Increased
chr18	37876510	37877925	TSS-distal	124.237	202.549	122.006	176.624	Increased
chr19	36918251	36920241	TSS-proximal	104.365	64.666	106.193	66.5244	Decreased
chr4	57262553	57263717	TSS-distal	96.2918	55.8026	103.099	50.1373	Decreased
chr19	53943426	53946008	TSS-proximal	294.634	493.508	410.542	452.59	Increased
chr10	128821006	128823439	TSS-proximal	302.198	218.389	294.729	237.613	Decreased
chr15	6601148	6602043	TSS-distal	55.4911	106.696	65.1897	130.379	Increased
chr5	135148815	135149967	TSS-proximal	81.8127	129.35	89.1847	160.546	Increased
chrX	48429239	48430251	TSS-distal	31.461	79.2794	46.2883	90.9576	Increased
chr17	35162847	35165741	TSS-proximal	396.746	301.181	341.005	275.651	Decreased
chr6	86524219	86528674	TSS-proximal	630.81	534.953	642.3	536.89	Decreased
chr1	63180834	63181592	TSS-distal	30.2372	102.451	65.0329	119.236	Increased
chr1	179958265	179961114	TSS-proximal	234.379	138.656	161.361	140.291	Decreased
chr7	6362365	6363294	TSS-distal	38.3763	91.8387	56.6129	105.269	Increased
chr18	50055815	50056832	TSS-proximal	71.3752	122.711	103.438	192.338	Increased
chr2	32150641	32152649	TSS-proximal	187.82	125.635	167.894	124.898	Decreased
chr14	54426085	54428089	TSS-proximal	306.454	247.955	291.322	199.825	Decreased
chr17	46854880	46859313	TSS-distal	409.402	325.151	412.452	352.9	Decreased
chr3	30792469	30794621	TSS-proximal	336.307	272.355	328.611	243.79	Decreased
chrX	102060716	102061610	TSS-distal	62.6704	143.855	84.5698	125.933	Increased
chr8	88696223	88698141	TSS-proximal	91.6727	139.495	100.745	143.616	Increased
chr5	139483973	139485013	TSS-proximal	50.2113	135.927	81.4025	109.846	Increased
chr8	3220644	3222116	TSS-distal	60.5771	99.518	64.2295	107.237	Increased
chr4	120380952	120381593	TSS-distal	27.8037	121.121	62.7882	102.523	Increased
chr11	102554084	102556924	TSS-proximal	241.855	174.541	242.084	198.652	Decreased
chrX	140505292	140506461	TSS-distal	88.2564	164.513	104.068	145.556	Increased
chrX	96130110	96131032	TSS-distal	29.0033	77.3348	43.6728	83.7811	Increased
chr9	72661462	72663978	TSS-proximal	124.084	88.6293	114.068	76.4839	Decreased
chr1	182538197	182540018	TSS-distal	130.834	191.701	125.071	171.131	Increased
chr11	44518397	44521029	TSS-proximal	159.772	116.677	138.728	97.1743	Decreased
chr2	181591744	181593421	TSS-proximal	235.507	138.26	190.715	159.833	Decreased
chrX	102036455	102037706	TSS-distal	37.6757	104.872	72.9393	101.853	Increased
chr11	75540714	75541648	TSS-distal	96.8021	156.781	99.4225	163.658	Increased
chr9	44603357	44606537	TSS-proximal	391.129	309.767	361.295	304.404	Decreased
chr10	60260382	60261023	TSS-distal	27.8037	95.3115	48.6916	93.5514	Increased
chr2	70823555	70827055	TSS-proximal	233.036	190.791	235.219	184.23	Decreased
chr16	36934297	36936428	TSS-proximal	63.9775	101.642	82.9644	121.163	Increased
chrX	13461063	13462392	TSS-distal	126.519	215.647	115.669	153.406	Increased
chr16	17146409	17147745	TSS-proximal	146.836	283.171	203.052	229.514	Increased
chr11	58635828	58636615	TSS-distal	100.305	63.0838	161.815	76.2183	Decreased
chr1	161894239	161895718	TSS-distal	72.3514	41.3446	89.4932	51.6959	Decreased
chrX	12857685	12858962	TSS-distal	59.8513	93.7559	67.59	118.443	Increased
chr15	12117022	12119711	TSS-proximal	309.929	234.097	280.442	236.104	Decreased
chr7	135735461	135736551	TSS-distal	52.5848	94.6379	42.2273	79.9358	Increased
chrX	85869662	85870668	TSS-proximal	59.4935	106.336	69.4439	117.646	Increased
chrX	106026776	106027991	TSS-proximal	52.4178	100.633	69.6875	106.217	Increased
chr10	118103009	118104081	TSS-distal	53.4669	154.445	98.9096	115.778	Increased
chr12	100201192	100202367	TSS-proximal	49.8639	113.818	77.6531	106.335	Increased
chrX	50805380	50806447	TSS-distal	56.0955	103.839	77.7996	126.33	Increased
chr11	52098214	52101187	TSS-proximal	457.787	336.042	407.74	371.789	Decreased
chr18	46280040	46281443	TSS-proximal	189.765	140.726	204.494	139.459	Decreased
chr11	78182035	78184155	TSS-proximal	259.043	210.952	270.344	203.248	Decreased
chr3	133622983	133624018	TSS-distal	60.2896	110.743	68.2915	108.793	Increased
chrX	73053463	73054526	TSS-distal	176.118	268.365	176.288	234.286	Increased
chr11	55097315	55098494	TSS-proximal	76.7034	117.754	75.2966	124.102	Increased
chr6	35252356	35253403	TSS-proximal	116.775	62.0324	109.895	72.2233	Decreased
chr15	6569062	6569853	TSS-distal	30.5808	101.402	57.1338	86.2121	Increased
chr4	132638444	132639354	TSS-proximal	54.5774	111.943	60.5049	96.6301	Increased
chr13	49652306	49653638	TSS-proximal	87.0218	157.787	118.492	154.291	Increased
chr13	83523631	83526436	TSS-distal	89.0449	57.2416	100.563	73.8845	Decreased
chr9	22002040	22003912	TSS-proximal	819.45	1165.84	853.422	894.287	Increased
chr6	39810508	39811327	TSS-proximal	88.6098	135.244	72.2317	136.451	Increased
chr11	59201932	59202954	TSS-proximal	63.5484	113.392	61.1144	99.7165	Increased
chr5	114379933	114382780	TSS-proximal	334.361	260.495	314.28	268.645	Decreased
chr11	60454097	60454902	TSS-proximal	105.968	172.395	105.136	165.36	Increased
chr9	90232762	90233795	TSS-distal	28.3559	87.5338	69.2166	106.615	Increased
chr2	29619315	29622786	TSS-proximal	538.992	448.286	498.534	427.696	Decreased
chr13	58126439	58130435	TSS-proximal	243.665	205.066	251.721	203.152	Decreased
chr4	98381210	98383957	TSS-proximal	304.316	262.089	311.346	238.304	Decreased
chr1	52113438	52114302	TSS-distal	86.948	145.896	88.4509	140.763	Increased
chr7	141393985	141395465	TSS-proximal	70.5807	115.334	79.9932	114.99	Increased
chr14	16363841	16366640	TSS-proximal	150.696	93.3286	138.386	118.996	Decreased
chr3	95312481	95314201	TSS-proximal	85.183	42.9576	78.8727	57.8443	Decreased
chr9	108853663	108854857	TSS-proximal	75.7406	130.142	79.8577	115.657	Increased
chr6	146776498	146777193	TSS-distal	40.3017	128.204	66.1925	92.1983	Increased
chr13	119675563	119676497	TSS-distal	80.4385	121.337	37.8396	98.5455	Increased
chr19	44554050	44555942	TSS-proximal	254.554	188.547	242.937	194.263	Decreased
chr19	10894707	10895907	TSS-proximal	78.5429	124.18	94.5296	145.221	Increased
chr11	32264937	32265972	TSS-proximal	123.05	104.585	179.459	86.5541	Decreased
chr11	104468226	104469659	TSS-proximal	109.344	64.8954	102.692	71.1367	Decreased
chr16	96144544	96145896	TSS-proximal	263.814	444.693	302.195	320.443	Increased
chr10	111008497	111010989	TSS-proximal	346.181	255.664	282.146	242.551	Decreased
chr16	92714741	92716143	TSS-distal	82.68	142.644	105.545	139.558	Increased
chr1	74284313	74285895	TSS-proximal	132.874	183.601	143.437	196.45	Increased
chr3	116006548	116008480	TSS-proximal	108.815	70.5639	105.122	75.7579	Decreased
chrX	159302596	159303632	TSS-distal	70.0675	143.819	74.5709	99.1707	Increased
chrX	167105646	167106654	TSS-distal	49.2765	109.911	73.3796	104.361	Increased
chrX	103528886	103529786	TSS-proximal	135.827	241.931	171.654	216.404	Increased
chr7	67461682	67462473	TSS-distal	45.0631	135.202	70.6313	89.3308	Increased
chr6	54680635	54682335	TSS-proximal	99.6767	72.6925	140.741	86.5726	Decreased
chr1	171292952	171296039	TSS-proximal	518.497	433.442	553.601	471.023	Decreased
chr13	119634894	119635589	TSS-distal	56.7816	130.043	48.4626	81.5661	Increased
chr12	101974583	101977565	TSS-proximal	342.732	299.561	365.142	288.203	Decreased
chr4	129761281	129761932	TSS-proximal	41.0583	109.479	55.5215	92.1166	Increased
chr7	35801811	35803517	TSS-proximal	388.336	268.834	310.369	273.269	Decreased
chr15	74720696	74721908	TSS-proximal	37.8318	89.324	63.075	88.8458	Increased
chr4	130662618	130665400	TSS-proximal	256.515	200.165	239.738	199.242	Decreased
chr15	25621971	25622760	TSS-proximal	38.7215	93.5823	67.6835	113.506	Increased
chr3	142619004	142622017	TSS-proximal	129.423	160.292	94.1672	139.479	Increased
chr12	35046453	35048682	TSS-proximal	424.166	319.538	403.22	356.377	Decreased
chrX	12673186	12673946	TSS-proximal	45.23	112.234	75.6767	115.677	Increased
chr11	5706606	5708178	TSS-distal	259.332	197.73	236.917	177.298	Decreased
chr6	31398010	31400670	TSS-proximal	344.446	243.833	286.9	262.172	Decreased
chr11	121743787	121744607	TSS-distal	68.3191	128.867	81.1693	125.262	Increased
chr10	117374906	117378019	TSS-proximal	267.73	192.396	227.73	204.22	Decreased
chr9	20580954	20581896	TSS-proximal	87.8685	158.155	114.284	158.78	Increased
chr3	93813893	93815343	TSS-distal	56.2302	87.8498	50.4618	82.7774	Increased
chr1	89028096	89028835	TSS-distal	46.5135	115.419	64.4865	96.7162	Increased
chrX	107149417	107151578	TSS-proximal	64.2692	106.129	74.5791	95.1295	Increased
chr12	4591719	4595587	TSS-proximal	249.09	183.846	201.577	178.188	Decreased
chr17	73947841	73948720	TSS-proximal	66.6364	140.511	108.443	150.511	Increased
chrX	50568853	50569867	TSS-distal	38.936	95.4483	64.0296	90.7783	Increased
chr3	9033557	9034601	TSS-distal	70.756	128.086	75.5789	107.856	Increased
chr7	45061864	45063176	TSS-proximal	78.6443	126.215	92.1021	130.327	Increased
chr11	107449399	107450052	TSS-distal	101.361	40.9327	88.0581	50.3211	Decreased
chr13	119682234	119683389	TSS-distal	45.2163	119.092	55.5104	64.0484	Increased
chr6	149408684	149409948	TSS-proximal	150.15	96.7352	121.613	83.8972	Decreased
chr17	73952062	73952864	TSS-proximal	69.8506	107.945	51.2204	106.55	Increased
chr4	145240454	145241634	TSS-distal	56.1304	91.7443	68.2642	110.068	Increased
chr10	80248579	80251175	TSS-proximal	285.194	223.335	278.132	235.372	Decreased
chr7	27447383	27448510	TSS-proximal	70.0709	113.005	69.2819	107.216	Increased
chr18	62547855	62549613	TSS-proximal	631.228	869.63	673.479	710.91	Increased
chr8	71906943	71910378	TSS-proximal	331.31	285.294	387.157	311.263	Decreased
chr5	32997574	32998109	TSS-distal	57.0709	111.772	49.1231	107.444	Increased
chr16	95728719	95729239	TSS-distal	19.5777	122.342	71.0557	102.63	Increased
chr11	121747863	121748773	TSS-distal	48.9791	90.955	56.8935	96.6301	Increased
chr2	102815231	102815992	TSS-distal	53.5302	120.446	77.7297	114.449	Increased
chr12	16893446	16895799	TSS-proximal	173.832	118.594	154.822	130.357	Decreased
chr6	54594507	54595690	TSS-proximal	141.047	78.598	121.596	93.1081	Decreased
chr7	78913461	78914516	TSS-proximal	36.2121	83.2955	51.4205	76.3447	Increased
chr13	24501070	24502698	TSS-distal	73.5605	49.3002	114.131	68.1768	Decreased
chr4	143211401	143214090	TSS-proximal	376.271	269.636	324.178	301.245	Decreased
chr11	103131098	103135579	TSS-proximal	271.622	229.235	287.624	242.291	Decreased
chr3	30968181	30969928	TSS-proximal	191.07	121.785	169.428	143.078	Decreased
chr5	139736006	139736799	TSS-proximal	51.3728	93.1108	54.9118	100.504	Increased
chr2	25181419	25182261	TSS-proximal	110.391	52.93	95.6346	63.4282	Decreased
chr7	28765824	28767230	TSS-proximal	249.154	425.814	298.195	304.634	Increased
chr4	58910830	58914085	TSS-proximal	173.833	109.619	140.734	131.388	Decreased
chr12	76537164	76538228	TSS-distal	57.4554	89.7653	60.2535	104.282	Increased
chrX	103620297	103624134	TSS-proximal	88.3507	149.792	131.826	141.902	Increased
chr8	46151320	46152820	TSS-proximal	104.464	44.1639	68.5077	60.2931	Decreased
chr12	13268706	13269860	TSS-proximal	334.424	246.121	307.706	244.312	Decreased
chr17	24694874	24696978	TSS-proximal	304.613	236.779	267.321	220.817	Decreased
chr15	76801968	76802486	TSS-distal	56.4933	144.913	61.8112	96.6859	Increased
chr9	96718516	96720977	TSS-distal	264.07	175.004	199.821	184.789	Decreased
chr15	96654514	96655947	TSS-distal	64.8954	99.5607	82.6151	123.919	Increased
chr8	13676071	13678465	TSS-proximal	125.616	83.5616	117.132	95.1524	Decreased
chr7	16874072	16875588	TSS-proximal	43.6981	79.8286	66.1635	95.9921	Increased
chr2	109890176	109892685	TSS-proximal	221.434	153.88	205.506	181.908	Decreased
chr7	80860334	80861562	TSS-proximal	85.0529	142.099	111.79	149.276	Increased
chr19	5529220	5529923	TSS-distal	39.8438	106.832	52.5852	78.2955	Increased
chr14	70065768	70066565	TSS-distal	39.9373	140.576	93.8095	109.286	Increased
chr11	83963900	83965477	TSS-proximal	340.913	254.461	305.507	257.028	Decreased
chr4	103214142	103215769	TSS-proximal	227.862	153.471	203.649	171.812	Decreased
chr19	21461069	21462021	TSS-distal	41.469	70.8919	57.8384	108.772	Increased
chr15	81871419	81874735	TSS-proximal	289.005	240.573	273.811	228.924	Decreased
chr2	25606968	25609252	TSS-proximal	381.597	287.86	306.748	266.788	Decreased
chr1	84838059	84841667	TSS-proximal	248.315	205.567	235.472	196.498	Decreased
chr14	76413963	76415494	TSS-proximal	119.824	82.376	106.325	72.4935	Decreased
chr8	105604632	105606123	TSS-proximal	99.1086	56.3874	113.036	82.1582	Decreased
chr3	121291149	121292565	TSS-proximal	79.1673	134.94	108.567	139.922	Increased
chr5	139298414	139299757	TSS-distal	80.625	38.8839	82.6339	59.375	Decreased
chr14	63050629	63051258	TSS-proximal	54.6349	109.27	53.5397	97.9365	Increased
chr15	5517250	5517883	TSS-distal	42.224	124.653	59.6845	81.7508	Increased
chr6	88626503	88628121	TSS-distal	128.345	90.5435	131.606	94.5151	Decreased
chr3	86223614	86225723	TSS-proximal	271.27	215.071	235.886	185.981	Decreased
chr14	62758972	62762592	TSS-proximal	199.964	157.36	195.614	166.993	Decreased
chr10	99203076	99204283	TSS-distal	48.543	81.25	57.202	91.2583	Increased
chr1	181210088	181213039	TSS-proximal	137.754	102.774	141.294	113.984	Decreased
chr4	107065524	107067504	TSS-proximal	247.749	204.624	230.899	171.514	Decreased
chr18	46572702	46573605	TSS-proximal	29.6128	102.942	71.8916	91.0066	Increased
chr4	117125894	117126577	TSS-proximal	41.0088	91.3158	50.5117	89.0058	Increased
chr11	120990067	120991716	TSS-proximal	277.364	183.097	235.333	210.412	Decreased
chr15	89210020	89212859	TSS-proximal	267.074	200.634	234.345	207.701	Decreased
chr19	24998376	25000890	TSS-proximal	137.869	109.988	132.807	96.497	Decreased
chr8	46739101	46742156	TSS-proximal	146.417	108.037	144.83	120.334	Decreased
chr1	92971951	92973226	TSS-distal	50.9483	79.9216	49.6473	81.8809	Increased
chr16	10783877	10786755	TSS-proximal	70.4029	81.9139	67.4366	106.016	Increased
chr5	137509627	137511405	TSS-distal	308.842	227.858	266.824	228.449	Decreased
chr2	102745426	102746183	TSS-proximal	60.5409	121.082	55.3562	86.8338	Increased
chr17	50511747	50512971	TSS-proximal	91.5755	57.2327	86.6367	55.0694	Decreased
chr3	95650204	95651768	TSS-distal	53.7636	70.8626	60.4537	105.661	Increased
chr2	172439966	172440994	TSS-proximal	89.1934	127.6	82.3518	131.118	Increased
chrX	103695234	103696391	TSS-distal	60.544	118.886	92.3575	120.06	Increased
chr19	6840012	6841425	TSS-proximal	137.037	82.0368	90.7638	67.4894	Decreased
chrX	36644935	36645619	TSS-proximal	98.6277	39.0803	74.4672	46.8321	Decreased
chr11	114916904	114917658	TSS-distal	87.8013	153.642	105.695	151.457	Increased
chr5	99975921	99980015	TSS-proximal	352.393	297.592	345.744	301.753	Decreased
chr5	138221989	138222651	TSS-distal	48.0694	90.362	50.8748	98.0241	Increased
chr2	128817355	128819563	TSS-proximal	344.518	287.954	372.793	306.881	Decreased
chr2	136890642	136893250	TSS-proximal	529.164	780.28	687.401	685.523	Unchanged
chr4	16088130	16088896	TSS-distal	33.2464	83.103	72.9335	121.199	Increased
chr13	23516607	23519745	TSS-distal	47.9197	75.9382	70.7614	91.4686	Increased
chr6	28423197	28424477	TSS-proximal	114.442	69.6565	107.892	78.993	Decreased
chr19	3574130	3576635	TSS-proximal	324.034	259.932	301.034	258.691	Decreased
chr9	108936295	108937953	TSS-proximal	316.582	233.586	286.624	246.956	Decreased
chr15	8511642	8512418	TSS-distal	54.1441	95.148	55.0579	97.4131	Increased
chr15	76655002	76657727	TSS-proximal	350.726	263.269	294.846	269.2	Decreased
chr6	28215058	28217006	TSS-proximal	81.7599	58.2093	97.0857	65.8492	Decreased
chr17	27132999	27134585	TSS-proximal	312.47	272.294	335.394	249.345	Decreased
chrX	73914470	73915733	TSS-distal	47.3972	75.6329	72.2468	119.106	Increased
chr8	84831255	84833838	TSS-proximal	324.613	254.551	297.678	262.024	Decreased
chr4	108118196	108119164	TSS-distal	63.1476	134.18	106.12	134.995	Increased
chr14	63418338	63419072	TSS-proximal	140.49	69.3741	109.687	79.4694	Decreased
chr17	4993525	4998500	TSS-proximal	251.061	195.975	202.528	180.046	Decreased
chrX	13207912	13208416	TSS-distal	63.1089	153.98	60.2772	91.2277	Increased
chr9	108201007	108201717	TSS-distal	44.8242	95.0211	70.5767	115.71	Increased
chr19	53599615	53602013	TSS-proximal	395.877	320.409	371.042	323.727	Decreased
chr9	106170273	106172260	TSS-proximal	350.116	303.934	347.193	271.056	Decreased
chr8	4274212	4276459	TSS-proximal	285.805	229.088	263.492	219.577	Decreased
chr14	73552236	73554154	TSS-distal	243.794	180.016	213.491	180.057	Decreased
chr6	24526527	24528065	TSS-proximal	205.426	140.806	178.005	147.005	Decreased
chr8	85023752	85028632	TSS-proximal	291.729	243.141	287.539	254.847	Decreased
chr16	10544859	10546160	TSS-proximal	78.3257	109.654	54.3395	92.8879	Increased
chr17	56672677	56675038	TSS-proximal	247.185	195.364	247.29	207.587	Decreased
chr17	29031055	29035563	TSS-proximal	437.365	395.509	528.929	429.317	Decreased
chr12	111966587	111967409	TSS-proximal	49.5626	109.976	78.9672	109.964	Increased
chr7	43671421	43672731	TSS-proximal	64.18	104.043	82.2044	114.836	Increased
chr13	43170898	43171866	TSS-proximal	96.0372	146.027	95.0877	137.544	Increased
chr6	67532066	67533850	TSS-distal	54.2745	98.549	76.9692	94.4818	Increased
chr5	140388819	140389701	TSS-proximal	93.8392	138.584	73.6014	121.121	Increased
chr19	43939820	43940617	TSS-distal	127.794	54.3108	93.8095	74.2231	Decreased
chr12	76532496	76535342	TSS-proximal	66.7158	88.6547	86.6877	121.366	Increased
chr11	105180421	105183030	TSS-proximal	136.268	105.494	156.969	121.67	Decreased
chr6	35176877	35179181	TSS-proximal	397.644	328.499	380.108	326.577	Decreased
chr13	75797400	75798369	TSS-distal	76.2268	99.8763	58.5155	112.804	Increased
chr4	141138809	141142725	TSS-proximal	331.956	461.792	366.707	370.705	Increased
chr4	6452175	6454903	TSS-proximal	169.099	108.835	129.626	119.982	Decreased
chr9	89826642	89827670	TSS-proximal	94.1497	136.268	103.139	151.905	Increased
chr6	88723967	88725110	TSS-proximal	102.517	51.2587	98.5227	75.507	Decreased
chr11	60045948	60046971	TSS-proximal	65.9766	163.076	130.957	147.021	Increased
chr5	114771653	114776808	TSS-proximal	413.883	367.634	425.857	368.264	Decreased
chr1	160044108	160045586	TSS-proximal	110.325	64.6383	91.2238	71.7579	Decreased
chr15	11994486	11996621	TSS-proximal	183.221	128.904	184.869	156.756	Decreased
chr5	110879370	110880250	TSS-proximal	199.682	137.457	164.347	112.997	Decreased
chr6	50304734	50305760	TSS-distal	55.8617	90.6134	81.704	130.574	Increased
chr5	118244795	118245548	TSS-proximal	62.5597	113.276	76.3793	117.838	Increased
chr18	65430105	65431444	TSS-proximal	75.1567	131.276	117.873	151.642	Increased
chr18	36764929	36765698	TSS-proximal	94.3636	51.3247	108.974	66.2468	Decreased
chr4	135439011	135440861	TSS-distal	81.9557	108.811	80	113.782	Increased
chr8	120685935	120686690	TSS-proximal	62.3942	129.828	77.2619	104.471	Increased
chr6	148944337	148947093	TSS-proximal	165.071	122.064	167.998	142.336	Decreased
chr17	28247444	28248200	TSS-distal	70.7266	154.927	103.236	127.147	Increased
chr15	31529897	31532425	TSS-proximal	178.438	148.189	209.166	161.677	Decreased
chr14	31661599	31662424	TSS-distal	54.0194	125	67.724	84.661	Increased
chrX	107250251	107250772	TSS-distal	61.0536	151.398	67.7778	94.5594	Increased
chr2	158360981	158362012	TSS-proximal	74.1182	135.872	105.223	134.719	Increased
chr11	5740530	5741735	TSS-distal	181.808	112.04	151.434	125.514	Decreased
chr8	72547769	72549165	TSS-proximal	74.8246	103.107	78.912	118.368	Increased
chr7	83882940	83885523	TSS-proximal	162.307	129.249	175.104	139.45	Decreased
chr18	70471697	70473150	TSS-proximal	233.212	163.941	248.955	205.392	Decreased
chr8	80738025	80740677	TSS-proximal	108.594	76.3965	139.853	107.294	Decreased
chr11	113766063	113766661	TSS-distal	44.6912	106.411	68.6644	107.129	Increased
chr2	103605842	103606600	TSS-distal	38.6298	80.6192	74.7826	127.905	Increased
chr17	6781228	6784616	TSS-proximal	195.6	143.308	200.269	178.424	Decreased
chr15	98772554	98773329	TSS-distal	70.6443	124.845	54.0722	87.9897	Increased
chr18	42261679	42262702	TSS-proximal	80.918	118.262	73.916	114.883	Increased
chr4	120666303	120667524	TSS-proximal	127.267	73.0196	105.025	83.4779	Decreased
chr17	34116667	34123843	TSS-proximal	317.407	266.065	313.16	285.884	Decreased
chr17	32992716	32993996	TSS-proximal	208.977	123.396	159.914	142.576	Decreased
chr11	3288432	3292552	TSS-proximal	154.05	110.119	140.34	128.563	Decreased
chr15	79326977	79329168	TSS-proximal	213.431	333.221	281.857	287.491	Increased
chr4	155668933	155669781	TSS-proximal	40.5418	111.107	77.5147	95.9364	Increased
chr14	52014432	52015568	TSS-proximal	95.3034	57.1768	102.744	70.9059	Decreased
chr10	128744485	128745740	TSS-proximal	98.4475	35.5255	56.3296	53.7102	Decreased
chr16	33056012	33057827	TSS-proximal	362.219	262.528	323.453	295.826	Decreased
chr4	6190663	6192688	TSS-proximal	191.278	131.5	159.985	139.279	Decreased
chr3	96629299	96631562	TSS-proximal	298.989	244.925	329.214	274.351	Decreased
chr3	96414098	96415141	TSS-proximal	117.222	65.9387	94.5594	70.1341	Decreased
chr19	55865796	55866588	TSS-distal	51.4376	107.705	67.4275	95.4477	Increased
chr19	28009687	28013316	TSS-proximal	242.314	194.545	249.295	218.477	Decreased
chr5	149264453	149265517	TSS-proximal	47.8779	88.5728	86.5164	131.324	Increased
chr11	5761650	5762859	TSS-proximal	104.298	75.8512	119.661	76.8264	Decreased
chr2	174332992	174333891	TSS-distal	94.9	45.3222	87.7556	62.1556	Decreased
chr8	84989550	84991009	TSS-proximal	78.5822	123.11	96.9178	125.096	Increased
chr9	119936948	119937882	TSS-proximal	137.701	89.9786	151.337	105.583	Decreased
chr5	139344848	139345643	TSS-proximal	64.0578	116.91	87.8518	128.153	Increased
chr8	64733271	64734172	TSS-proximal	60.7761	100.344	68.4035	106.707	Increased
chr11	115188471	115189844	TSS-proximal	27.8311	63.0859	59.2722	86.2227	Increased
chr15	81584502	81588307	TSS-proximal	405.946	360.047	428.847	365.736	Decreased
chr18	38494514	38495280	TSS-distal	49.8566	111.356	67.575	92.2425	Increased
chr5	142366949	142368294	TSS-distal	100.394	140.163	118.574	163.195	Increased
chr4	6383390	6384281	TSS-distal	55.7399	118.61	71.0202	90.3812	Increased
chr10	89744076	89746294	TSS-proximal	269.432	247.017	299.928	222.821	Decreased
chr19	5406182	5407474	TSS-proximal	63.1013	124.223	108.801	133.612	Increased
chr14	102827668	102828424	TSS-distal	48.8375	107.768	65.2048	91.2946	Increased
chr14	17660027	17661330	TSS-proximal	137.837	67.454	83.2745	76.342	Decreased
chr2	70598961	70599518	TSS-distal	118.799	27.4194	98.7814	76.6667	Decreased
chr7	135580605	135581655	TSS-distal	69.1342	98.2398	54.0057	93.9296	Increased
chr5	104459207	104460130	TSS-proximal	154.524	93.8095	110.4	79.2424	Decreased
chr13	36116248	36119111	TSS-proximal	430.862	388.561	432.308	353.893	Decreased
chr18	31632275	31636434	TSS-proximal	127.478	105.716	151.483	120.438	Decreased
chr5	8953263	8954150	TSS-distal	90.4392	68.9077	111.171	56.509	Decreased
chr5	31602232	31602872	TSS-distal	65.6318	111.357	70.5928	120.64	Increased
chr11	120236352	120237916	TSS-proximal	88.7859	62.7157	95.6741	65.1821	Decreased
chr17	33890085	33891373	TSS-proximal	97.9054	122.63	100.202	155.089	Increased
chr9	106787923	106789622	TSS-proximal	91.4824	74.2353	107.918	67.7529	Decreased
chr5	114099981	114100739	TSS-proximal	89.0119	131.001	88.8801	143.083	Increased
chr5	122283958	122285290	TSS-proximal	223.781	156.834	196.872	162.318	Decreased
chr2	167753182	167754644	TSS-distal	50.54	90.6152	81.5379	109.091	Increased
chr3	103102348	103103140	TSS-proximal	101.274	61.0845	111.009	68.4741	Decreased
chr19	17355720	17357003	TSS-proximal	62.5467	37.7259	89.0576	55.1012	Decreased
chr4	109475644	109477140	TSS-distal	120.067	80.8951	145.084	107.715	Decreased
chr1	180640353	180643079	TSS-proximal	277.206	228.581	257.33	218.42	Decreased
chr18	30272220	30273536	TSS-proximal	277.798	450.076	338.565	338.573	Increased
chr7	78781560	78783593	TSS-proximal	298.953	214.961	264.921	243.088	Decreased
chr2	73275917	73277382	TSS-distal	63.4789	44.3452	81.3711	49.3861	Decreased
chr19	5424114	5426280	TSS-proximal	373.549	305.302	352.686	305.994	Decreased
chr17	51831351	51833340	TSS-proximal	87.7588	60.2111	87.6432	65.3216	Decreased
chr7	100159052	100160030	TSS-proximal	96.3534	170.572	100.838	121.849	Increased
chr18	5424253	5425024	TSS-distal	107.332	145.311	91.6451	152.383	Increased
chr9	44772437	44773286	TSS-distal	73.4824	103.482	77.4235	131.635	Increased
chr5	138160661	138162824	TSS-proximal	320.462	260.365	294.626	251.294	Decreased
chr9	57650731	57651253	TSS-distal	70.6883	114.551	44.0344	102.237	Increased
chr11	117959796	117960478	TSS-distal	59.7218	134.378	69.8682	90.3367	Increased
chr11	76762262	76763974	TSS-proximal	287.998	224.734	283.351	239.65	Decreased
chr5	24444580	24445623	TSS-proximal	293.056	227.107	281.322	217.49	Decreased
chr1	34842147	34843408	TSS-proximal	101.014	140.404	89.9604	127.116	Increased
chr11	58301618	58303213	TSS-distal	59.906	92.6504	82.9887	113.916	Increased
chr13	59675382	59676118	TSS-proximal	114.166	48.4261	104.925	79.2537	Decreased
chr11	95309052	95311753	TSS-proximal	392.531	548.201	485.019	491.421	Increased
chr17	25785045	25785916	TSS-proximal	52.6261	121.33	82.0757	99.0596	Increased
chr7	92739717	92742838	TSS-proximal	280.109	242.94	275.894	229.785	Decreased
chr18	64515792	64517981	TSS-proximal	298.612	437.132	343.721	345.228	Increased
chr4	139310104	139311222	TSS-proximal	120.76	56.9616	84.5487	74.2538	Decreased
chr12	52503433	52504987	TSS-distal	148.386	102.469	107.929	79.8907	Decreased
chr14	98168020	98169798	TSS-proximal	106.768	62.3384	86.4755	73.5301	Decreased
chr13	93340591	93341423	TSS-distal	85.7023	76.5186	143.205	66.1705	Decreased
chr7	89979732	89981480	TSS-proximal	129.011	158.159	126.998	173.099	Increased
chrX	48428080	48428948	TSS-distal	58.6766	130.552	53.015	64.3728	Increased
chr8	70896391	70898391	TSS-proximal	268.846	224.243	274.223	223.658	Decreased
chr2	73818566	73819346	TSS-distal	115.89	70.1793	124.302	82.1639	Decreased
chr1	119836417	119838043	TSS-proximal	199.797	148.863	178.998	144.616	Decreased
chr2	29934833	29935896	TSS-proximal	95.8459	124.596	76.5414	125.263	Increased
chr18	70529058	70530832	TSS-proximal	156.563	117.78	167.318	131.166	Decreased
chr5	124862220	124863725	TSS-proximal	127.815	86.3347	121.268	94.5086	Decreased
chr14	67070466	67072961	TSS-proximal	378.45	316.639	334.872	284.776	Decreased
chr14	70153245	70154185	TSS-proximal	94.8247	66.3762	107.535	63.8257	Decreased
chr5	136564469	136569349	TSS-proximal	186.476	157.22	199.053	170.742	Decreased
chr5	36988605	36989633	TSS-proximal	89.1934	151.137	108.727	135.112	Increased
chr4	70409172	70412601	TSS-proximal	568.633	745.143	590.983	602.265	Increased
chr6	29916736	29917645	TSS-proximal	124.681	64.4396	98.5385	77.7473	Decreased
chr10	122984416	122988513	TSS-proximal	334.092	287.733	308.153	267.003	Decreased
chr13	9762882	9765701	TSS-proximal	262.642	174.486	191.667	189.628	Decreased
chr8	95079862	95081494	TSS-proximal	286.491	348.151	220.655	287.667	Increased
chr18	35561601	35564383	TSS-proximal	310.564	250.09	320.438	283.198	Decreased
chr6	52011310	52013888	TSS-proximal	215.51	292.117	252.641	272.102	Increased
chr11	100318949	100320962	TSS-proximal	170.899	218.997	187.085	224.26	Increased
chr11	85713215	85714039	TSS-distal	72.6182	125.152	73.7939	104.703	Increased
chr15	88818386	88820108	TSS-proximal	460.192	611.103	509.936	537.162	Increased
chr2	131096383	131097167	TSS-distal	105.554	92.5605	160.344	79.6433	Decreased
chr12	3806205	3808925	TSS-proximal	126.494	70.272	72.2602	71.3524	Decreased
chr4	98104070	98104827	TSS-distal	52.1372	121.082	87.9156	111.794	Increased
chr16	92019046	92020083	TSS-distal	119.123	81.0501	119.672	82.4277	Decreased
chr17	25013206	25016847	TSS-proximal	142.109	122.504	148.633	117.463	Decreased
chr9	52046959	52049945	TSS-proximal	336.301	270.566	281.754	249.257	Decreased
chr16	91869450	91870243	TSS-distal	54.5844	107.569	73.5642	102.582	Increased
chrX	50576619	50577673	TSS-distal	88.2085	170.37	122.427	135.687	Increased
chr2	167630760	167632633	TSS-proximal	259.173	183.661	197.108	175.603	Decreased
chr5	138618255	138620509	TSS-proximal	266.262	230.639	292.222	235.317	Decreased
chr11	53519349	53520892	TSS-proximal	139.534	108.154	120.952	82.0531	Decreased
chr15	84922559	84925380	TSS-proximal	332.02	272.381	330.585	293.278	Decreased
chr4	126261912	126262838	TSS-proximal	89.3851	145.761	99.3959	130.464	Increased
chr12	108178001	108181205	TSS-proximal	227.51	176.593	202.78	182.505	Decreased
chr7	96950922	96952327	TSS-proximal	97.9232	64.3741	124.63	89.5235	Decreased
chrX	48343260	48344147	TSS-proximal	67.4662	78.9527	56.509	119.516	Increased
chr15	81925732	81926661	TSS-proximal	68.5376	115.14	73.4194	102.613	Increased
chr2	170510713	170513408	TSS-proximal	396.714	296.932	304.841	286.231	Decreased
chr8	91069737	91071462	TSS-proximal	167.654	230.429	214.484	253.575	Increased
chr15	77800317	77801062	TSS-distal	56.3941	116.193	72.7882	98.1501	Increased
chr9	54863304	54864343	TSS-proximal	74.7692	133.606	100.462	124.192	Increased
chr17	23789846	23791266	TSS-proximal	85.2217	74.4546	112.892	63.6875	Decreased
chr14	74732004	74733824	TSS-proximal	74.2065	67.1993	96.2273	53.3114	Decreased
chr6	146221208	146222531	TSS-distal	45.2492	72.2054	64.6224	96.9335	Increased
chr18	76929165	76930412	TSS-proximal	101.122	133.806	88.9904	129.864	Increased
chr3	106787947	106790497	TSS-proximal	69.459	102.936	91.5876	110.615	Increased
chr13	119428388	119429724	TSS-proximal	152.55	89.6185	103.373	89.2221	Decreased
chr11	70451579	70452608	TSS-proximal	113.864	146.039	103.039	156.553	Increased
chr7	111120709	111124934	TSS-distal	444.633	385.194	461.174	411.344	Decreased
chr14	73397761	73399111	TSS-distal	52.8423	91.5248	56.6321	73.6862	Increased
chr5	107899830	107901690	TSS-proximal	240.435	211.655	257.281	194.954	Decreased
chr17	46110245	46112770	TSS-proximal	319.956	262.415	281.39	242.637	Decreased
chr9	88480603	88483702	TSS-proximal	211.368	181.342	236.719	194.261	Decreased
chr19	36903916	36904683	TSS-distal	94.6094	64.7266	91.0547	46.0677	Decreased
chr15	5107633	5108810	TSS-proximal	61.6808	84.4058	64.253	103.362	Increased
chr7	28049508	28050677	TSS-proximal	111.137	208.094	149.068	155.393	Increased
chr7	80245758	80247180	TSS-proximal	124.519	179.164	161.3	198.883	Increased
chr10	68281806	68283547	TSS-distal	77.5718	94.3972	56.1998	92.566	Increased
chr2	109280340	109281504	TSS-proximal	62.3691	52.5236	109.451	56.4979	Decreased
chr15	85634184	85635761	TSS-distal	84.0177	127.636	98.0101	120.431	Increased
chr11	109361313	109364051	TSS-proximal	254.118	196.864	222.563	200.04	Decreased
chr11	59538238	59539121	TSS-proximal	59.129	95.1697	83.7557	129.355	Increased
chr6	34028893	34030398	TSS-proximal	198.074	132.045	193.924	168.254	Decreased
chr6	147042246	147043799	TSS-proximal	352.735	268.237	271.577	230.29	Decreased
chr18	32067098	32069091	TSS-proximal	355.456	316.444	385.346	311.088	Decreased
chr14	54068881	54069402	TSS-distal	114.77	63.4866	99.2912	53.5824	Decreased
chr17	5206379	5207188	TSS-distal	48.7901	107.012	77.1852	100.556	Increased
chr9	42123683	42124635	TSS-proximal	88.2896	68.2162	129.486	74.2392	Decreased
chr5	129500098	129502897	TSS-proximal	335.996	259.954	320.55	297.343	Decreased
chr6	13069396	13070271	TSS-proximal	103.322	34.9201	92.968	78.8927	Decreased
chr5	136116097	136117186	TSS-proximal	70.1743	135.661	88.3028	100.385	Increased
chr14	75283763	75284842	TSS-proximal	97.9722	62.5556	113.5	79.2222	Decreased
chr5	73292296	73293982	TSS-proximal	381.6	316.603	389.146	331.126	Decreased
chr16	17807191	17808115	TSS-distal	124.032	57.8811	89.827	77.373	Decreased
chr1	118388022	118390444	TSS-proximal	78.3904	103.64	97.4453	127.326	Increased
chr17	44613769	44614560	TSS-distal	40.2399	120.707	73.75	78.9394	Increased
chr19	37206338	37208569	TSS-proximal	121.653	91.9489	109.099	85.1434	Decreased
chr2	11171656	11172895	TSS-proximal	95.6048	50.371	81.6048	66.3468	Decreased
chr10	75837027	75837797	TSS-proximal	105.824	59.5201	99.2348	67.2244	Decreased
chr10	19583877	19585301	TSS-distal	49.2	70.6667	60.0421	91.7965	Increased
chr7	24883633	24885222	TSS-proximal	106.635	214.057	179.541	176.956	Unchanged
chr5	138279738	138280717	TSS-proximal	55.9388	115.765	93.1837	114.173	Increased
chr4	120287608	120288234	TSS-proximal	67.0973	105.726	55.1037	102.344	Increased
chr5	8055656	8057796	TSS-proximal	167.908	119.673	184.437	156.777	Decreased
chr1	178404651	178407711	TSS-proximal	620.108	559.281	627.824	545.593	Decreased
chr2	91069794	91071081	TSS-proximal	121.739	163.3	122.632	161.599	Increased
chr3	69004019	69007575	TSS-proximal	199.263	158.4	209.775	184.799	Decreased
chr13	23879390	23880181	TSS-distal	85.303	152.904	122.576	155.808	Increased
chr11	75732057	75735819	TSS-proximal	608.087	561.315	616.734	526.67	Decreased
chr11	55468227	55470405	TSS-proximal	167.32	222.887	183.488	207.279	Increased
chr5	26068377	26069617	TSS-distal	104.778	60.6044	114.682	89.4923	Decreased
chr15	6707303	6709984	TSS-proximal	208.661	153.043	181.588	166.562	Decreased
chr12	4842779	4844360	TSS-proximal	66.8837	99.9178	86.8458	114.406	Increased
chr18	61098902	61099559	TSS-distal	42.6292	112.356	60.0152	75.0152	Increased
chr2	38642038	38644328	TSS-proximal	299.358	225.347	227.302	203.247	Decreased
chr3	35753655	35754987	TSS-proximal	178.83	128.14	185.769	149.355	Decreased
chr2	93045023	93046888	TSS-proximal	269.164	204.255	241.158	212.947	Decreased
chr14	102906044	102908148	TSS-distal	77.5154	104.157	86.7601	112.556	Increased
chr4	97771748	97773559	TSS-proximal	74.5751	101.302	69.4647	94.4371	Increased
chr3	101227737	101228434	TSS-distal	91.3181	45.659	117.865	76.6046	Decreased
chr2	45279121	45280062	TSS-proximal	48.7155	108.259	90.828	112.665	Increased
chr7	64140574	64142554	TSS-distal	84.9419	133.2	129.566	154.074	Increased
chr1	75124427	75125535	TSS-proximal	90.8115	122.994	97.1776	140.207	Increased
chr11	114553934	114554697	TSS-distal	101.78	75.0785	123.835	69.9869	Decreased
chr7	105751676	105752348	TSS-proximal	70.0892	113.64	72.1248	114.903	Increased
chr2	10372267	10373046	TSS-proximal	93.1538	53.9359	89.6538	56.9615	Decreased
chr3	59120112	59120752	TSS-distal	47.7223	95.4602	69.298	107.816	Increased
chr6	95717202	95719178	TSS-proximal	208.27	179.251	218.882	169.363	Decreased
chr7	135714326	135717123	TSS-proximal	97.0443	71.9836	119.668	94.0886	Decreased
chr10	69211540	69212512	TSS-proximal	66.814	98.2528	72.7133	110.761	Increased
chrX	75382147	75383096	TSS-proximal	154.316	116.737	138.558	90.0632	Decreased
chr7	44929039	44930405	TSS-proximal	80.1975	132.414	100.505	118.559	Increased
chr4	119108172	119109624	TSS-proximal	149.147	235.12	196.469	212.326	Increased
chr3	19309923	19312307	TSS-proximal	145.384	99.9455	121.417	108.31	Decreased
chr1	43445462	43446582	TSS-proximal	129.634	78.4657	88.0642	68.2516	Decreased
chr9	65216651	65217699	TSS-proximal	72.9171	46.1773	96.4633	61.1725	Decreased
chr5	135778013	135779333	TSS-proximal	57.9031	93.6033	83.4519	112.097	Increased
chr5	92042266	92043406	TSS-proximal	117.309	74.8554	90.1227	66.3365	Decreased
chr14	70577200	70578449	TSS-proximal	134.616	98.92	146.768	107.936	Decreased
chr17	26123188	26124023	TSS-proximal	65.5742	105.215	60.0239	92.5	Increased
chr5	110978535	110980061	TSS-distal	90.1637	63.4447	82.4296	58.186	Decreased
chr4	95192953	95193633	TSS-proximal	43.0543	89.8532	47.1072	73.6858	Increased
chr5	112265517	112267039	TSS-distal	78.6802	94.5765	72.9219	113.979	Increased
chrX	140542240	140543571	TSS-distal	83.2658	103.356	77.1997	119.204	Increased
chr4	116807025	116808096	TSS-proximal	121.297	184.31	141.203	171.138	Increased
chr11	88998805	89000874	TSS-proximal	90.5266	141.638	117.242	129.961	Increased
chr14	51088662	51091224	TSS-proximal	71.1237	80.0741	56.1725	88.2716	Increased
chr2	31151767	31153948	TSS-proximal	195.715	150.142	169.285	144.028	Decreased
chr7	138909225	138910680	TSS-proximal	72.6717	136.58	106.793	115.268	Increased
chr5	53998041	53999512	TSS-proximal	126.44	100.455	141.957	101.162	Decreased
chr9	21954907	21956665	TSS-proximal	168.857	273.206	245.071	252.092	Increased
chr17	65611837	65614506	TSS-proximal	227.742	162.801	190.727	180.869	Decreased
chr4	132535183	132537206	TSS-proximal	296.65	250.662	322.322	269.486	Decreased
chr15	85653223	85654448	TSS-proximal	90.4649	62.3817	101.998	70.4568	Decreased
chr7	121074161	121075235	TSS-proximal	55.7302	86.5674	80.3535	119.386	Increased
chr2	127788577	127789489	TSS-proximal	61.4348	93.5487	55.8708	89.2114	Increased
chr5	143622113	143623059	TSS-proximal	156.146	96.9166	140.729	112.936	Decreased
chr7	19715040	19716437	TSS-proximal	69.299	111.245	85.329	105.336	Increased
chrX	37109692	37110981	TSS-proximal	132.419	195.659	154.969	181.116	Increased
chr12	108835387	108836508	TSS-proximal	123.841	69.3048	112.184	93.8503	Decreased
chr13	55711385	55716941	TSS-proximal	445.037	427.356	476.106	391.729	Decreased
chr4	132795899	132796776	TSS-proximal	52.2665	104.533	59.0319	75.8998	Increased
chr7	28769369	28770172	TSS-proximal	85.6219	47.5622	101.294	66.505	Decreased
chr15	76350012	76352052	TSS-proximal	133.66	110.549	149.138	112.058	Decreased
chr4	154963621	154965822	TSS-proximal	319.564	288.869	349.319	281.331	Decreased
chr15	51989913	51992387	TSS-proximal	435.741	387.313	414.497	348.356	Decreased
chr13	24791241	24791999	TSS-distal	36.9565	78.9328	61.7787	93.2148	Increased
chr18	12235939	12237323	TSS-proximal	64.426	122.412	96.8231	107.516	Increased
chr2	26236078	26237920	TSS-proximal	260.765	219.946	244.617	195.963	Decreased
chr16	33077025	33077694	TSS-distal	55.1791	102.746	65.0746	98.2388	Increased
chr11	95666469	95667133	TSS-proximal	63.2632	115.008	72.9925	106.391	Increased
chr11	16950635	16951960	TSS-proximal	52.8733	87.4811	78.7934	105.475	Increased
chr19	7039303	7041128	TSS-proximal	97.7382	124.261	97.7656	129.754	Increased
chr12	111758137	111760267	TSS-proximal	189.033	139.376	158.282	138.207	Decreased
chr3	131271370	131272677	TSS-proximal	98.4327	65.2982	105.665	78.6239	Decreased
chr1	39614574	39615334	TSS-distal	31.8265	83.7582	55.138	73.5085	Increased
chr6	120911303	120912332	TSS-distal	34.6505	77.9709	70.2913	94.2524	Increased
chrX	142389417	142391496	TSS-proximal	79.6731	114.601	105.601	129.337	Increased
chr7	45704486	45705467	TSS-proximal	79.1853	112.933	74.5621	110.591	Increased
chr10	68136239	68136868	TSS-distal	95.0952	36.4286	100.556	71.8254	Decreased
chr6	129209868	129210880	TSS-distal	106.969	79.2794	115.321	74.7187	Decreased
chr1	177256910	177259374	TSS-proximal	114.807	95.6714	116.811	87.1075	Decreased
chr9	80066220	80069503	TSS-proximal	318.694	265.892	285.831	255.274	Decreased
chr16	55965823	55968031	TSS-proximal	126.383	91.177	151.947	123.273	Decreased
chr5	96160236	96164395	TSS-proximal	125.332	100.202	115.887	99.8702	Decreased
chr15	99650904	99653397	TSS-proximal	288.284	375.16	300.834	318.324	Increased
chr7	75699522	75700140	TSS-distal	117.383	78.2553	98.3522	50.5008	Decreased
chr10	80900269	80901418	TSS-proximal	86.4609	170.704	114.461	116.609	Increased
chr7	127392946	127395020	TSS-proximal	199.051	300.405	298.94	318.371	Increased
chr18	56974065	56976377	TSS-proximal	282.732	223.753	264.622	237.237	Decreased
chr15	85859075	85860266	TSS-proximal	63.0956	90.8977	77.9866	113.188	Increased
chr1	37864260	37866253	TSS-proximal	127.864	154.704	141.515	184.012	Increased
chr3	88141366	88143299	TSS-proximal	121.939	145.667	110.171	148.459	Increased
chr8	126583473	126586393	TSS-distal	65.4639	93.8275	85.9021	102.239	Increased
chrX	167179861	167180753	TSS-distal	69.944	137.032	83.8298	96.7301	Increased
chr19	3766823	3769453	TSS-proximal	605.169	517.45	540.319	484.983	Decreased
chr8	27041048	27043692	TSS-proximal	289.656	247.716	297.966	255.981	Decreased
chr6	30855827	30856746	TSS-distal	36.0217	74.8261	75.1087	110.88	Increased
chr10	57792625	57793535	TSS-proximal	34.9835	96.5532	85.7849	104.753	Increased
chr15	76343163	76344395	TSS-proximal	199.538	103.382	136.115	138.118	Unchanged
chr17	33684045	33686030	TSS-proximal	365.871	308.092	374.884	324.355	Decreased
chr19	60945805	60947159	TSS-distal	51.7417	88.428	74.0738	94.7159	Increased
chrX	13041433	13043116	TSS-proximal	77.215	121.116	113.824	137.767	Increased
chr15	84191550	84193699	TSS-proximal	272.744	227.674	260.195	220.405	Decreased
chr5	117976341	117978431	TSS-proximal	166.432	141.435	160.521	120.789	Decreased
chr7	30587324	30589885	TSS-proximal	267.693	214.941	238.263	211.612	Decreased
chr7	126396126	126397546	TSS-proximal	89.7115	69.0711	108.839	73.5257	Decreased
chr3	33799302	33800845	TSS-proximal	108.983	156.865	133.737	159.851	Increased
chr6	57535027	57536658	TSS-proximal	56.2377	96.8566	88.2169	106.869	Increased
chr3	89772475	89774871	TSS-proximal	247.831	211.656	239.562	199.065	Decreased
chr11	94548723	94549500	TSS-proximal	86.838	160.566	97.2879	115.257	Increased
chr2	156547123	156548022	TSS-proximal	59.4889	100.567	72.2111	100.556	Increased
chr7	38200732	38201358	TSS-distal	26.4274	81.3238	76.1085	114.147	Increased
chr4	115056091	115059755	TSS-proximal	131.13	123.473	152.638	112.685	Decreased
chr11	98741319	98742907	TSS-proximal	110.711	62.5739	108.722	94.7451	Decreased
chr10	118868023	118870173	TSS-proximal	144.012	120.897	145.718	110.535	Decreased
chr6	86684036	86685059	TSS-proximal	74.6973	113.281	80.3418	110.068	Increased
chr5	64487492	64488512	TSS-distal	72.4192	48.6876	104.75	65.2693	Decreased
chr6	34780214	34781401	TSS-proximal	131.987	115.884	165.505	105.261	Decreased
chr2	71786626	71787678	TSS-distal	106.534	84.7388	115.632	71.0921	Decreased
chr4	116220649	116222017	TSS-proximal	156.435	81.008	152.038	140.621	Decreased
chr16	92821845	92826700	TSS-proximal	148.322	127.84	166.365	140.107	Decreased
chr17	37269861	37271248	TSS-proximal	54.1859	74.3876	61.0519	91.8732	Increased
chr8	84845861	84848305	TSS-proximal	106.883	133.468	116.082	144.348	Increased
chr3	93822102	93824002	TSS-proximal	89.858	110.642	58.8532	92.1778	Increased
chr3	51414833	51417881	TSS-proximal	311.902	273.844	325.13	279.538	Decreased
chr14	76505675	76506373	TSS-distal	43.7625	100.3	74.1488	98.8698	Increased
chr12	81719067	81720223	TSS-distal	61.7027	91.4434	86.0328	123.725	Increased
chr16	20717255	20718442	TSS-proximal	74.0404	125.539	99.7222	119.108	Increased
chr5	115279225	115280991	TSS-proximal	195.512	168.087	229.53	175.993	Decreased
chr3	27649954	27650709	TSS-distal	48.9021	72.5	70.7275	126.23	Increased
chr8	8661059	8661954	TSS-proximal	102.433	65.4464	95.4911	65.1897	Decreased
chr11	70237343	70240415	TSS-proximal	99.5607	79.2288	99.053	79.245	Decreased
chr3	122618725	122620211	TSS-proximal	106.301	70.2959	91.2845	72.4748	Decreased
chr5	32423228	32423985	TSS-distal	42.0449	70.6332	62.9551	107.454	Increased
chr6	48677272	48678556	TSS-proximal	83.3307	59.5175	92.1946	62.7393	Decreased
chr2	73053670	73054577	TSS-distal	157.247	189.526	159.46	231.046	Increased
chr3	89089589	89091159	TSS-proximal	90.8848	57.613	111.018	85.8816	Decreased
chr6	47942760	47943983	TSS-proximal	128.105	97.8922	116.953	80.6536	Decreased
chr8	105596609	105597248	TSS-distal	69.7188	109.547	57.8438	98.9844	Increased
chr11	95841771	95842494	TSS-proximal	89.7928	133.812	54.5442	95.4558	Increased
chr2	57116288	57117261	TSS-distal	113.871	65.4415	104.733	82.7721	Decreased
chr10	81558957	81560088	TSS-proximal	191.44	102.473	114.099	112.65	Decreased
chr7	110163980	110165314	TSS-distal	68.7491	105.993	91.206	117.086	Increased
chr19	56547595	56549605	TSS-proximal	262.437	202.839	250.771	224.182	Decreased
chr2	152397207	152398219	TSS-proximal	98.154	72.9812	98.2626	60.9082	Decreased
chr17	34849904	34850804	TSS-proximal	103.285	157.048	102.264	132.397	Increased
chr1	177982538	177983725	TSS-proximal	111.599	166.313	155.808	192.517	Increased
chr4	106678504	106679322	TSS-proximal	65.3724	118.291	99.4383	130.586	Increased
chr8	70000971	70002228	TSS-distal	66.8839	107.409	96.1288	122.949	Increased
chr2	150667186	150668704	TSS-proximal	126.722	79.7235	111.027	95.8657	Decreased
chr5	115118272	115119810	TSS-proximal	140.812	75.3736	120.806	114.932	Decreased
chr11	68967316	68968623	TSS-proximal	97.4618	60.4205	82.393	64.7859	Decreased
chr13	119789950	119791520	TSS-proximal	100.617	73.0299	92.1642	68.0777	Decreased
chr5	151367692	151369736	TSS-proximal	136.518	182.015	172.176	202.352	Increased
chr9	124055918	124056787	TSS-distal	52.7471	120.149	96.4483	111.586	Increased
chr17	23966632	23967419	TSS-distal	46.9162	119.708	86.6497	97.0939	Increased
chr2	35978546	35981288	TSS-proximal	261.648	354.583	291.221	296.325	Increased
chr7	105810450	105811623	TSS-proximal	70.5792	120.528	114.225	142.257	Increased
chr8	70905120	70906929	TSS-proximal	283.127	215.508	249.077	224.536	Decreased
chr6	29608731	29610685	TSS-proximal	69.7698	103.673	97.6266	119.934	Increased
chr2	102898872	102899694	TSS-proximal	92.9405	51.1179	96.9623	68.9793	Decreased
chr4	134767306	134768290	TSS-proximal	116.477	77.6447	97.7157	69.3198	Decreased
chr13	63239596	63240620	TSS-distal	119.395	72.1268	82.6732	63.4049	Decreased
chrX	8090286	8091185	TSS-proximal	77.9	52.4111	103.289	63.9889	Decreased
chrX	85573319	85574511	TSS-proximal	294.92	422.062	342.724	359.279	Increased
chr18	10725213	10727201	TSS-proximal	108.954	71.7798	93.8914	81.0709	Decreased
chr1	134302564	134303449	TSS-distal	57.5508	97.833	69.6388	96.5688	Increased
chr2	163552610	163553124	TSS-distal	47.0291	121.282	63.9029	83.068	Increased
chr1	170884764	170885810	TSS-proximal	169.236	118.099	137.507	106.867	Decreased
chr2	131209731	131211189	TSS-proximal	93.4887	142.413	119.541	140.404	Increased
chr9	21287253	21288792	TSS-proximal	168.039	201.143	165.071	212.617	Increased
chr1	173420133	173421265	TSS-distal	63.0097	150.759	131.421	135.057	Increased
chr2	119896693	119898083	TSS-proximal	120.058	76.0604	125.385	103.501	Decreased
chr11	62455525	62459297	TSS-proximal	315.569	287.853	317.906	268.852	Decreased
chr6	118419158	118420100	TSS-proximal	71.6437	104.083	82.8738	120.392	Increased
chrX	38563763	38565655	TSS-distal	157.581	109.762	160.798	140.375	Decreased
chr4	117133514	117134284	TSS-proximal	56.2127	125.655	86.4332	99.2348	Increased
chr8	83972006	83973435	TSS-proximal	117.671	98.951	117.937	76.5175	Decreased
chr19	21179636	21180432	TSS-distal	59.1844	110.364	66.0602	86.7127	Increased
chr13	111685438	111687869	TSS-proximal	202.854	129.465	145.119	146.813	Unchanged
chr6	52219881	52223176	TSS-proximal	117.964	108.677	138.277	102.336	Decreased
chr19	46689423	46690488	TSS-proximal	151.876	112.402	179.812	134.287	Decreased
chr12	29290707	29291460	TSS-distal	59.1777	91.2997	67.6525	108.024	Increased
chr9	110676404	110677158	TSS-distal	40.5166	106.371	83.9073	100.252	Increased
chr5	124481868	124484590	TSS-proximal	522.457	476.563	562.549	483.401	Decreased
chr7	19561697	19562972	TSS-proximal	86.9201	79.9216	121.857	69.6317	Decreased
chr8	94532659	94533472	TSS-proximal	78.3047	43.8452	91.9656	60.6388	Decreased
chr2	32602527	32603424	TSS-proximal	99.3653	117.817	81.5367	138.341	Increased
chr1	86509150	86509999	TSS-distal	107.976	76.4824	100.659	62.9059	Decreased
chr4	149586070	149586883	TSS-proximal	155.037	101.794	121.278	89.9509	Decreased
chr6	83077372	83078998	TSS-proximal	263.264	185.685	221.469	206.306	Decreased
chr12	105784059	105785787	TSS-proximal	322.198	261.729	317.843	277.877	Decreased
chr7	29155348	29156541	TSS-proximal	83.2747	111.03	85.4355	120.578	Increased
chr12	103433679	103434687	TSS-proximal	56.8583	89.7027	58.7017	83.9841	Increased
chr12	84316573	84317804	TSS-proximal	100.365	76.5666	97.4919	64.7727	Decreased
chr1	179545494	179547264	TSS-proximal	120.209	162.671	133.783	157.939	Increased
chr6	113418832	113419635	TSS-proximal	61.8408	55.4975	118.694	55.2612	Decreased
chr13	12394366	12395650	TSS-proximal	77.3774	101.183	84.5058	121.004	Increased
chr4	40875432	40876325	TSS-distal	98.3893	51.3311	69.0157	53.3781	Decreased
chrX	106186529	106187589	TSS-proximal	69.689	68.4826	60.4807	126.39	Unchanged
chr12	110843567	110846127	TSS-proximal	75.162	97.0597	78.0594	97.9774	Increased
chr7	125444173	125445628	TSS-proximal	96.3118	124.32	107.919	144.65	Increased
chr1	183265339	183266670	TSS-distal	63.1682	51.6817	100.676	59.9099	Decreased
chr14	66218459	66219365	TSS-distal	77.2988	113.837	93.4289	131.521	Increased
chr9	108783203	108785555	TSS-proximal	286.596	223.2	265.019	244.394	Decreased
chr2	121169478	121171931	TSS-proximal	107.009	72.7221	127.726	107.278	Decreased
chr9	46012189	46015189	TSS-proximal	182.233	135.075	188.604	172.159	Decreased
chr11	53349889	53352488	TSS-proximal	147.088	102.958	138.588	126.885	Decreased
chr7	101933376	101934460	TSS-proximal	55.2166	77.5392	75.8249	117.53	Increased
chr10	111539443	111540549	TSS-distal	76.0072	97.8771	78.7715	119.648	Increased
chr2	156990956	156993635	TSS-proximal	259.713	354.832	267.063	270.75	Increased
chr9	71162010	71163324	TSS-distal	75.6122	68.8289	102.601	56.9278	Decreased
chrX	13654686	13655633	TSS-distal	72.616	79.3354	49.462	105.011	Increased
chr3	94309717	94310550	TSS-proximal	70.3118	103.933	83.8489	124.293	Increased
chr11	98917702	98918773	TSS-distal	65.4011	80.8582	62.9291	105.905	Increased
chr4	145210856	145211371	TSS-distal	130.93	74.1085	89.2829	52.6163	Decreased
chr11	96988060	96988703	TSS-distal	47.5	96.9876	53.6491	77.9193	Increased
chr2	160645435	160648012	TSS-proximal	225.485	206.687	261.672	207.11	Decreased
chr2	104027259	104029596	TSS-proximal	238.272	202.823	247.716	209.016	Decreased
chr13	63564605	63565998	TSS-distal	115.222	74.0674	90.8824	74.9498	Decreased
chr17	28735226	28737107	TSS-distal	104.989	127.338	114.091	151.249	Increased
chr5	23431158	23436862	TSS-proximal	455.837	432.582	485.241	413.581	Decreased
chr13	47104211	47107606	TSS-proximal	257.883	230.097	284.399	240.798	Decreased
chr5	110269446	110270301	TSS-proximal	78.9252	119.136	70.1636	100.911	Increased
chrX	161162440	161163201	TSS-distal	137.178	115.433	125.236	59.3832	Decreased
chr9	119320849	119323948	TSS-proximal	609.839	513.594	563.929	529.971	Decreased
chr6	40628333	40629263	TSS-proximal	83.5231	105.424	74.2213	120.183	Increased
chr11	106535734	106536714	TSS-distal	136.442	89.6636	97.2783	72.1203	Decreased
chr6	120579669	120581025	TSS-distal	79.8526	51.6654	93.9646	69.72	Decreased
chr9	71484389	71486426	TSS-proximal	374.053	310.864	326.973	287.012	Decreased
chr6	15720537	15721261	TSS-proximal	101.986	63.2966	66.9517	35.1724	Decreased
chr4	105109354	105110201	TSS-proximal	147.323	60.1297	67.9127	72.7594	Unchanged
chr17	34626700	34628369	TSS-proximal	62.5928	47.3234	100	66.012	Decreased
chr13	23572965	23577352	TSS-proximal	76.1144	62.459	98.2407	77.2448	Decreased
chr12	55488412	55489645	TSS-distal	52.6823	94.0032	75.3323	91.3371	Increased
chr12	3739966	3740858	TSS-distal	67.0885	89.9328	78.3091	125.297	Increased
chr8	13600966	13601729	TSS-distal	51.7277	81.7539	59.2277	95.8377	Increased
chr9	90270345	90271111	TSS-proximal	119.661	54.8501	97.601	83.6636	Decreased
chr13	94284651	94285829	TSS-proximal	132.994	95.1484	109.55	81.637	Decreased
chr5	125357892	125358791	TSS-distal	50.9889	101.978	64.9	78.6111	Increased
chr11	83262283	83263035	TSS-distal	101.58	72.7888	105.976	63.3732	Decreased
chr11	98457205	98458688	TSS-distal	164.933	76.4488	126.395	133.605	Unchanged
chr3	32735205	32738680	TSS-proximal	701.568	842.73	718.539	746.479	Increased
chr4	147868086	147869285	TSS-proximal	69.05	94.5417	79.525	113.117	Increased
chr19	40872420	40874039	TSS-distal	195.938	147.932	212.778	179.772	Decreased
chr16	16302128	16305893	TSS-proximal	277.228	247.432	287.695	248.816	Decreased
chr11	85233521	85235852	TSS-proximal	244.352	206.076	261.762	223.31	Decreased
chr11	8628612	8629313	TSS-distal	94.4302	61.7379	92.5783	55.0855	Decreased
chr19	44247413	44248833	TSS-distal	52.0338	67.2766	68.8951	107.108	Increased
chr16	87698396	87700416	TSS-proximal	140.03	104.706	125.374	105.433	Decreased
chr3	103858987	103860831	TSS-proximal	96.7317	154.076	135.106	145.366	Increased
chr19	55648923	55649883	TSS-distal	49.0843	143.257	113.861	171.217	Increased
chr6	37440749	37442932	TSS-proximal	80.5495	68.8736	109.24	75.7143	Decreased
chr8	33641481	33642653	TSS-proximal	232.566	145.618	194.97	183.751	Decreased
chr10	21158671	21161901	TSS-proximal	101.792	87.982	115.596	89.3717	Decreased
chr14	55093997	55095686	TSS-proximal	208.189	158.396	168.432	142.148	Decreased
chr6	94699312	94700831	TSS-proximal	96.4474	72.125	97.9605	71.9868	Decreased
chr9	20651525	20652704	TSS-proximal	221.466	290.593	214.034	250.992	Increased
chr5	110134146	110136405	TSS-proximal	381.872	529.633	438.637	429.544	Unchanged
chr5	123135635	123143338	TSS-proximal	211.636	192.269	237.597	205.887	Decreased
chr19	4299272	4301033	TSS-distal	81.0329	98.3882	77.5028	109.257	Increased
chr2	104492871	104495022	TSS-proximal	251.757	205.544	238.164	207.965	Decreased
chr4	62359861	62361175	TSS-proximal	89.1863	96.9354	67.5665	116.989	Increased
chr7	127375464	127376762	TSS-proximal	246.32	337.575	356.559	412.294	Increased
chr4	154160161	154161457	TSS-proximal	162.174	134.649	186.484	137.641	Decreased
chr4	8888173	8888852	TSS-distal	82.4853	129.353	64.1176	98	Increased
chr16	30974360	30975786	TSS-proximal	49.131	66.1037	61.1072	92.2425	Increased
chr13	55569442	55569943	TSS-proximal	121.892	48.247	81.9323	63.9044	Decreased
chr6	48444917	48446061	TSS-proximal	95.7467	60.1223	90.5328	69.6943	Decreased
chr8	66486070	66486984	TSS-proximal	73.8361	112.842	79.1257	107.891	Increased
chr18	70563048	70564161	TSS-distal	128.169	102.989	144.74	100.44	Decreased
chr8	126588337	126596924	TSS-proximal	106.578	86.9807	118.975	106.524	Decreased
chr10	76036801	76037343	TSS-distal	70.4236	112.689	39.3923	81.8232	Increased
chr6	82772732	82773996	TSS-proximal	57.4387	92.7115	79.9921	102.103	Increased
chr4	133910060	133911397	TSS-distal	73.3632	118.139	99.6039	118.057	Increased
chr10	24163928	24164726	TSS-distal	52.6533	116.471	83.4043	95.7572	Increased
chr8	60982077	60984269	TSS-proximal	101.728	76.7259	96.7852	77.6562	Decreased
chr15	101315747	101316657	TSS-distal	85.3568	151.12	149.001	181.515	Increased
chr13	45871546	45872739	TSS-distal	80.0754	52.3116	107.487	76.4824	Decreased
chr4	148900091	148901854	TSS-distal	91.78	63.5941	82.5454	65.7596	Decreased
chr7	80992542	80995009	TSS-proximal	224.169	170.446	186.001	171.005	Decreased
chr12	70109682	70110441	TSS-proximal	65.4211	102.316	57.3684	88.7632	Increased
chr8	3492336	3493791	TSS-proximal	176.861	145.337	170.639	129.959	Decreased
chr19	31081898	31083560	TSS-proximal	361.046	515.869	439.784	433.361	Unchanged
chr1	172309737	172310501	TSS-distal	79.9869	59.9869	98.9412	53.7647	Decreased
chr17	27621743	27624541	TSS-proximal	284.194	243.651	238.953	198.985	Decreased
chr5	137045512	137046433	TSS-proximal	85.7267	53.9154	89.2299	61.5727	Decreased
chr16	56028334	56030499	TSS-proximal	300.157	258.361	322.461	275.748	Decreased
chr9	83833906	83835032	TSS-proximal	55.4215	82.5732	72.9991	103.656	Increased
chr11	53849615	53850522	TSS-distal	88.4471	154.427	99.6586	113.26	Increased
chr9	13246802	13247963	TSS-proximal	105.318	69.1136	135.929	102.659	Decreased
chr14	66280143	66281115	TSS-proximal	108.746	62.888	76.0946	60.0308	Decreased
chr2	26474934	26475698	TSS-distal	51.6601	81.6471	70.9804	111.843	Increased
chr7	27228213	27229023	TSS-proximal	77.016	111.603	100.419	146.079	Increased
chr2	6321104	6324023	TSS-proximal	311.274	252.764	240.603	212.154	Decreased
chr1	179667929	179668707	TSS-proximal	127.638	80.1797	83.4275	55.9692	Decreased
chr7	82865543	82868156	TSS-proximal	92.6588	120.937	102.911	121.171	Increased
chr4	140960767	140962558	TSS-proximal	294.509	232.612	274.989	246.529	Decreased
chr8	88288136	88289744	TSS-distal	105.376	73.6793	107.371	86.4077	Decreased
chr18	75018354	75019669	TSS-proximal	71.6793	94.924	63.1383	91.269	Increased
chr7	128065371	128066123	TSS-proximal	50.7835	94.7942	75.3785	103.798	Increased
chr15	102073137	102075506	TSS-proximal	275.932	223.751	247.844	222.506	Decreased
chr2	129591729	129594155	TSS-proximal	56.7285	89.2872	91.8583	108.809	Increased
chr8	4323985	4325841	TSS-proximal	164.755	120.129	156.828	137.334	Decreased
chr2	3423045	3424828	TSS-proximal	80.0336	145.05	133.733	139.266	Increased
chr5	115010322	115012317	TSS-proximal	238.221	185.205	185.06	159.509	Decreased
chr8	11496572	11498501	TSS-proximal	198.15	159.834	178.601	148.767	Decreased
chr13	17943323	17946184	TSS-proximal	272.149	240.961	274.511	233.987	Decreased
chr6	119478674	119480877	TSS-proximal	152.695	120.88	132.881	109.369	Decreased
chr1	64690143	64692255	TSS-proximal	115.835	122.466	97.3355	144.061	Increased
chr13	37434078	37435414	TSS-proximal	86.7614	122.042	108.295	137.831	Increased
chr19	41321018	41321788	TSS-distal	77.7043	87.6265	50.1556	108.833	Increased
chr11	87753497	87754329	TSS-proximal	82.6411	50.5042	99.7479	67.1549	Decreased
chr3	135825173	135826744	TSS-proximal	77.8499	51.8957	89.4911	68.556	Decreased
chr2	3712929	3715993	TSS-distal	79.8564	58.6427	95.0179	77.8401	Decreased
chr19	45997693	45998869	TSS-proximal	176.542	129.966	162.158	131.41	Decreased
chr11	77685313	77688361	TSS-proximal	282.634	234.126	269.547	245.808	Decreased
chr2	174328628	174332445	TSS-distal	162.268	122.197	145.228	137.475	Decreased
chr2	157278658	157279945	TSS-proximal	255.349	206.848	275.932	226.747	Decreased
chr5	121564162	121564955	TSS-distal	77.0655	130.038	79.7859	101.537	Increased
chr13	37718178	37718868	TSS-distal	70.1013	95.9334	47.6266	91.6787	Increased
chr19	5609283	5610765	TSS-proximal	224.356	187.384	226.885	181.955	Decreased
chr4	121213459	121215459	TSS-proximal	255.467	233.158	258.191	201.049	Decreased
chr13	21468266	21468901	TSS-proximal	66.1478	104.23	55.6289	91.8396	Increased
chr6	88189340	88190231	TSS-distal	167.209	130.045	158.632	112.522	Decreased
chr18	15062919	15063907	TSS-distal	110.849	74.7523	101.486	74.8635	Decreased
chr11	72998473	72999373	TSS-proximal	76.404	55.172	102.264	63.0078	Decreased
chr15	66742538	66743423	TSS-proximal	46.0384	92.0767	83.5666	107.709	Increased
chr4	41568813	41570101	TSS-proximal	100.877	111.746	104.034	160.838	Increased
chr15	99074385	99075394	TSS-proximal	58.0594	90.8713	68.4158	93.6733	Increased
chr18	82525573	82526704	TSS-proximal	63.0654	97.9682	82.1201	106.837	Increased
chr4	132352653	132354079	TSS-proximal	155.438	99.1591	133.749	121.647	Decreased
chr7	132811707	132814230	TSS-proximal	105.559	85.8558	107.559	85.0713	Decreased
chr2	121270549	121272060	TSS-proximal	116.349	87.6786	118.069	91.4087	Decreased
chr8	109777705	109780513	TSS-proximal	424.774	387.547	407.971	346.18	Decreased
chr1	88566952	88567711	TSS-distal	107.355	162.697	132.066	168.868	Increased
chr10	111298144	111299294	TSS-proximal	110.756	128.471	95.0652	144.379	Increased
chr2	166994831	166996863	TSS-proximal	112.868	149.857	104.402	123.424	Increased
chr19	29462378	29463005	TSS-distal	30.4459	103.519	78.5987	90.3981	Increased
chr19	37549770	37552458	TSS-proximal	258.367	221.856	240.777	207.43	Decreased
chr17	26916500	26917561	TSS-proximal	73.2203	120.028	116.196	145.64	Increased
chr17	23771026	23772044	TSS-proximal	68.8027	142.61	120.294	127.566	Increased
chr8	86585155	86585932	TSS-distal	42.5964	95.0257	74.0231	91.9923	Increased
chr19	46055878	46057900	TSS-distal	339.649	293.005	324.108	278.977	Decreased
chr14	50784437	50785898	TSS-proximal	86.3201	131.655	128.858	154.186	Increased
chr12	30911063	30911969	TSS-proximal	140.551	88.5447	105.215	84.355	Decreased
chr11	117331955	117333186	TSS-distal	101.404	53.8068	72.1185	65.4383	Decreased
chr5	150664432	150666302	TSS-proximal	267.082	319.535	296.799	340.77	Increased
chr1	85793022	85794901	TSS-proximal	162.059	111.878	118.585	107.213	Decreased
chr5	93205122	93207295	TSS-proximal	80.3312	110.235	104.821	126.394	Increased
chr1	23921496	23922705	TSS-proximal	126.421	76.9091	116.942	101.306	Decreased
chr2	91526176	91527806	TSS-proximal	88.32	73.4641	131.649	90.2882	Decreased
chr5	140704022	140705545	TSS-proximal	81.9751	127.139	100.407	113.904	Increased
chr1	153488958	153489730	TSS-proximal	47.8266	89.0556	70.2458	96.8435	Increased
chr11	79576983	79578356	TSS-distal	75.1528	127.103	120.349	138.311	Increased
chr9	116384006	116384776	TSS-distal	69.4423	92.5811	58.69	101.375	Increased
chr3	94786381	94787194	TSS-proximal	82.9975	64.2015	104.103	59.6314	Decreased
chr1	36470391	36472644	TSS-proximal	167.405	135.732	165.337	139.428	Decreased
chr9	72274070	72276888	TSS-proximal	266.804	250.514	278.993	223.256	Decreased
chr4	134764192	134764694	TSS-distal	126.72	76.0239	98.1312	58.8867	Decreased
chr2	119167329	119167900	TSS-proximal	93.6014	55.7168	90.6119	53.2168	Decreased
chr4	140905314	140906159	TSS-proximal	61.7849	100.957	75.8511	103.085	Increased
chr2	155073708	155074757	TSS-proximal	81.3429	146.895	104.99	112.829	Increased
chr8	31149533	31150715	TSS-proximal	106.678	143.314	112.654	144.649	Increased
chr10	14704860	14705896	TSS-proximal	95.8824	136.451	116.615	149.942	Increased
chr19	34527165	34527794	TSS-proximal	72.8413	117.349	56.1587	88.7937	Increased
chr10	39412652	39413805	TSS-distal	61.8631	97.2097	86.2565	111.213	Increased
chr12	8973516	8974572	TSS-proximal	55.4778	43.4153	87.1712	49.035	Decreased
chr13	51736190	51739311	TSS-distal	100.038	87.7867	103.296	78.2639	Decreased
chr10	116924279	116924990	TSS-distal	103.848	46.5449	85.5056	70.4775	Decreased
chr13	37824886	37828667	TSS-distal	141.568	126.058	145.087	118.554	Decreased
chr10	39170659	39172358	TSS-distal	92.9824	143.971	152.924	179.059	Increased
chr7	123123328	123125433	TSS-proximal	371.054	314.145	326.178	285.95	Decreased
chr18	5989510	5990487	TSS-distal	56.0532	122.515	91.6871	95.8998	Increased
chr19	55741164	55744052	TSS-proximal	109.872	78.5393	93.4026	84.2921	Decreased
chr14	21822648	21823461	TSS-distal	108.059	84.57	109.152	64.6806	Decreased
chr7	97371189	97372630	TSS-proximal	306.761	217.462	276.699	262.441	Decreased
chr1	127277832	127278400	TSS-distal	38.0844	125.448	79.5255	82.4077	Increased
chr13	107021059	107022950	TSS-proximal	107.801	84.2178	111.749	87.3996	Decreased
chr5	34572826	34574716	TSS-proximal	116.626	71.4543	123.12	110.502	Decreased
chr3	132683399	132684655	TSS-proximal	124.741	67.9475	120.422	109.3	Decreased
chr1	88205243	88206034	TSS-proximal	125.543	80.4798	102.828	75.8333	Decreased
chr19	43673976	43676224	TSS-proximal	151.343	116.194	146.318	126.932	Decreased
chr16	18425559	18427037	TSS-proximal	191.346	117.214	154.632	151.298	Decreased
chr14	48120454	48121823	TSS-proximal	70.7153	49.3139	97.8832	69.0584	Decreased
chr12	4475995	4477840	TSS-proximal	255.509	188.516	242.882	225.948	Decreased
chr17	34952041	34953228	TSS-proximal	82.6263	127.685	126.726	157.197	Increased
chr8	70476306	70477457	TSS-proximal	162.665	143.854	169.965	113.55	Decreased
chrX	20818877	20819903	TSS-distal	78.1986	109.231	71.295	100.136	Increased
chr16	8778571	8779456	TSS-distal	69.0632	93.5214	75.2144	115.135	Increased
chr16	18066065	18066715	TSS-proximal	64.6237	113.564	60.6605	85.9293	Increased
chr17	35000381	35002620	TSS-proximal	114.388	100.728	134.054	99.5312	Decreased
chr4	155830801	155832160	TSS-proximal	116.228	154.654	134.287	165.75	Increased
chr8	70041007	70043427	TSS-proximal	305.399	263.267	300.05	262.677	Decreased
chr13	54468097	54469287	TSS-proximal	211.931	162.687	218.967	180.974	Decreased
chr11	82763424	82765447	TSS-proximal	245.632	197.762	250.38	221.117	Decreased
chr1	82282336	82283917	TSS-distal	159.551	128.925	156.005	123.249	Decreased
chr3	152209206	152212606	TSS-proximal	239.512	212.143	238.506	205.613	Decreased
chr8	111032809	111034641	TSS-proximal	152.308	126.568	163.819	129.711	Decreased
chr6	30389552	30391620	TSS-proximal	232.281	211.324	258.453	205.573	Decreased
chr7	30973608	30974514	TSS-proximal	59.0298	81.5105	69.8456	108.842	Increased
chr19	12573047	12576103	TSS-distal	70.0556	108.001	111.142	122.718	Increased
chr2	119593684	119595485	TSS-proximal	178.979	179.678	225.527	151.57	Unchanged
chr19	47507944	47509266	TSS-distal	67.4452	106.954	100.733	123.122	Increased
chr7	118855285	118856317	TSS-proximal	143.146	101.191	120.252	93.1752	Decreased
chr2	119617249	119619426	TSS-proximal	127.594	107.691	169.219	129.94	Decreased
chr2	34801878	34803846	TSS-proximal	181.28	233.062	231.884	264.901	Increased
chr16	78217200	78218272	TSS-distal	93.8583	146.123	124.977	147.978	Increased
chr11	34046412	34048131	TSS-proximal	87.4535	103.756	94.2267	130.576	Increased
chr2	126673294	126676509	TSS-proximal	161.726	130.407	151.437	134.813	Decreased
chr11	88187556	88188193	TSS-distal	29.9687	85.9091	78.652	104.451	Increased
chr7	24373403	24374332	TSS-distal	91.8387	53.4516	71.6559	53.957	Decreased
chr19	4120252	4122372	TSS-distal	329.364	423.711	423.168	453.041	Increased
chr10	111972289	111973562	TSS-proximal	81.0518	99.0581	93.6342	136.256	Increased
chr12	70083886	70084653	TSS-distal	49.7917	69.7135	50.3516	89.987	Increased
chrX	155214530	155216990	TSS-proximal	55.4246	88.0536	86.5786	98.6144	Increased
chr16	75876872	75877765	TSS-distal	52.7629	96.9575	75.4586	94.7875	Increased
chr11	116412360	116413432	TSS-proximal	84.3523	60.5871	95.0699	65.1724	Decreased
chr11	100821836	100823199	TSS-distal	95.3299	75.6965	105.55	74.1862	Decreased
chr13	110568140	110569127	TSS-distal	45.1619	60.6377	50.7895	86.5992	Increased
chr11	104607657	104608467	TSS-proximal	97.4599	44.0074	85.2035	72.0222	Decreased
chr17	56162073	56162612	TSS-proximal	63.7407	146.352	89.8889	102.074	Increased
chr13	23697310	23698980	TSS-proximal	85.4458	96.1221	87.6361	128.989	Increased
chr11	29525778	29526991	TSS-proximal	126.005	116.557	153.83	97.5865	Decreased
chr15	78596799	78597464	TSS-proximal	78.4835	118.664	80.2853	117.357	Increased
chr10	19014105	19015906	TSS-proximal	54.4728	86.3041	84.4562	101.809	Increased
chr14	56886708	56888502	TSS-proximal	226.546	196.006	246.574	201.203	Decreased
chr2	27009501	27010523	TSS-proximal	100.938	64.7996	102.131	78.8074	Decreased
chr8	117157123	117158711	TSS-proximal	105.098	134.77	114.418	143.417	Increased
chr2	19055341	19055858	TSS-distal	66.4479	127.973	66.6988	92.1236	Increased
chr10	79779778	79780997	TSS-proximal	59.5574	106.574	97.1066	112.615	Increased
chr19	23151390	23152201	TSS-distal	86.3424	43.9532	79.0271	60.7882	Decreased
chr19	4927906	4928776	TSS-proximal	48.3008	112.687	89.7245	97.2905	Increased
chr17	84121090	84122021	TSS-distal	51.9742	80.6974	68.8519	98.8627	Increased
chr11	93967458	93968977	TSS-proximal	121.605	204.625	204.046	214.875	Increased
chrX	12837621	12838381	TSS-distal	72.0368	110.552	77.8318	109.185	Increased
chr14	40958358	40959735	TSS-distal	52.7286	85.1089	75.225	93.135	Increased
chr5	24684715	24686672	TSS-proximal	123.049	174.479	177.727	200.843	Increased
chr8	109571076	109571837	TSS-distal	93.6877	120.446	70.1706	115.525	Increased
chr5	145190568	145192066	TSS-proximal	226.211	188.786	223.369	182.208	Decreased
chr10	95514222	95516673	TSS-proximal	191.839	153.365	171.109	151.317	Decreased
chr8	126704276	126705697	TSS-distal	37.6512	51.9902	51.4909	79.2616	Increased
chr2	34869675	34871887	TSS-proximal	115.784	163.588	152.788	166.918	Increased
chr14	25516391	25517809	TSS-distal	52.1071	90.7329	84.0662	99.1402	Increased
chr7	25618945	25620734	TSS-proximal	229.318	200.821	234.855	189.358	Decreased
chr2	11663917	11664676	TSS-distal	80.5132	137.539	89.8421	109.329	Increased
chr17	34632182	34633035	TSS-proximal	41.7916	92.541	75.1405	89.5902	Increased
chr6	136826523	136829176	TSS-proximal	314.133	301.631	372.28	298.203	Decreased
chr8	88198664	88200468	TSS-proximal	92.5208	122.881	97.0803	117.59	Increased
chr10	63382253	63383049	TSS-proximal	55.9849	89.5609	61.9322	89.7992	Increased
chr5	123571755	123573402	TSS-proximal	346.541	293.155	303.513	258.089	Decreased
chr4	129406163	129406958	TSS-distal	57.6508	155.339	101.281	89.9121	Unchanged
chr2	18675943	18678827	TSS-proximal	262.908	196.624	196.471	190.489	Decreased
chr11	83440191	83441404	TSS-proximal	68.2537	95.5519	89.4481	120.626	Increased
chr4	107313564	107314652	TSS-proximal	58.5308	84.2792	67.236	94.4353	Increased
chr15	50697625	50698721	TSS-distal	51.1304	116.199	71.9964	68.2407	Unchanged
chr7	73583559	73584979	TSS-distal	133.666	84.3209	119.261	107.685	Decreased
chr17	33939930	33941724	TSS-proximal	554.652	734.301	651.265	645.777	Unchanged
chr5	5419482	5420765	TSS-proximal	97.2975	145.942	131.347	153.131	Increased
chr7	49462166	49462956	TSS-distal	61.2389	77.3578	56.1568	100.885	Increased
chr18	62179236	62180603	TSS-proximal	78.2749	109.956	95.0146	119.678	Increased
chr6	100286256	100288034	TSS-proximal	250.798	181.287	159.539	141.973	Decreased
chr4	149954665	149955522	TSS-proximal	54.9767	117.366	109.301	126.573	Increased
chr10	82698390	82700123	TSS-proximal	226.43	172.024	222.987	200.219	Decreased
chr1	165934518	165935489	TSS-distal	81.3169	32.7881	77.8704	67.716	Decreased
chr4	147940522	147941579	TSS-proximal	109.641	69.8771	144.631	111.975	Decreased
chr10	31312767	31314231	TSS-proximal	107.031	84.4027	130.28	97.1536	Decreased
chr13	96542036	96544381	TSS-proximal	218.44	177.681	248.627	216.368	Decreased
chr9	44765667	44768788	TSS-proximal	244.584	212.726	206.855	172.338	Decreased
chr11	94653263	94654502	TSS-proximal	284.766	215.879	242.161	214.298	Decreased
chr18	62726303	62727093	TSS-distal	58.0152	88.6346	66.5613	98.8116	Increased
chr16	56716291	56718052	TSS-proximal	68.0079	77.412	66.2997	99.4495	Increased
chr7	63896622	63897853	TSS-proximal	80.7062	103.466	86.1445	119.529	Increased
chr6	129333556	129334328	TSS-proximal	54.4243	95.6404	60.6598	81.9534	Increased
chr6	135011200	135012717	TSS-proximal	306.515	241.845	323.544	287.78	Decreased
chr4	11006046	11008513	TSS-proximal	221.588	199.372	239.668	197.338	Decreased
chr2	144555092	144557059	TSS-proximal	378.288	358.841	438.089	353.237	Decreased
chr14	20845656	20846759	TSS-distal	70.4348	95.8333	64.8279	92.4004	Increased
chr13	55208523	55213654	TSS-proximal	334.343	277.699	308.102	296.245	Decreased
chr16	17508345	17509429	TSS-proximal	97.5207	71.6682	99.3272	70.5161	Decreased
chr4	32614679	32616027	TSS-proximal	95.4411	153.084	134.166	146.976	Increased
chr3	87499816	87500579	TSS-distal	66.7408	91.767	49.5288	86.1518	Increased
chr4	124708879	124709570	TSS-distal	108.685	55.2601	95.1012	76.0838	Decreased
chr4	133169148	133170782	TSS-distal	63.9327	88.0979	89.0581	116.734	Increased
chr10	81356361	81358104	TSS-proximal	112.569	88.4404	123.119	96.703	Decreased
chr11	44469824	44472277	TSS-proximal	96.6218	68.0481	94.8737	83.1418	Decreased
chr11	105125824	105128171	TSS-proximal	224.77	167.756	242.457	223.19	Decreased
chr3	107037325	107038871	TSS-proximal	59.3277	45.32	77.1105	52.1138	Decreased
chr15	83099884	83100638	TSS-distal	64.1589	114.808	83.9073	104.609	Increased
chr5	24591064	24591822	TSS-proximal	53.7418	109.17	73.7022	86.7194	Increased
chr4	11321033	11322823	TSS-proximal	97.5098	151.602	114.835	119.43	Increased
chr4	150238822	150240779	TSS-proximal	43.621	76.8233	81.5117	96.2206	Increased
chr13	119632394	119634340	TSS-distal	62.8557	110.647	66.7591	65.9168	Unchanged
chr5	31613688	31614709	TSS-distal	97.2896	117.241	97.3973	143.288	Increased
chr2	155472576	155474337	TSS-proximal	155.551	112.134	166.686	145.675	Decreased
chr7	13022776	13025329	TSS-proximal	137.76	106.809	123.692	108.23	Decreased
chr11	100931172	100932224	TSS-distal	104.112	70.2089	108.594	83.5992	Decreased
chr7	140941232	140942653	TSS-proximal	94.128	121.913	119.177	155.049	Increased
chr10	42678629	42680132	TSS-distal	127.985	100.858	115.964	88.617	Decreased
chr17	35195420	35196448	TSS-proximal	68.1341	100.34	78.3479	103.936	Increased
chr17	8856831	8857458	TSS-distal	54.8089	107.58	69.4268	90.3981	Increased
chr3	59341517	59342144	TSS-proximal	62.9299	123.822	68.121	83.8376	Increased
chr15	102278635	102280330	TSS-proximal	251.05	214.21	206.639	160.077	Decreased
chr8	26976436	26979159	TSS-proximal	120.272	97.8047	130.47	109.027	Decreased
chr13	119654070	119655981	TSS-distal	74.0063	102.673	50.34	66.6946	Increased
chr2	132144189	132146200	TSS-proximal	188.807	135.582	144.334	134.528	Decreased
chr6	83014344	83015112	TSS-distal	101.118	54.7074	103.771	81.3004	Decreased
chr15	72809613	72811311	TSS-distal	105.792	138.052	100.718	122.507	Increased
chr5	117388348	117389422	TSS-proximal	52.1767	105.535	85.7116	93.3674	Increased
chr4	140963993	140965081	TSS-proximal	87.7961	55.0138	84.6097	65.7208	Decreased
chr1	34438747	34440571	TSS-proximal	271.019	363.211	315.545	324.115	Increased
chr4	123718017	123718667	TSS-proximal	52.8725	111.613	73.3026	88.4639	Increased
chr5	125178659	125180671	TSS-proximal	83.5917	96.2543	79.2846	109.528	Increased
chr7	25705485	25706401	TSS-distal	65.3326	101.483	90.6107	120.218	Increased
chr3	152191598	152194330	TSS-distal	142.73	136.663	202.883	149.608	Decreased
chr2	168229289	168231710	TSS-proximal	224.744	197.366	213.993	178.328	Decreased
chr8	109691719	109694236	TSS-proximal	294.647	235.405	302.542	280.655	Decreased
chr11	88067070	88069529	TSS-proximal	228.008	179.293	173.898	155.508	Decreased
chr4	147903971	147905547	TSS-proximal	269.182	201.275	262.923	242.061	Decreased
chr6	33248549	33250243	TSS-proximal	263.227	194.785	245.103	229.575	Decreased
chr17	80289478	80290722	TSS-proximal	54.2651	91.1245	83.261	101.1	Increased
chr11	60877648	60879847	TSS-proximal	279.873	252.05	314.859	262.886	Decreased
chr9	61056271	61057200	TSS-distal	109.656	86.3548	110.57	72.5376	Decreased
chr3	89962776	89964603	TSS-proximal	129.71	94.1411	141.761	121.061	Decreased
chr17	42924532	42925371	TSS-distal	36.4167	81.9524	91.0833	120.464	Increased
chr1	134954604	134956461	TSS-proximal	328.644	262.766	279.392	255.926	Decreased
chr5	136961815	136963031	TSS-distal	70.1808	120.452	110.189	125.062	Increased
chr7	128025314	128026073	TSS-distal	55.3553	68.7632	67.1184	120.158	Increased
chr7	99139317	99141783	TSS-proximal	97.6611	68.7231	106.713	92.7077	Decreased
chr5	74092659	74093641	TSS-proximal	75.2187	121.892	92.0549	109.634	Increased
chr5	114667199	114667957	TSS-distal	77.2596	92.3715	76.9565	131.159	Increased
chr14	73116937	73117712	TSS-distal	82.1392	47.6418	100.709	71.0309	Decreased
chr11	120905348	120906068	TSS-distal	58.3495	118.46	81.0125	93.5645	Increased
chr11	76479516	76480126	TSS-distal	75.1064	127.267	67.3159	92.9133	Increased
chr5	67259807	67261798	TSS-proximal	84.4729	119.026	114.398	132.987	Increased
chr9	61251154	61252196	TSS-distal	56.2224	97.7756	86.7593	105.695	Increased
chr16	91475618	91476387	TSS-distal	49.6623	66.2208	59.8312	104.701	Increased
chr7	127935091	127936043	TSS-distal	73.5677	97.6495	66.4743	99.276	Increased
chr7	24529846	24531203	TSS-proximal	74.1605	90.1105	76.9367	110.862	Increased
chr13	23526095	23526907	TSS-distal	64.2927	128.573	80.9471	87.0234	Increased
chr17	67354325	67355027	TSS-proximal	63.4708	135.989	70.2134	73.7269	Increased
chr10	58322434	58324528	TSS-proximal	135.695	169.155	144.902	168.463	Increased
chr5	124021428	124022723	TSS-distal	63.9352	66.8827	86.9676	38.7191	Unchanged
chr15	6622668	6625273	TSS-distal	81.2011	91.4697	101.965	140.483	Increased
chr15	50869950	50870789	TSS-distal	40.9762	88.0119	79.3333	97.9405	Increased
chr13	21709872	21711400	TSS-distal	40.8502	93.3748	85.5526	87.1681	Increased
chrX	12251880	12252874	TSS-distal	44.8442	78.1508	60.3618	78.5528	Increased
chr8	119777821	119778866	TSS-proximal	49.9713	99.9331	71.5679	77.8681	Increased
chr13	106812990	106813813	TSS-distal	55.6917	111.383	89.8544	103.835	Increased
chr13	47042718	47043923	TSS-proximal	72.9353	97.2471	87.3134	118.698	Increased
chr8	119604712	119605433	TSS-proximal	52.964	132.41	76.3435	72.9224	Unchanged
chr11	82869875	82871652	TSS-proximal	78.1496	114.713	100.866	115.214	Increased
chr13	114387014	114388614	TSS-proximal	216.577	176.758	220.956	187.046	Decreased
chr5	121710980	121712416	TSS-proximal	138.392	96.6945	127.669	110.494	Decreased
chr7	44985216	44987562	TSS-proximal	130.358	168.372	146.519	163.345	Increased
chr9	120576931	120577840	TSS-proximal	86.8571	106.462	51.5275	93.1209	Increased
chr11	117968853	117969754	TSS-proximal	74.9002	130.022	75.6984	86.6519	Increased
chr4	108578239	108579935	TSS-proximal	193.807	150.984	178.886	155.616	Decreased
chr10	94942539	94945380	TSS-proximal	93.7474	73.1105	93.4975	78.7368	Decreased
chr10	80559905	80562359	TSS-proximal	347.385	305.312	321.026	280.485	Decreased
chr1	106170897	106172768	TSS-proximal	89.2094	150.491	133.595	134.476	Increased
chr2	170147379	170148168	TSS-proximal	91.9747	71	96.8481	57.2785	Decreased
chr11	69117300	69118577	TSS-proximal	130.673	96.7527	122.95	98.4898	Decreased
chr17	71299908	71300559	TSS-distal	33.2362	97.7607	80.7515	93.3742	Increased
chr4	134000344	134001152	TSS-proximal	50.4203	70.9023	66.0939	106.774	Increased
chr19	40893587	40896300	TSS-proximal	582.436	526.99	603.519	541.385	Decreased
chr7	143068581	143069838	TSS-proximal	98.2909	156.049	122.941	132.758	Increased
chr9	120914941	120915621	TSS-proximal	39.3098	74.8752	64.0235	94.2291	Increased
chr19	47137888	47138589	TSS-proximal	114.402	45.3989	84.3732	79.6866	Decreased
chr12	33220279	33221099	TSS-distal	108.685	52.7893	93.1912	82.1681	Decreased
chr5	115133032	115135383	TSS-proximal	266.662	210.829	218.61	202.526	Decreased
chr1	74001152	74001933	TSS-distal	81.509	52.1611	93.6317	63.1202	Decreased
chr2	71813771	71814659	TSS-distal	43.0146	68.8301	75.883	113.825	Increased
chr19	41339164	41339917	TSS-distal	62.5597	81.1538	50.1857	90.557	Increased
chr4	136469551	136470984	TSS-proximal	80.8926	65.781	97.5244	67.6987	Decreased
chr17	28328038	28329574	TSS-proximal	121.919	141.822	107.586	145.055	Increased
chr2	11602592	11603798	TSS-proximal	70.7622	117.233	108.376	125.41	Increased
chr8	91133642	91134727	TSS-proximal	85.6906	146.722	110.599	118.177	Increased
chr13	93718874	93719435	TSS-proximal	45.3737	99.8043	83.4342	111.246	Increased
chr9	123931468	123932248	TSS-distal	70.1921	104.456	79.0013	110.602	Increased
chr15	81399065	81400579	TSS-proximal	81.6172	113.591	117.294	146.62	Increased
chr4	117154780	117156634	TSS-proximal	216.474	176.609	203.121	175.628	Decreased
chr9	107632677	107635982	TSS-proximal	220.175	181.993	212.511	195.097	Decreased
chr8	33731493	33733227	TSS-proximal	89.6369	73.4697	104.317	76.8184	Decreased
chr10	20148341	20149732	TSS-proximal	126.379	76.0057	80.9698	76.2428	Decreased
chrX	137037840	137038608	TSS-proximal	86.2029	91.1704	59.909	120.884	Increased
chr8	94440244	94440908	TSS-distal	42.1805	109.263	70.5113	75.4586	Increased
chr5	144099896	144101375	TSS-proximal	366.068	269.588	292.385	283.493	Decreased
chr8	94839780	94841203	TSS-proximal	92.2051	41.1798	74.5295	75.1053	Unchanged
chr2	127070172	127071337	TSS-proximal	73.2504	69.9657	105.832	59.271	Decreased
chr4	155891317	155892914	TSS-proximal	114.074	90.1377	133.335	103.992	Decreased
chr1	85735152	85736863	TSS-distal	93.0783	141.472	132.629	145.607	Increased
chr11	4986526	4987416	TSS-proximal	95.8586	114.456	96.9473	146.813	Increased
chr19	8770579	8772157	TSS-distal	215.56	179.221	257.897	212.578	Decreased
chr9	61012802	61013582	TSS-distal	34.2766	94.6607	81.114	90.589	Increased
chr4	129810561	129811893	TSS-proximal	74.5911	128.14	113.556	122.821	Increased
chr10	67095868	67098332	TSS-proximal	121.529	88.43	99.789	90.1136	Decreased
chr17	46073705	46074606	TSS-distal	60.7761	84.7894	68.4035	101.242	Increased
chr3	95893366	95894697	TSS-proximal	120.586	152.162	121.674	153.176	Increased
chr19	34846276	34847232	TSS-distal	63.9394	99.8955	80.8046	104.023	Increased
chr2	30414333	30418231	TSS-proximal	597.338	589.469	660.841	549.656	Decreased
chr2	153090451	153091126	TSS-distal	54.6893	71.6568	60.8432	109.527	Increased
chr9	66915279	66917172	TSS-proximal	79.4192	54.5143	83.3949	69.0655	Decreased
chr7	110006101	110006862	TSS-distal	28.4383	90.3412	84.2126	96.0892	Increased
chr8	70526973	70528694	TSS-proximal	84.3902	51.0801	89.338	77.8746	Decreased
chr19	47090053	47091241	TSS-proximal	58.9655	97.561	80.2607	94.7939	Increased
chr2	142900624	142901966	TSS-proximal	82.5838	115.8	110.871	137.833	Increased
chr16	11065867	11066792	TSS-proximal	117.019	82.5918	103.056	76.4039	Decreased
chr4	82858902	82860230	TSS-proximal	160.188	118.939	135.568	113.281	Decreased
chr11	121672526	121673897	TSS-proximal	130.08	170.029	133.717	159.504	Increased
chr10	93167598	93168411	TSS-distal	54.8157	76.7322	60.6388	96.0197	Increased
chr4	133010837	133012237	TSS-proximal	117.38	82.798	109.807	91.606	Decreased
chr10	128376473	128377865	TSS-proximal	179.368	121.709	125.205	114.573	Decreased
chr9	15279196	15280355	TSS-proximal	84.6207	121.983	98.5776	120.569	Increased
chr9	106447312	106447913	TSS-proximal	63.5216	110.116	54.6678	79.2691	Increased
chr12	98900592	98901659	TSS-proximal	119.363	69.2228	93.9794	84.7378	Decreased
chr3	121170871	121172086	TSS-proximal	80.7237	133.133	117.039	129.901	Increased
chr17	46645149	46646851	TSS-proximal	174.41	203.6	145.89	184.052	Increased
chr2	118745187	118746930	TSS-proximal	173.968	97.2133	124.536	134.444	Unchanged
chr17	35257804	35259828	TSS-proximal	72.3951	100.721	103.595	125.131	Increased
chr11	70524770	70526396	TSS-proximal	214.683	173.934	241.696	205.292	Decreased
chr12	32215032	32215954	TSS-distal	113.25	70.4334	110.52	90.0217	Decreased
chr2	91236687	91237712	TSS-proximal	79.5224	108.09	93.0117	125.088	Increased
chr2	70964696	70965594	TSS-distal	62.3915	39.6997	75.9511	49.4216	Decreased
chr6	87887472	87888348	TSS-proximal	90.1254	106.112	71.2885	117.263	Increased
chr12	83596815	83597826	TSS-proximal	112.115	152.411	116.245	145.514	Increased
chr4	139351956	139353341	TSS-proximal	218.903	158.189	188.16	172.136	Decreased
chr12	85468483	85469391	TSS-distal	42.0682	93.9604	83.2673	95.0275	Increased
chrX	50566131	50567404	TSS-distal	92.0565	155.086	165.958	187.268	Increased
chr19	6241104	6242608	TSS-proximal	79.6213	138.91	119.714	122.445	Increased
chr2	44926122	44927740	TSS-proximal	166.14	105.503	126.529	124.497	Decreased
chr17	73804298	73805480	TSS-proximal	287.718	424.548	267.735	265.655	Unchanged
chrX	159647339	159648127	TSS-distal	54.9303	87.2497	76.1217	107.402	Increased
chr5	121835176	121839204	TSS-proximal	119.283	152.817	135.582	143.547	Increased
chr10	123195465	123198010	TSS-proximal	293.912	251.339	301.477	270.46	Decreased
chr12	84174012	84174694	TSS-distal	44.7877	111.977	75.8858	80.7028	Increased
chr2	167924576	167926553	TSS-distal	68.9585	80.5561	85.6775	120.202	Increased
chr10	79853039	79856576	TSS-proximal	367.516	442.445	390.876	404.833	Increased
chr4	56864495	56865753	TSS-proximal	160.993	104.289	105.854	96.7117	Decreased
chr17	46711022	46712155	TSS-proximal	115.785	78.6861	96.4903	78.351	Decreased
chr14	11160695	11161485	TSS-proximal	103.148	157.927	81.1252	102.971	Increased
chr2	69896587	69898815	TSS-proximal	220.754	192.723	205.209	170.516	Decreased
chrX	7572847	7575043	TSS-proximal	306.363	241.948	252.007	237.032	Decreased
chr5	113769756	113773932	TSS-proximal	346.696	282.291	306.263	298.98	Decreased
chr2	153631970	153633156	TSS-proximal	135.316	83.7658	96.3353	88.0202	Decreased
chr19	4282765	4284137	TSS-proximal	91.9155	123.481	104.858	129.425	Increased
chr17	33998544	34001118	TSS-proximal	91.5845	70.2951	117.569	95.8485	Decreased
chr11	120086469	120087326	TSS-proximal	69.8252	118.858	105.466	127.529	Increased
chr5	30959689	30962268	TSS-proximal	107.713	153.659	139.027	145.085	Increased
chr4	106315299	106318517	TSS-proximal	253.846	185.725	194.231	197.304	Unchanged
chr16	36476727	36477685	TSS-distal	19.9374	55.829	64.3379	86.6423	Increased
chr14	24486547	24487516	TSS-proximal	63.0825	80.1649	74.6392	114.495	Increased
chr19	24960882	24962321	TSS-proximal	87.6389	150.486	127.972	130.257	Increased
chr11	116012193	116013008	TSS-proximal	140.6	112.475	129.044	85.6985	Decreased
chr16	87624774	87625800	TSS-distal	37.2347	94.333	72.8919	72.8919	Unchanged
chr7	34388045	34390608	TSS-proximal	334.606	291.837	322.781	288.775	Decreased
chr12	80130498	80133280	TSS-proximal	233.151	197.873	235.893	210.773	Decreased
chr18	80707117	80709222	TSS-distal	97.4549	72.0275	105.081	88.2858	Decreased
chr8	104441699	104443520	TSS-proximal	286.861	243.474	276.334	241.12	Decreased
chr7	46790595	46791248	TSS-distal	60.4281	85.7645	77.9969	124.541	Increased
chr15	97519883	97520637	TSS-distal	54.0265	94.543	69.7351	91.5364	Increased
chr14	72708553	72710857	TSS-proximal	195.779	141.575	170.603	164.894	Decreased
chr17	50528401	50529155	TSS-distal	42.2119	65.8411	61.0199	96.9801	Increased
chr19	14585825	14586586	TSS-distal	66.916	100.367	74.4882	104.724	Increased
chr9	7763402	7765048	TSS-proximal	143.965	212.842	184.815	190.31	Increased
chr6	31215925	31219131	TSS-proximal	83.8728	118.054	101.328	106.202	Increased
chr11	119925023	119925781	TSS-distal	60.4611	94.0448	75.8762	106.219	Increased
chr18	6488946	6491831	TSS-proximal	973.531	940.367	954.085	802.737	Decreased
chr19	37369925	37371342	TSS-distal	67.426	53.0395	102.109	70.2045	Decreased
chr13	46929145	46931175	TSS-proximal	204.618	166.952	179.444	155.544	Decreased
chr17	3113917	3116573	TSS-proximal	458.19	366.059	345.231	330.068	Decreased
chr2	130423262	130425488	TSS-proximal	314.832	397.243	322.124	333.583	Increased
chr5	33934218	33937199	TSS-proximal	318.91	387.294	366.647	385.687	Increased
chr14	21706606	21707421	TSS-distal	25	103.1	72.5858	62.5123	Unchanged
chr7	80232174	80233240	TSS-proximal	83.627	132.615	117.966	136.476	Increased
chr1	180387051	180388083	TSS-distal	69.1094	128.335	101.142	106.718	Increased
chr6	129532799	129534930	TSS-proximal	90.8865	56.2008	87.9784	81.4212	Decreased
chr9	78107722	78109483	TSS-proximal	102.736	154.818	117.656	122.327	Increased
chr10	42273392	42278617	TSS-proximal	120.746	99.0318	131.288	118.54	Decreased
chr13	67500180	67500784	TSS-proximal	61.1074	115.884	73.4215	92.4628	Increased
chr1	37491487	37492125	TSS-proximal	55.8529	105.728	63.0829	81.1111	Increased
chr8	85700193	85701174	TSS-proximal	132.413	96.0591	104.715	78.7475	Decreased
chr19	7493429	7496359	TSS-proximal	135.264	126.561	159.427	123.784	Decreased
chr19	5038226	5039202	TSS-proximal	104.381	71.7605	104.411	80	Decreased
chr1	138327378	138328587	TSS-distal	108.512	141.165	96.5455	123.744	Increased
chr17	57078045	57079064	TSS-proximal	64.9902	86.2353	65.3333	95.1765	Increased
chr8	33385028	33386109	TSS-proximal	80.1109	107.209	101.128	135.342	Increased
chr1	53773674	53774589	TSS-distal	38.9629	70.9716	83.5262	116.758	Increased
chr3	107331270	107335084	TSS-proximal	266.986	260.626	297.586	242.17	Decreased
chr8	94434076	94435098	TSS-proximal	58.563	95.9433	65.1417	79.6188	Increased
chr13	52988715	52989866	TSS-distal	110.66	71.9271	90.6944	76.4149	Decreased
chr6	39204826	39207737	TSS-proximal	195.244	170.285	188.152	161.882	Decreased
chr14	18270011	18271845	TSS-proximal	216.054	183.395	250.616	210.267	Decreased
chr13	52596308	52597367	TSS-distal	61.3302	97.4057	75.283	92.3585	Increased
chr6	47876764	47878765	TSS-proximal	175.744	154.725	216.968	173.826	Decreased
chr1	88700942	88702877	TSS-proximal	89.5506	124.442	102.836	115.584	Increased
chr12	4916812	4919006	TSS-proximal	282.834	249.718	282.219	243.248	Decreased
chr6	149187928	149189254	TSS-proximal	83.5795	121.04	107.249	127.091	Increased
chr11	46310272	46312882	TSS-proximal	135.239	74.6955	86.0169	97.6752	Unchanged
chr12	110498579	110499661	TSS-distal	56.5005	90.6279	67.6085	83.5642	Increased
chr17	56461938	56462856	TSS-distal	86.0065	92.938	69.8259	121.752	Increased
chr3	95816707	95820700	TSS-proximal	291.725	263.628	322.972	284.872	Decreased
chr19	43965195	43966113	TSS-distal	66.5832	109.576	82.3613	99.3689	Increased
chr2	18688127	18689969	TSS-distal	114.818	155.621	117.396	130.792	Increased
chr10	108161059	108164117	TSS-proximal	226.702	185.021	224.56	208.16	Decreased
chr2	118812703	118815052	TSS-proximal	294.013	261.455	354.277	301.068	Decreased
chr7	29232169	29232952	TSS-proximal	74.7959	55.2806	94.4388	57.7168	Decreased
chr1	92910250	92911558	TSS-proximal	179.19	127.571	145.18	129.465	Decreased
chr19	7204988	7207341	TSS-proximal	329.796	285.922	283.08	246.037	Decreased
chr10	26373071	26377110	TSS-proximal	141.993	113.275	139.285	129.106	Decreased
chr15	79833574	79834637	TSS-proximal	99.4455	53.9098	115.207	98.1955	Decreased
chr10	94991503	94992580	TSS-distal	69.7681	31.9295	71.7347	61.0575	Decreased
chr11	6625243	6629062	TSS-proximal	263.634	228.919	260.586	237.976	Decreased
chr7	100120660	100122093	TSS-proximal	102.232	136.897	125.642	150.886	Increased
chr8	77517408	77518428	TSS-proximal	97.3849	58.6778	82.1841	68.4917	Decreased
chr15	74956248	74958029	TSS-proximal	63.67	46.4983	81.2514	61.4029	Decreased
chr1	125559555	125561434	TSS-proximal	101.032	113.91	92.7713	125.59	Increased
chr8	66444072	66444754	TSS-proximal	42.9283	91.4495	75.8858	95.1537	Increased
chr2	118895880	118896900	TSS-distal	93.6435	71.1655	120.059	85.4163	Decreased
chr10	99467372	99468130	TSS-distal	45.3491	58.7879	52.029	94.2951	Increased
chr6	134829088	134831054	TSS-proximal	156.187	198.953	188.205	211.215	Increased
chr1	74396995	74398677	TSS-distal	93.9216	106.797	104.605	143.714	Increased
chr13	100675970	100676726	TSS-distal	47.1466	65.6671	58.679	97.8071	Increased
chr8	94365162	94365924	TSS-distal	56.8021	101.913	83.0275	103.512	Increased
chr4	83485565	83487109	TSS-proximal	71.7864	103.133	94.246	112.356	Increased
chr3	123332984	123333613	TSS-distal	62.7302	119.381	66.6032	80.9683	Increased
chr4	46649827	46651600	TSS-proximal	419.656	388.021	395.569	323.698	Decreased
chr3	95521097	95521740	TSS-distal	65.3261	108.866	66.4286	90.6988	Increased
chr7	133052767	133053675	TSS-distal	71.5182	127.613	119.461	136.667	Increased
chr9	79970471	79971121	TSS-distal	117.496	93.9939	109.939	61.9201	Decreased
chr1	72306779	72307917	TSS-proximal	147.735	117.515	140.123	107.621	Decreased
chr18	73753720	73754804	TSS-proximal	129.244	89.2903	98.5714	80.3779	Decreased
chr3	9879278	9880176	TSS-distal	43.96	86.4961	65.8843	77.7864	Increased
chr11	96033540	96035582	TSS-proximal	169.721	144.131	176.373	146.98	Decreased
chr18	35829240	35830126	TSS-proximal	86.2345	79.0417	102.018	53.7993	Decreased
chr18	23988919	23990012	TSS-proximal	66.4168	95.5484	89.4881	116.563	Increased
chr6	125215039	125216541	TSS-proximal	77.179	91.5968	82.648	114.943	Increased
chr2	128445091	128445906	TSS-distal	35.9314	81.2377	62.5123	73.6029	Increased
chr10	5823432	5825194	TSS-proximal	88.9393	127.981	106.858	118.06	Increased
chr16	4683297	4685367	TSS-distal	206.823	187.117	210.536	169.623	Decreased
chr8	120040706	120041586	TSS-distal	47.7526	98.3882	78.4336	87.7753	Increased
chr11	78078928	78081329	TSS-proximal	232.985	200.071	224.334	196.595	Decreased
chr18	56675076	56676280	TSS-distal	79.3444	65.5851	118.108	79.8755	Decreased
chr19	12007716	12008346	TSS-distal	92.9319	42.4247	74.3106	59.9683	Decreased
chr15	73089870	73091310	TSS-proximal	295.475	267.155	287.738	228.938	Decreased
chr11	46124788	46125572	TSS-distal	92.5605	60.0892	98.5096	71.2611	Decreased
chr11	59191061	59192412	TSS-proximal	80.1479	82.0266	74.8447	122.308	Increased
chrX	167207580	167211152	TSS-proximal	95.9754	105.961	104.764	131.704	Increased
chr18	66467658	66468409	TSS-distal	38.9894	76.2766	62.3537	83.1383	Increased
chr16	91354479	91355909	TSS-distal	75.7233	97.0999	100.035	132.802	Increased
chr11	88954828	88955717	TSS-proximal	50.1348	95.9663	93.3596	112.775	Increased
chr10	41518222	41521004	TSS-proximal	192.386	152.986	192.734	177.959	Decreased
chr10	122814924	122815768	TSS-distal	105.598	64.8639	74.9704	58.4142	Decreased
chr11	22856770	22861127	TSS-proximal	120.516	96.8196	117.795	108.169	Decreased
chr19	23686787	23688320	TSS-proximal	236.01	178.664	187.164	170.007	Decreased
chrX	48284128	48286029	TSS-proximal	59.653	80.4259	83.4805	105.973	Increased
chr1	87626140	87626922	TSS-distal	58.6079	107.446	63.0396	74.5977	Increased
chr6	31159066	31159915	TSS-distal	62.9882	106.482	72.5882	88.0706	Increased
chr7	80370920	80372038	TSS-proximal	143.539	84.2985	104.397	100.724	Decreased
chr4	132268947	132270806	TSS-proximal	73.3333	85.6667	88.4624	121.634	Increased
chr19	46528201	46529110	TSS-distal	105.066	71.4396	93.1209	70.5165	Decreased
chr17	28006868	28008019	TSS-proximal	89.6354	121.719	114.262	144.253	Increased
chr11	98192399	98193887	TSS-proximal	251.706	216.595	277.354	231.504	Decreased
chr17	17581127	17581957	TSS-distal	49.0854	116.582	92.0698	93.0566	Increased
chr11	119055481	119058532	TSS-distal	231.815	190.875	202.972	187.88	Decreased
chr7	45828846	45831480	TSS-proximal	227.381	217.211	264.755	212.619	Decreased
chr5	64918711	64919499	TSS-distal	56.5526	114.715	82.3701	89.6705	Increased
chr5	91961558	91963655	TSS-proximal	227.25	177.417	256.84	231.749	Decreased
chr19	29355201	29356028	TSS-distal	56.9686	87.7536	71.5338	98.3696	Increased
chr9	120058528	120059462	TSS-distal	40.8984	73.6257	89.7433	123.187	Increased
chr8	47989847	47991498	TSS-proximal	117.294	61.7312	98.1053	100.593	Unchanged
chr11	82889618	82890885	TSS-proximal	68.3596	104.55	78.5016	91.4826	Increased
chr5	45493007	45493989	TSS-proximal	93.3672	105.036	89.5524	138.087	Increased
chr6	38532454	38536052	TSS-proximal	390.686	363.754	439.339	382.887	Decreased
chr8	109607822	109609294	TSS-proximal	112.505	157.502	150.238	170.903	Increased
chr9	61945889	61947223	TSS-proximal	64.9288	77.3408	75.7978	110.921	Increased
chr11	19013987	19016586	TSS-proximal	105.904	97.5654	106	76.5731	Decreased
chr19	40637471	40638224	TSS-distal	45.6499	77.7719	69.8276	98.1963	Increased
chr16	5233154	5234370	TSS-proximal	350.904	285.949	315.686	279.187	Decreased
chr10	75763669	75765037	TSS-proximal	87.531	76.355	106.362	72.111	Decreased
chr5	100428863	100430316	TSS-proximal	151.678	194.629	156.162	179.931	Increased
chr9	124107740	124109226	TSS-distal	80.5851	77.1553	107.882	67.4983	Decreased
chr17	84184700	84189142	TSS-proximal	160.961	128.247	157.758	149.613	Decreased
chr18	6240018	6242254	TSS-proximal	309.437	271.815	283.174	246.035	Decreased
chr5	125403926	125406572	TSS-distal	66.4601	87.1666	91.3751	110.332	Increased
chr5	110653001	110654217	TSS-proximal	152.933	123.599	183.188	143.985	Decreased
chr12	32207715	32209162	TSS-proximal	80.1105	96.837	81.2431	110.787	Increased
chr14	62865146	62866050	TSS-proximal	28.1768	77.4696	81.8122	96.3646	Increased
chr19	53464541	53465427	TSS-proximal	60.3608	76.1669	64.9267	102.954	Increased
chr1	57405860	57407602	TSS-proximal	347.401	265.479	275.169	265.731	Decreased
chr7	28372220	28373734	TSS-proximal	76.5677	100.125	101.545	130.33	Increased
chr9	79759185	79760342	TSS-proximal	110.086	143.109	109.404	137.116	Increased
chr1	36444172	36445784	TSS-proximal	201.531	179.392	242.263	192.796	Decreased
chr3	108721806	108722814	TSS-proximal	117.493	48.0079	90.5055	95.3915	Unchanged
chr15	8098355	8099633	TSS-proximal	63.792	103.651	86.1923	97.1306	Increased
chr18	12971854	12972545	TSS-proximal	49.7399	105	63.0058	71.3295	Increased
chr1	165634190	165635099	TSS-proximal	65.8352	100.857	69.6154	89.5055	Increased
chr7	80900675	80901828	TSS-proximal	80.6412	134.766	100.52	106.222	Increased
chr6	124805335	124806748	TSS-proximal	91.0537	169.484	166.4	165.82	Unchanged
chr14	32513202	32514079	TSS-proximal	58.0752	90.0114	68.4055	90.8884	Increased
chr11	120150222	120151790	TSS-proximal	119.433	83.6839	98.0497	85.9911	Decreased
chr8	105700411	105702032	TSS-proximal	67.5894	85.6658	77.6017	101.948	Increased
chr6	97806564	97807459	TSS-proximal	54.0625	93.8951	78.0469	95.4911	Increased
chr2	153014926	153015802	TSS-proximal	62.5086	107.56	56.2828	67.5371	Increased
chr17	29548470	29551709	TSS-proximal	228.596	197.503	208.463	186.12	Decreased
chr5	115652510	115653560	TSS-distal	73.9867	88.5442	88.4491	131.503	Increased
chr10	75055608	75056239	TSS-distal	70.6013	40.3323	108.038	70.3006	Decreased
chr1	153424778	153425561	TSS-proximal	108.941	68.2908	75.5485	56.6709	Decreased
chr6	122308223	122310169	TSS-proximal	81.1864	101.479	76.4766	95.9168	Increased
chr1	93342362	93344874	TSS-proximal	223.709	189.204	205.261	182.348	Decreased
chr8	3676080	3677708	TSS-proximal	89.2081	115.813	88.8828	108.582	Increased
chr1	181144985	181145802	TSS-proximal	79.4743	40.5134	83.4719	66.3814	Decreased
chr5	31095270	31095943	TSS-proximal	66.2018	124.822	74.451	85.4451	Increased
chr5	124095521	124096405	TSS-proximal	73.4576	100.825	72.5085	101.322	Increased
chr17	33954763	33956959	TSS-proximal	243.701	216.418	278.967	236.659	Decreased
chr5	30647495	30648290	TSS-proximal	52.8518	102.487	82.6759	96.1181	Increased
chr19	53193794	53194879	TSS-distal	72.7808	98.6004	75.7551	100.755	Increased
chr2	84677405	84678481	TSS-proximal	136.119	95.8682	142.08	118.403	Decreased
chr9	21149448	21150420	TSS-proximal	78.6125	107.431	88.777	117.523	Increased
chr10	80754508	80756876	TSS-proximal	292.731	256.669	263.921	229.548	Decreased
chr2	167502702	167505740	TSS-distal	246.65	197.144	208.174	198.973	Decreased
chr9	108305223	108307649	TSS-proximal	135.513	166.498	156.263	177.285	Increased
chr11	69366186	69367532	TSS-proximal	57.7283	115.457	95.8872	93.4447	Unchanged
chrX	105064362	105065374	TSS-distal	50.3356	81.7966	64.156	81.2142	Increased
chr6	125008366	125010148	TSS-proximal	193.04	228.065	198.861	231.167	Increased
chr16	3908284	3909718	TSS-proximal	76.3972	115.484	105.484	119.819	Increased
chr5	144014301	144015466	TSS-proximal	71.0635	115.883	105.832	119.949	Increased
chr1	75479013	75479793	TSS-proximal	122.42	83.2394	93.7516	69.5262	Decreased
chr8	33885474	33886187	TSS-proximal	85.7003	144.608	65.6723	79.5098	Increased
chr13	95891253	95892835	TSS-proximal	97.4416	74.8895	95.1042	75.3569	Decreased
chr2	166771369	166771976	TSS-distal	44.0296	106.924	69.0132	75.773	Increased
chr11	29692281	29694989	TSS-proximal	138.35	193.869	177.656	178.87	Increased
chr6	115908338	115909742	TSS-distal	58.9751	86.1922	101.295	131.16	Increased
chr8	120368631	120370505	TSS-distal	101.984	79.5413	121.099	98.2827	Decreased
chr5	35574489	35575544	TSS-proximal	160.559	199.176	135.559	172.169	Increased
chr5	123747222	123750419	TSS-proximal	311.32	265.072	352.942	320.535	Decreased
chr9	88522028	88523849	TSS-proximal	104.951	119.638	104.753	137.267	Increased
chr6	128968321	128969226	TSS-distal	50.6512	59.0949	71.7329	122.583	Increased
chr18	80372618	80373530	TSS-distal	69.8138	29.3209	90.1095	72.9901	Decreased
chr10	12921699	12923520	TSS-proximal	62.2722	97.9473	81.7234	88.0461	Increased
chr17	47694459	47695380	TSS-proximal	59.4577	80.1844	69.5987	101.725	Increased
chr14	64943521	64944296	TSS-distal	54.2139	73.9175	64.6649	101.778	Increased
chr12	21315698	21317008	TSS-proximal	93.3486	68.0625	94.7521	74.6758	Decreased
chr2	125456293	125456808	TSS-distal	29.6512	143.275	92.4806	73.3333	Unchanged
chr2	156143441	156145053	TSS-proximal	130.403	77.4458	126.999	122.412	Decreased
chr11	90637547	90639439	TSS-proximal	100.338	71.3788	104.733	90.8294	Decreased
chr19	29250809	29253192	TSS-proximal	132.076	103.733	112.84	98.6955	Decreased
chr18	10617264	10618698	TSS-proximal	144.801	198.098	150.774	164.537	Increased
chr9	32508643	32509269	TSS-proximal	81.3238	113.844	72.1691	108.9	Increased
chr17	8988226	8988985	TSS-proximal	57.0263	98.9605	83.3553	105	Increased
chr16	20097110	20098650	TSS-proximal	109.195	142.278	138.267	164.964	Increased
chr16	32643662	32644531	TSS-proximal	95.2414	139.195	87	107.805	Increased
chr11	80089035	80090267	TSS-proximal	95.1176	56.8613	98.751	86.0746	Decreased
chr13	107888172	107889388	TSS-proximal	94.2728	75.415	93.2868	66.2449	Decreased
chr19	42085978	42086805	TSS-proximal	60.0483	104.686	78.4903	93.3937	Increased
chr6	38353257	38355235	TSS-proximal	184.871	144.285	205.356	182.496	Decreased
chr3	146812389	146813715	TSS-proximal	118.161	83.572	101.673	86.1718	Decreased
chr10	120136110	120136876	TSS-distal	49.8566	81.4342	64.3546	89.0222	Increased
chr6	116207552	116208603	TSS-proximal	109.059	61.7966	114.952	101.663	Decreased
chr2	69821969	69823437	TSS-proximal	117.155	85.9088	89.6052	73.3628	Decreased
chr4	134496405	134497327	TSS-proximal	58.0065	85.623	82.0043	111.419	Increased
chr2	72285346	72287594	TSS-proximal	100.329	65.1801	110.836	101.329	Decreased
chr5	139804012	139804817	TSS-distal	113.871	72.7543	76.5509	58.1762	Decreased
chr15	98870590	98873039	TSS-proximal	241.947	204.996	214.902	191.4	Decreased
chr1	14309512	14310147	TSS-proximal	76.1635	138.302	59.4969	71.1478	Increased
chr17	46772223	46773092	TSS-proximal	49.8161	82.046	60.5172	79.4368	Increased
chr3	21952892	21953906	TSS-distal	48.9852	89.1724	70.5123	81.0542	Increased
chr15	75929375	75930156	TSS-proximal	94.5524	130.409	71.5345	100.997	Increased
chr5	146896835	146897486	TSS-proximal	72.3466	127.086	73.1902	88.3282	Increased
chr5	149678068	149679117	TSS-proximal	120.19	65.5619	101.076	96.3714	Decreased
chr10	78264694	78265375	TSS-distal	56.0704	104.663	72.3754	88.0645	Increased
chr9	87255104	87255941	TSS-proximal	73.0191	98.8783	69.7017	100.131	Increased
chr3	95314632	95316173	TSS-proximal	208.327	162.03	189.397	169.125	Decreased
chr13	119656881	119657850	TSS-distal	86.7423	91.9897	40.7113	89.9072	Increased
chr10	58497496	58498797	TSS-proximal	89.0937	109.654	93.5177	123.848	Increased
chr7	143599586	143600489	TSS-proximal	86.0177	114.215	82.8097	112.843	Increased
chr15	78899129	78900100	TSS-proximal	99.6708	44.5885	73.6317	73.6317	Unchanged
chrX	94177370	94179060	TSS-distal	82.9273	110.059	113.844	139.143	Increased
chr17	26531346	26532195	TSS-distal	85.4824	115.471	72.5882	101.624	Increased
chr5	33005324	33005894	TSS-distal	62.5044	109.387	66.2697	89.3345	Increased
chr2	103760811	103762115	TSS-proximal	171.923	214.897	189.755	221.272	Increased
chr6	145306188	145307834	TSS-distal	50.3097	78.9435	83.4183	99.9029	Increased
chr1	39493293	39494050	TSS-distal	25.2243	57.1768	68.3773	98.7599	Increased
chr10	62556135	62556903	TSS-distal	67.9714	29.844	89.857	68.4655	Decreased
chr18	39519163	39520571	TSS-distal	110.376	73.2789	105.678	93.4209	Decreased
chr6	31116087	31116875	TSS-distal	75.9316	114.715	80.2915	103.232	Increased
chr6	135197614	135198764	TSS-proximal	117.402	106.316	140.087	95.0652	Decreased
chr3	108899987	108901030	TSS-distal	45.182	59.8276	67.7682	104.023	Increased
chr4	116707672	116709009	TSS-proximal	133.386	189.589	135.269	145.725	Increased
chr3	62505787	62507511	TSS-proximal	364.33	305.936	326.209	296.168	Decreased
chr6	53445636	53446450	TSS-distal	79.7669	92.2822	64.6012	109.018	Increased
chr17	17004686	17005706	TSS-distal	86.1508	101.126	99.1087	144.231	Increased
chr9	45546873	45547734	TSS-distal	72.4594	38.4455	93.5267	71.5777	Decreased
chr3	105898166	105898803	TSS-distal	37.9624	87.9154	91.5517	117.335	Increased
chr11	109859806	109860774	TSS-distal	61.8266	103.922	86.5944	101.032	Increased
chr11	98952587	98953369	TSS-distal	48.8378	78.1481	75.645	106.117	Increased
chr11	120098116	120101215	TSS-proximal	280.039	245.487	240.168	210.981	Decreased
chr4	149710344	149710974	TSS-distal	84.8494	127.274	78.225	106.91	Increased
chr10	40245797	40249126	TSS-proximal	306.637	288.249	334.012	286.829	Decreased
chr9	21411318	21413414	TSS-proximal	178.727	137.988	167.907	154.182	Decreased
chrX	73715886	73717050	TSS-proximal	57.9914	84.2489	93.2103	122.876	Increased
chr8	11755767	11756665	TSS-distal	80.8231	148.888	107.063	107.987	Increased
chr9	110781163	110781923	TSS-distal	60.3022	107.201	74.5861	88.6465	Increased
chr9	110655948	110658158	TSS-proximal	211.022	204.093	269.389	209.86	Decreased
chr8	119344148	119344787	TSS-proximal	69.7188	109.547	66.8438	92.5469	Increased
chr6	136938235	136939243	TSS-proximal	87.1754	55.5897	97.8394	77.4628	Decreased
chrX	12005293	12007630	TSS-distal	75.787	93.7767	88.3191	108.028	Increased
chr17	70985262	70985998	TSS-distal	50.1628	67.4491	73.6771	119.444	Increased
chr5	125273478	125274353	TSS-distal	53.847	100.411	77.0091	87.3402	Increased
chr2	153083774	153084691	TSS-distal	69.4336	102.756	77.0697	98.5839	Increased
chr17	28799421	28802253	TSS-proximal	361.779	323.971	345.563	309.562	Decreased
chr17	26956222	26957437	TSS-distal	113.224	89.1036	135.312	104.186	Decreased
chr11	70679757	70680510	TSS-distal	43.9523	77.7719	81.8302	112.387	Increased
chr19	5456851	5457904	TSS-proximal	119.734	140.294	102.249	142.837	Increased
chr8	122610611	122612525	TSS-proximal	236.319	178.397	197.614	189.023	Decreased
chr8	69832271	69833128	TSS-proximal	109.942	68.345	86.2937	70.9557	Decreased
chr17	83705051	83708447	TSS-proximal	109.202	87.8098	100.745	89.6085	Decreased
chr11	26139865	26140425	TSS-distal	34.082	111.337	64.5276	60.1248	Unchanged
chr16	11174512	11177021	TSS-proximal	110.717	148.295	137.657	147.821	Increased
chr11	106611926	106614494	TSS-proximal	120.58	103.706	126.812	104.399	Decreased
chr19	6045325	6047571	TSS-proximal	111.762	78.2866	131.802	117.161	Decreased
chr1	170997791	170998953	TSS-distal	75.632	104.127	78.5211	99.037	Increased
chr9	53666321	53667833	TSS-proximal	154.184	134.805	175.083	136.484	Decreased
chr11	102696936	102698177	TSS-proximal	215.539	170.378	200.04	172.222	Decreased
chr19	31210648	31211336	TSS-distal	25.9071	92.5109	72.8302	72.8302	Unchanged
chr2	118976108	118976877	TSS-distal	67.8831	99.3247	64.1039	89.7532	Increased
chr19	60873655	60874922	TSS-proximal	215.142	180.954	182.957	144.038	Decreased
chr4	62208110	62208899	TSS-proximal	101.658	58.0886	101.013	83.3165	Decreased
chr3	86757710	86758431	TSS-distal	60.0277	100.637	68.3657	87.7424	Increased
chr8	13674166	13675318	TSS-proximal	66.34	78.4996	71.353	106.314	Increased
chr10	110918143	110920379	TSS-proximal	68.954	87.1837	93.4108	116.951	Increased
chr3	34080818	34081868	TSS-proximal	88.5442	66.7079	104.11	75.9277	Decreased
chr2	73892133	73893351	TSS-proximal	106.669	151.632	124.176	140.377	Increased
chr5	134183348	134185112	TSS-proximal	150.227	116.278	156.612	136.572	Decreased
chr6	146641742	146643492	TSS-proximal	143.421	166.71	147.527	180.417	Increased
chr12	4548256	4549106	TSS-distal	88.3784	121.328	87.9671	116.005	Increased
chr4	41050548	41051175	TSS-proximal	40.6051	87.2771	73.3599	93.0096	Increased
chr5	124598518	124599269	TSS-proximal	89.8404	128.83	45.9441	74.3883	Increased
chr2	119786429	119788468	TSS-proximal	297.446	265.569	282.696	242.373	Decreased
chr10	62791034	62793867	TSS-proximal	331.514	305.413	343.701	299.873	Decreased
chr5	107986144	107988554	TSS-proximal	131.128	122.132	145.019	111.24	Decreased
chr15	101245949	101247458	TSS-distal	76.8212	99.6159	95.8874	120.954	Increased
chr9	20459004	20460575	TSS-proximal	115.153	140.286	139.726	173.225	Increased
chr11	51937995	51939502	TSS-distal	84.5358	104.821	92.7387	118.932	Increased
chr9	21244344	21245022	TSS-distal	95.7437	73.2106	76.3328	38.7776	Decreased
chr2	26963916	26964835	TSS-proximal	87.2935	138.554	126.978	145.761	Increased
chr17	29502346	29503719	TSS-distal	80.7205	55.6623	87.4163	70.655	Decreased
chr18	34650673	34652132	TSS-proximal	227.89	180.733	249.055	219.199	Decreased
chr12	82168967	82170462	TSS-proximal	79.2447	95.4345	81.9385	109.439	Increased
chr19	40270853	40271695	TSS-proximal	114.923	83.1673	99.5374	73.191	Decreased
chr6	136448935	136449969	TSS-distal	72.6667	87.4493	69.9517	104.126	Increased
chr12	69976417	69977193	TSS-distal	101.725	73.8224	81.5315	52.9344	Decreased
chr6	51467425	51472310	TSS-proximal	361.091	320.117	391.47	361.001	Decreased
chr1	156921286	156922104	TSS-distal	79.3773	45.1404	113.504	85.3846	Decreased
chr13	37580809	37581575	TSS-distal	68.1486	86.4276	67.575	106.193	Increased
chr3	65956250	65959799	TSS-proximal	331.442	283.313	319.8	302.194	Decreased
chr17	27405217	27406354	TSS-distal	106.415	109.772	64.3409	114.947	Increased
chr9	82973813	82976767	TSS-proximal	200.169	175.574	213.533	187.367	Decreased
chr15	99497507	99498559	TSS-distal	43.5802	59.3162	67.189	100.788	Increased
chr3	116594209	116596098	TSS-proximal	213.81	271.132	242.016	257.254	Increased
chr4	133240398	133241767	TSS-proximal	77.2336	79.0876	102.08	57.6496	Unchanged
chr9	48835411	48836793	TSS-proximal	192.646	297.715	201.056	188.568	Unchanged
chr16	87688805	87689560	TSS-distal	57.328	84.3122	67.4735	96.8519	Increased
chr7	3594400	3595606	TSS-distal	70.7622	132.013	110.414	109.056	Unchanged
chr9	61385608	61386307	TSS-distal	38.2429	72.8429	69.3429	95.2	Increased
chr18	23753110	23754017	TSS-proximal	84.2401	47.7313	92.4119	75.1982	Decreased
chr3	52089847	52090737	TSS-distal	37.1942	91.56	85.8698	92.3345	Increased
chr2	180171011	180172167	TSS-proximal	122.299	172.973	118.029	132.256	Increased
chr10	63021765	63025159	TSS-proximal	252.704	233.169	266.795	231.42	Decreased
chr13	37856570	37858667	TSS-distal	109.371	80.2002	91.7588	81.9542	Decreased
chr2	164372292	164373324	TSS-distal	59.2352	66.6409	72.4685	117.076	Increased
chr9	108831560	108832743	TSS-distal	67.8294	82.897	74.3497	105.617	Increased
chr1	172499791	172502088	TSS-proximal	97.6327	66.0096	94.1514	87.7111	Decreased
chr4	150544545	150545361	TSS-distal	78.0171	134.186	104.725	115.802	Increased
chr11	84915070	84916729	TSS-proximal	109.048	74.488	123.898	108.536	Decreased
chr7	100932376	100933142	TSS-proximal	58.1747	106.362	80.4433	93.3116	Increased
chr1	65177836	65180138	TSS-distal	96.3135	117.343	118.241	142.175	Increased
chr14	103345135	103347253	TSS-proximal	105.281	90.236	109.094	85.7999	Decreased
chr2	90939741	90942124	TSS-proximal	339.014	275.906	280.549	267.097	Decreased
chr2	156840218	156841541	TSS-proximal	108.799	65.4683	79.5317	75.8082	Decreased
chr7	110120898	110123580	TSS-proximal	90.7492	107.849	99.959	119.892	Increased
chr7	28385660	28386890	TSS-distal	65.2396	93.2006	80.195	98.9115	Increased
chr6	128764034	128764692	TSS-distal	50.2883	114.127	94.871	103.612	Increased
chr11	53802928	53803825	TSS-distal	69.5546	112.138	72.3719	85.2004	Increased
chr6	115479930	115481025	TSS-distal	126.779	108.166	117.099	80.3193	Decreased
chr11	102431892	102432959	TSS-proximal	68.0337	90.7116	76.2547	102.453	Increased
chr16	49769751	49770501	TSS-distal	74.6871	39.0413	79.9734	61.3449	Decreased
chr19	11478691	11479629	TSS-distal	76.0277	57.0181	125.282	85.8573	Decreased
chr10	61648205	61649190	TSS-proximal	49.1278	118.945	100.953	95.1217	Unchanged
chr19	5487586	5489780	TSS-proximal	96.4055	121.954	122.934	144.301	Increased
chr13	107094549	107095455	TSS-distal	105.413	78.699	107.034	78.9085	Decreased
chr11	4873697	4874645	TSS-proximal	126.27	87.313	93.6249	75.4162	Decreased
chr7	90067771	90068558	TSS-distal	59.8604	113.236	87.6904	97.0939	Increased
chr5	100673547	100675431	TSS-proximal	126.462	105.496	123.072	99.9469	Decreased
chr7	29281285	29282274	TSS-proximal	119.747	60.5152	60.6667	63.9899	Unchanged
chr6	124808524	124809845	TSS-proximal	98.3585	66.5356	94.5915	80.9002	Decreased
chr8	84269934	84270812	TSS-proximal	63.8111	129.067	85.165	82.3663	Unchanged
chr17	84061435	84062074	TSS-distal	63.7344	123.484	95.125	107.984	Increased
chr9	64178399	64179783	TSS-proximal	71.7906	103.083	81.3791	95.0397	Increased
chr7	126759025	126760047	TSS-proximal	97.1945	128.348	94.8974	120.626	Increased
chr16	20672046	20673536	TSS-distal	105.164	111.999	93.2461	134.634	Increased
chr16	91081325	91082044	TSS-distal	42.4861	79.6667	73.125	95.9861	Increased
chr2	126706570	126708251	TSS-proximal	84.126	100.036	97.824	127.658	Increased
chr6	52211451	52212492	TSS-proximal	63.618	100.317	82.8983	97.8983	Increased
chr15	79414318	79415448	TSS-distal	80.0265	108.196	87.2856	109.841	Increased
chr18	13972176	13973222	TSS-proximal	124.193	97.4021	117.861	89.5798	Decreased
chr4	133658996	133660476	TSS-distal	68.8589	117.056	102.208	104.99	Increased
chr17	23725852	23727105	TSS-proximal	47.7751	86.4035	93.8118	108.907	Increased
chr3	34019173	34021687	TSS-proximal	262.561	233.153	245.332	213.932	Decreased
chr11	54027877	54029161	TSS-proximal	70.4358	52.5759	76.8249	56.3424	Decreased
chr2	170192769	170193741	TSS-proximal	47.1634	98.2528	82.8571	87.0915	Increased
chr2	29059960	29060839	TSS-proximal	65.1932	101.398	73.8523	91.6136	Increased
chr17	56182651	56184461	TSS-proximal	266.08	202.717	218.504	210.331	Decreased
chr7	132656083	132657108	TSS-distal	48.46	73.3041	68.1579	90.6043	Increased
chr4	129555998	129556945	TSS-distal	98.1646	72.616	105	78.1013	Decreased
chr13	32833070	32833839	TSS-distal	31.4545	100.987	82.2727	78	Unchanged
chr10	20347491	20349087	TSS-proximal	51.0895	89.3989	77.7833	81.3964	Increased
chr5	105642443	105643359	TSS-distal	94.5256	75.0709	126.499	88.8222	Decreased
chr11	102189262	102190451	TSS-proximal	70.7059	134.975	118.218	116.143	Unchanged
chr2	119546718	119548427	TSS-proximal	77.5322	113.31	96.7018	105.842	Increased
chr4	136285109	136286464	TSS-proximal	110.929	174.853	165.627	171.696	Increased
chr11	60352469	60353474	TSS-proximal	69.6918	100.099	67.8728	86.6899	Increased
chr18	54905908	54907638	TSS-distal	56.7071	88.3709	79.844	88.3998	Increased
chr11	67588262	67589581	TSS-distal	83.053	106.227	104.705	134	Increased
chr13	54412143	54412912	TSS-distal	117.545	67.8701	82.2727	71.5844	Decreased
chr8	126665342	126667135	TSS-distal	83.8462	111.555	111.433	131.611	Increased
chr5	30153710	30156851	TSS-proximal	161.073	141.999	166.785	144.271	Decreased
chr4	119538865	119540738	TSS-proximal	134.691	90.4696	104.039	101.409	Decreased
chr2	11331740	11334031	TSS-proximal	61.1824	89.5419	92.9625	104.812	Increased
chr3	28099176	28099809	TSS-distal	36.1987	70.3785	62.2871	88.2334	Increased
chr15	5302355	5302995	TSS-distal	59.6568	83.5257	82.1373	125.772	Increased
chr4	132509517	132510915	TSS-proximal	91.1222	67.4267	89.3853	71.7441	Decreased
chr14	56575219	56576432	TSS-proximal	48.3031	81.9028	60.9885	69.1186	Increased
chr15	76330866	76331768	TSS-proximal	74.8173	111.517	82.9014	102.038	Increased
chr17	27005363	27006128	TSS-distal	53.2507	101.514	108.473	132.102	Increased
chr2	26315174	26316227	TSS-proximal	88.2922	82.2391	116.3	72.5901	Decreased
chr2	25137709	25138388	TSS-distal	73.1176	54.3676	112.515	70.1765	Decreased
chr10	80856690	80857290	TSS-proximal	103.927	67.8702	80.7654	53.3777	Decreased
chr17	46159664	46161726	TSS-proximal	71.6772	106.898	106.074	115.647	Increased
chr1	171526398	171528196	TSS-distal	47.4764	48.1823	56.2479	91.4619	Increased
chr13	76579371	76579998	TSS-distal	46.6879	105.557	75.9873	83.8376	Increased
chr2	164040791	164041502	TSS-distal	41.1798	68.0337	69.3258	101.685	Increased
chr5	100584942	100585699	TSS-distal	28.5884	62.2296	79.2348	110.699	Increased
chr5	138227376	138228432	TSS-proximal	68.7417	130.246	98.8458	96.509	Unchanged
chr5	117318618	117319748	TSS-proximal	139.761	71.008	96.0124	104.014	Unchanged
chr13	21974116	21975316	TSS-distal	99.7752	124.18	120.558	154.813	Increased
chr1	128358677	128359973	TSS-proximal	107.132	68.7972	97.047	87.5328	Decreased
chr11	71003982	71005239	TSS-proximal	79.0382	105.382	102.671	128.831	Increased
chr1	91458787	91460095	TSS-proximal	118.808	157.762	128.839	148.319	Increased
chr8	123064861	123066428	TSS-proximal	262.596	226.008	256.04	220.364	Decreased
chr4	48279067	48280383	TSS-proximal	74.533	120.023	107.441	115.566	Increased
chr5	121384617	121386108	TSS-proximal	102.527	76.8968	121.307	99.2493	Decreased
chr10	39898500	39899578	TSS-proximal	101.603	73.2437	93.7813	73.9574	Decreased
chrX	167226586	167227838	TSS-distal	55.9537	78.332	58.4358	75.5068	Increased
chr11	49983562	49984427	TSS-distal	91.2702	82.4249	101.651	57.9446	Decreased
chr16	32113314	32114372	TSS-distal	72.2285	173.333	142.937	120.415	Unchanged
chr7	45896359	45897587	TSS-proximal	88.1692	105.793	79.6583	109.113	Increased
chrX	143739034	143739916	TSS-distal	51.9706	124.156	82.9219	72.6727	Unchanged
chr17	63849432	63850354	TSS-distal	85.6338	64.9079	110.52	78.4399	Decreased
chr11	59947654	59948853	TSS-proximal	121.1	124.283	166.592	104.892	Unchanged
chr11	121082842	121083635	TSS-proximal	77.0655	94.7229	56.9899	93.2494	Increased
chr5	135322042	135322687	TSS-distal	65.1238	116.424	81.5015	96.7802	Increased
chr14	32165238	32166126	TSS-distal	88.9089	61.6535	78.6614	57.3791	Decreased
chr10	75935586	75936617	TSS-proximal	145.756	109.932	137.907	113.198	Decreased
chr7	16842256	16843420	TSS-proximal	88.6352	65.6481	95.3305	73.4421	Decreased
chr18	35849565	35850603	TSS-distal	111.646	71.155	66.5063	56.2175	Decreased
chr7	126649015	126650048	TSS-proximal	120.822	91.2282	144.004	113.772	Decreased
chr18	5688461	5689088	TSS-distal	83.2325	101.497	83.8376	133.615	Increased
chr1	191479626	191480433	TSS-distal	77.302	85.198	76.3614	126.25	Increased
chr11	30985863	30987094	TSS-proximal	77.6055	101.396	66.1039	86.8101	Increased
chr1	57995302	57996386	TSS-proximal	88.1198	165.659	144.82	139.512	Unchanged
chr3	104637468	104639893	TSS-proximal	117.704	95.6307	123.096	106.142	Decreased
chr18	24120800	24122341	TSS-proximal	100.032	131.44	135.512	161.122	Increased
chr6	113696082	113698810	TSS-proximal	119.117	93.4225	111.84	100.989	Decreased
chr6	115581609	115582268	TSS-distal	88.8485	42.4848	69.803	58.5909	Decreased
chr6	120667821	120668829	TSS-proximal	101.07	75.7978	105.183	79.9009	Decreased
chr19	4294037	4295720	TSS-distal	62.0724	75.6948	69.3705	92.3337	Increased
chr9	88437620	88439473	TSS-proximal	92.1359	85.9439	126.462	90.5232	Decreased
chr7	128297643	128298638	TSS-proximal	88.3133	55.0301	102.42	83.4237	Decreased
chr5	76950749	76952341	TSS-proximal	118.437	167.244	147.702	156.999	Increased
chr6	91110185	91111081	TSS-distal	79.5875	56.845	110.056	78.874	Decreased
chr13	14038884	14040112	TSS-proximal	91.2775	57.0464	123.832	102.417	Decreased
chr8	119574011	119575564	TSS-proximal	82.0335	59.0605	86.8211	71.4672	Decreased
chr7	29043086	29043923	TSS-distal	47.1599	71.4916	69.7017	98.1742	Increased
chr12	81927680	81928464	TSS-distal	37.3503	102.306	80.7006	77.5541	Unchanged
chr10	17418014	17418771	TSS-distal	37.0053	73.9974	72.7177	93.3377	Increased
chr2	33431056	33431922	TSS-proximal	123.506	67.6355	90.1384	86.3437	Decreased
chr10	85957320	85958092	TSS-proximal	120.388	82.458	110.686	87.2704	Decreased
chr19	53309915	53314808	TSS-proximal	101.586	91.4242	108.927	92.7912	Decreased
chr9	35101428	35102067	TSS-distal	37.8438	73.7031	69.4062	95.125	Increased
chr1	134962044	134963328	TSS-proximal	72.4202	60.5136	92.1946	64.0233	Decreased
chrX	167167115	167167765	TSS-distal	31.3364	70.4916	64.4547	84.6697	Increased
chr7	118739722	118741447	TSS-proximal	450.533	580.498	538.598	535.272	Unchanged
chr9	72132476	72134033	TSS-distal	194.737	145.635	159.994	148.383	Decreased
chr16	38476351	38476864	TSS-distal	136.401	62.0039	75.2335	72.0233	Decreased
chr12	69371039	69374367	TSS-proximal	127.9	96.4944	126.527	120.351	Decreased
chr9	104002120	104003808	TSS-proximal	76.9864	88.3008	90.598	122.747	Increased
chr11	69846020	69847174	TSS-proximal	94.9177	92.71	121.082	74.7879	Decreased
chr4	129618626	129619487	TSS-proximal	90.2088	59.1531	93.5267	72.529	Decreased
chr3	52267551	52270052	TSS-proximal	117.694	81.0072	83.8449	82.534	Decreased
chr2	13572530	13576208	TSS-proximal	84.1995	94.2457	95.2596	116.727	Increased
chr6	92090826	92093060	TSS-proximal	389.562	334.224	322.076	292.268	Decreased
chrX	7898447	7899916	TSS-proximal	68.5102	79.7823	78.3469	109.129	Increased
chr13	23583983	23587292	TSS-distal	188.713	187.166	243.571	192.375	Decreased
chr8	123279535	123281022	TSS-distal	59.1129	74.5296	94.543	130.477	Increased
chr10	60080511	60081577	TSS-distal	65.7076	80.0469	60.9091	90.2062	Increased
chr19	47530972	47531757	TSS-distal	42.1628	84.3384	73.2697	86.8702	Increased
chr8	107435563	107437632	TSS-proximal	126.246	88.0628	98.9614	94.9855	Decreased
chr16	44138610	44141231	TSS-proximal	89.9428	127.376	137.426	148.726	Increased
chr13	22019959	22022672	TSS-distal	54.0162	75.1511	64.8674	72.1444	Increased
chr5	66138660	66139314	TSS-distal	33.084	97.313	72.855	72.855	Unchanged
chr6	99520890	99523991	TSS-proximal	103.559	82.1889	118.549	104.23	Decreased
chr9	66834441	66835258	TSS-proximal	79.4743	101.296	73.423	106.614	Increased
chrX	166440329	166440955	TSS-proximal	34.5614	65.0558	59.0431	86.6029	Increased
chr4	155600744	155602959	TSS-proximal	138.637	134.03	178.94	135.135	Decreased
chr12	101911946	101913658	TSS-proximal	238.879	196.457	248.29	222.364	Decreased
chr3	96103887	96105773	TSS-proximal	93.9004	73.6354	98.0922	81.0917	Decreased
chr3	131642324	131643158	TSS-distal	47.3293	99.2335	82.7545	88.6707	Increased
chr10	96181125	96182416	TSS-distal	138.135	94.7136	112.701	103.158	Decreased
chr19	5105504	5107433	TSS-proximal	262.223	234.472	273.228	234.87	Decreased
chr19	18712189	18713973	TSS-proximal	109.266	85.6975	136.88	112.919	Decreased
chr5	76778789	76780060	TSS-distal	109.237	186.399	171.392	167.516	Unchanged
chr2	84936452	84937549	TSS-proximal	92.878	77.7869	92.9053	62.9417	Decreased
chr11	106778573	106780332	TSS-proximal	88.3636	112.261	106.574	127.608	Increased
chr10	75564852	75566329	TSS-distal	81.935	56.0622	74.0325	62.8958	Decreased
chr1	88654628	88655521	TSS-proximal	61.3199	82.6957	80.0559	112.271	Increased
chr15	63652061	63652905	TSS-distal	108.615	79.9527	87.6213	62.3077	Decreased
chr7	101011718	101012346	TSS-proximal	60.7949	101.335	86.3275	112.48	Increased
chr11	102316298	102320687	TSS-proximal	172.487	139.959	151.043	145.61	Decreased
chr1	150392339	150394017	TSS-proximal	174.628	189.803	153.365	195.998	Increased
chr13	34088734	34089517	TSS-distal	78.0485	52.0281	82.8954	58.7628	Decreased
chr19	4148201	4149097	TSS-proximal	65.3735	96.6332	69.699	88.9632	Increased
chr5	118466083	118466866	TSS-distal	100.816	78.0485	85	53.5204	Decreased
chr17	56764140	56765705	TSS-proximal	261.303	227.918	243.755	206.462	Decreased
chr8	107150201	107151146	TSS-proximal	76.8076	114.535	91.3108	108.71	Increased
chr11	106471504	106472451	TSS-distal	98.1646	69.9262	95.4536	73.7658	Decreased
chr10	82240630	82241602	TSS-proximal	138.88	110.051	125.139	95.5396	Decreased
chr8	111933479	111934158	TSS-proximal	52.4853	89.9853	68.9559	89.5294	Increased
chr17	5798256	5799406	TSS-proximal	112.971	168.341	157.958	171.546	Increased
chr2	156311603	156313488	TSS-proximal	180.472	150.048	189.311	164.889	Decreased
chr12	73715637	73716684	TSS-distal	43.7882	98.521	81.6412	79.2844	Unchanged
chrX	101331686	101333177	TSS-distal	129.873	174.296	162.661	179.759	Increased
chr7	121033339	121035884	TSS-proximal	248.849	226.807	255.593	220.699	Decreased
chr7	19308121	19309268	TSS-proximal	79.9477	67.7352	97.4564	66.6463	Decreased
chr1	171327775	171331060	TSS-proximal	585.018	525.642	559.3	522.757	Decreased
chr15	102517632	102519131	TSS-proximal	85.8333	121.527	120.66	137.667	Increased
chr17	50189994	50191065	TSS-proximal	60.6437	109.403	108.209	118.181	Increased
chr13	21944728	21945537	TSS-proximal	77.1111	100.716	56.8765	86.3333	Increased
chr15	10469518	10470924	TSS-proximal	129.559	99.6588	135.068	114.016	Decreased
chr18	4351677	4353768	TSS-proximal	65.8126	90.1816	92.022	106.965	Increased
chr4	6335102	6336237	TSS-distal	51.6197	87.5264	95.5898	113.697	Increased
chr2	163471907	163472932	TSS-proximal	113.06	145.361	122.68	151.55	Increased
chr4	94602595	94603724	TSS-proximal	106.044	84.6018	119.398	91.0088	Decreased
chr8	25196173	25196982	TSS-distal	61.3827	97.5679	79.2222	98.5185	Increased
chr11	87591065	87592804	TSS-proximal	104.764	115.017	112.052	148.937	Increased
chr5	31046996	31049972	TSS-proximal	557.101	518.112	601.878	540.537	Decreased
chr16	14158920	14160086	TSS-proximal	96.1268	140.908	139.58	158.62	Increased
chr11	88716079	88719318	TSS-proximal	173.512	153.046	180.531	158.951	Decreased
chr18	7867892	7870967	TSS-proximal	248.241	215.494	236.96	216.905	Decreased
chr9	103449743	103450303	TSS-distal	77.2549	22.7273	90.9269	74.795	Decreased
chr7	66124592	66125750	TSS-distal	58.2916	93.4858	70.9836	80.2071	Increased
chr8	109578582	109579751	TSS-proximal	70.8205	82.8034	97.0342	139.932	Increased
chr14	72602262	72603557	TSS-distal	50.162	72.7855	78.7114	100.934	Increased
chr2	34753528	34755555	TSS-proximal	118.176	86.7406	124.132	111.963	Decreased
chr15	100303845	100305055	TSS-proximal	56.8456	90.5285	88.9926	103.939	Increased
chr4	19708321	19709612	TSS-proximal	140.108	109.52	149.636	124.807	Decreased
chr11	106919666	106921376	TSS-proximal	165.4	129.632	156.265	139.439	Decreased
chr10	78216156	78216935	TSS-distal	47.3974	45.7564	127.615	68.5513	Decreased
chr4	127243356	127244286	TSS-proximal	97.218	141.031	106.037	122.825	Increased
chr3	14641376	14642136	TSS-proximal	70.3548	92.1288	67.0302	99.4612	Increased
chr6	116263631	116264696	TSS-proximal	64.5779	75.3377	78.7148	117.308	Increased
chr1	136414578	136416530	TSS-proximal	198.428	229.099	194.613	223.262	Increased
chr9	65214512	65215826	TSS-proximal	100.821	90.1521	106.35	73.1939	Decreased
chr2	32881493	32882932	TSS-distal	48.6875	77.0139	75.4097	87.9792	Increased
chr11	51582650	51583300	TSS-proximal	56.7896	45.0384	90.9831	49.278	Decreased
chr8	122593128	122594008	TSS-distal	86.8218	107.072	129.796	183.031	Increased
chr4	19574611	19575853	TSS-proximal	92.3009	116.911	121.118	153.548	Increased
chr8	4237705	4239472	TSS-proximal	144.926	129.061	170.769	135.877	Decreased
chr10	67547318	67550177	TSS-proximal	190.773	146.192	178.343	174.031	Decreased
chr5	103752587	103755271	TSS-distal	115.847	97.3259	119.803	102.644	Decreased
chr2	18607148	18609734	TSS-distal	163.104	127.623	163.135	152.327	Decreased
chr15	31600809	31602760	TSS-proximal	139.103	147.587	177.433	118.432	Unchanged
chr3	88552194	88554680	TSS-proximal	117.893	146.59	135.955	150.844	Increased
chr4	139622286	139623604	TSS-proximal	100.516	80.2123	102.911	79.8332	Decreased
chr2	27997729	27998233	TSS-distal	22.7129	78.2574	84.7129	109.149	Increased
chr17	25828541	25829655	TSS-proximal	156.628	117.758	153.471	131.336	Decreased
chr2	118811390	118812571	TSS-proximal	98.1387	61.4721	77.9526	70.2961	Decreased
chr11	76242958	76244826	TSS-proximal	161.648	207.341	179.588	192.36	Increased
chr19	34550210	34551395	TSS-proximal	95.6661	133.28	114.452	131.796	Increased
chrX	85867842	85868771	TSS-proximal	50.7204	71.2796	63.6882	89.3441	Increased
chr5	74067736	74069188	TSS-proximal	150.902	137.736	162.498	122.299	Decreased
chr2	127586978	127588279	TSS-proximal	156.651	130.215	156.697	127.005	Decreased
chr3	135485305	135486069	TSS-proximal	98.3137	99.9739	55.9216	112.915	Increased
chr2	162930361	162932962	TSS-proximal	351.276	312.56	311.43	278.236	Decreased
chr11	115186870	115187788	TSS-proximal	62.4266	81.839	83.2535	117.269	Increased
chr17	79894592	79896680	TSS-proximal	335.017	282.528	300.871	280.005	Decreased
chr5	107866338	107867037	TSS-distal	25.5	61.9143	74.0429	99.9	Increased
chr11	116488452	116492347	TSS-proximal	497.346	457.084	484.82	444.71	Decreased
chr12	64964919	64967872	TSS-proximal	176.5	148.876	187.705	169.607	Decreased
chr10	91180654	91183057	TSS-distal	128.856	169.151	162.55	172.479	Increased
chr17	15761159	15761924	TSS-distal	38.2768	96.5144	71.9582	70.8877	Unchanged
chr9	56075711	56076382	TSS-distal	36.0417	100.536	72.2321	69.7768	Unchanged
chr10	44538789	44539801	TSS-distal	84.3139	56.6239	82.8332	65.7848	Decreased
chr15	55120675	55121722	TSS-distal	113.12	64.4656	82.4237	80.0668	Decreased
chr7	126416161	126417121	TSS-proximal	64.9948	42.4454	92.4558	67.6275	Decreased
chr1	30948134	30950758	TSS-proximal	245.73	263.2	319.04	234.114	Unchanged
chr13	102689366	102690822	TSS-proximal	47.2478	77.8655	80.1784	92.0384	Increased
chr3	83054285	83055990	TSS-proximal	60.5275	93.3998	84.871	92.1043	Increased
chr1	134454956	134455940	TSS-proximal	81.533	50.467	93.5431	76	Decreased
chr2	77945167	77946745	TSS-proximal	233.319	182.451	239.664	220.393	Decreased
chr12	80944946	80946749	TSS-proximal	601.353	557.517	647.561	573.692	Decreased
chr19	32238271	32240838	TSS-distal	71.4836	64.0343	88.0997	66.6355	Decreased
chr11	4703689	4705180	TSS-proximal	100.818	164.042	141.153	137.299	Unchanged
chr3	7503095	7503897	TSS-proximal	80.9589	53.9726	108.593	79.9128	Decreased
chr8	124721513	124722736	TSS-proximal	140.605	112.475	129.722	104.853	Decreased
chr4	126251222	126252168	TSS-distal	87.4974	113.073	83.4002	110.327	Increased
chr2	165954491	165955467	TSS-distal	70.4606	101.771	79.9898	98.5159	Increased
chr6	39723882	39726021	TSS-proximal	270.444	226.355	264.486	244.5	Decreased
chr19	47578858	47581622	TSS-proximal	101.892	94.5099	113.36	88.0723	Decreased
chr2	91947925	91950022	TSS-proximal	112.407	99.0372	104.304	79.9952	Decreased
chr15	28025105	28026491	TSS-proximal	92.8262	113.043	86.597	110.916	Increased
chr16	92300517	92302705	TSS-proximal	187.519	227.113	168.744	186.409	Increased
chr3	137863469	137866240	TSS-proximal	114.509	93.8131	119.008	104.47	Decreased
chr14	21847512	21848138	TSS-proximal	113.86	63.0303	78.7241	66.9219	Decreased
chr1	127204460	127205624	TSS-proximal	99.5708	114.893	70.618	103.811	Increased
chr8	94036216	94037669	TSS-proximal	137.648	224.436	222.359	216.706	Unchanged
chr11	22510401	22514149	TSS-proximal	374.716	376.402	423.078	349.573	Unchanged
chr17	32348687	32351223	TSS-proximal	176.37	164.805	217.911	178.029	Decreased
chr4	155085495	155087173	TSS-proximal	305.98	383.407	319.464	329.762	Increased
chr13	97240629	97241550	TSS-proximal	127.202	71.898	89.2299	87.4403	Decreased
chr15	55905730	55906896	TSS-proximal	104.867	83.0163	112.793	87.4122	Decreased
chr9	20544269	20545290	TSS-distal	99.7847	87.3092	122.358	84.5205	Decreased
chr11	89024006	89024904	TSS-distal	51.0456	93.5818	83.2703	94.2603	Increased
chr3	96170989	96173133	TSS-proximal	312.601	269.804	284.965	259.273	Decreased
chrX	162759277	162761162	TSS-proximal	90.5726	85.8378	105.122	73.7169	Decreased
chr5	122700382	122701442	TSS-proximal	93.7135	81.6965	127.936	89.1706	Decreased
chr2	160731076	160732008	TSS-proximal	137.996	109.303	104.051	74.0729	Decreased
chr17	12158540	12160024	TSS-distal	107.306	124.471	125.199	160.66	Increased
chr19	43689245	43690069	TSS-proximal	100.436	117.43	85.7576	126.642	Increased
chr17	27554499	27558257	TSS-proximal	186.52	157.35	174.866	163.488	Decreased
chr18	62977548	62978459	TSS-proximal	116.02	160.735	119.978	139.825	Increased
chr9	41950553	41951362	TSS-distal	66.0988	111.741	77.1852	87.3457	Increased
chr11	101416803	101417866	TSS-proximal	124.605	86.2594	105.93	92.0113	Decreased
chr9	106476521	106477670	TSS-proximal	98.6609	117.496	84.4174	114.461	Increased
chr3	100969233	100969974	TSS-proximal	82.4663	111.671	57.655	85.3774	Increased
chr9	20606879	20608156	TSS-proximal	155.61	135.649	148.059	112.653	Decreased
chr3	96727111	96729111	TSS-proximal	154.173	142.699	196.522	155.412	Decreased
chr7	16308555	16309197	TSS-proximal	79.3002	53.5303	88.2737	58.8491	Decreased
chr10	91123042	91124655	TSS-proximal	189.56	165.855	181.97	149.349	Decreased
chr5	3505485	3506136	TSS-distal	46.9172	91.8865	78.2362	94.6319	Increased
chr10	83648172	83649065	TSS-proximal	52.7629	74.1499	70.8613	98.4676	Increased
chr10	81495869	81500171	TSS-proximal	101.615	102.501	125.801	95.7867	Unchanged
chrX	151016696	151018341	TSS-proximal	184.326	166.507	205.917	166.44	Decreased
chr6	48601409	48602767	TSS-distal	76.9169	57.2185	87.7778	69.014	Decreased
chr1	91412599	91415046	TSS-proximal	146.328	102.582	133.415	132.41	Decreased
chr18	61758860	61759508	TSS-distal	82.4961	117.843	63.3744	90	Increased
chr12	69168162	69169326	TSS-proximal	103.948	84.2489	128.524	98.1545	Decreased
chr7	139212763	139213658	TSS-proximal	66.8638	119.509	97.3214	102.835	Increased
chr1	151499695	151501486	TSS-proximal	176.423	164.319	198.783	157.009	Decreased
chr7	34912108	34913274	TSS-proximal	140.917	117.969	119.135	88.1234	Decreased
chr13	58399381	58403193	TSS-proximal	298.552	276.811	302.059	269.051	Decreased
chr11	118418413	118419476	TSS-proximal	106.635	86.2594	122.942	92.782	Decreased
chr6	134925700	134930235	TSS-proximal	161.034	146.975	188.258	163.596	Decreased
chr2	84670025	84671327	TSS-proximal	103.707	87.0683	146.477	110.491	Decreased
chr2	90578944	90580993	TSS-proximal	119.395	85.1902	96.3122	91.0976	Decreased
chr11	107130160	107132673	TSS-proximal	450.788	382.319	452.57	432.617	Decreased
chr7	27590700	27592717	TSS-proximal	102.334	62.5372	95.8028	94.9901	Decreased
chr6	119174843	119176156	TSS-proximal	325.974	312.374	357.496	284.247	Decreased
chr13	35905686	35906764	TSS-proximal	112.234	198.471	166.209	155.542	Unchanged
chr16	20424052	20424869	TSS-proximal	102.861	63.8875	93.533	78.4474	Decreased
chr8	122870162	122871042	TSS-distal	75.244	96.9467	74.6992	103.655	Increased
chr14	54515934	54518061	TSS-proximal	214.46	272.556	253.994	262.89	Increased
chr6	129874592	129875390	TSS-proximal	92.5407	73.3917	94.7309	62.8035	Decreased
chr2	10047201	10049173	TSS-proximal	320.471	277.172	309.807	281.875	Decreased
chr16	19980933	19982037	TSS-proximal	70.371	46.1448	89.3394	69.9819	Decreased
chr5	25081313	25081946	TSS-distal	58.3123	92.4921	73.959	99.9211	Increased
chr1	88093920	88094439	TSS-proximal	44.1346	122.577	75.9423	71.1923	Unchanged
chr8	121584876	121586217	TSS-distal	587.996	666.811	639.382	698.241	Increased
chr1	131197479	131200552	TSS-distal	113.211	120.257	124.177	156.028	Increased
chr7	80269064	80270259	TSS-proximal	78.8712	59.6823	105.242	79.791	Decreased
chr5	135167773	135169529	TSS-proximal	272.077	253.933	291.235	241.144	Decreased
chr8	83747556	83748368	TSS-distal	61.1562	97.2079	76.9004	94.1082	Increased
chr1	88652392	88653155	TSS-proximal	65.0785	86.767	65.6806	95.8377	Increased
chr9	107871886	107873416	TSS-proximal	152.371	126.558	157.982	132.188	Decreased
chr5	149050282	149053899	TSS-proximal	375.597	299.48	319.701	325.392	Unchanged
chr3	52068918	52070610	TSS-distal	79.8169	124.991	141.406	154.53	Increased
chr6	85332617	85334151	TSS-proximal	117.094	161.935	147.922	159.179	Increased
chr10	111221820	111222779	TSS-distal	91.625	77.0104	93.4062	61.6979	Decreased
chr13	69611158	69612533	TSS-proximal	92.6453	111.17	83.6991	108.815	Increased
chr1	138136055	138137253	TSS-distal	65.9216	85.0542	85.0792	111.843	Increased
chr17	27340101	27340736	TSS-proximal	82.1855	106.226	62.0912	98.3019	Increased
chr17	34263058	34265468	TSS-proximal	81.4268	65.562	77.1132	64.1518	Decreased
chr4	95049858	95053604	TSS-proximal	107.846	113.966	106.923	131.956	Increased
chr15	97783946	97785137	TSS-proximal	154.002	104.799	124.916	117.332	Decreased
chr11	60220082	60220873	TSS-proximal	115.884	74.0404	93.4848	78.9394	Decreased
chr2	30171289	30172307	TSS-proximal	107.586	80.0589	106.565	84.7694	Decreased
chr12	25095424	25096806	TSS-proximal	85.7195	99.5445	80.3037	108.265	Increased
chr7	127295867	127296785	TSS-proximal	61.0337	105.419	73.4059	79.6736	Increased
chr1	182281395	182283736	TSS-proximal	64.2272	83.275	87.1136	103.275	Increased
chrX	73717169	73718393	TSS-proximal	49.951	59.3143	70.5143	104.767	Increased
chr2	25422448	25423370	TSS-proximal	41.4301	71.8202	73.0878	91.8093	Increased
chr8	61223561	61224525	TSS-proximal	96.4352	84.5389	109.979	73.3161	Decreased
chr16	3883717	3885917	TSS-proximal	394.421	511.976	407.415	393.966	Unchanged
chr7	55793558	55794441	TSS-proximal	44.7059	87.9638	74.4457	81.9005	Increased
chr2	122467391	122468270	TSS-proximal	75.3295	84.0114	76.6591	119.659	Increased
chr11	75428869	75430069	TSS-distal	88.1016	110.383	81.5154	104.804	Increased
chr8	119839669	119840978	TSS-proximal	80.771	104.122	97.3359	120.58	Increased
chr1	53781867	53785625	TSS-proximal	102.756	95.9697	115.775	93.8893	Decreased
chr11	21237839	21240444	TSS-proximal	154.578	121.309	142.375	133.853	Decreased
chr11	29372931	29374613	TSS-proximal	104.528	118.913	129.537	167.178	Increased
chr2	30440870	30442632	TSS-distal	109.183	133.04	103.59	123.193	Increased
chr11	87403906	87404992	TSS-proximal	103.201	134.857	122.603	148.344	Increased
chr11	64077552	64080688	TSS-proximal	230.411	197.893	215.83	199.837	Decreased
chr6	82796998	82798189	TSS-distal	47.0554	79.1359	91.7953	110.428	Increased
chr4	117018868	117019704	TSS-proximal	60.92	91.374	74.6953	95.3405	Increased
chr11	59207922	59209052	TSS-proximal	64.244	104.819	92.3784	101.105	Increased
chr13	42258113	42258942	TSS-distal	69.1205	61.4337	101.096	60.4578	Decreased
chr8	8689331	8690899	TSS-proximal	282.741	201.485	232.282	237.004	Unchanged
chr2	163016825	163017877	TSS-proximal	99.2688	141.633	103.913	117.189	Increased
chr8	57651488	57653705	TSS-proximal	115.523	77.0108	103.111	102.002	Decreased
chr14	57423470	57424511	TSS-proximal	84.4146	106.43	90	117.639	Increased
chr11	117653719	117657115	TSS-proximal	248.051	205.263	228.858	220.868	Decreased
chr2	35199329	35201656	TSS-proximal	284.197	227.238	259.738	252.672	Decreased
chr15	96459404	96461914	TSS-proximal	154.843	112.7	132.362	131.055	Decreased
chr8	122906317	122907109	TSS-distal	38.575	80.3783	56.0151	62.2446	Increased
chr11	21045975	21046615	TSS-distal	43.7598	107.395	73.1513	71.8721	Unchanged
chr9	70655919	70657877	TSS-proximal	219.949	190.005	203.252	177.223	Decreased
chr4	149165970	149167863	TSS-proximal	94.2291	113.743	114.234	138.564	Increased
chr17	33981025	33982091	TSS-proximal	44.2081	95.5764	101.003	106.401	Increased
chrX	95956631	95957428	TSS-proximal	59.1103	70.2882	81.4411	127.832	Increased
chr18	32162514	32163677	TSS-proximal	106.229	127.036	107.431	138.531	Increased
chr4	124714356	124715145	TSS-proximal	75.8354	142	114.544	115.595	Increased
chr5	121219685	121221417	TSS-proximal	421.495	353.808	345.591	321.385	Decreased
chr2	3663893	3664663	TSS-distal	49.5979	85.9792	62.9572	76.8223	Increased
chr10	80694804	80695722	TSS-distal	88.7813	99.8694	80.5658	120.849	Increased
chr19	11120404	11122396	TSS-proximal	172.062	160.542	217.948	174.2	Decreased
chr15	36495926	36497320	TSS-proximal	111.484	158.996	139.763	148.616	Increased
chr14	55671613	55672691	TSS-proximal	75.6163	94.5134	91.4921	121.993	Increased
chr10	93831814	93832445	TSS-proximal	106.899	86.7247	93.7184	53.3703	Decreased
chr12	112833542	112834177	TSS-distal	38.0818	86.1792	78.8994	93.1289	Increased
chr12	84100518	84101526	TSS-proximal	93.4886	92.2299	132.904	83.1615	Decreased
chr7	114116668	114118099	TSS-proximal	120.182	88.1285	105.705	93.0726	Decreased
chr7	101895715	101897358	TSS-distal	75.9915	100.803	105.584	126.107	Increased
chr7	127587798	127589815	TSS-proximal	279.846	228.667	229.108	214.435	Decreased
chr17	78835073	78836002	TSS-proximal	47.9785	74.0215	81.3871	107.043	Increased
chr9	56936901	56938201	TSS-proximal	94.0661	80.3459	108.762	80.3075	Decreased
chr19	44266629	44267516	TSS-distal	74.6509	77.5225	52.8041	96.3514	Increased
chr6	128437114	128439208	TSS-proximal	117.437	98.5728	127.232	106.811	Decreased
chr1	192136110	192138858	TSS-proximal	147.465	120.102	142.448	130.48	Decreased
chr4	53277591	53278695	TSS-distal	68.0633	94.5973	67.0045	83.3846	Increased
chr2	38286372	38287848	TSS-proximal	193.331	185.559	199.404	147.048	Decreased
chr12	13248469	13249690	TSS-proximal	164.828	121.007	146.759	132.627	Decreased
chr6	38432504	38436494	TSS-proximal	230.298	207.93	231.075	209.023	Decreased
chr5	106694664	106697413	TSS-proximal	239.196	235.015	252.785	203.429	Decreased
chr4	129057398	129059635	TSS-proximal	152.087	123.029	146.671	132.337	Decreased
chr15	63985514	63986083	TSS-distal	42.4912	64.8596	62.0702	99.5965	Increased
chr1	128712536	128713471	TSS-distal	65.3739	88.5256	78.2265	103.718	Increased
chr5	121544975	121546747	TSS-proximal	127.265	110.722	111.822	85.8432	Decreased
chr19	55253200	55254675	TSS-proximal	105.366	72.5474	98.6518	89.1802	Decreased
chr1	86523777	86529390	TSS-proximal	580.622	557.667	579.125	516.71	Decreased
chr6	17748667	17751683	TSS-distal	75.6347	74.7862	109.344	79.3503	Decreased
chr12	32291789	32293837	TSS-distal	149.317	141.845	179.873	140.127	Decreased
chr14	66199441	66200615	TSS-distal	71.6085	87.8723	79.1149	106.426	Increased
chr14	62331239	62333037	TSS-distal	151.64	141.006	178.805	139.933	Decreased
chrX	74304513	74305787	TSS-proximal	194.965	161.969	238.737	200.024	Decreased
chr4	139192166	139193452	TSS-proximal	94.0948	121.826	109.308	131.041	Increased
chr14	60264746	60266156	TSS-proximal	74.9894	114.734	99.1141	105.535	Increased
chr4	148038132	148039464	TSS-proximal	143.451	196.039	186.999	201.815	Increased
chr11	116136998	116139349	TSS-proximal	237.938	186.441	238.899	230.157	Decreased
chr16	17889761	17892103	TSS-proximal	254.631	219.257	242.975	221.562	Decreased
chr6	108098395	108099162	TSS-distal	68.0599	94.6094	79.2708	107.122	Increased
chr9	21313109	21313783	TSS-proximal	66.1037	118.978	68.2519	75.5704	Increased
chr2	68825077	68825836	TSS-distal	45.2895	82.1842	75.7763	93.0921	Increased
chr17	36111114	36112011	TSS-proximal	78.0735	52.5278	99.8552	76.0356	Decreased
chr7	47014552	47015371	TSS-distal	24.878	76.1707	81.2683	88.2927	Increased
chr18	24173920	24174481	TSS-distal	56.7082	133.826	86.3701	81.9751	Unchanged
chr7	81570863	81572544	TSS-proximal	143.24	122.776	129.614	104.18	Decreased
chr7	72307825	72308578	TSS-proximal	69.3236	103.13	80.7427	102.56	Increased
chr14	20545303	20546884	TSS-proximal	308.622	276.378	327.617	283.938	Decreased
chr13	24761096	24762556	TSS-proximal	159.671	128.261	173.997	149.788	Decreased
chr9	99568062	99569359	TSS-proximal	227.851	182.666	221.194	197.75	Decreased
chr8	84799062	84800879	TSS-proximal	114.994	87.6458	76.4741	63.3553	Decreased
chr8	25155852	25156482	TSS-distal	66.6719	119.192	62.5832	71.7116	Increased
chr10	63428170	63430703	TSS-proximal	98.0979	85.0158	131.811	106.488	Decreased
chr10	20915544	20916794	TSS-distal	47.8897	94.7642	94.7002	97.3301	Increased
chr17	57249003	57249788	TSS-proximal	51.8957	76.2214	69.084	95.2417	Increased
chr19	41332073	41332789	TSS-distal	49.7768	85.3417	74.5746	94.0865	Increased
chr5	30921135	30922217	TSS-proximal	94.1644	92.9825	79.0028	128.375	Unchanged
chr4	150280204	150282681	TSS-proximal	183.14	154.839	219.447	193.555	Decreased
chr7	30089930	30091596	TSS-proximal	197.295	250.816	222.076	234.913	Increased
chr11	35834049	35834828	TSS-proximal	45.7564	78.4487	84.3718	108.641	Increased
chr12	86883653	86885377	TSS-proximal	79.0725	68.7246	106.354	79.6464	Decreased
chr4	116993687	116995872	TSS-proximal	100.887	118.376	95.215	114.41	Increased
chr10	118796060	118797363	TSS-distal	82.1166	83.0905	82.6457	126.181	Increased
chr7	66108523	66110249	TSS-proximal	128.437	112.93	150.052	120.046	Decreased
chr16	58690366	58690918	TSS-distal	55.3165	138.3	84.792	75.877	Unchanged
chr14	25693747	25694642	TSS-proximal	92.4777	143.694	102.835	111.105	Increased
chr17	44654189	44655154	TSS-distal	62.0186	106.884	65.5797	68.9855	Increased
chr12	116279885	116282464	TSS-proximal	192.698	157.612	234.686	211.093	Decreased
chr11	17257153	17258678	TSS-proximal	162.064	217.189	214.024	228.047	Increased
chr13	23815899	23816661	TSS-distal	58.4797	88.5452	60.3801	79.7903	Increased
chr11	100544446	100545953	TSS-proximal	120.882	81.1472	126.021	116.751	Decreased
chr4	108847454	108848586	TSS-proximal	94.5102	127.132	87.8553	104.563	Increased
chr2	30827868	30828779	TSS-proximal	68.4868	114.616	88.3991	95.625	Increased
chr9	22387631	22389968	TSS-proximal	90.509	57.2498	95.355	91.8392	Decreased
chr6	140622939	140624544	TSS-proximal	222.254	160.336	148.555	145.996	Decreased
chr5	8346230	8347001	TSS-distal	37.9793	97.4223	89.5078	90.5829	Increased
chr15	76878913	76879587	TSS-proximal	37.7778	107.644	74.3407	65.8222	Unchanged
chr6	34176479	34177504	TSS-proximal	101.881	141.637	101.033	116.267	Increased
chr1	189687675	189688744	TSS-proximal	91.7383	60.757	104.561	87.6542	Decreased
chr13	119650818	119652308	TSS-distal	65.835	108.578	59.0409	57.9343	Unchanged
chr9	56103935	56104950	TSS-distal	76.5354	127.972	125.502	135.226	Increased
chr19	37495036	37496508	TSS-distal	154.915	231.059	217.814	215.031	Unchanged
chr17	32319376	32321923	TSS-proximal	310.188	273.155	266.692	239.25	Decreased
chr12	4365838	4366483	TSS-distal	67.0898	108.529	80.2322	99.3344	Increased
chr2	24918396	24920301	TSS-proximal	201.983	160.514	183.006	170.493	Decreased
chr10	44267852	44269137	TSS-proximal	93.1804	56.5008	115.148	101.719	Decreased
chr9	108001724	108004437	TSS-proximal	256.927	233.434	261.595	231.286	Decreased
chr12	51828452	51830973	TSS-proximal	155.682	132.93	154.944	136.681	Decreased
chr18	66519689	66520479	TSS-distal	61.2389	77.3578	62.402	94.6397	Increased
chr5	104508036	104509109	TSS-proximal	178.045	156.667	180.773	139.413	Decreased
chr9	50856062	50857776	TSS-distal	203.668	147.172	172.688	170.776	Decreased
chr10	127030344	127031224	TSS-proximal	70.8967	75.244	70.0341	114.858	Increased
chr2	25460419	25461599	TSS-proximal	116.579	131.685	99.6105	135.14	Increased
chr2	26359767	26361233	TSS-proximal	47.7914	88.6299	66.7348	63.9332	Unchanged
chr12	79006233	79007664	TSS-proximal	91.6899	66.7598	94.2179	79.8534	Decreased
chr6	108503245	108504214	TSS-distal	52.567	80.1649	72.0928	89.9072	Increased
chr12	75595545	75597230	TSS-proximal	136.097	163.31	148.333	172.248	Increased
chr6	56796676	56798672	TSS-proximal	155.759	114.261	132.649	128.122	Decreased
chr12	73286338	73287216	TSS-proximal	62.3663	100.068	93.595	110.444	Increased
chr16	5048264	5051288	TSS-proximal	233.464	221.233	248.026	211.045	Decreased
chr4	3658994	3659792	TSS-proximal	81.3642	60.6258	97.8098	68.9862	Decreased
chr12	79294602	79298259	TSS-proximal	172.154	152.285	181.268	162.603	Decreased
chr5	76303693	76305132	TSS-proximal	84.0972	52.2292	89.6944	81.125	Decreased
chr15	97720928	97721828	TSS-distal	70.7436	101.865	77.6138	95.8713	Increased
chr9	59655648	59657976	TSS-proximal	87.0288	110.562	117.274	134.938	Increased
chr7	126883290	126885534	TSS-proximal	194.196	169.773	180.294	156.477	Decreased
chr16	34690246	34691180	TSS-proximal	80.4385	103.615	90.631	118.781	Increased
chr2	26486570	26487208	TSS-distal	27.9343	69.8279	66.9484	82.3944	Increased
chr11	120378260	120379282	TSS-proximal	107.165	142.053	104.545	124.653	Increased
chr8	106414986	106415907	TSS-proximal	92.6356	125.813	103.503	125.813	Increased
chr17	15563890	15564983	TSS-proximal	74.5795	83.894	81.9653	118.821	Increased
chr17	27262594	27263563	TSS-distal	53.8866	85.4227	42.4021	52.5876	Increased
chr1	163926829	163931576	TSS-proximal	347.422	299.353	359.878	345.501	Decreased
chr11	117991633	117992268	TSS-distal	36.0849	90.1887	89.2453	100.896	Increased
chr5	66209684	66210617	TSS-distal	62.7837	120.107	135.642	147.976	Increased
chr4	127060633	127061423	TSS-proximal	69.3047	117.649	86.3211	94.6397	Increased
chrX	73227714	73229222	TSS-proximal	146.991	136.852	172.823	131.935	Decreased
chr8	72646319	72646936	TSS-proximal	72.2006	113.447	50.5825	69.2233	Increased
chr14	26532379	26537733	TSS-proximal	333.038	393.965	378.999	383.307	Increased
chr3	97900766	97901657	TSS-proximal	62.8812	81.4574	64.5628	91.3117	Increased
chr14	27428224	27430374	TSS-proximal	378.108	373.352	428.74	354.166	Decreased
chr3	75743437	75744512	TSS-distal	95.9665	58.0483	103.978	92.5186	Decreased
chr7	143713044	143714185	TSS-distal	78.1349	46.8827	77.0841	67.7145	Decreased
chr5	121397447	121398859	TSS-proximal	182.243	158.776	177.58	144.975	Decreased
chr12	106009810	106010842	TSS-proximal	81.4521	134.511	114.685	118.664	Increased
chr6	50109406	50111717	TSS-proximal	98.6981	87.6644	115.29	92.1626	Decreased
chr1	135283267	135284362	TSS-proximal	115.146	79.0876	94.5803	83.3212	Decreased
chr19	44069069	44069873	TSS-proximal	60.1739	90.2609	64.3851	82.7826	Increased
chr4	45018332	45019092	TSS-proximal	50.2497	88.7779	70.2628	83.2457	Increased
chr7	90128886	90133045	TSS-proximal	212.974	199.788	200.923	172.25	Decreased
chr4	138261840	138262979	TSS-distal	102.877	136.421	93.8158	111.132	Increased
chr8	95434370	95435394	TSS-proximal	92.0293	124.361	113.171	135.639	Increased
chr2	26408715	26409611	TSS-proximal	115.117	119.376	67.8707	119.231	Increased
chr2	52072094	52074055	TSS-proximal	265.092	235.194	242.36	210.912	Decreased
chr4	126532991	126533930	TSS-proximal	89.5106	48.8191	82.266	75.266	Decreased
chr12	55315098	55316184	TSS-distal	71.5363	121.96	114.278	119.586	Increased
chr1	143738468	143740156	TSS-distal	86.7969	76.2285	103.262	77.9337	Decreased
chr4	129584518	129585652	TSS-distal	73.0044	94.3436	68.8546	89.1542	Increased
chr15	94542956	94544494	TSS-proximal	106.023	151.579	120.806	125.088	Increased
chr13	63562938	63564183	TSS-distal	94.1252	76.7255	90.4575	68.0096	Decreased
chr7	45865858	45866613	TSS-distal	82.619	84.3122	114.259	59.8545	Unchanged
chr11	69094238	69097942	TSS-proximal	108.726	134.869	123.679	130.564	Increased
chr17	57060059	57060946	TSS-proximal	81.8243	87.5676	76.8919	121.363	Increased
chr4	150565964	150566722	TSS-distal	63.8208	107.484	82.3715	94.2951	Increased
chr5	139404775	139405545	TSS-proximal	82.6719	99.1958	83.2296	121.647	Increased
chr12	113151844	113152605	TSS-proximal	48.5171	65.2362	49.6588	77.7297	Increased
chr14	30479007	30480502	TSS-proximal	154.238	190.869	171.023	192.473	Increased
chr6	70726153	70726927	TSS-proximal	100.335	47.7032	67.9355	67.9355	Unchanged
chr8	122700501	122701392	TSS-proximal	74.3161	77.1749	60.8744	104.215	Increased
chr12	100084056	100084746	TSS-distal	81.1722	47.9595	94.0521	72.6194	Decreased
chrX	71816328	71817509	TSS-proximal	50.6853	71.176	73.0795	93.9594	Increased
chr11	78510955	78512787	TSS-proximal	226.721	189.853	263.006	233.835	Decreased
chr5	145116095	145116858	TSS-proximal	41.7147	75.0785	65.6806	81.8325	Increased
chr8	124948882	124949845	TSS-proximal	157.365	91.2448	93.0187	98.1432	Unchanged
chr6	88841473	88843111	TSS-proximal	112.001	143.106	155.101	180.201	Increased
chr13	13528736	13529639	TSS-distal	64.8673	87.4226	85.542	113.761	Increased
chrX	74249439	74250214	TSS-proximal	65.7088	42.7062	72.0876	50.8892	Decreased
chr2	132577139	132578675	TSS-distal	139.336	118.601	140.768	115.081	Decreased
chr4	103118873	103120598	TSS-distal	170.608	130.724	152.045	141.564	Decreased
chr9	114780363	114782313	TSS-proximal	96.7043	75.1358	78.0062	66.2019	Decreased
chr4	140581265	140582019	TSS-distal	48.9669	65.8411	54.4768	83.9073	Increased
chr9	82829553	82830310	TSS-proximal	87.4538	112.678	69.4591	98.7599	Increased
chr4	43612785	43613577	TSS-distal	46.6204	90.0126	77.8058	87.1501	Increased
chr7	41598662	41599621	TSS-proximal	92.9479	159.344	113.979	109.688	Unchanged
chr5	3927587	3929512	TSS-proximal	238.941	199.881	237.061	216.994	Decreased
chr14	25458684	25461023	TSS-proximal	108.957	75.7222	102.308	99.1453	Decreased
chr13	23448955	23450883	TSS-distal	84.5879	80.6221	102.779	73.3541	Decreased
chr5	43672148	43673290	TSS-distal	103.718	95.9143	134.593	94.287	Decreased
chr8	106210047	106212300	TSS-proximal	299.747	248.838	277.387	264.618	Decreased
chr7	13008976	13010387	TSS-proximal	64.1006	99.3059	103.123	114.78	Increased
chr19	5770720	5771648	TSS-proximal	168.784	128.977	149.656	126.631	Decreased
chr7	48788294	48789680	TSS-proximal	117.642	94.6647	109.726	89.5674	Decreased
chr16	8823414	8824074	TSS-distal	46.2784	86.7776	84.6293	104.554	Increased
chr11	49170250	49171396	TSS-distal	67.7942	81.1334	79.6164	109.738	Increased
chr10	68240598	68241558	TSS-distal	63.6733	110.094	86.462	90.7492	Increased
chr11	69930790	69931871	TSS-distal	53.0222	80.1109	82.8743	101.885	Increased
chr17	36957983	36959274	TSS-proximal	139.118	189.435	165.557	177.02	Increased
chr19	3743918	3744817	TSS-distal	101.978	93.4778	127.056	84.1	Decreased
chr19	21817877	21818505	TSS-distal	42.5596	119.571	85.0079	74.5469	Unchanged
chr10	93080666	93082062	TSS-proximal	72.9993	94.8962	75.3758	91.8683	Increased
chr4	153974575	153975606	TSS-proximal	121.056	88.9341	90.8721	74.1376	Decreased
chr4	118134086	118135567	TSS-proximal	157.409	149.663	157.099	113.246	Decreased
chr10	115328408	115329035	TSS-distal	69.0127	117.723	69.4268	81.2261	Increased
chr13	54693136	54694890	TSS-proximal	153.265	167.783	147.191	182.353	Increased
chr2	90678617	90681049	TSS-proximal	179.716	155.61	172.787	152.84	Decreased
chr11	32580458	32581098	TSS-distal	57.6755	105.398	70.5928	80.858	Increased
chr18	53861808	53863426	TSS-proximal	122.044	99.2094	106.201	87.9123	Decreased
chr11	69035148	69036456	TSS-distal	91.5432	169.442	167.173	157.754	Unchanged
chr6	122600241	122601156	TSS-proximal	70.9716	108.548	88.0131	101.485	Increased
chr13	41372562	41373579	TSS-distal	144.008	210.363	184.253	191.532	Increased
chr5	139791064	139792486	TSS-proximal	72.565	115.559	108.686	113.317	Increased
chr12	112629068	112630050	TSS-distal	53.174	76.5107	84.527	110.478	Increased
chr8	3279160	3280103	TSS-proximal	95.8792	105.328	67.1081	106.324	Increased
chr1	135715152	135715857	TSS-distal	81.2606	41.5297	94.3909	78.0737	Decreased
chr16	94525780	94527588	TSS-proximal	112.747	147.275	132.338	144.163	Increased
chr3	110249801	110251508	TSS-proximal	168.677	135.088	157.02	141.13	Decreased
chr5	21700848	21703914	TSS-proximal	622.634	775.562	774.392	760.189	Unchanged
chr13	24599400	24600984	TSS-distal	74.795	113.401	124.568	137.028	Increased
chr4	155694340	155695010	TSS-proximal	98.7928	83.5917	82.1461	41.6841	Decreased
chr11	65786877	65788765	TSS-proximal	336.072	265.876	264.352	259.566	Decreased
chr4	141722692	141724007	TSS-proximal	140.456	104.612	100.023	86.8921	Decreased
chr14	21311841	21313461	TSS-distal	85.7187	53.4732	84.7563	79.6792	Decreased
chrX	7648459	7649653	TSS-distal	78.9372	77.8745	115.657	74.3515	Decreased
chr8	11007808	11010452	TSS-proximal	127.236	92.5331	125.966	121.924	Decreased
chr13	111634309	111635432	TSS-distal	90.7295	99.8043	61.4769	95.8808	Increased
chr6	115774373	115775064	TSS-proximal	130.795	51.5751	60.6358	76.0838	Unchanged
chr1	37429361	37431161	TSS-proximal	119.622	129.528	121.505	155.769	Increased
chr12	111573910	111576071	TSS-proximal	363.21	304.237	316.97	303.275	Decreased
chr11	69088142	69089658	TSS-proximal	265.544	210.916	221.8	208.247	Decreased
chr9	108578177	108579105	TSS-proximal	111.152	54.887	83.24	86.7815	Unchanged
chr5	139378839	139379510	TSS-proximal	87.2619	72.0833	88.1399	51.4137	Decreased
chr11	116023442	116024997	TSS-proximal	136.819	185.964	163.374	170.778	Increased
chr13	67525667	67526690	TSS-proximal	58.5059	69.707	81.1426	118.105	Increased
chr18	34859203	34861774	TSS-proximal	111.52	81.283	95.3188	92.119	Decreased
chr7	48749161	48751040	TSS-distal	58.3138	88.1489	94.9574	105.027	Increased
chr6	39007039	39007810	TSS-distal	49.5337	59.443	68.1995	109.767	Increased
chr2	6255894	6256595	TSS-proximal	83.5328	56.2963	92.5783	67.9772	Decreased
chr3	142560001	142561376	TSS-proximal	92.6453	137.108	104.033	107.616	Increased
chr17	17837812	17838823	TSS-distal	108.33	75.5731	91.8577	78.0435	Decreased
chr9	22475219	22476119	TSS-proximal	72.1532	117.425	94.0511	102.264	Increased
chr16	30509934	30512350	TSS-distal	94.9359	85.9661	128.999	101.432	Decreased
chr18	32836769	32837802	TSS-proximal	113.424	178.762	146.393	146.393	Unchanged
chr15	63997131	63998631	TSS-distal	105.31	74.7368	91.5323	82.7648	Decreased
chr6	4599930	4602883	TSS-proximal	340.058	277.041	280.724	278.778	Decreased
[truncated: 11,534 more rows]

## Sheet: Promoter YY1 peak annotation
Supplementary Data 8. YY1 ChIP-seq analysis of WT and Xist-deficient Lin- cells.
(Sheet 2). Annotation of promoter YY1 peaks to cDEGs, lsDEGs, DEGs, active nonDEGs and inactive genes in Lin- cells. Related to Fig. 6d.
Promoter YY1 peak site	YY1 peak intensity (XistΔ/Δ vs. WT)	Annotation	Annotation gene category
chr1:161069594-161071736	Increased	Dars2	Upregualated lsDEGs
chr4:47351710-47354877	Increased	Tgfbr1	Upregualated lsDEGs
chr4:132767593-132769417	Increased	Rpa2	Upregualated lsDEGs
chr7:16815683-16819311	Decreased	Strn4	Upregualated lsDEGs
chr2:74825453-74826600	Decreased	Mtx2	Upregualated lsDEGs
chr7:127260221-127261376	Increased	Dctpp1	Upregualated lsDEGs
chrX:106026776-106027991	Increased	Atp7a	Upregualated lsDEGs
chr12:100201192-100202367	Increased	Calm1	Upregualated lsDEGs
chr11:52098214-52101187	Decreased	Ppp2ca	Upregualated lsDEGs
chr18:46280040-46281443	Decreased	Pggt1b	Upregualated lsDEGs
chr6:35252356-35253403	Decreased	1810058I24Rik	Upregualated lsDEGs
chr7:141393985-141395465	Increased	Taldo1	Upregualated lsDEGs
chr19:44554050-44555942	Decreased	Ndufb8	Upregualated lsDEGs
chr19:10894707-10895907	Increased	Prpf19	Upregualated lsDEGs
chr1:74284313-74285895	Increased	Aamp	Upregualated lsDEGs
chr1:74284313-74285895	Increased	Pnkd	Upregualated lsDEGs
chr15:25621971-25622760	Increased	Myo10	Upregualated lsDEGs
chr11:5706606-5708178	Decreased	Mrps24	Upregualated lsDEGs
chr7:45061864-45063176	Increased	Prrg2	Upregualated lsDEGs
chr10:80248579-80251175	Decreased	Ndufs7	Upregualated lsDEGs
chr7:27447383-27448510	Increased	Blvrb	Upregualated lsDEGs
chr7:78913461-78914516	Increased	Isg20	Upregualated lsDEGs
chr11:103131098-103135579	Decreased	Hexim2	Upregualated lsDEGs
chr7:28765824-28767230	Increased	Nfkbib	Upregualated lsDEGs
chr7:28765824-28767230	Increased	Sirt2	Upregualated lsDEGs
chr8:13676071-13678465	Decreased	Rasa3	Upregualated lsDEGs
chr7:80860334-80861562	Increased	Zscan2	Upregualated lsDEGs
chr15:81871419-81874735	Decreased	Aco2	Upregualated lsDEGs
chr8:105604632-105606123	Decreased	Fam65a	Upregualated lsDEGs
chr4:107065524-107067504	Decreased	Mrpl37	Upregualated lsDEGs
chr18:46572702-46573605	Increased	Ticam2	Upregualated lsDEGs
chr2:172439966-172440994	Increased	Rtfdc1	Upregualated lsDEGs
chr2:136890642-136893250	Unchanged	Mkks	Upregualated lsDEGs
chr9:108936295-108937953	Decreased	Uqcrc1	Upregualated lsDEGs
chr17:27132999-27134585	Decreased	Uqcc2	Upregualated lsDEGs
chr8:84831255-84833838	Decreased	Dand5	Upregualated lsDEGs
chr8:84831255-84833838	Decreased	Gadd45gip1	Upregualated lsDEGs
chr8:4274212-4276459	Decreased	Timm44	Upregualated lsDEGs
chr6:24526527-24528065	Decreased	Ndufa5	Upregualated lsDEGs
chr8:85023752-85028632	Decreased	2310036O22Rik	Upregualated lsDEGs
chr8:85023752-85028632	Decreased	Asna1	Upregualated lsDEGs
chr11:105180421-105183030	Decreased	1700052K11Rik	Upregualated lsDEGs
chr11:5740530-5741735	Decreased	Urgcp	Upregualated lsDEGs
chr10:128744485-128745740	Decreased	Wibg	Upregualated lsDEGs
chr16:33056012-33057827	Decreased	Rpl35a	Upregualated lsDEGs
chr19:28009687-28013316	Decreased	Rfx3	Upregualated lsDEGs
chr11:5761650-5762859	Decreased	Urgcp	Upregualated lsDEGs
chr2:174332992-174333891	Decreased	Gnas	Upregualated lsDEGs
chr9:119936948-119937882	Decreased	Gorasp1	Upregualated lsDEGs
chr5:139344848-139345643	Increased	Cox19	Upregualated lsDEGs
chr9:106787923-106789622	Decreased	Rad54l2	Upregualated lsDEGs
chr7:78781560-78783593	Decreased	Mrpl46	Upregualated lsDEGs
chr19:5424114-5426280	Decreased	Drap1	Upregualated lsDEGs
chr9:44772437-44773286	Increased	Ift46	Upregualated lsDEGs
chr5:138160661-138162824	Decreased	Cops6	Upregualated lsDEGs
chr9:57650731-57651253	Increased	Csk	Upregualated lsDEGs
chr5:24444580-24445623	Decreased	Fastk	Upregualated lsDEGs
chr7:92739717-92742838	Decreased	Rab30	Upregualated lsDEGs
chr18:64515792-64517981	Increased	Nars	Upregualated lsDEGs
chr8:70896391-70898391	Decreased	Rpl18a	Upregualated lsDEGs
chr5:124862220-124863725	Decreased	Ccdc92	Upregualated lsDEGs
chr11:100318949-100320962	Increased	Eif1	Upregualated lsDEGs
chr15:88818386-88820108	Increased	Alg12	Upregualated lsDEGs
chr15:88818386-88820108	Increased	Creld2	Upregualated lsDEGs
chr2:167630760-167632633	Decreased	Ube2v1	Upregualated lsDEGs
chr4:126261912-126262838	Increased	Trappc3	Upregualated lsDEGs
chr12:108178001-108181205	Decreased	Ccnk	Upregualated lsDEGs
chrX:48343260-48344147	Increased	Bcorl1	Upregualated lsDEGs
chr15:81925732-81926661	Increased	Polr3h	Upregualated lsDEGs
chr2:170510713-170513408	Decreased	Pfdn4	Upregualated lsDEGs
chr14:74732004-74733824	Decreased	Esd	Upregualated lsDEGs
chr11:70451579-70452608	Increased	Med11	Upregualated lsDEGs
chr5:107899830-107901690	Decreased	Rpl5	Upregualated lsDEGs
chr6:147042246-147043799	Decreased	Mrps35	Upregualated lsDEGs
chr5:136116097-136117186	Increased	Polr2j	Upregualated lsDEGs
chr5:73292296-73293982	Decreased	Ociad1	Upregualated lsDEGs
chr2:11171656-11172895	Decreased	Prkcq	Upregualated lsDEGs
chr7:24883633-24885222	Unchanged	Rps19	Upregualated lsDEGs
chr5:8055656-8057796	Decreased	Sri	Upregualated lsDEGs
chr2:91069794-91071081	Increased	Slc39a13	Upregualated lsDEGs
chr11:75732057-75735819	Decreased	Ywhae	Upregualated lsDEGs
chr11:55468227-55470405	Increased	G3bp1	Upregualated lsDEGs
chr12:4842779-4844360	Increased	Fkbp1b	Upregualated lsDEGs
chr2:38642038-38644328	Decreased	Psmb7	Upregualated lsDEGs
chr7:105751676-105752348	Increased	Tpp1	Upregualated lsDEGs
chrX:75382147-75383096	Decreased	Fundc2	Upregualated lsDEGs
chr14:70577200-70578449	Decreased	Nudt18	Upregualated lsDEGs
chrX:140542240-140543571	Increased	Tsc22d3	Upregualated lsDEGs
chr4:116807025-116808096	Increased	Mutyh	Upregualated lsDEGs
chr17:65611837-65614506	Decreased	Vapa	Upregualated lsDEGs
chr4:132535183-132537206	Decreased	Atpif1	Upregualated lsDEGs
chr4:132535183-132537206	Decreased	Dnajc8	Upregualated lsDEGs
chr5:143622113-143623059	Decreased	Cyth3	Upregualated lsDEGs
chr7:19715040-19716437	Increased	Tomm40	Upregualated lsDEGs
chr7:28769369-28770172	Decreased	Nfkbib	Upregualated lsDEGs
chr7:28769369-28770172	Decreased	Sirt2	Upregualated lsDEGs
chr15:76350012-76352052	Decreased	Maf1	Upregualated lsDEGs
chr11:95666469-95667133	Increased	Phb	Upregualated lsDEGs
chr19:7039303-7041128	Increased	Stip1	Upregualated lsDEGs
chr3:131271370-131272677	Decreased	Hadh	Upregualated lsDEGs
chr7:45704486-45705467	Increased	Dbp	Upregualated lsDEGs
chr10:80900269-80901418	Increased	Timm13	Upregualated lsDEGs
chr18:56974065-56976377	Decreased	C330018D20Rik	Upregualated lsDEGs
chr3:89772475-89774871	Decreased	Ube2q1	Upregualated lsDEGs
chr6:86684036-86685059	Increased	Snrnp27	Upregualated lsDEGs
chr17:37269861-37271248	Increased	H2-M3	Upregualated lsDEGs
chr8:84845861-84848305	Increased	Calr	Upregualated lsDEGs
chr16:20717255-20718442	Increased	Polr2h	Upregualated lsDEGs
chr5:115279225-115280991	Decreased	Coq5	Upregualated lsDEGs
chr11:70237343-70240415	Decreased	0610010K14Rik	Upregualated lsDEGs
chr3:122618725-122620211	Decreased	Fnbp1l	Upregualated lsDEGs
chr6:48677272-48678556	Decreased	Gimap9	Upregualated lsDEGs
chr3:89089589-89091159	Decreased	Rusc1	Upregualated lsDEGs
chr10:81558957-81560088	Decreased	Aes	Upregualated lsDEGs
chr11:68967316-68968623	Decreased	Slc25a35	Upregualated lsDEGs
chr1:170884764-170885810	Decreased	Dusp12	Upregualated lsDEGs
chr9:21287253-21288792	Increased	Cdkn2d	Upregualated lsDEGs
chr11:62455525-62459297	Decreased	Pigl	Upregualated lsDEGs
chr4:117133514-117134284	Increased	Plk3	Upregualated lsDEGs
chr19:46689423-46690488	Decreased	2010012O05Rik	Upregualated lsDEGs
chr6:113418832-113419635	Decreased	Rpusd3	Upregualated lsDEGs
chrX:106186529-106187589	Unchanged	Pgk1	Upregualated lsDEGs
chr13:47104211-47107606	Decreased	Dek	Upregualated lsDEGs
chr5:110269446-110270301	Increased	Pgam5	Upregualated lsDEGs
chr9:71484389-71486426	Decreased	Polr2m	Upregualated lsDEGs
chr13:23572965-23577352	Decreased	Hist1h2ae	Upregualated lsDEGs
chr13:23572965-23577352	Decreased	Hist1h2bf	Upregualated lsDEGs
chr3:103858987-103860831	Increased	Ptpn22	Upregualated lsDEGs
chr8:33641481-33642653	Decreased	Ubxn8	Upregualated lsDEGs
chr14:55093997-55095686	Decreased	Zfhx2	Upregualated lsDEGs
chr6:94699312-94700831	Decreased	Lrig1	Upregualated lsDEGs
chr4:154160161-154161457	Decreased	Tprgl	Upregualated lsDEGs
chr8:66486070-66486984	Increased	Tma16	Upregualated lsDEGs
chr5:137045512-137046433	Decreased	Ap1s1	Upregualated lsDEGs
chr16:56028334-56030499	Decreased	Pcnp	Upregualated lsDEGs
chr1:179667929-179668707	Decreased	Sccpdh	Upregualated lsDEGs
chr8:4323985-4325841	Decreased	Elavl1	Upregualated lsDEGs
chr8:11496572-11498501	Decreased	Carkd	Upregualated lsDEGs
chr2:174328628-174332445	Decreased	Gnas	Upregualated lsDEGs
chr2:157278658-157279945	Decreased	Rpn2	Upregualated lsDEGs
chr19:5609283-5610765	Decreased	Kat5	Upregualated lsDEGs
chr18:15062919-15063907	Decreased	Kctd1	Upregualated lsDEGs
chr2:121270549-121272060	Decreased	Trp53bp1	Upregualated lsDEGs
chr17:23771026-23772044	Increased	Flywch1	Upregualated lsDEGs
chr12:30911063-30911969	Decreased	Acp1	Upregualated lsDEGs
chr12:30911063-30911969	Decreased	Sh3yl1	Upregualated lsDEGs
chr5:140704022-140705545	Increased	Brat1	Upregualated lsDEGs
chr10:14704860-14705896	Increased	Vta1	Upregualated lsDEGs
chr19:55741164-55744052	Decreased	Tcf7l2	Upregualated lsDEGs
chr7:97371189-97372630	Decreased	Alg8	Upregualated lsDEGs
chr5:34572826-34574716	Decreased	Add1	Upregualated lsDEGs
chr3:132683399-132684655	Decreased	Aimp1	Upregualated lsDEGs
chr16:18425559-18427037	Decreased	Txnrd2	Upregualated lsDEGs
chr8:70476306-70477457	Decreased	Klhl26	Upregualated lsDEGs
chr16:18066065-18066715	Increased	Dgcr6	Upregualated lsDEGs
chr17:35000381-35002620	Decreased	D17H6S56E-5	Upregualated lsDEGs
chr4:155830801-155832160	Increased	Aurkaip1	Upregualated lsDEGs
chr19:12573047-12576103	Increased	Fam111a	Upregualated lsDEGs
chr2:119593684-119595485	Unchanged	1700020I14Rik	Upregualated lsDEGs
chr2:119617249-119619426	Decreased	Nusap1	Upregualated lsDEGs
chr11:34046412-34048131	Increased	Lcp2	Upregualated lsDEGs
chr19:4120252-4122372	Increased	Aip	Upregualated lsDEGs
chrX:155214530-155216990	Increased	Sat1	Upregualated lsDEGs
chr10:19014105-19015906	Increased	Tnfaip3	Upregualated lsDEGs
chr19:4927906-4928776	Increased	Dpp3	Upregualated lsDEGs
chr11:93967458-93968977	Increased	Nme1	Upregualated lsDEGs
chr5:145190568-145192066	Decreased	Atp5j2	Upregualated lsDEGs
chr10:95514222-95516673	Decreased	Ube2n	Upregualated lsDEGs
chr10:63382253-63383049	Increased	Dnajc12	Upregualated lsDEGs
chr5:123571755-123573402	Decreased	Vps33a	Upregualated lsDEGs
chr4:107313564-107314652	Increased	Yipf1	Upregualated lsDEGs
chr17:33939930-33941724	Unchanged	Pfdn6	Upregualated lsDEGs
chr17:33939930-33941724	Unchanged	Wdr46	Upregualated lsDEGs
chr4:147940522-147941579	Decreased	2510039O18Rik	Upregualated lsDEGs
chr10:31312767-31314231	Decreased	Hddc2	Upregualated lsDEGs
chr9:44765667-44768788	Decreased	Arcn1	Upregualated lsDEGs
chr11:94653263-94654502	Decreased	Mrpl27	Upregualated lsDEGs
chr11:105125824-105128171	Decreased	Mettl2	Upregualated lsDEGs
chr7:13022776-13025329	Decreased	Trim28	Upregualated lsDEGs
chr17:35195420-35196448	Increased	Ltb	Upregualated lsDEGs
chr15:102278635-102280330	Decreased	Mfsd5	Upregualated lsDEGs
chr5:117388348-117389422	Increased	Rfc5	Upregualated lsDEGs
chr1:34438747-34440571	Increased	Ccdc115	Upregualated lsDEGs
chr1:34438747-34440571	Increased	Imp4	Upregualated lsDEGs
chr4:123718017-123718667	Increased	BC002163	Upregualated lsDEGs
chr5:125178659-125180671	Increased	Ncor2	Upregualated lsDEGs
chr8:109691719-109694236	Decreased	Ist1	Upregualated lsDEGs
chr11:60877648-60879847	Decreased	Tmem11	Upregualated lsDEGs
chr5:136961815-136963031	Increased	Fis1	Upregualated lsDEGs
chr7:99139317-99141783	Decreased	Uvrag	Upregualated lsDEGs
chr7:24529846-24531203	Increased	Irgq	Upregualated lsDEGs
chr17:67354325-67355027	Increased	Ptprm	Upregualated lsDEGs
chr8:119777821-119778866	Increased	Tldc1	Upregualated lsDEGs
chr7:143068581-143069838	Increased	Tssc4	Upregualated lsDEGs
chr19:47137888-47138589	Decreased	Calhm2	Upregualated lsDEGs
chr5:115133032-115135383	Decreased	Unc119b	Upregualated lsDEGs
chr17:28328038-28329574	Increased	Rpl10a	Upregualated lsDEGs
chr4:117154780-117156634	Decreased	Rps8	Upregualated lsDEGs
chr8:70526973-70528694	Decreased	Fkbp8	Upregualated lsDEGs
chr19:47090053-47091241	Increased	Usmg5	Upregualated lsDEGs
chr10:128376473-128377865	Decreased	Ankrd52	Upregualated lsDEGs
chr9:106447312-106447913	Increased	Abhd14a	Upregualated lsDEGs
chr17:46645149-46646851	Increased	Klc4	Upregualated lsDEGs
chr17:46645149-46646851	Increased	Mrpl2	Upregualated lsDEGs
chr11:70524770-70526396	Decreased	Psmb6	Upregualated lsDEGs
chr4:139351956-139353341	Decreased	Mrto4	Upregualated lsDEGs
chr5:113769756-113773932	Decreased	Iscu	Upregualated lsDEGs
chr2:153631970-153633156	Decreased	Commd7	Upregualated lsDEGs
chr7:34388045-34390608	Decreased	Lsm14a	Upregualated lsDEGs
chr18:80707117-80709222	Decreased	Nfatc1	Upregualated lsDEGs
chr2:130423262-130425488	Increased	Vps16	Upregualated lsDEGs
chr5:33934218-33937199	Increased	Nelfa	Upregualated lsDEGs
chr7:80232174-80233240	Increased	Cib1	Upregualated lsDEGs
chr7:80232174-80233240	Increased	Gdpgp1	Upregualated lsDEGs
chr19:7493429-7496359	Decreased	Atl3	Upregualated lsDEGs
chr19:5038226-5039202	Decreased	Brms1	Upregualated lsDEGs
chr8:33385028-33386109	Increased	Purg	Upregualated lsDEGs
chr7:29232169-29232952	Decreased	Kcnk6	Upregualated lsDEGs
chr19:7204988-7207341	Decreased	Otub1	Upregualated lsDEGs
chr7:100120660-100122093	Increased	Pold3	Upregualated lsDEGs
chr15:74956248-74958029	Decreased	Ly6e	Upregualated lsDEGs
chr4:83485565-83487109	Increased	Psip1	Upregualated lsDEGs
chr18:35829240-35830126	Decreased	Cxxc5	Upregualated lsDEGs
chr18:23988919-23990012	Increased	Zfp35	Upregualated lsDEGs
chr11:59191061-59192412	Increased	Guk1	Upregualated lsDEGs
chrX:167207580-167211152	Increased	Tmsb4x	Upregualated lsDEGs
chr11:82889618-82890885	Increased	Rad51d	Upregualated lsDEGs
chr8:109607822-109609294	Increased	Dhodh	Upregualated lsDEGs
chr11:19013987-19016586	Decreased	Meis1	Upregualated lsDEGs
chr5:100428863-100430316	Increased	5430416N02Rik	Upregualated lsDEGs
chr17:84184700-84189142	Decreased	Zfp36l2	Upregualated lsDEGs
chr5:110653001-110654217	Decreased	Noc4l	Upregualated lsDEGs
chr1:57405860-57407602	Decreased	Tyw5	Upregualated lsDEGs
chr9:79759185-79760342	Increased	Cox7a2	Upregualated lsDEGs
chr1:36444172-36445784	Decreased	Lman2l	Upregualated lsDEGs
chr7:80900675-80901828	Increased	Wdr73	Upregualated lsDEGs
chr8:105700411-105702032	Increased	Acd	Upregualated lsDEGs
chr2:153014926-153015802	Increased	Pdrg1	Upregualated lsDEGs
chr6:122308223-122310169	Increased	M6pr	Upregualated lsDEGs
chr8:3676080-3677708	Increased	Trappc5	Upregualated lsDEGs
chr17:33954763-33956959	Decreased	Vps52	Upregualated lsDEGs
chr2:84677405-84678481	Decreased	Med19	Upregualated lsDEGs
chr9:108305223-108307649	Increased	Rhoa	Upregualated lsDEGs
chr16:3908284-3909718	Increased	Cluap1	Upregualated lsDEGs
chr11:29692281-29694989	Increased	Rtn4	Upregualated lsDEGs
chr2:156143441-156145053	Decreased	Romo1	Upregualated lsDEGs
chr18:10617264-10618698	Increased	Snrpd1	Upregualated lsDEGs
chr2:69821969-69823437	Decreased	Klhl23	Upregualated lsDEGs
chr17:46772223-46773092	Increased	2310039H08Rik	Upregualated lsDEGs
chr7:143599586-143600489	Increased	Cars	Upregualated lsDEGs
chr15:78899129-78900100	Unchanged	Sh3bp1	Upregualated lsDEGs
chr4:116707672-116709009	Increased	Mmachc	Upregualated lsDEGs
chrX:73715886-73717050	Increased	Bcap31	Upregualated lsDEGs
chr9:110655948-110658158	Decreased	Ccdc12	Upregualated lsDEGs
chr8:13674166-13675318	Increased	Rasa3	Upregualated lsDEGs
chr3:34080818-34081868	Decreased	Dnajc19	Upregualated lsDEGs
chr6:146641742-146643492	Increased	Med21	Upregualated lsDEGs
chr10:62791034-62793867	Decreased	Ccar1	Upregualated lsDEGs
chr6:51467425-51472310	Decreased	Hnrnpa2b1	Upregualated lsDEGs
chr4:133240398-133241767	Unchanged	Map3k6	Upregualated lsDEGs
chr2:180171011-180172167	Increased	Adrm1	Upregualated lsDEGs
chr1:172499791-172502088	Decreased	Tagln2	Upregualated lsDEGs
chr11:102431892-102432959	Increased	Grn	Upregualated lsDEGs
chr10:61648205-61649190	Unchanged	Ppa1	Upregualated lsDEGs
chr19:5487586-5489780	Increased	Cfl1	Upregualated lsDEGs
chr19:5487586-5489780	Increased	Mus81	Upregualated lsDEGs
chr9:64178399-64179783	Increased	Snapc5	Upregualated lsDEGs
chr6:52211451-52212492	Increased	Hoxa3	Upregualated lsDEGs
chr17:56182651-56184461	Decreased	Mydgf	Upregualated lsDEGs
chr10:80856690-80857290	Decreased	Sppl2b	Upregualated lsDEGs
chr17:46159664-46161726	Increased	Gtpbp2	Upregualated lsDEGs
chr8:123064861-123066428	Decreased	Spg7	Upregualated lsDEGs
chr4:48279067-48280383	Increased	Erp44	Upregualated lsDEGs
chr7:45896359-45897587	Increased	Tmem143	Upregualated lsDEGs
chr11:59947654-59948853	Unchanged	Med9	Upregualated lsDEGs
chr11:30985863-30987094	Increased	Chac2	Upregualated lsDEGs
chr5:76950749-76952341	Increased	Paics	Upregualated lsDEGs
chr5:76950749-76952341	Increased	Ppat	Upregualated lsDEGs
chr11:69846020-69847174	Decreased	Plscr3	Upregualated lsDEGs
chr13:23583983-23587292	Decreased	Hist1h2be	Upregualated lsDEGs
chr11:102316298-102320687	Decreased	Ubtf	Upregualated lsDEGs
chr19:4148201-4149097	Increased	Coro1b	Upregualated lsDEGs
chr17:56764140-56765705	Decreased	Dus3l	Upregualated lsDEGs
chr10:82240630-82241602	Decreased	Zfp938	Upregualated lsDEGs
chr2:156311603-156313488	Decreased	Cnbd2	Upregualated lsDEGs
chr2:156311603-156313488	Decreased	Scand1	Upregualated lsDEGs
chr13:21944728-21945537	Increased	Zfp184	Upregualated lsDEGs
chr11:88716079-88719318	Decreased	Msi2	Upregualated lsDEGs
chr3:14641376-14642136	Increased	Car13	Upregualated lsDEGs
chr4:19574611-19575853	Increased	Rmdn1	Upregualated lsDEGs
chr15:31600809-31602760	Unchanged	Cct5	Upregualated lsDEGs
chr15:31600809-31602760	Unchanged	Fam173b	Upregualated lsDEGs
chr3:88552194-88554680	Increased	Lamtor2	Upregualated lsDEGs
chr17:25828541-25829655	Decreased	Jmjd8	Upregualated lsDEGs
chr5:74067736-74069188	Decreased	Usp46	Upregualated lsDEGs
chr2:127586978-127588279	Decreased	Mrps5	Upregualated lsDEGs
chr12:64964919-64967872	Decreased	Klhl28	Upregualated lsDEGs
chr1:134454956-134455940	Decreased	Klhl12	Upregualated lsDEGs
chr11:4703689-4705180	Unchanged	Uqcr10	Upregualated lsDEGs
chr16:92300517-92302705	Increased	Smim11	Upregualated lsDEGs
chr3:137863469-137866240	Decreased	H2afz	Upregualated lsDEGs
chrX:162759277-162761162	Decreased	Rbbp7	Upregualated lsDEGs
chr9:106476521-106477670	Increased	Rrp9	Upregualated lsDEGs
chr10:91123042-91124655	Decreased	Slc25a3	Upregualated lsDEGs
chr1:151499695-151501486	Decreased	Rnf2	Upregualated lsDEGs
chr6:134925700-134930235	Decreased	1190002F15Rik	Upregualated lsDEGs
chr2:84670025-84671327	Decreased	2700094K13Rik	Upregualated lsDEGs
chr2:90578944-90580993	Decreased	Ptprj	Upregualated lsDEGs
chr7:27590700-27592717	Decreased	Akt2	Upregualated lsDEGs
chr6:119174843-119176156	Decreased	Dcp1b	Upregualated lsDEGs
chr14:54515934-54518061	Increased	Prmt5	Upregualated lsDEGs
chr16:19980933-19982037	Decreased	Klhl6	Upregualated lsDEGs
chr1:88093920-88094439	Unchanged	Ugt1a7c	Upregualated lsDEGs
chr13:69611158-69612533	Increased	Nsun2	Upregualated lsDEGs
chr2:30171289-30172307	Decreased	Endog	Upregualated lsDEGs
chrX:73717169-73718393	Increased	Bcap31	Upregualated lsDEGs
chr2:122467391-122468270	Increased	Bambi-ps1	Upregualated lsDEGs
chr8:119839669-119840978	Increased	Cotl1	Upregualated lsDEGs
chr11:64077552-64080688	Decreased	2810001G20Rik	Upregualated lsDEGs
chr11:59207922-59209052	Increased	2310033P09Rik	Upregualated lsDEGs
chrX:95956631-95957428	Increased	Las1l	Upregualated lsDEGs
chr4:124714356-124715145	Increased	Sf3a3	Upregualated lsDEGs
chr14:55671613-55672691	Increased	Nedd8	Upregualated lsDEGs
chr12:84100518-84101526	Decreased	Acot6	Upregualated lsDEGs
chr7:114116668-114118099	Decreased	Rras2	Upregualated lsDEGs
chr7:101895715-101897358	Increased	Anapc15	Upregualated lsDEGs
chr1:86523777-86529390	Decreased	Ptma	Upregualated lsDEGs
chr14:62331239-62333037	Decreased	Rnaseh2b	Upregualated lsDEGs
chr4:139192166-139193452	Increased	Capzb	Upregualated lsDEGs
chr4:148038132-148039464	Increased	Mthfr	Upregualated lsDEGs
chr11:116136998-116139349	Decreased	Mrpl38	Upregualated lsDEGs
chr17:36111114-36112011	Decreased	C920025E04Rik	Upregualated lsDEGs
chr17:57249003-57249788	Increased	Gpr108	Upregualated lsDEGs
chr14:25693747-25694642	Increased	Ppif	Upregualated lsDEGs
chr2:30827868-30828779	Increased	Asb6	Upregualated lsDEGs
chr6:140622939-140624544	Decreased	Aebp2	Upregualated lsDEGs
chr15:76878913-76879587	Unchanged	Zfp7	Upregualated lsDEGs
chr17:32319376-32321923	Decreased	Akap8	Upregualated lsDEGs
chr2:25460419-25461599	Increased	BC029214	Upregualated lsDEGs
chr11:120378260-120379282	Increased	Faap100	Upregualated lsDEGs
chr8:72646319-72646936	Increased	Nwd1	Upregualated lsDEGs
chr3:97900766-97901657	Increased	Sec22b	Upregualated lsDEGs
chr1:135283267-135284362	Decreased	Rnpep	Upregualated lsDEGs
chr8:95434370-95435394	Increased	Cfap20	Upregualated lsDEGs
chr15:94542956-94544494	Increased	Irak4	Upregualated lsDEGs
chr15:94542956-94544494	Increased	Pus7l	Upregualated lsDEGs
chr11:69094238-69097942	Increased	Per1	Upregualated lsDEGs
chr12:113151844-113152605	Increased	Crip1	Upregualated lsDEGs
chrX:71816328-71817509	Increased	Vma21	Upregualated lsDEGs
chrX:74249439-74250214	Decreased	Flna	Upregualated lsDEGs
chr4:103118873-103120598	Decreased	Mier1	Upregualated lsDEGs
chr9:114780363-114782313	Decreased	Cmtm7	Upregualated lsDEGs
chr8:106210047-106212300	Decreased	Prmt7	Upregualated lsDEGs
chr7:13008976-13010387	Increased	Zbtb45	Upregualated lsDEGs
chr6:122600241-122601156	Increased	Apobec1	Upregualated lsDEGs
chr5:139791064-139792486	Increased	Mafk	Upregualated lsDEGs
chr5:139378839-139379510	Decreased	D830046C22Rik	Upregualated lsDEGs
chr11:116023442-116024997	Increased	H3f3b	Upregualated lsDEGs
chr14:19823253-19824640	Decreased	2700060E02Rik	Upregualated lsDEGs
chr1:71556439-71557572	Increased	Atic	Upregualated lsDEGs
chr4:129600167-129601614	Decreased	Eif3i	Upregualated lsDEGs
chr4:129600167-129601614	Decreased	Tmem234	Upregualated lsDEGs
chrX:41910665-41912391	Decreased	Thoc2	Upregualated lsDEGs
chr5:130002054-130003329	Increased	Gusb	Upregualated lsDEGs
chr4:135919930-135922074	Increased	Fuca1	Upregualated lsDEGs
chr4:140982966-140984099	Increased	Atp13a2	Upregualated lsDEGs
chr11:80428035-80430208	Decreased	Psmd11	Upregualated lsDEGs
chr8:84686024-84686792	Decreased	Trmt1	Upregualated lsDEGs
chr9:114390141-114390928	Decreased	Crtap	Upregualated lsDEGs
chr2:129197964-129199629	Decreased	Slc20a1	Upregualated lsDEGs
chr19:46335836-46341417	Increased	Cuedc2	Upregualated lsDEGs
chr10:79703809-79705314	Decreased	Bsg	Upregualated lsDEGs
chr13:73330293-73332697	Increased	Mrpl36	Upregualated lsDEGs
chr11:69979927-69981909	Decreased	Ctdnep1	Upregualated lsDEGs
chr14:105898618-105899293	Decreased	Spry2	Upregualated lsDEGs
chr18:46311068-46312262	Increased	Ccdc112	Upregualated lsDEGs
chr11:73175712-73177694	Decreased	Emc6	Upregualated lsDEGs
chr18:32559493-32560525	Decreased	Gypc	Upregualated lsDEGs
chr18:77773231-77775867	Decreased	Atp5a1	Upregualated lsDEGs
chr12:55398082-55399513	Increased	Psma6	Upregualated lsDEGs
chr11:40733247-40734435	Decreased	Nudcd2	Upregualated lsDEGs
chr2:167634176-167635137	Unchanged	Ube2v1	Upregualated lsDEGs
chr4:43655372-43657204	Unchanged	Hint2	Upregualated lsDEGs
chr9:15305871-15307072	Decreased	4931406C07Rik	Upregualated lsDEGs
chr9:21725058-21725985	Increased	Ldlr	Upregualated lsDEGs
chr4:122885127-122887473	Increased	Cap1	Upregualated lsDEGs
chr17:24632211-24633116	Increased	Nthl1	Upregualated lsDEGs
chrX:108832581-108833207	Increased	Brwd3	Upregualated lsDEGs
chr4:125084761-125085919	Decreased	Meaf6	Upregualated lsDEGs
chr7:13034148-13035075	Decreased	Chmp2a	Upregualated lsDEGs
chr14:57996949-57999785	Decreased	Micu2	Upregualated lsDEGs
chr14:55659768-55660870	Unchanged	Mdp1	Upregualated lsDEGs
chr10:128625835-128627742	Decreased	Rps26	Upregualated lsDEGs
chr2:127008273-127009398	Unchanged	Ap4e1	Upregualated lsDEGs
chr16:19982521-19983407	Increased	Klhl6	Upregualated lsDEGs
chr11:6560718-6561633	Increased	Ccm2	Upregualated lsDEGs
chr13:73327255-73329145	Decreased	Mrpl36	Upregualated lsDEGs
chr5:136986372-136989061	Decreased	Znhit1	Upregualated lsDEGs
chrX:74243450-74244480	Increased	Flna	Upregualated lsDEGs
chr13:30544435-30545738	Decreased	Uqcrfs1	Upregualated lsDEGs
chr9:57646425-57647194	Increased	Csk	Upregualated lsDEGs
chr16:24393116-24393848	Decreased	Lppos	Upregualated lsDEGs
chr3:89266304-89266982	Increased	Dpm3	Upregualated lsDEGs
chr1:10036680-10040417	Decreased	Cops5	Upregualated lsDEGs
chr17:53478205-53480733	Decreased	Rab5a	Upregualated lsDEGs
chr8:120667413-120668999	Decreased	Cox4i1	Upregualated lsDEGs
chr2:129296704-129298626	Unchanged	Ckap2l	Upregualated lsDEGs
chr3:30599991-30603590	Decreased	Mynn	Upregualated lsDEGs
chr12:51689402-51692648	Decreased	Strn3	Upregualated lsDEGs
chr6:113531144-113532729	Decreased	Emc3	Upregualated lsDEGs
chr17:80205746-80208064	Decreased	Srsf7	Upregualated lsDEGs
chr9:98601154-98602026	Decreased	Mrps22	Upregualated lsDEGs
chr11:70763981-70764899	Decreased	Zfp3	Upregualated lsDEGs
chr19:3999781-4001142	Increased	Nudt8	Upregualated lsDEGs
chr4:43045523-43046320	Increased	Fam214b	Upregualated lsDEGs
chr7:3703005-3705065	Decreased	Rps9	Upregualated lsDEGs
chr14:8097838-8098729	Increased	Pxk	Upregualated lsDEGs
chr6:71542821-71544986	Decreased	Chmp3	Upregualated lsDEGs
chr12:55835729-55837041	Decreased	Brms1l	Upregualated lsDEGs
chr8:40510883-40512629	Decreased	Cnot7	Upregualated lsDEGs
chr18:73814952-73817055	Increased	Me2	Upregualated lsDEGs
chr14:55590537-55592108	Increased	Psme2	Upregualated lsDEGs
chr19:44135345-44136436	Decreased	Cwf19l1	Upregualated lsDEGs
chr1:91398090-91399576	Decreased	Ilkap	Upregualated lsDEGs
chr3:89911038-89911860	Increased	Il6ra	Upregualated lsDEGs
chr15:76948003-76949377	Increased	1110038F14Rik	Upregualated lsDEGs
chr9:57645025-57645991	Increased	Csk	Upregualated lsDEGs
chr11:86543677-86545608	Decreased	Tubd1	Upregualated lsDEGs
chr17:56716506-56718544	Increased	Vmac	Upregualated lsDEGs
chr11:121701973-121702822	Unchanged	Metrnl	Upregualated lsDEGs
chr7:88430002-88430969	Decreased	Rab38	Upregualated lsDEGs
chr12:83987360-83988828	Decreased	Acot2	Upregualated lsDEGs
chr8:84688447-84690521	Decreased	Trmt1	Upregualated lsDEGs
chr7:120917228-120919092	Decreased	Polr3e	Upregualated lsDEGs
chr2:163994532-163995898	Decreased	Ywhab	Upregualated lsDEGs
chr10:75920696-75921926	Decreased	Smarcb1	Upregualated lsDEGs
chr19:6973971-6976546	Decreased	Ppp1r14b	Upregualated lsDEGs
chr8:4165584-4167053	Increased	Evi5l	Upregualated lsDEGs
chr8:34146090-34147523	Decreased	Leprotl1	Upregualated lsDEGs
chr11:94329168-94329880	Increased	Ankrd40	Upregualated lsDEGs
chr15:35155016-35156301	Increased	Stk3	Upregualated lsDEGs
chr14:66867222-66869740	Increased	Dpysl2	Upregualated lsDEGs
chr15:103250062-103250703	Unchanged	Nfe2	Upregualated lsDEGs
chr3:89246183-89246894	Increased	Krtcap2	Upregualated lsDEGs
chr7:81827876-81830120	Decreased	Btbd1	Upregualated lsDEGs
chr11:6545813-6548176	Decreased	Ccm2	Upregualated lsDEGs
chr4:150909522-150910166	Increased	Park7	Upregualated lsDEGs
chr14:54253372-54254605	Unchanged	Dad1	Upregualated lsDEGs
chr19:5877280-5878580	Increased	Frmd8	Upregualated lsDEGs
chr19:5877280-5878580	Increased	Slc25a45	Upregualated lsDEGs
chr3:101603691-101605157	Decreased	Atp1a1	Upregualated lsDEGs
chr17:24894615-24895763	Increased	Mrps34	Upregualated lsDEGs
chr17:24894615-24895763	Increased	Nme3	Upregualated lsDEGs
chr2:119288242-119289531	Increased	Vps18	Upregualated lsDEGs
chr1:136017837-136018721	Decreased	Tmem9	Upregualated lsDEGs
chr11:76216696-76217969	Decreased	Gemin4	Upregualated lsDEGs
chr4:21726772-21728378	Increased	Ccnc	Upregualated lsDEGs
chr14:121378221-121380363	Decreased	Stk24	Upregualated lsDEGs
chr5:52740943-52743719	Decreased	Pi4k2b	Upregualated lsDEGs
chr17:15496518-15500371	Decreased	Psmb1	Upregualated lsDEGs
chr13:54589218-54591756	Unchanged	Higd2a	Upregualated lsDEGs
chr19:29812084-29813400	Increased	Ranbp6	Upregualated lsDEGs
chr15:58932399-58934318	Decreased	Ndufb9	Upregualated lsDEGs
chr7:45872434-45873976	Increased	Kdelr1	Upregualated lsDEGs
chr14:70774068-70774850	Increased	Dok2	Upregualated lsDEGs
chr10:13007801-13009103	Decreased	Sf3b5	Upregualated lsDEGs
chr8:45974911-45976053	Increased	Ufsp2	Upregualated lsDEGs
chr1:171408766-171412909	Unchanged	Usf1	Upregualated lsDEGs
chr2:174463050-174464508	Decreased	Atp5e	Upregualated lsDEGs
chr7:122066349-122068316	Decreased	Ears2	Upregualated lsDEGs
chr3:59133122-59133907	Decreased	P2ry14	Upregualated lsDEGs
chr8:85431592-85433495	Unchanged	4921524J17Rik	Upregualated lsDEGs
chr17:21383313-21384390	Decreased	Zfp677	Upregualated lsDEGs
chr17:35088925-35090025	Decreased	Abhd16a	Upregualated lsDEGs
chr11:95336395-95338405	Decreased	Fam117a	Upregualated lsDEGs
chr2:32961205-32962612	Decreased	Rpl12	Upregualated lsDEGs
chr2:32961205-32962612	Decreased	Snora65	Upregualated lsDEGs
chr5:108433333-108434695	Increased	Atp5k	Upregualated lsDEGs
chr10:95321855-95326428	Unchanged	Cradd	Upregualated lsDEGs
chr11:78176045-78177225	Decreased	Nek8	Upregualated lsDEGs
chr2:61711205-61713033	Decreased	Psmd14	Upregualated lsDEGs
chr12:40036340-40038751	Decreased	Arl4a	Upregualated lsDEGs
chr11:70968624-70971191	Decreased	Rpain	Upregualated lsDEGs
chr12:117517259-117517846	Decreased	Rapgef5	Upregualated lsDEGs
chr6:72361881-72363089	Unchanged	Rnf181	Upregualated lsDEGs
chr10:92721816-92723025	Increased	Nedd1	Upregualated lsDEGs
chr1:193172592-193174171	Increased	A130010J15Rik	Upregualated lsDEGs
chr7:105633246-105633879	Increased	Trim3	Upregualated lsDEGs
chr17:35836183-35839495	Increased	Tubb5	Upregualated lsDEGs
chr7:29179338-29181470	Increased	Psmd8	Upregualated lsDEGs
chr9:22411129-22412076	Decreased	9530077C05Rik	Upregualated lsDEGs
chr13:100743422-100745060	Decreased	Mrps36	Upregualated lsDEGs
chr15:102669913-102671554	Decreased	Atp5g2	Upregualated lsDEGs
chr3:144569721-144571379	Decreased	2022-09-15	Upregualated lsDEGs
chr4:128804739-128807308	Unchanged	Zfp362	Upregualated lsDEGs
chr3:41741824-41743172	Decreased	D3Ertd751e	Upregualated lsDEGs
chr2:31687826-31690206	Decreased	Abl1	Upregualated lsDEGs
chr9:18291769-18292709	Increased	Chordc1	Upregualated lsDEGs
chr9:108338508-108343412	Unchanged	Gpx1	Upregualated lsDEGs
chr7:45015184-45018233	Decreased	Rras	Upregualated lsDEGs
chr12:105683843-105685935	Decreased	Gskip	Upregualated lsDEGs
chr4:120824459-120827270	Decreased	Nfyc	Upregualated lsDEGs
chr16:29578524-29580071	Increased	Opa1	Upregualated lsDEGs
chrX:152342085-152343706	Increased	Tspyl2	Upregualated lsDEGs
chr1:152766124-152768613	Decreased	Arpc5	Upregualated lsDEGs
chr6:29528803-29529612	Decreased	Irf5	Upregualated lsDEGs
chr11:59808915-59810725	Increased	Flcn	Upregualated lsDEGs
chr7:13037266-13039161	Decreased	Chmp2a	Upregualated lsDEGs
chr7:13037266-13039161	Decreased	Ube2m	Upregualated lsDEGs
chr13:41015905-41016813	Unchanged	Tmem14c	Upregualated lsDEGs
chr6:72956217-72959081	Decreased	Tmsb10	Upregualated lsDEGs
chr18:73812329-73813082	Increased	Me2	Upregualated lsDEGs
chr12:71014285-71018043	Decreased	Arid4a	Upregualated lsDEGs
chr7:66060043-66061114	Decreased	Snrpa1	Upregualated lsDEGs
chr5:130001046-130001953	Increased	Gusb	Upregualated lsDEGs
chr2:103969091-103971395	Decreased	Lmo2	Upregualated lsDEGs
chr15:99473723-99475028	Decreased	Bcdin3d	Upregualated lsDEGs
chr2:32095282-32095875	Increased	Ppapdc3	Upregualated lsDEGs
chr2:26586399-26587232	Decreased	Egfl7	Upregualated lsDEGs
chr12:111537016-111540044	Decreased	Eif5	Upregualated lsDEGs
chr12:111537016-111540044	Decreased	Snora28	Upregualated lsDEGs
chr15:82046729-82048088	Decreased	Nhp2l1	Upregualated lsDEGs
chr9:111270454-111272681	Decreased	Mlh1	Upregualated lsDEGs
chr9:57520680-57522012	Decreased	Cox5a	Upregualated lsDEGs
chr4:107253085-107254961	Decreased	Hspb11	Upregualated lsDEGs
chr4:107253085-107254961	Decreased	Lrrc42	Upregualated lsDEGs
chr7:44815468-44817361	Increased	Atf5	Upregualated lsDEGs
chr7:44815468-44817361	Increased	Nup62	Upregualated lsDEGs
chr13:23581189-23583869	Decreased	Hist1h4d	Upregualated lsDEGs
chr6:137410638-137411272	Unchanged	Ptpro	Upregualated lsDEGs
chr13:51844859-51847047	Unchanged	Gadd45g	Upregualated lsDEGs
chr1:34438028-34438729	Decreased	Ccdc115	Upregualated lsDEGs
chr1:34438028-34438729	Decreased	Imp4	Upregualated lsDEGs
chr1:120120681-120122796	Decreased	Dbi	Upregualated lsDEGs
chr2:31759635-31760798	Decreased	Abl1	Upregualated lsDEGs
chr3:89411381-89412198	Increased	Flad1	Upregualated lsDEGs
chr6:48738573-48739527	Decreased	Gimap1	Upregualated lsDEGs
chr7:127875143-127877369	Decreased	Zfp668	Upregualated lsDEGs
chr10:7779846-7781415	Decreased	Ginm1	Upregualated lsDEGs
chr4:44300646-44301416	Increased	Melk	Upregualated lsDEGs
chr13:100124318-100125338	Decreased	Smn1	Upregualated lsDEGs
chr7:114275300-114276918	Increased	Psma1	Upregualated lsDEGs
chr19:24476724-24478180	Decreased	Fam122a	Upregualated lsDEGs
chrX:106011261-106013727	Increased	Cox7b	Upregualated lsDEGs
chr5:100038022-100040984	Decreased	Enoph1	Upregualated lsDEGs
chr16:8637025-8638454	Decreased	Tmem186	Upregualated lsDEGs
chr11:116849845-116854386	Decreased	Mfsd11	Upregualated lsDEGs
chr11:59226690-59228796	Unchanged	Arf1	Upregualated lsDEGs
chr6:113604330-113605899	Decreased	Brk1	Upregualated lsDEGs
chr15:76476811-76478692	Unchanged	Hsf1	Upregualated lsDEGs
chr13:23554623-23556991	Increased	Hist1h4f	Upregualated lsDEGs
chr12:69475088-69475890	Decreased	5830428M24Rik	Upregualated lsDEGs
chr8:71464237-71465387	Increased	Mrpl34	Upregualated lsDEGs
chr7:45127211-45130034	Unchanged	Rpl13a	Upregualated lsDEGs
chr7:45127211-45130034	Unchanged	Rps11	Upregualated lsDEGs
chr7:126897263-126898630	Increased	Tmem219	Upregualated lsDEGs
chr5:109556716-109560033	Unchanged	Crlf2	Upregualated lsDEGs
chr17:71001276-71003060	Decreased	Myl12a	Upregualated lsDEGs
chr11:52395721-52397998	Decreased	9530068E07Rik	Upregualated lsDEGs
chr1:182519802-182520532	Decreased	Capn2	Upregualated lsDEGs
chr10:80039303-80040417	Increased	Polr2e	Upregualated lsDEGs
chr11:78177629-78179982	Decreased	Nek8	Upregualated lsDEGs
chr19:60755303-60757050	Decreased	Nanos1	Upregualated lsDEGs
chr3:88579017-88580087	Unchanged	Ssr2	Upregualated lsDEGs
chr2:73213650-73215092	Increased	Ola1	Upregualated lsDEGs
chr11:4134754-4135825	Decreased	Rnf215	Upregualated lsDEGs
chr12:8497984-8500737	Decreased	Rhob	Upregualated lsDEGs
chr5:135688218-135689623	Increased	Por	Upregualated lsDEGs
chrX:73786338-73787769	Increased	Ssr4	Upregualated lsDEGs
chr7:92873903-92875784	Increased	Ddias	Upregualated lsDEGs
chr7:92873903-92875784	Increased	Prcp	Upregualated lsDEGs
chr4:108619458-108620570	Increased	Cc2d1b	Upregualated lsDEGs
chr4:116685016-116686203	Decreased	Prdx1	Upregualated lsDEGs
chr4:118359573-118360705	Unchanged	Hyi	Upregualated lsDEGs
chr6:83506127-83507612	Unchanged	Dguok	Upregualated lsDEGs
chr5:25100242-25101728	Increased	Prkag2	Upregualated lsDEGs
chr2:71872781-71874271	Decreased	Pdk1	Upregualated lsDEGs
chr9:106820989-106823039	Decreased	Vprbp	Upregualated lsDEGs
chr15:102295954-102296582	Increased	Espl1	Upregualated lsDEGs
chrX:108833829-108834973	Increased	Brwd3	Upregualated lsDEGs
chr8:105851404-105852431	Increased	Cenpt	Upregualated lsDEGs
chr11:83301655-83303825	Unchanged	Pex12	Upregualated lsDEGs
chr11:121353692-121355003	Unchanged	Wdr45b	Upregualated lsDEGs
chr7:27232726-27233297	Increased	Adck4	Upregualated lsDEGs
chr1:175880341-175881376	Unchanged	Exo1	Upregualated lsDEGs
chr5:21786175-21787357	Increased	Psmc2	Upregualated lsDEGs
chr8:105758312-105759075	Decreased	Gfod2	Upregualated lsDEGs
chr11:30953323-30954982	Decreased	Erlec1	Upregualated lsDEGs
chr5:130023538-130024556	Increased	Asl	Upregualated lsDEGs
chr2:21204899-21206237	Increased	Thnsl1	Upregualated lsDEGs
chr19:46707171-46708231	Decreased	As3mt	Upregualated lsDEGs
chr5:32863064-32864559	Increased	Depdc5	Upregualated lsDEGs
chr16:91645891-91649702	Decreased	Gart	Upregualated lsDEGs
chr15:98145351-98145922	Increased	Asb8	Upregualated lsDEGs
chr15:76671299-76672104	Increased	Ppp1r16a	Upregualated lsDEGs
chr5:115157691-115159118	Increased	Mlec	Upregualated lsDEGs
chr16:58727614-58728799	Increased	Cldnd1	Upregualated lsDEGs
chr15:80572017-80572773	Increased	Grap2	Upregualated lsDEGs
chr9:20898266-20899025	Increased	Eif3g	Upregualated lsDEGs
chr1:164247901-164249661	Increased	Slc19a2	Upregualated lsDEGs
chr19:6987149-6987942	Decreased	Vegfb	Upregualated lsDEGs
chr2:150903987-150905718	Unchanged	Abhd12	Upregualated lsDEGs
chr12:57229600-57231419	Decreased	Prps1l3	Upregualated lsDEGs
chr14:8171331-8173604	Unchanged	Pdhb	Upregualated lsDEGs
chr10:127194683-127196286	Decreased	Dtx3	Upregualated lsDEGs
chr14:16248652-16250180	Decreased	Oxsm	Upregualated lsDEGs
chr4:138304288-138305410	Increased	Ddost	Upregualated lsDEGs
chr16:31080400-31081806	Increased	Xxylt1	Upregualated lsDEGs
chr1:144772521-144773971	Unchanged	Rgs18	Upregualated lsDEGs
chr4:134186535-134187683	Increased	Cep85	Upregualated lsDEGs
chr7:45458202-45461867	Unchanged	Ftl1	Upregualated lsDEGs
chr4:155066254-155067528	Increased	Pex10	Upregualated lsDEGs
chr18:56977618-56978672	Decreased	C330018D20Rik	Upregualated lsDEGs
chr14:103649353-103651331	Unchanged	Slain1	Upregualated lsDEGs
chr4:40757330-40758282	Decreased	Smu1	Upregualated lsDEGs
chr5:5558833-5559915	Decreased	Gtpbp10	Upregualated lsDEGs
chr7:101905249-101907589	Decreased	Lamtor1	Upregualated lsDEGs
chrX:74245540-74247025	Increased	Flna	Upregualated lsDEGs
chr8:70522391-70523995	Unchanged	Kxd1	Upregualated lsDEGs
chr19:46329816-46330490	Increased	Psd	Upregualated lsDEGs
chr18:74215471-74217259	Unchanged	Cxxc1	Upregualated lsDEGs
chr14:45329225-45330785	Increased	Psmc6	Upregualated lsDEGs
chr2:117249242-117250533	Increased	Fam98b	Upregualated lsDEGs
chr5:108268297-108269616	Decreased	Dr1	Upregualated lsDEGs
chr5:135186337-135188870	Increased	Baz1b	Upregualated lsDEGs
chr18:46573876-46574860	Increased	Ticam2	Upregualated lsDEGs
chr16:4725850-4727138	Increased	Hmox2	Upregualated lsDEGs
chr8:71468763-71469796	Unchanged	Dda1	Upregualated lsDEGs
chr10:62577907-62579648	Decreased	Kif1bp	Upregualated lsDEGs
chr2:25500467-25501440	Decreased	Fbxw5	Upregualated lsDEGs
chr15:76538202-76539259	Increased	Slc52a2	Upregualated lsDEGs
chr11:83291089-83292635	Increased	AA465934	Upregualated lsDEGs
chrX:106015177-106016739	Unchanged	Cox7b	Upregualated lsDEGs
chr8:13036116-13037590	Increased	F10	Upregualated lsDEGs
chr2:32570451-32571391	Increased	Dpm2	Upregualated lsDEGs
chr3:61363437-61366443	Unchanged	Rap2b	Upregualated lsDEGs
chr7:19507315-19509376	Decreased	Bloc1s3	Upregualated lsDEGs
chr7:19507315-19509376	Decreased	Trappc6a	Upregualated lsDEGs
chr11:115563933-115564898	Decreased	Nup85	Upregualated lsDEGs
chr11:5097402-5100545	Decreased	Rhbdd3	Upregualated lsDEGs
chr8:22398044-22399029	Decreased	Slc25a15	Upregualated lsDEGs
chr8:69715978-69717399	Decreased	Zfp869	Upregualated lsDEGs
chr17:40934078-40935353	Decreased	Cenpq	Upregualated lsDEGs
chr17:40934078-40935353	Decreased	Mut	Upregualated lsDEGs
chr5:30665751-30667645	Decreased	Cenpa	Upregualated lsDEGs
chr7:12921424-12922631	Increased	Rps5	Upregualated lsDEGs
chr7:118704481-118706184	Decreased	Gde1	Upregualated lsDEGs
chr2:106973892-106974739	Unchanged	Arl14ep	Upregualated lsDEGs
chr17:47592917-47594967	Decreased	Ccnd3	Upregualated lsDEGs
chr6:65041988-65043625	Decreased	Smarcad1	Upregualated lsDEGs
chr2:31572272-31573293	Decreased	Fubp3	Upregualated lsDEGs
chr2:69205480-69206863	Unchanged	Spc25	Upregualated lsDEGs
chr1:184033095-184035017	Decreased	1700056E22Rik	Upregualated lsDEGs
chr11:58167802-58168864	Increased	Mrpl22	Upregualated lsDEGs
chr3:16182687-16185026	Decreased	Ythdf3	Upregualated lsDEGs
chr4:129460894-129462765	Decreased	Bsdc1	Upregualated lsDEGs
chr1:4857151-4858471	Increased	Tcea1	Upregualated lsDEGs
chr8:105496606-105497375	Decreased	Zdhhc1	Upregualated lsDEGs
chr7:16221340-16222423	Unchanged	Dhx34	Upregualated lsDEGs
chr5:136198242-136199666	Increased	Prkrip1	Upregualated lsDEGs
chr7:64872462-64873400	Unchanged	Ndnl2	Upregualated lsDEGs
chr7:119720132-119721308	Increased	Thumpd1	Upregualated lsDEGs
chr6:124930629-124932212	Unchanged	Mlf2	Upregualated lsDEGs
chr11:115603192-115605733	Decreased	Mrps7	Upregualated lsDEGs
chr7:45568008-45568563	Decreased	Bcat2	Upregualated lsDEGs
chr4:55531849-55533507	Increased	Klf4	Upregualated lsDEGs
chr3:51275713-51278254	Decreased	Elf2	Upregualated lsDEGs
chr17:56036068-56037175	Increased	Sh3gl1	Upregualated lsDEGs
chr15:61983187-61987829	Decreased	Myc	Upregualated lsDEGs
chr2:26138710-26140921	Decreased	C330006A16Rik	Upregualated lsDEGs
chr13:66904413-66906648	Decreased	Uqcrb	Upregualated lsDEGs
chr16:23106432-23109244	Decreased	Snord2	Upregualated lsDEGs
chr7:43443085-43445003	Decreased	Etfb	Upregualated lsDEGs
chr10:36973795-36975434	Decreased	Hdac2	Upregualated lsDEGs
chr5:137289373-137290161	Decreased	Ache	Upregualated lsDEGs
chr14:52304116-52306667	Unchanged	Mettl3	Upregualated lsDEGs
chr1:160211677-160214403	Decreased	Cacybp	Upregualated lsDEGs
chr7:80114400-80115859	Decreased	Idh2	Upregualated lsDEGs
chr6:134034127-134037667	Decreased	Etv6	Upregualated lsDEGs
chr4:134128146-134130066	Increased	Sh3bgrl3	Upregualated lsDEGs
chr7:142060109-142061396	Decreased	Mob2	Upregualated lsDEGs
chr6:42348816-42350631	Increased	Zyx	Upregualated lsDEGs
chr2:27474392-27476475	Decreased	Brd3	Upregualated lsDEGs
chr10:79959559-79963131	Decreased	Wdr18	Upregualated lsDEGs
chr17:26938711-26940175	Increased	Cuta	Upregualated lsDEGs
chr17:26938711-26940175	Increased	Syngap1	Upregualated lsDEGs
chr12:72760316-72762386	Decreased	Ppm1a	Upregualated lsDEGs
chr5:114130329-114131721	Decreased	Alkbh2	Upregualated lsDEGs
chr9:120932946-120935416	Increased	Ctnnb1	Upregualated lsDEGs
chr11:106215578-106217644	Increased	Ccdc47	Upregualated lsDEGs
chr12:73584381-73585326	Decreased	Prkch	Upregualated lsDEGs
chr10:80854105-80856580	Unchanged	Sppl2b	Upregualated lsDEGs
chr7:3616835-3618290	Decreased	Ndufa3	Upregualated lsDEGs
chr10:78573870-78575475	Increased	Ilvbl	Upregualated lsDEGs
chr2:174109677-174111330	Unchanged	Npepl1	Upregualated lsDEGs
chr15:99725203-99726417	Decreased	Cox14	Upregualated lsDEGs
chr6:34910010-34911241	Unchanged	Wdr91	Upregualated lsDEGs
chr10:128408719-128410576	Decreased	Nabp2	Upregualated lsDEGs
chr11:69578691-69582397	Increased	Trp53	Upregualated lsDEGs
chr11:69578691-69582397	Increased	Wrap53	Upregualated lsDEGs
chr17:24719469-24720663	Increased	Snora64	Upregualated lsDEGs
chr19:4125456-4126906	Unchanged	Aip	Upregualated lsDEGs
chr3:51339211-51342498	Decreased	Elf2	Upregualated lsDEGs
chr16:44765432-44766205	Increased	Cd200r1	Upregualated lsDEGs
chr2:39064974-39066064	Increased	Golga1	Upregualated lsDEGs
chr11:48797985-48800893	Decreased	Gnb2l1	Upregualated lsDEGs
chr1:74332371-74332913	Increased	Pnkd	Upregualated lsDEGs
chr6:52225668-52227005	Decreased	Hoxa9	Upregualated lsDEGs
chr4:135945865-135947361	Decreased	Hmgcl	Upregualated lsDEGs
chr4:133966798-133969022	Increased	Hmgn2	Upregualated lsDEGs
chr16:18498062-18499191	Decreased	Gnb1l	Upregualated lsDEGs
chr11:77514780-77515748	Decreased	Trp53i13	Upregualated lsDEGs
chr2:120976462-120978260	Decreased	Tmem62	Upregualated lsDEGs
chr12:69356742-69357788	Decreased	Nemf	Upregualated lsDEGs
chr2:25557281-25558306	Increased	Edf1	Upregualated lsDEGs
chr11:75347760-75349193	Decreased	Rpa1	Upregualated lsDEGs
chr5:114707429-114708243	Increased	Tchp	Upregualated lsDEGs
chr11:86992906-86994012	Decreased	Ypel2	Upregualated lsDEGs
chr19:11769947-11770700	Increased	Mrpl16	Upregualated lsDEGs
chr13:55321578-55322886	Decreased	Prelid1	Upregualated lsDEGs
chr14:46787552-46788762	Increased	Cnih1	Upregualated lsDEGs
chr5:143526411-143529439	Unchanged	Rac1	Upregualated lsDEGs
chr15:75841555-75842743	Increased	Zc3h3	Upregualated lsDEGs
chr17:64330956-64332895	Increased	Pja2	Upregualated lsDEGs
chr13:118385768-118387790	Decreased	Mrps30	Upregualated lsDEGs
chrX:73910773-73912120	Increased	Arhgap4	Upregualated lsDEGs
chr7:19003713-19004749	Unchanged	Irf2bp1	Upregualated lsDEGs
chr8:122475559-122476680	Increased	Ctu2	Upregualated lsDEGs
chr6:72597892-72599101	Increased	Elmod3	Upregualated lsDEGs
chr7:98307203-98309923	Unchanged	Acer3	Upregualated lsDEGs
chr5:65535496-65538810	Decreased	Ube2k	Upregualated lsDEGs
chr4:116073712-116077718	Unchanged	Uqcrh	Upregualated lsDEGs
chr2:29787193-29788693	Increased	Coq4	Upregualated lsDEGs
chr15:80619655-80620645	Increased	Grap2	Upregualated lsDEGs
chr9:59539057-59540273	Decreased	Hexa	Upregualated lsDEGs
chr7:44548138-44549207	Increased	Pold1	Upregualated lsDEGs
chr8:123442851-123443755	Unchanged	Def8	Upregualated lsDEGs
chr1:75213089-75213752	Unchanged	Stk16	Upregualated lsDEGs
chr13:93303032-93304944	Decreased	Homer1	Upregualated lsDEGs
chr15:89078026-89078910	Increased	Trabd	Upregualated lsDEGs
chrX:151343558-151345142	Decreased	Fam120c	Upregualated lsDEGs
chr11:60726377-60728980	Decreased	Mief2	Upregualated lsDEGs
chr17:46162606-46163789	Decreased	Gtpbp2	Upregualated lsDEGs
chr13:76017931-76019144	Unchanged	Rfesd	Upregualated lsDEGs
chr3:138741925-138743319	Unchanged	Tspan5	Upregualated lsDEGs
chr13:24799426-24804121	Unchanged	BC005537	Upregualated lsDEGs
chr16:15593144-15594974	Decreased	Ube2v2	Upregualated lsDEGs
chr5:135063218-135065227	Decreased	Dnajc30	Upregualated lsDEGs
chr5:135063218-135065227	Decreased	Wbscr22	Upregualated lsDEGs
chr5:115155614-115156644	Increased	Mlec	Upregualated lsDEGs
chr7:30649674-30651125	Increased	Rbm42	Upregualated lsDEGs
chr17:47687359-47688572	Increased	Tomm6	Upregualated lsDEGs
chr16:16870255-16871333	Increased	Vpreb1	Upregualated lsDEGs
chr17:35241003-35244049	Unchanged	Ddx39b	Upregualated lsDEGs
chr11:78751174-78752089	Unchanged	Fam58b	Upregualated lsDEGs
chr4:148625485-148627486	Decreased	Tardbp	Upregualated lsDEGs
chr14:50807232-50808665	Decreased	Parp2	Upregualated lsDEGs
chr14:50807232-50808665	Decreased	Rpph1	Upregualated lsDEGs
chr6:83108647-83110328	Decreased	Mrpl53	Upregualated lsDEGs
chr4:132463372-132464645	Increased	Med18	Upregualated lsDEGs
chr7:133708427-133709747	Unchanged	Bccip	Upregualated lsDEGs
chr18:60774022-60775550	Decreased	Rps14	Upregualated lsDEGs
chr10:71284810-71285634	Unchanged	Ube2d1	Upregualated lsDEGs
chr5:130143965-130145222	Increased	Kctd7	Upregualated lsDEGs
chr1:42850845-42852535	Decreased	Mrps9	Upregualated lsDEGs
chr9:62122125-62123461	Decreased	Mir5133	Upregualated lsDEGs
chr3:97226951-97228370	Decreased	Bcl9	Upregualated lsDEGs
chr2:127142994-127143794	Increased	Itpripl1	Upregualated lsDEGs
chr7:27552810-27553706	Decreased	Pld3	Upregualated lsDEGs
chr15:81857468-81861415	Unchanged	Tob2	Upregualated lsDEGs
chrX:93831773-93832538	Unchanged	Pdk3	Upregualated lsDEGs
chr17:24454365-24455676	Increased	E4f1	Upregualated lsDEGs
chr10:17721020-17725075	Unchanged	Cited2	Upregualated lsDEGs
chr9:78447674-78449394	Decreased	Mto1	Upregualated lsDEGs
chr4:40947367-40948849	Increased	Bag1	Upregualated lsDEGs
chr19:6991901-6993098	Unchanged	Nudt22	Upregualated lsDEGs
chr8:107030764-107031859	Decreased	Vps4a	Upregualated lsDEGs
chr8:26014785-26016236	Decreased	Fnta	Upregualated lsDEGs
chr6:83053635-83055837	Decreased	Aup1	Upregualated lsDEGs
chr16:43889277-43890463	Unchanged	Qtrtd1	Upregualated lsDEGs
chr4:45319838-45321124	Decreased	Exosc3	Upregualated lsDEGs
chr6:113377097-113378919	Increased	Tada3	Upregualated lsDEGs
chr8:111939920-111941583	Decreased	Gabarapl2	Upregualated lsDEGs
chr16:70313614-70314853	Unchanged	Gbe1	Upregualated lsDEGs
chr18:31788442-31790203	Decreased	Polr2d	Upregualated lsDEGs
chr5:146832302-146834110	Decreased	Rpl21	Upregualated lsDEGs
chr7:89338069-89339381	Decreased	Tmem135	Upregualated lsDEGs
chr1:151427482-151429950	Increased	Swt1	Upregualated lsDEGs
chr18:80206272-80207935	Unchanged	Txnl4a	Upregualated lsDEGs
chr3:130708629-130709999	Increased	Ostc	Upregualated lsDEGs
chr11:69681330-69683167	Decreased	Senp3	Upregualated lsDEGs
chr17:34981371-34982671	Decreased	Lsm2	Upregualated lsDEGs
chr2:120567110-120568151	Unchanged	Snap23	Upregualated lsDEGs
chr6:17064826-17066085	Decreased	Tes	Upregualated lsDEGs
chr8:112010829-112011886	Increased	Kars	Upregualated lsDEGs
chr8:112010829-112011886	Increased	Terf2ip	Upregualated lsDEGs
chr1:51480006-51481196	Unchanged	Nabp1	Upregualated lsDEGs
chr11:3913671-3914745	Increased	Slc35e4	Upregualated lsDEGs
chr12:72664449-72665226	Decreased	Dhrs7	Upregualated lsDEGs
chr14:55013923-55016161	Unchanged	Ngdn	Upregualated lsDEGs
chr3:115887583-115888670	Unchanged	A930005H10Rik	Upregualated lsDEGs
chr3:115887583-115888670	Unchanged	Dph5	Upregualated lsDEGs
chr13:95618161-95618793	Unchanged	F2r	Upregualated lsDEGs
chrX:74023125-74024580	Increased	Irak1	Upregualated lsDEGs
chr6:115807705-115809350	Decreased	Rpl32	Upregualated lsDEGs
chr15:35937574-35938506	Unchanged	Cox6c	Upregualated lsDEGs
chr4:44981171-44981932	Increased	Grhpr	Upregualated lsDEGs
chr1:55052295-55053762	Decreased	Coq10b	Upregualated lsDEGs
chr19:8897636-8900045	Decreased	Ganab	Upregualated lsDEGs
chr5:130221766-130223093	Increased	Tmem248	Upregualated lsDEGs
chr17:28176842-28177841	Decreased	Zfp523	Upregualated lsDEGs
chr3:88949506-88951919	Decreased	Dap3	Upregualated lsDEGs
chr8:124020376-124021735	Unchanged	Taf5l	Upregualated lsDEGs
chr10:23786613-23788672	Increased	Rps12	Upregualated lsDEGs
chr7:119895296-119896771	Decreased	Lyrm1	Upregualated lsDEGs
chr5:112275813-112277594	Unchanged	Tpst2	Upregualated lsDEGs
chr13:12460434-12461866	Increased	Lgals8	Upregualated lsDEGs
chr4:118620207-118621258	Increased	Ebna1bp2	Upregualated lsDEGs
chr2:101628431-101629254	Decreased	B230118H07Rik	Upregualated lsDEGs
chr15:50888300-50890773	Decreased	Trps1	Upregualated lsDEGs
chr10:117223851-117225416	Unchanged	Yeats4	Upregualated lsDEGs
chr17:32388835-32390278	Increased	Wiz	Upregualated lsDEGs
chr1:55086739-55089013	Decreased	Hspe1	Upregualated lsDEGs
chr11:69670860-69673423	Unchanged	Eif4a1	Upregualated lsDEGs
chr10:128058319-128060250	Decreased	Ptges3	Upregualated lsDEGs
chr11:109650480-109653011	Decreased	Prkar1a	Upregualated lsDEGs
chr11:120491513-120492759	Decreased	Slc25a10	Upregualated lsDEGs
chr17:47501498-47502714	Decreased	Ccnd3	Upregualated lsDEGs
chr10:85101762-85103108	Decreased	Tmem263	Upregualated lsDEGs
chr11:69058350-69060339	Unchanged	2310047M10Rik	Upregualated lsDEGs
chr15:103254472-103255758	Decreased	Nfe2	Upregualated lsDEGs
chr10:127288174-127291662	Unchanged	Ddit3	Upregualated lsDEGs
chr11:107479118-107480078	Unchanged	Psmd12	Upregualated lsDEGs
chr17:34603079-34606168	Decreased	Rnf5	Upregualated lsDEGs
chr16:13780263-13781544	Increased	Rrn3	Upregualated lsDEGs
chr2:93821958-93822888	Increased	Ext2	Upregualated lsDEGs
chr5:147075818-147078588	Decreased	Polr1d	Upregualated lsDEGs
chr15:75981330-75982499	Unchanged	Ccdc166	Upregualated lsDEGs
chr15:103252395-103253318	Unchanged	Nfe2	Upregualated lsDEGs
chr3:116861306-116862215	Increased	Frrs1	Upregualated lsDEGs
chr9:46272505-46273650	Decreased	Zpr1	Upregualated lsDEGs
chr14:57825349-57827103	Decreased	Ska3	Upregualated lsDEGs
chr17:24250797-24252381	Increased	Ccnf	Upregualated lsDEGs
chr12:80642702-80645654	Unchanged	Erh	Upregualated lsDEGs
chr5:24908091-24909371	Increased	Prkag2	Upregualated lsDEGs
chr4:102569718-102571693	Decreased	Pde4b	Upregualated lsDEGs
chrX:140598630-140599864	Unchanged	Tsc22d3	Upregualated lsDEGs
chr14:54616674-54620588	Decreased	Psmb5	Upregualated lsDEGs
chr3:94952877-94954648	Unchanged	Rfx5	Upregualated lsDEGs
chr5:136135443-136136878	Increased	Alkbh4	Upregualated lsDEGs
chr5:64958817-64962228	Increased	Tlr6	Upregualated lsDEGs
chr3:105800091-105801971	Unchanged	Rap1a	Upregualated lsDEGs
chr9:37656465-37657745	Unchanged	Tbrg1	Upregualated lsDEGs
chr1:134493969-134495415	Unchanged	Rabif	Upregualated lsDEGs
chr2:69860802-69862691	Decreased	Ssb	Upregualated lsDEGs
chr14:32200995-32202290	Decreased	Timm23	Upregualated lsDEGs
chr1:186748412-186750101	Decreased	Rrp15	Upregualated lsDEGs
chr9:110653349-110654754	Increased	Ccdc12	Upregualated lsDEGs
chr8:84908148-84909398	Unchanged	Dnase2a	Upregualated lsDEGs
chr13:23759875-23764337	Unchanged	Hist1h4a	Upregualated lsDEGs
chr1:80339235-80341525	Decreased	Cul3	Upregualated lsDEGs
chr9:64172180-64174857	Decreased	Rpl4	Upregualated lsDEGs
chr18:88893416-88894711	Unchanged	Socs6	Upregualated lsDEGs
chr14:50944219-50944988	Unchanged	Pnp	Upregualated lsDEGs
chr14:13960390-13962081	Decreased	Thoc7	Upregualated lsDEGs
chr6:91876897-91879161	Unchanged	Ccdc174	Upregualated lsDEGs
chr3:89998496-89999298	Unchanged	Hax1	Upregualated lsDEGs
chr3:142764526-142766599	Increased	Gtf2b	Upregualated lsDEGs
chr6:86403616-86406405	Decreased	Tia1	Upregualated lsDEGs
chr15:42675104-42677186	Unchanged	Angpt1	Upregualated lsDEGs
chr3:58690592-58692736	Decreased	Siah2	Upregualated lsDEGs
chr15:33082766-33083919	Unchanged	Cpq	Upregualated lsDEGs
chr14:122181235-122182413	Unchanged	Clybl	Upregualated lsDEGs
chr8:105936912-105938073	Decreased	Psmb10	Upregualated lsDEGs
chr8:72570518-72572217	Increased	Smim7	Upregualated lsDEGs
chr2:18671617-18673262	Decreased	Commd3	Upregualated lsDEGs
chr1:53352046-53352985	Decreased	Asnsd1	Upregualated lsDEGs
chr6:115758734-115759495	Decreased	Tmem40	Upregualated lsDEGs
chr18:68299318-68301149	Increased	Rnmt	Upregualated lsDEGs
chr6:40470855-40472147	Decreased	Ssbp1	Upregualated lsDEGs
chr2:35255981-35256716	Increased	Gsn	Upregualated lsDEGs
chr8:72160041-72161882	Increased	Rab8a	Upregualated lsDEGs
chr15:36173522-36174326	Decreased	Polr2k	Upregualated lsDEGs
chr3:36474839-36476251	Increased	Anxa5	Upregualated lsDEGs
chr11:87086252-87087200	Decreased	Smg8	Upregualated lsDEGs
chr11:69098141-69100398	Increased	Per1	Upregualated lsDEGs
chr5:136083635-136084443	Decreased	Rasa4	Upregualated lsDEGs
chr10:39612898-39614159	Decreased	Traf3ip2	Upregualated lsDEGs
chr2:28581927-28583682	Unchanged	Gtf3c5	Upregualated lsDEGs
chr1:92473293-92474442	Increased	Ndufa10	Upregualated lsDEGs
chr12:28751191-28752340	Increased	Tssc1	Upregualated lsDEGs
chr19:6084612-6086007	Increased	Zfpl1	Upregualated lsDEGs
chr4:11704011-11704994	Decreased	Gem	Upregualated lsDEGs
chr2:32360947-32362043	Unchanged	Ciz1	Upregualated lsDEGs
chr19:5366011-5367359	Increased	Banf1	Upregualated lsDEGs
chr12:85218991-85220344	Increased	Eif2b2	Upregualated lsDEGs
chr4:46403866-46404918	Unchanged	Hemgn	Upregualated lsDEGs
chr4:129334387-129336547	Unchanged	Rbbp4	Upregualated lsDEGs
chr1:75210439-75211237	Increased	Stk16	Upregualated lsDEGs
chr7:126861372-126863379	Unchanged	Hirip3	Upregualated lsDEGs
chr5:115237680-115238667	Unchanged	Pop5	Upregualated lsDEGs
chr1:5082582-5083773	Decreased	Atp6v1h	Upregualated lsDEGs
chr18:66457815-66459048	Increased	Pmaip1	Upregualated lsDEGs
chr12:84416981-84417889	Increased	Rnf113a2	Upregualated lsDEGs
chr11:45955002-45955947	Unchanged	Thg1l	Upregualated lsDEGs
chr5:140331282-140332584	Unchanged	Ftsj2	Upregualated lsDEGs
chr12:36156034-36158424	Unchanged	Bzw2	Upregualated lsDEGs
chr3:89211192-89214955	Decreased	Mtx1	Upregualated lsDEGs
chr13:64369835-64371256	Decreased	Ctsl	Upregualated lsDEGs
chr14:79301066-79301981	Increased	Rgcc	Upregualated lsDEGs
chr2:153224903-153225568	Unchanged	Tspyl3	Upregualated lsDEGs
chr9:66126030-66127760	Unchanged	Snx1	Upregualated lsDEGs
chr10:81059889-81060653	Increased	Sgta	Upregualated lsDEGs
chr5:3646590-3648322	Decreased	Gatad1	Upregualated lsDEGs
chr8:57486334-57488917	Increased	Sap30	Upregualated lsDEGs
chr2:32362426-32363668	Increased	Ciz1	Upregualated lsDEGs
chr12:54655326-54657189	Decreased	Sptssa	Upregualated lsDEGs
chr13:90922619-90924475	Increased	Rps23	Upregualated lsDEGs
chr6:87838137-87839581	Increased	Isy1	Upregualated lsDEGs
chr7:120981697-120983017	Increased	Cdr2	Upregualated lsDEGs
chr12:78225542-78227591	Decreased	Gphn	Upregualated lsDEGs
chr1:180810848-180814970	Unchanged	H3f3a	Upregualated lsDEGs
chr13:89739017-89739820	Decreased	Vcan	Upregualated lsDEGs
chr2:30047795-30051132	Decreased	Wdr34	Upregualated lsDEGs
chr9:108808005-108808992	Unchanged	Nckipsd	Upregualated lsDEGs
chr16:57606623-57607397	Increased	Cmss1	Upregualated lsDEGs
chr1:37996377-37998840	Increased	Eif5b	Upregualated lsDEGs
chr1:37996377-37998840	Increased	Txndc9	Upregualated lsDEGs
chr8:104339960-104341239	Unchanged	Cmtm3	Upregualated lsDEGs
chr18:36280151-36281731	Decreased	Pura	Upregualated lsDEGs
chr7:4876747-4877543	Increased	Isoc2a	Upregualated lsDEGs
chr10:7954207-7957641	Unchanged	Tab2	Upregualated lsDEGs
chr7:45714760-45719107	Increased	Rpl18	Upregualated lsDEGs
chr2:125857779-125859546	Increased	Cops2	Upregualated lsDEGs
chr2:125857779-125859546	Increased	Galk2	Upregualated lsDEGs
chr4:3834853-3836116	Decreased	Rps20	Upregualated lsDEGs
chr3:103808776-103810149	Increased	Dclre1b	Upregualated lsDEGs
chr17:12914726-12917283	Unchanged	Mrpl18	Upregualated lsDEGs
chr6:122604119-122604772	Decreased	Apobec1	Upregualated lsDEGs
chr4:21766274-21767372	Unchanged	Tstd3	Upregualated lsDEGs
chr7:141391579-141393407	Decreased	Taldo1	Upregualated lsDEGs
chr19:9978249-9979011	Unchanged	Fth1	Upregualated lsDEGs
chr9:21237580-21239859	Decreased	Keap1	Upregualated lsDEGs
chr3:40949096-40951656	Unchanged	Larp1b	Upregualated lsDEGs
chr4:107180642-107181519	Decreased	Tmem59	Upregualated lsDEGs
chr17:14942696-14943671	Increased	1600012H06Rik	Upregualated lsDEGs
chr5:100569253-100570745	Decreased	Plac8	Upregualated lsDEGs
chr6:100670300-100671525	Unchanged	Shq1	Upregualated lsDEGs
chr11:70653034-70656643	Unchanged	Pfn1	Upregualated lsDEGs
chr8:72443312-72444216	Increased	1700030K09Rik	Upregualated lsDEGs
chr7:92560605-92562140	Decreased	Ccdc90b	Upregualated lsDEGs
chr17:71309945-71311376	Increased	Emilin2	Upregualated lsDEGs
chrX:20950145-20950892	Unchanged	Elk1	Upregualated lsDEGs
chr15:82243935-82245125	Decreased	Cenpm	Upregualated lsDEGs
chr19:6908973-6910674	Increased	Prdx5	Upregualated lsDEGs
chr4:99828828-99829991	Unchanged	Itgb3bp	Upregualated lsDEGs
chr7:118711925-118713206	Unchanged	Ccp110	Upregualated lsDEGs
chr5:97111231-97112075	Decreased	Paqr3	Upregualated lsDEGs
chr7:3706784-3707434	Increased	Rps9	Upregualated lsDEGs
chr14:20701650-20704552	Unchanged	Chchd1	Upregualated lsDEGs
chr9:110131144-110132971	Decreased	Smarcc1	Upregualated lsDEGs
chr12:36381160-36382295	Unchanged	Ispd	Upregualated lsDEGs
chr17:23828398-23831487	Decreased	Tceb2	Upregualated lsDEGs
chr7:143648987-143650006	Unchanged	Tnfrsf22	Upregualated lsDEGs
chr9:108569356-108570811	Unchanged	Dalrd3	Upregualated lsDEGs
chr6:56703806-56705081	Decreased	Lsm5	Upregualated lsDEGs
chr9:111117635-111118688	Unchanged	Lrrfip2	Upregualated lsDEGs
chr13:21714682-21718783	Increased	Hist1h2ai	Upregualated lsDEGs
chr13:21714682-21718783	Increased	Hist1h2bl	Upregualated lsDEGs
chr17:24960036-24961224	Unchanged	Hn1l	Upregualated lsDEGs
chr8:85839831-85841997	Increased	Itfg1	Upregualated lsDEGs
chr7:143822353-143823487	Unchanged	Dhcr7	Upregualated lsDEGs
chr3:58575848-58577873	Decreased	Selt	Upregualated lsDEGs
chr13:34001801-34003195	Unchanged	Serpinb6a	Upregualated lsDEGs
chr9:25250373-25253769	Unchanged	2022-09-07	Upregualated lsDEGs
chr8:69088208-69090131	Decreased	Atp6v1b2	Upregualated lsDEGs
chr2:120403272-120405247	Increased	Ganc	Upregualated lsDEGs
chr15:81465589-81467671	Unchanged	Rbx1	Upregualated lsDEGs
chr4:123749080-123751215	Unchanged	Akirin1	Upregualated lsDEGs
chr11:119354755-119355927	Decreased	Sgsh	Upregualated lsDEGs
chr5:122779068-122780098	Increased	Camkk2	Upregualated lsDEGs
chr7:102266141-102268714	Increased	Stim1	Upregualated lsDEGs
chr11:101119370-101120436	Unchanged	Tubg1	Upregualated lsDEGs
chr6:95117420-95118764	Unchanged	Kbtbd8	Upregualated lsDEGs
chr15:79027675-79028958	Decreased	H1f0	Upregualated lsDEGs
chr13:22040210-22044472	Increased	Hist1h2ag	Upregualated lsDEGs
chr13:22040210-22044472	Increased	Hist1h4i	Upregualated lsDEGs
chr11:103697069-103698522	Increased	Gosr2	Upregualated lsDEGs
chr4:140986421-140987334	Increased	Atp13a2	Upregualated lsDEGs
chr7:12897509-12898535	Increased	Zscan22	Upregualated lsDEGs
chr3:88296150-88298050	Decreased	Cct3	Upregualated lsDEGs
chr4:119421648-119423406	Decreased	Ppcs	Upregualated lsDEGs
chr19:5724325-5728305	Increased	Ehbp1l1	Upregualated lsDEGs
chr19:5724325-5728305	Increased	Fam89b	Upregualated lsDEGs
chr13:21530345-21531408	Decreased	Zkscan8	Upregualated lsDEGs
chrX:140456221-140457882	Increased	Prps1	Upregualated lsDEGs
chr11:6267034-6268253	Increased	Ddx56	Upregualated lsDEGs
chr9:107974503-107975884	Decreased	Uba7	Upregualated lsDEGs
chr7:114253828-114255245	Increased	Copb1	Upregualated lsDEGs
chr10:62339808-62341021	Unchanged	Hk1os	Upregualated lsDEGs
chrX:107815569-107816647	Decreased	2610002M06Rik	Upregualated lsDEGs
chr10:71239375-71240345	Unchanged	Tfam	Upregualated lsDEGs
chr10:79983404-79986388	Increased	Tmem259	Upregualated lsDEGs
chr10:78411989-78413357	Increased	Rrp1	Upregualated lsDEGs
chr7:5013758-5016793	Unchanged	Zfp524	Upregualated lsDEGs
chr6:47812180-47814481	Unchanged	Pdia4	Upregualated lsDEGs
chr2:112454208-112456073	Increased	Emc7	Upregualated lsDEGs
chr18:31910258-31911731	Unchanged	Sft2d3	Upregualated lsDEGs
chr8:119394285-119395427	Decreased	Mlycd	Upregualated lsDEGs
chr2:13270488-13271769	Unchanged	Rsu1	Upregualated lsDEGs
chr1:175624996-175626482	Unchanged	Fh1	Upregualated lsDEGs
chr5:122391335-122392655	Unchanged	Arpc3	Upregualated lsDEGs
chr6:113740209-113741209	Increased	Sec13	Upregualated lsDEGs
chr3:108590894-108591834	Increased	Wdr47	Upregualated lsDEGs
chr1:191573639-191576489	Unchanged	Dtl	Upregualated lsDEGs
chr1:191573639-191576489	Unchanged	Ints7	Upregualated lsDEGs
chr19:7216264-7218131	Decreased	Cox8a	Upregualated lsDEGs
chr17:47507605-47508727	Increased	Ccnd3	Upregualated lsDEGs
chr7:83891554-83893364	Unchanged	Mesdc2	Upregualated lsDEGs
chr3:88409368-88411128	Unchanged	Pmf1	Upregualated lsDEGs
chrX:7721690-7722479	Unchanged	Wdr45	Upregualated lsDEGs
chr7:30308298-30309053	Unchanged	Alkbh6	Upregualated lsDEGs
chr10:7667128-7667882	Unchanged	Nup43	Upregualated lsDEGs
chr19:41932679-41933864	Decreased	Zdhhc16	Upregualated lsDEGs
chr5:120588238-120589190	Decreased	Iqcd	Upregualated lsDEGs
chr4:45529872-45531636	Decreased	Shb	Upregualated lsDEGs
chr6:113075850-113078802	Decreased	Gt(ROSA)26Sor	Upregualated lsDEGs
chr6:106799192-106800484	Decreased	Crbn	Upregualated lsDEGs
chr15:81855917-81857007	Increased	Tob2	Upregualated lsDEGs
chr17:25832341-25833802	Unchanged	Stub1	Upregualated lsDEGs
chr9:48479991-48481290	Increased	Rexo2	Upregualated lsDEGs
chr2:127247176-127248992	Increased	Ciao1	Upregualated lsDEGs
chr16:13670997-13673066	Unchanged	Bfar	Upregualated lsDEGs
chr17:22866301-22867375	Unchanged	Zfp945	Upregualated lsDEGs
chr1:98095156-98095907	Decreased	Pam	Upregualated lsDEGs
chr15:51864570-51865892	Unchanged	Eif3h	Upregualated lsDEGs
chr12:55300756-55303989	Unchanged	Ppp2r3c	Upregualated lsDEGs
chr2:103484204-103486154	Decreased	Cat	Upregualated lsDEGs
chr1:74303311-74304738	Unchanged	Tmbim1	Upregualated lsDEGs
chr11:69919162-69923245	Unchanged	Eif5a	Upregualated lsDEGs
chr10:128746932-128750112	Unchanged	Wibg	Upregualated lsDEGs
chr1:163994363-163995785	Increased	Mettl18	Upregualated lsDEGs
chr6:91515393-91516909	Decreased	Xpc	Upregualated lsDEGs
chr10:62338990-62339685	Decreased	Hk1os	Upregualated lsDEGs
chr4:8535260-8536950	Unchanged	Rab2a	Upregualated lsDEGs
chr18:57352063-57352833	Decreased	Prrc1	Upregualated lsDEGs
chr13:55726605-55728440	Increased	Pcbd2	Upregualated lsDEGs
chr13:100668992-100670557	Decreased	Ccdc125	Upregualated lsDEGs
chr17:26676097-26677331	Unchanged	Atp6v0e	Upregualated lsDEGs
chr10:61475374-61476385	Unchanged	Lrrc20	Upregualated lsDEGs
chr12:3308403-3310698	Decreased	Rab10	Upregualated lsDEGs
chr11:70982616-70983406	Unchanged	C1qbp	Upregualated lsDEGs
chr10:80576139-80579166	Unchanged	Klf16	Upregualated lsDEGs
chr4:116052892-116054196	Decreased	Nsun4	Upregualated lsDEGs
chr4:126556752-126557876	Unchanged	Clspn	Upregualated lsDEGs
chr2:26910043-26911512	Unchanged	Rpl7a	Upregualated lsDEGs
chr8:31168072-31169091	Decreased	Mak16	Upregualated lsDEGs
chr4:57955379-57957575	Decreased	Txn1	Upregualated lsDEGs
chr11:76201713-76202705	Increased	Fam57a	Upregualated lsDEGs
chr15:103162995-103163762	Increased	Smug1	Upregualated lsDEGs
chr6:52228306-52229793	Unchanged	Hoxa9	Upregualated lsDEGs
chr17:29347237-29348418	Unchanged	Mtch1	Upregualated lsDEGs
chr8:106168130-106169811	Unchanged	Slc7a6	Upregualated lsDEGs
chr18:34751066-34752475	Unchanged	Cdc25c	Upregualated lsDEGs
chrX:36795138-36796665	Increased	Slc25a5	Upregualated lsDEGs
chr2:167688397-167690727	Unchanged	Cebpb	Upregualated lsDEGs
chr9:114400393-114402008	Unchanged	Glb1	Upregualated lsDEGs
chr9:104062799-104063957	Unchanged	Uba5	Upregualated lsDEGs
chr11:115419472-115421301	Unchanged	Atp5h	Upregualated lsDEGs
chr11:59162877-59164499	Unchanged	Iba57	Upregualated lsDEGs
chr17:34033895-34034638	Decreased	Rxrb	Upregualated lsDEGs
chr11:17158551-17160743	Unchanged	Ppp3r1	Upregualated lsDEGs
chr13:34162747-34163732	Unchanged	Psmg4	Upregualated lsDEGs
chr4:125066372-125067045	Increased	Snip1	Upregualated lsDEGs
chr3:36570793-36572563	Increased	Ccna2	Upregualated lsDEGs
chr8:105854194-105855885	Increased	Cenpt	Upregualated lsDEGs
chr10:60285997-60287212	Decreased	Psap	Upregualated lsDEGs
chr16:23127005-23128432	Unchanged	Rfc4	Upregualated lsDEGs
chr4:148443221-148445858	Decreased	Ubiad1	Upregualated lsDEGs
chr12:54695062-54697288	Increased	Eapp	Upregualated lsDEGs
chr14:54685538-54687653	Unchanged	1700123O20Rik	Upregualated lsDEGs
chr13:110356666-110357535	Decreased	Gapt	Upregualated lsDEGs
chr7:141413601-141414651	Decreased	Pddc1	Upregualated lsDEGs
chr9:102717110-102718008	Increased	Amotl2	Upregualated lsDEGs
chr16:97961655-97963419	Unchanged	Zbtb21	Upregualated lsDEGs
chr4:149137103-149138017	Increased	Apitd1	Upregualated lsDEGs
chrX:8144610-8146390	Unchanged	Rbm3	Upregualated lsDEGs
chr14:20082396-20083706	Unchanged	Saysd1	Upregualated lsDEGs
chrX:134600995-134602024	Decreased	Hnrnph2	Upregualated lsDEGs
chr9:54585842-54587171	Decreased	Idh3a	Upregualated lsDEGs
chr11:115534733-115538329	Unchanged	Sumo2	Upregualated lsDEGs
chr6:17636619-17638427	Decreased	Capza2	Upregualated lsDEGs
chr13:92483178-92484370	Unchanged	Fam151b	Upregualated lsDEGs
chr2:24974564-24976609	Increased	Mrpl41	Upregualated lsDEGs
chr19:8711900-8712575	Unchanged	Slc3a2	Upregualated lsDEGs
chr18:36742443-36745447	Decreased	Ik	Upregualated lsDEGs
chr18:36742443-36745447	Decreased	Ndufa2	Upregualated lsDEGs
chr14:21750223-21751830	Unchanged	Samd8	Upregualated lsDEGs
chr7:102439938-102443079	Increased	Rrm1	Upregualated lsDEGs
chr9:45984150-45985420	Unchanged	Pafah1b2	Upregualated lsDEGs
chr5:115347545-115349493	Decreased	Cox6a1	Upregualated lsDEGs
chr19:8722251-8724930	Decreased	Slc3a2	Upregualated lsDEGs
chr19:8722251-8724930	Decreased	Snhg1	Upregualated lsDEGs
chr2:181241711-181242433	Unchanged	Helz2	Upregualated lsDEGs
chr2:61592570-61594468	Unchanged	Tank	Upregualated lsDEGs
chr7:109751522-109752982	Decreased	Tmem9b	Upregualated lsDEGs
chr5:34549416-34550098	Decreased	Sh3bp2	Upregualated lsDEGs
chr3:108553997-108555144	Unchanged	Scarna2	Upregualated lsDEGs
chr11:68852103-68854613	Decreased	Ndel1	Upregualated lsDEGs
chr3:63975725-63977040	Unchanged	Gmps	Upregualated lsDEGs
chr4:108327123-108328774	Increased	Coa7	Upregualated lsDEGs
chr11:97149892-97150890	Unchanged	Tbkbp1	Upregualated lsDEGs
chr11:84828141-84829757	Unchanged	Dhrs11	Upregualated lsDEGs
chr18:46742700-46743636	Unchanged	Atg12	Upregualated lsDEGs
chr9:63602035-63603646	Increased	Aagab	Upregualated lsDEGs
chr6:127151395-127153124	Unchanged	Ccnd2	Upregualated lsDEGs
chr12:84772448-84774979	Decreased	Isca2	Upregualated lsDEGs
chr12:84772448-84774979	Decreased	Npc2	Upregualated lsDEGs
chr7:45123429-45125344	Increased	Rps11	Upregualated lsDEGs
chr17:33915523-33917294	Decreased	Tapbp	Upregualated lsDEGs
chr1:182124355-182125710	Decreased	Srp9	Upregualated lsDEGs
chr7:105735911-105737563	Unchanged	Ilk	Upregualated lsDEGs
chr7:99482344-99484161	Decreased	Rps3	Upregualated lsDEGs
chr17:28207323-28208989	Unchanged	Def6	Upregualated lsDEGs
chr12:81483188-81485352	Increased	Cox16	Upregualated lsDEGs
chr1:91249683-91250743	Unchanged	Ube2f	Upregualated lsDEGs
chr3:122923984-122925148	Increased	1810037I17Rik	Upregualated lsDEGs
chr1:128102196-128104209	Unchanged	R3hdm1	Upregualated lsDEGs
chr2:34371595-34373409	Unchanged	Pbx3	Upregualated lsDEGs
chrX:74353007-74354030	Decreased	Lage3	Upregualated lsDEGs
chr9:20644261-20645320	Increased	Fbxl12	Upregualated lsDEGs
chr9:20644261-20645320	Increased	Ubl5	Upregualated lsDEGs
chr3:95141348-95142689	Unchanged	Tnfaip8l2	Upregualated lsDEGs
chr3:81932165-81933268	Decreased	Ctso	Upregualated lsDEGs
chrX:13070585-13074211	Unchanged	Usp9x	Upregualated lsDEGs
chr8:14888046-14889189	Increased	Cln8	Upregualated lsDEGs
chr18:49754880-49756691	Unchanged	Dtwd2	Upregualated lsDEGs
chr9:32539166-32541909	Decreased	Fli1	Upregualated lsDEGs
chr15:85878892-85880111	Increased	Trmu	Upregualated lsDEGs
chr15:89373314-89374356	Increased	Tymp	Upregualated lsDEGs
chr17:45571148-45574805	Increased	Hsp90ab1	Upregualated lsDEGs
chr11:96788637-96789843	Unchanged	Cbx1	Upregualated lsDEGs
chr5:136918570-136919571	Decreased	4933404O12Rik	Upregualated lsDEGs
chr4:114908271-114909900	Unchanged	Foxd2os	Upregualated lsDEGs
chr1:75191539-75192700	Unchanged	Ankzf1	Upregualated lsDEGs
chr15:43281453-43283211	Decreased	Eif3e	Upregualated lsDEGs
chr12:105031740-105033611	Increased	Glrx5	Upregualated lsDEGs
chr6:48675597-48676690	Decreased	Gimap9	Upregualated lsDEGs
chr19:10203165-10204987	Unchanged	Tmem258	Upregualated lsDEGs
chr6:90604369-90605329	Decreased	Slc41a3	Upregualated lsDEGs
chr4:41134712-41137004	Decreased	Ube2r2	Upregualated lsDEGs
chr7:128237048-128238986	Unchanged	Armc5	Upregualated lsDEGs
chr8:83998222-83998840	Decreased	1700067K01Rik	Upregualated lsDEGs
chr8:94601159-94602913	Unchanged	Fam192a	Upregualated lsDEGs
chr10:72654457-72655779	Increased	Zwint	Upregualated lsDEGs
chr7:25657879-25659669	Unchanged	Exosc5	Upregualated lsDEGs
chr1:144774130-144776233	Increased	Rgs18	Upregualated lsDEGs
chr1:118310637-118311949	Increased	Tsn	Upregualated lsDEGs
chr2:30133048-30134302	Unchanged	Tbc1d13	Upregualated lsDEGs
chr5:30907090-30908415	Increased	Ost4	Upregualated lsDEGs
chr3:95526437-95527433	Unchanged	Ctss	Upregualated lsDEGs
chr2:130283555-130284886	Increased	Idh3b	Upregualated lsDEGs
chr17:47504683-47505336	Decreased	Ccnd3	Upregualated lsDEGs
chr7:27674161-27675426	Increased	Map3k10	Upregualated lsDEGs
chrX:100625560-100626355	Decreased	Kif4	Upregualated lsDEGs
chr11:83297723-83299602	Unchanged	Pex12	Upregualated lsDEGs
chr1:165763157-165764592	Unchanged	Creg1	Upregualated lsDEGs
chr2:154790315-154792172	Unchanged	Raly	Upregualated lsDEGs
chr4:114986119-114987753	Unchanged	Cmpk1	Upregualated lsDEGs
chr9:21290416-21292436	Increased	Cdkn2d	Upregualated lsDEGs
chr16:4557759-4561023	Decreased	Tfap4	Upregualated lsDEGs
chr2:154891969-154893393	Decreased	Eif2s2	Upregualated lsDEGs
chr1:128416559-128417718	Increased	Dars	Upregualated lsDEGs
chr12:76837062-76838632	Unchanged	Fntb	Upregualated lsDEGs
chr13:99343741-99347417	Decreased	Ptcd2	Upregualated lsDEGs
chrX:98936634-98938929	Unchanged	Yipf6	Upregualated lsDEGs
chrX:163908186-163909829	Unchanged	Ap1s2	Upregualated lsDEGs
chr9:124422654-124426215	Unchanged	4930526I15Rik	Upregualated lsDEGs
chr3:90212372-90214569	Increased	Rab13	Upregualated lsDEGs
chr11:69913447-69914538	Decreased	Gps2	Upregualated lsDEGs
chr15:102671725-102672840	Decreased	Atp5g2	Upregualated lsDEGs
chr8:123100266-123101153	Increased	Rpl13	Upregualated lsDEGs
chr16:4721518-4723721	Unchanged	Hmox2	Upregualated lsDEGs
chr9:69989105-69990179	Increased	Bnip2	Upregualated lsDEGs
chr10:79986596-79987638	Decreased	Tmem259	Upregualated lsDEGs
chr15:39112050-39113443	Decreased	Dcaf13	Upregualated lsDEGs
chr6:124710751-124713088	Unchanged	Emg1	Upregualated lsDEGs
chr6:124710751-124713088	Unchanged	Phb2	Upregualated lsDEGs
chr17:57247009-57248959	Increased	Gpr108	Upregualated lsDEGs
chr16:18247653-18250009	Increased	Ranbp1	Upregualated lsDEGs
chr5:64092494-64093679	Unchanged	Pgm1	Upregualated lsDEGs
chr11:103966072-103967627	Unchanged	Arf2	Upregualated lsDEGs
chr2:36048823-36049624	Unchanged	Ndufa8	Upregualated lsDEGs
chr3:37312342-37313037	Unchanged	Cetn4	Upregualated lsDEGs
chr5:138155266-138156317	Decreased	Zfp113	Upregualated lsDEGs
chr9:57764024-57766431	Unchanged	Clk3	Upregualated lsDEGs
chr4:148590818-148591933	Unchanged	Srm	Upregualated lsDEGs
chr8:70509730-70511674	Unchanged	2810428I15Rik	Upregualated lsDEGs
chr8:70509730-70511674	Unchanged	Uba52	Upregualated lsDEGs
chr17:27027068-27029041	Unchanged	Bak1	Upregualated lsDEGs
chr6:124964859-124966303	Decreased	Cops7a	Upregualated lsDEGs
chr14:77036302-77037108	Unchanged	Lacc1	Upregualated lsDEGs
chr15:39943569-39944334	Increased	Lrp12	Upregualated lsDEGs
chr2:11776500-11778912	Decreased	Fbxo18	Upregualated lsDEGs
chr2:180919623-180921373	Decreased	Ythdf1	Upregualated lsDEGs
chr17:94864591-94865146	Increased	Gm20939	Upregualated lsDEGs
chr14:31018616-31020044	Unchanged	Snord19	Upregualated lsDEGs
chr2:32711871-32714023	Unchanged	Cdk9	Upregualated lsDEGs
chr14:31250269-31251866	Unchanged	Bap1	Upregualated lsDEGs
chr14:31250269-31251866	Unchanged	Phf7	Upregualated lsDEGs
chr13:98315989-98317804	Unchanged	Btf3	Upregualated lsDEGs
chr2:121413049-121415114	Decreased	Pdia3	Upregualated lsDEGs
chr6:137754306-137755375	Unchanged	Dera	Upregualated lsDEGs
chr1:37889912-37891135	Unchanged	Mitd1	Upregualated lsDEGs
chr1:85894278-85896135	Increased	Itm2c	Upregualated lsDEGs
chr4:148151277-148152392	Unchanged	Fbxo6	Upregualated lsDEGs
chr14:20392930-20394143	Increased	Mrps16	Upregualated lsDEGs
chr9:108507338-108508479	Unchanged	Qars	Upregualated lsDEGs
chr12:24650577-24652475	Unchanged	Klf11	Upregualated lsDEGs
chr6:83032528-83034184	Decreased	Dok1	Upregualated lsDEGs
chr5:65390589-65392595	Unchanged	Lias	Upregualated lsDEGs
chr7:19180711-19181597	Increased	Eml2	Upregualated lsDEGs
chr17:29268401-29269804	Increased	BC004004	Upregualated lsDEGs
chr11:106500486-106501794	Decreased	Snord104	Upregualated lsDEGs
chr2:131186509-131187438	Increased	Cdc25b	Upregualated lsDEGs
chr11:116129961-116131683	Unchanged	Trim65	Upregualated lsDEGs
chr14:21830661-21832523	Decreased	Vdac2	Upregualated lsDEGs
chr18:34372304-34374242	Increased	Reep5	Upregualated lsDEGs
chr7:141172017-141173499	Decreased	Rnh1	Upregualated lsDEGs
chr9:98985779-98986916	Increased	Faim	Upregualated lsDEGs
chr5:146829135-146829928	Increased	Rpl21	Upregualated lsDEGs
chr4:149484600-149486024	Increased	Nmnat1	Upregualated lsDEGs
chr6:83348842-83350819	Increased	Bola3	Upregualated lsDEGs
chr9:120491421-120493881	Decreased	Eif1b	Upregualated lsDEGs
chr14:26637350-26639824	Increased	Arf4	Upregualated lsDEGs
chr1:72710892-72712132	Decreased	Rpl37a	Upregualated lsDEGs
chr7:81344383-81345782	Increased	Rps17	Upregualated lsDEGs
chr5:108628627-108630271	Unchanged	Tmem175	Upregualated lsDEGs
chr9:98563239-98564215	Increased	Copb2	Upregualated lsDEGs
chr9:70678431-70680356	Decreased	Adam10	Upregualated lsDEGs
chr12:69241550-69242531	Decreased	Klhdc1	Upregualated lsDEGs
chr3:90247466-90248858	Decreased	Slc39a1	Upregualated lsDEGs
chr17:34999362-35000345	Unchanged	D17H6S56E-5	Upregualated lsDEGs
chr3:108839327-108840927	Increased	Stxbp3	Upregualated lsDEGs
chr15:75678557-75679570	Increased	Top1mt	Upregualated lsDEGs
chr19:4012223-4013123	Unchanged	Ndufv1	Upregualated lsDEGs
chr7:27804500-27805425	Unchanged	Zfp626	Upregualated lsDEGs
chr9:123478280-123479571	Unchanged	Limd1	Upregualated lsDEGs
chr3:137980160-137981851	Decreased	Dapp1	Upregualated lsDEGs
chr8:84701022-84702205	Increased	Lyl1	Upregualated lsDEGs
chr6:29272287-29273598	Unchanged	Hilpda	Upregualated lsDEGs
chr4:40851035-40854787	Increased	B4galt1	Upregualated lsDEGs
chr19:9134457-9136080	Increased	Asrgl1	Upregualated lsDEGs
chr3:95855360-95856408	Increased	Prpf3	Upregualated lsDEGs
chr15:76080119-76081940	Unchanged	Puf60	Upregualated lsDEGs
chr4:129623416-129624980	Decreased	Ccdc28b	Upregualated lsDEGs
chr11:98400006-98400767	Decreased	Pgap3	Upregualated lsDEGs
chr8:22592572-22594642	Decreased	Vdac3	Upregualated lsDEGs
chr19:4190632-4192803	Unchanged	Ppp1ca	Upregualated lsDEGs
chrX:53269050-53270121	Unchanged	Fam122b	Upregualated lsDEGs
chr9:50603122-50604773	Decreased	Sdhd	Upregualated lsDEGs
chr9:4308982-4310586	Unchanged	Aasdhppt	Upregualated lsDEGs
chr6:51524793-51525495	Unchanged	Snx10	Upregualated lsDEGs
chr15:100669075-100669857	Increased	Bin2	Upregualated lsDEGs
chr7:141437086-141437966	Unchanged	Slc25a22	Upregualated lsDEGs
chr3:58524943-58527209	Decreased	Eif2a	Upregualated lsDEGs
chr7:100606471-100608841	Unchanged	Mrpl48	Upregualated lsDEGs
chr7:100606471-100608841	Unchanged	Rab6a	Upregualated lsDEGs
chr11:78327855-78329568	Unchanged	Pigs	Upregualated lsDEGs
chr10:62485687-62487433	Unchanged	Vps26a	Upregualated lsDEGs
chrX:77510481-77511902	Decreased	Tbl1x	Upregualated lsDEGs
chr1:33813507-33815086	Decreased	Zfp451	Upregualated lsDEGs
chr10:7725600-7726512	Increased	Katna1	Upregualated lsDEGs
chr19:6127485-6128558	Unchanged	Snx15	Upregualated lsDEGs
chr11:20332139-20333851	Unchanged	Slc1a4	Upregualated lsDEGs
chr3:90475411-90476926	Decreased	Ilf2	Upregualated lsDEGs
chr7:46844986-46847368	Unchanged	Ldha	Upregualated lsDEGs
chr6:85431543-85434356	Unchanged	Smyd5	Upregualated lsDEGs
chrX:52989694-52990202	Unchanged	Hprt	Upregualated lsDEGs
chr16:21787438-21788171	Decreased	Ehhadh	Upregualated lsDEGs
chr6:72391288-72391801	Increased	Vamp8	Upregualated lsDEGs
chr11:58866540-58868213	Increased	2810021J22Rik	Upregualated lsDEGs
chrX:140956173-140957142	Unchanged	Psmd10	Upregualated lsDEGs
chr7:80864649-80865408	Unchanged	Zscan2	Upregualated lsDEGs
chr13:97137445-97138669	Unchanged	Nsa2	Upregualated lsDEGs
chr5:116023862-116025155	Decreased	Prkab1	Upregualated lsDEGs
chr11:77077375-77079374	Increased	Ccdc55	Upregualated lsDEGs
chr15:89075295-89076752	Decreased	Trabd	Upregualated lsDEGs
chr15:38298584-38302583	Decreased	Klf10	Upregualated lsDEGs
chr8:46470485-46472459	Increased	Acsl1	Upregualated lsDEGs
chr11:29246543-29248255	Decreased	Cfap36	Upregualated lsDEGs
chr9:14783436-14785563	Increased	Mre11a	Upregualated lsDEGs
chr10:59950558-59952654	Unchanged	Ddit4	Upregualated lsDEGs
chr2:76674811-76676044	Unchanged	Fkbp7	Upregualated lsDEGs
chr19:5636496-5638224	Decreased	Rela	Upregualated lsDEGs
chr18:5333708-5335299	Increased	Zfp438	Upregualated lsDEGs
chr5:123131975-123133234	Decreased	Rhof	Upregualated lsDEGs
chr17:33918902-33921210	Unchanged	Tapbp	Upregualated lsDEGs
chr6:124813317-124814610	Unchanged	Tpi1	Upregualated lsDEGs
chr4:25280832-25282295	Decreased	Ufl1	Upregualated lsDEGs
chr12:21416670-21418402	Decreased	Ywhaq	Upregualated lsDEGs
chr11:69394386-69396622	Increased	Naa38	Upregualated lsDEGs
chr18:23986861-23987506	Unchanged	Zfp35	Upregualated lsDEGs
chr11:40754346-40755915	Decreased	Ccng1	Upregualated lsDEGs
chr10:93309033-93311466	Unchanged	Elk3	Upregualated lsDEGs
chr14:118132044-118133186	Increased	Tgds	Upregualated lsDEGs
chr3:69721476-69723029	Unchanged	Nmd3	Upregualated lsDEGs
chr4:138434181-138435080	Unchanged	Mul1	Upregualated lsDEGs
chr5:122353502-122355079	Increased	Vps29	Upregualated lsDEGs
chr7:16097992-16099383	Unchanged	Napa	Upregualated lsDEGs
chr19:3707873-3708830	Unchanged	1810055G02Rik	Upregualated lsDEGs
chr5:114566965-114567745	Unchanged	Fam222a	Upregualated lsDEGs
chr7:31041604-31042383	Unchanged	Mir7050	Upregualated lsDEGs
chr15:88861524-88863886	Unchanged	Pim3	Upregualated lsDEGs
chr19:46327861-46329205	Unchanged	Psd	Upregualated lsDEGs
chr2:174327170-174328197	Unchanged	Gnas	Upregualated lsDEGs
chr1:152385925-152387033	Increased	Tsen15	Upregualated lsDEGs
chr11:33162022-33164297	Unchanged	Npm1	Upregualated lsDEGs
chr8:23256614-23257667	Decreased	Golga7	Upregualated lsDEGs
chr12:70974303-70976015	Unchanged	Psma3	Upregualated lsDEGs
chrX:153497193-153498855	Decreased	Ubqln2	Upregualated lsDEGs
chr7:44571966-44573068	Increased	Napsa	Upregualated lsDEGs
chrX:151095979-151096899	Unchanged	Tsr2	Upregualated lsDEGs
chr3:95624355-95625867	Unchanged	Ensa	Upregualated lsDEGs
chr5:88553412-88554784	Unchanged	Utp3	Upregualated lsDEGs
chr15:81360292-81361352	Unchanged	Slc25a17	Upregualated lsDEGs
chr17:47595198-47596226	Unchanged	Ccnd3	Upregualated lsDEGs
chr12:26468918-26469915	Increased	Cmpk2	Upregualated lsDEGs
chr4:107177728-107180235	Increased	Tmem59	Upregualated lsDEGs
chr14:45388365-45389255	Decreased	Gnpnat1	Upregualated lsDEGs
chr7:84151072-84152518	Increased	Abhd17c	Upregualated lsDEGs
chr4:140988382-140989267	Decreased	Atp13a2	Upregualated lsDEGs
chr13:56702529-56704046	Increased	Smad5	Upregualated lsDEGs
chr10:80621434-80623233	Unchanged	Csnk1g2	Upregualated lsDEGs
chr17:36950665-36952122	Unchanged	Ppp1r11	Upregualated lsDEGs
chr12:100198715-100201074	Increased	Calm1	Upregualated lsDEGs
chr18:14681620-14683771	Decreased	Ss18	Upregualated lsDEGs
chr17:65884024-65887114	Unchanged	Ralbp1	Upregualated lsDEGs
chr7:15945237-15946981	Unchanged	Gltscr2	Upregualated lsDEGs
chr8:94213991-94215166	Increased	Nup93	Upregualated lsDEGs
chr6:85915002-85916232	Increased	Cml1	Upregualated lsDEGs
chr2:25365023-25365928	Unchanged	Uap1l1	Upregualated lsDEGs
chr8:22185324-22186354	Unchanged	Ckap2	Upregualated lsDEGs
chr3:107695684-107697035	Unchanged	Ahcyl1	Upregualated lsDEGs
chr17:56989674-56990926	Increased	Clpp	Upregualated lsDEGs
chr4:114999130-115000571	Unchanged	Stil	Upregualated lsDEGs
chr14:31128151-31131567	Decreased	Smim4	Upregualated lsDEGs
chr6:89643699-89644810	Increased	Txnrd3	Upregualated lsDEGs
chr5:122371836-122373067	Unchanged	Fam216a	Upregualated lsDEGs
chr11:96314430-96315469	Decreased	Hoxb4	Upregualated lsDEGs
chr8:71365760-71367922	Unchanged	Use1	Upregualated lsDEGs
chrX:102188591-102189560	Increased	Rps4x	Upregualated lsDEGs
chr8:121829294-121830167	Decreased	Klhdc4	Upregualated lsDEGs
chr1:63730067-63731700	Decreased	Fastkd2	Upregualated lsDEGs
chr12:103388444-103389100	Unchanged	Otub2	Upregualated lsDEGs
chr15:78913607-78914363	Unchanged	Pdxp	Upregualated lsDEGs
chr14:47373750-47374812	Decreased	Lgals3	Upregualated lsDEGs
chr10:24869584-24870479	Unchanged	Med23	Upregualated lsDEGs
chr11:58641030-58641549	Decreased	Trim58	Upregualated lsDEGs
chrX:16618157-16619155	Unchanged	Maoa	Upregualated lsDEGs
chr11:78535693-78536888	Unchanged	Ift20	Upregualated lsDEGs
chr13:85188959-85190304	Unchanged	Ccnh	Upregualated lsDEGs
chr4:155249113-155250919	Unchanged	Faap20	Upregualated lsDEGs
chr7:45153809-45155150	Unchanged	Aldh16a1	Upregualated lsDEGs
chr6:8208713-8210574	Unchanged	Mios	Upregualated lsDEGs
chr5:31571120-31572049	Unchanged	AI839979	Upregualated lsDEGs
chr15:93595526-93596459	Unchanged	Prickle1	Upregualated lsDEGs
chr2:25574486-25575539	Unchanged	Phpt1	Upregualated lsDEGs
chr3:93554729-93555580	Increased	S100a10	Upregualated lsDEGs
chr10:94687434-94689569	Decreased	Cep83os	Upregualated lsDEGs
chr9:37612998-37614378	Unchanged	Siae	Upregualated lsDEGs
chr9:102625256-102627054	Unchanged	Anapc13	Upregualated lsDEGs
chr9:102625256-102627054	Unchanged	Cep63	Upregualated lsDEGs
chr10:128804664-128805982	Unchanged	Tmem198b	Upregualated lsDEGs
chr6:72380000-72380955	Decreased	Vamp5	Upregualated lsDEGs
chr15:74955062-74956093	Unchanged	Ly6e	Upregualated lsDEGs
chr18:57354235-57355958	Decreased	Prrc1	Upregualated lsDEGs
chr8:72219171-72220445	Unchanged	Fam32a	Upregualated lsDEGs
chr1:36446047-36446725	Increased	Lman2l	Upregualated lsDEGs
chr11:117825429-117826339	Unchanged	Tk1	Upregualated lsDEGs
chr8:123443852-123444755	Unchanged	Def8	Upregualated lsDEGs
chr11:117872955-117873726	Unchanged	Tha1	Upregualated lsDEGs
chr9:63398553-63399671	Decreased	2300009A05Rik	Upregualated lsDEGs
chr1:52817310-52817893	Increased	Inpp1	Upregualated lsDEGs
chr14:64948816-64950760	Decreased	Ints9	Upregualated lsDEGs
chr5:139324634-139326116	Decreased	Adap1	Upregualated lsDEGs
chrX:101221948-101222927	Unchanged	Snx12	Upregualated lsDEGs
chr16:76371676-76373831	Unchanged	Nrip1	Upregualated lsDEGs
chr10:127041543-127042597	Unchanged	Mettl1	Upregualated lsDEGs
chr13:34993245-34994518	Decreased	Eci2	Upregualated lsDEGs
chr4:132421405-132423394	Decreased	Phactr4	Upregualated lsDEGs
chr1:60342818-60343935	Increased	Cyp20a1	Upregualated lsDEGs
chr4:135986584-135987777	Unchanged	Pithd1	Upregualated lsDEGs
chr6:83114975-83116483	Unchanged	Mogs	Upregualated lsDEGs
chr4:144892015-144893798	Unchanged	Dhrs3	Upregualated lsDEGs
chr14:46760251-46761005	Increased	Cdkn3	Upregualated lsDEGs
chr1:143776601-143778435	Increased	Uchl5	Upregualated lsDEGs
chr5:24576921-24578300	Decreased	Abcf2	Upregualated lsDEGs
chr10:40256034-40259527	Unchanged	Gtf3c6	Upregualated lsDEGs
chr8:123101848-123103151	Increased	Rpl13	Upregualated lsDEGs
chr11:60104606-60106881	Unchanged	Rai1	Upregualated lsDEGs
chr10:76531051-76531856	Unchanged	Lss	Upregualated lsDEGs
chr7:24610478-24611809	Unchanged	Phldb3	Upregualated lsDEGs
chr2:164785483-164786418	Decreased	Snx21	Upregualated lsDEGs
chr8:105297272-105298275	Decreased	E2f4	Upregualated lsDEGs
chr8:105297272-105298275	Decreased	Exoc3l	Upregualated lsDEGs
chr15:83148263-83149962	Decreased	Poldip3	Upregualated lsDEGs
chr4:155991802-155995684	Unchanged	Sdf4	Upregualated lsDEGs
chr7:43312487-43313963	Increased	Zfp715	Upregualated lsDEGs
chr19:8966482-8968057	Unchanged	Eef1g	Upregualated lsDEGs
chr2:20967717-20970080	Unchanged	Gm13375	Upregualated lsDEGs
chr3:57651246-57651941	Decreased	Commd2	Upregualated lsDEGs
chr2:76672437-76674179	Unchanged	Fkbp7	Upregualated lsDEGs
chr1:171345077-171346578	Decreased	Nit1	Upregualated lsDEGs
chr4:132532199-132534269	Decreased	Atpif1	Upregualated lsDEGs
chr4:132532199-132534269	Decreased	Dnajc8	Upregualated lsDEGs
chr18:84848399-84848976	Increased	Cyb5a	Upregualated lsDEGs
chr11:70220483-70222122	Unchanged	Slc16a13	Upregualated lsDEGs
chr2:112261547-112262653	Increased	Nop10	Upregualated lsDEGs
chr3:35931162-35933918	Unchanged	Dcun1d1	Upregualated lsDEGs
chr10:81069806-81070700	Unchanged	Thop1	Upregualated lsDEGs
chr9:26999031-27000355	Unchanged	Acad8	Upregualated lsDEGs
chr18:15149443-15151539	Decreased	Kctd1	Upregualated lsDEGs
chr5:136952774-136953769	Increased	Fis1	Upregualated lsDEGs
chr1:131827349-131828455	Unchanged	Slc41a1	Upregualated lsDEGs
chr7:131362016-131363451	Unchanged	2310057M21Rik	Upregualated lsDEGs
chr14:73383667-73385876	Decreased	Itm2b	Upregualated lsDEGs
chr14:77873990-77875229	Increased	Dnajc15	Upregualated lsDEGs
chr7:38270781-38272123	Unchanged	Pop4	Upregualated lsDEGs
chr7:108933906-108935486	Unchanged	Eif3f	Upregualated lsDEGs
chr3:36150820-36151495	Increased	D3Ertd254e	Upregualated lsDEGs
chrX:75514079-75515221	Unchanged	Vbp1	Upregualated lsDEGs
chr6:43665368-43666693	Unchanged	Tpk1	Upregualated lsDEGs
chr17:31519690-31521040	Unchanged	Ndufv3	Upregualated lsDEGs
chr10:13192381-13193439	Unchanged	Ltv1	Upregualated lsDEGs
chr12:111677795-111678321	Decreased	Trmt61a	Upregualated lsDEGs
chr2:5063537-5064317	Unchanged	Optn	Upregualated lsDEGs
chr19:3912161-3913914	Unchanged	Ndufs8	Upregualated lsDEGs
chrX:73921471-73922534	Unchanged	Naa10	Upregualated lsDEGs
chr19:5729181-5729990	Unchanged	Ehbp1l1	Upregualated lsDEGs
chr19:5729181-5729990	Unchanged	Fam89b	Upregualated lsDEGs
chr3:103019740-103021938	Unchanged	Csde1	Upregualated lsDEGs
chr10:21991733-21992392	Decreased	Sgk1	Upregualated lsDEGs
chr4:83323127-83324495	Decreased	Ttc39b	Upregualated lsDEGs
chr8:124861938-124864353	Increased	2810004N23Rik	Upregualated lsDEGs
chr17:24896047-24896957	Unchanged	Mrps34	Upregualated lsDEGs
chr17:24896047-24896957	Unchanged	Nme3	Upregualated lsDEGs
chr12:59011215-59014020	Unchanged	Gemin2	Upregualated lsDEGs
chr12:59011215-59014020	Unchanged	Sec23a	Upregualated lsDEGs
chr13:92529592-92531535	Unchanged	Zfyve16	Upregualated lsDEGs
chr15:36607637-36610143	Unchanged	Pabpc1	Upregualated lsDEGs
chr10:77258808-77260162	Increased	Pofut2	Upregualated lsDEGs
chr2:181495749-181497705	Unchanged	Tpd52l2	Upregualated lsDEGs
chr17:34030161-34033401	Unchanged	H2-Ke6	Upregualated lsDEGs
chr17:34030161-34033401	Unchanged	Rxrb	Upregualated lsDEGs
chr11:58171330-58172431	Unchanged	Mrpl22	Upregualated lsDEGs
chr9:21723153-21724858	Unchanged	Ldlr	Upregualated lsDEGs
chr17:25115459-25116383	Unchanged	Telo2	Upregualated lsDEGs
chr7:28981414-28983764	Increased	Eif3k	Upregualated lsDEGs
chr8:126970567-126971613	Decreased	Rbm34	Upregualated lsDEGs
chr13:23561772-23563714	Decreased	Hist1h3e	Upregualated lsDEGs
chr4:43039834-43040603	Unchanged	Fam214b	Upregualated lsDEGs
chr14:57570989-57572397	Unchanged	N6amt2	Upregualated lsDEGs
chr19:47136997-47137645	Unchanged	Calhm2	Upregualated lsDEGs
chr7:127840421-127842819	Unchanged	Stx4a	Upregualated lsDEGs
chr9:109832249-109833300	Unchanged	Nme6	Upregualated lsDEGs
chr2:51933492-51935582	Unchanged	Rbm43	Upregualated lsDEGs
chr11:115153652-115154290	Decreased	Rab37	Upregualated lsDEGs
chrX:12587277-12588253	Increased	Atp6ap2	Upregualated lsDEGs
chr12:4816962-4818371	Increased	Sf3b6	Upregualated lsDEGs
chr16:55892367-55893034	Decreased	Nxpe3	Upregualated lsDEGs
chr2:154656143-154658423	Increased	Chmp4b	Upregualated lsDEGs
chr8:3499640-3500970	Decreased	Mcoln1	Upregualated lsDEGs
chr5:138170705-138173013	Increased	Mcm7	Upregualated lsDEGs
chr6:128362071-128363330	Unchanged	Rhno1	Upregualated lsDEGs
chr18:84850508-84852282	Increased	Cyb5a	Upregualated lsDEGs
chr7:28821834-28822790	Unchanged	Ech1	Upregualated lsDEGs
chr5:137778592-137779426	Unchanged	Ppp1r35	Upregualated lsDEGs
chr15:102325889-102326677	Unchanged	Pfdn5	Upregualated lsDEGs
chr18:67933527-67934493	Decreased	Ldlrad4	Upregualated lsDEGs
chr5:38219995-38220960	Increased	Lyar	Upregualated lsDEGs
chr17:34027117-34028715	Unchanged	H2-Ke6	Upregualated lsDEGs
chr9:106891364-106893089	Unchanged	Manf	Upregualated lsDEGs
chr4:20041629-20042660	Increased	Ggh	Upregualated lsDEGs
chr5:110839371-110840574	Unchanged	Hscb	Upregualated lsDEGs
chr10:117843978-117846965	Increased	Rap1b	Upregualated lsDEGs
chr5:9100210-9102239	Decreased	Tmem243	Upregualated lsDEGs
chr16:38522056-38523420	Unchanged	Timmdc1	Upregualated lsDEGs
chr17:66100582-66102195	Decreased	Ndufv2	Upregualated lsDEGs
chr8:85379485-85380181	Unchanged	Mylk3	Upregualated lsDEGs
chr1:181150652-181151468	Unchanged	Cnih4	Upregualated lsDEGs
chr7:28808111-28812146	Decreased	Hnrnpl	Upregualated lsDEGs
chr19:43752187-43753655	Unchanged	Cutc	Upregualated lsDEGs
chr6:124828621-124830475	Unchanged	Usp5	Upregualated lsDEGs
chr10:81381763-81382692	Unchanged	Dohh	Upregualated lsDEGs
chr18:60499720-60502815	Unchanged	Smim3	Upregualated lsDEGs
chr14:20294338-20295529	Unchanged	Nudt13	Upregualated lsDEGs
chr17:70989746-70991521	Increased	Myl12b	Upregualated lsDEGs
chr2:26915598-26917118	Unchanged	Surf1	Upregualated lsDEGs
chr2:26915598-26917118	Unchanged	Surf2	Upregualated lsDEGs
chr14:56811746-56813288	Decreased	Zmym5	Upregualated lsDEGs
chr12:3364629-3365565	Decreased	Kif3c	Upregualated lsDEGs
chr7:30559152-30560145	Unchanged	Lin37	Upregualated lsDEGs
chr7:55961805-55962814	Increased	A230056P14Rik	Upregualated lsDEGs
chr17:35840219-35842744	Unchanged	Tubb5	Upregualated lsDEGs
chr15:78405382-78407311	Unchanged	Tst	Upregualated lsDEGs
chr19:10576062-10577936	Unchanged	Tmem138	Upregualated lsDEGs
chr6:73248111-73249367	Increased	Suclg1	Upregualated lsDEGs
chr8:84838999-84841430	Unchanged	Rad23a	Upregualated lsDEGs
chr1:165236046-165237714	Unchanged	Tiprl	Upregualated lsDEGs
chr2:76369633-76370837	Decreased	Rbm45	Upregualated lsDEGs
chr2:30177562-30178872	Decreased	D2Wsu81e	Upregualated lsDEGs
chr8:47533131-47534161	Increased	Rwdd4a	Upregualated lsDEGs
chr17:35185808-35186613	Unchanged	Lst1	Upregualated lsDEGs
chr18:9448931-9450657	Decreased	Ccny	Upregualated lsDEGs
chr2:4880583-4883139	Unchanged	Sephs1	Upregualated lsDEGs
chr2:25271803-25273218	Increased	Anapc2	Upregualated lsDEGs
chr9:123717114-123718087	Decreased	Lztfl1	Upregualated lsDEGs
chr11:17007707-17009117	Unchanged	Plek	Upregualated lsDEGs
chr4:86669711-86670337	Unchanged	Plin2	Upregualated lsDEGs
chr17:56996791-56997856	Unchanged	Alkbh7	Upregualated lsDEGs
chr15:5115917-5117526	Unchanged	Rpl37	Upregualated lsDEGs
chr3:94836803-94838976	Unchanged	Pogz	Upregualated lsDEGs
chr13:89739917-89740667	Unchanged	Vcan	Upregualated lsDEGs
chr19:10604957-10606051	Decreased	Tkfc	Upregualated lsDEGs
chr4:59260922-59261675	Unchanged	Gm12596	Upregualated lsDEGs
chr15:103239108-103241972	Unchanged	Hnrnpa1	Upregualated lsDEGs
chr7:28822801-28827828	Unchanged	Ech1	Upregualated lsDEGs
chr15:103257903-103259073	Increased	Nfe2	Upregualated lsDEGs
chr10:80292013-80293453	Unchanged	Rps15	Upregualated lsDEGs
chr10:95501045-95502346	Unchanged	Mrpl42	Upregualated lsDEGs
chr17:46781644-46783583	Unchanged	Rpl7l1	Upregualated lsDEGs
chr14:120275251-120277511	Unchanged	Mbnl2	Upregualated lsDEGs
chr11:4094688-4097457	Unchanged	Mtfp1	Upregualated lsDEGs
chr18:67774341-67775808	Increased	Seh1l	Upregualated lsDEGs
chr1:172147213-172149831	Increased	Dcaf8	Upregualated lsDEGs
chr2:72977458-72981905	Decreased	Sp3os	Upregualated lsDEGs
chr9:103230184-103230879	Decreased	Trf	Upregualated lsDEGs
chr18:35771058-35772841	Unchanged	Ube2d2a	Upregualated lsDEGs
chr11:84868722-84871933	Unchanged	Ggnbp2os	Upregualated lsDEGs
chr8:122473532-122474851	Unchanged	Ctu2	Upregualated lsDEGs
chr7:141443667-141444461	Unchanged	Pidd1	Upregualated lsDEGs
chr7:25686384-25690227	Unchanged	Tgfb1	Upregualated lsDEGs
chr12:51970170-51971945	Decreased	Heatr5a	Upregualated lsDEGs
chr13:23750377-23753495	Increased	Hist1h2ab	Upregualated lsDEGs
chr7:30551387-30553052	Unchanged	Hspb6	Upregualated lsDEGs
chr1:168430049-168432726	Decreased	Pbx1	Upregualated lsDEGs
chr6:16898069-16898873	Unchanged	Tfec	Upregualated lsDEGs
chr19:6398373-6402086	Decreased	Rasgrp2	Upregualated lsDEGs
chr11:69661417-69664031	Unchanged	Mpdu1	Upregualated lsDEGs
chr9:59541330-59542146	Unchanged	Hexa	Upregualated lsDEGs
chr7:45524721-45527146	Unchanged	Ppp1r15a	Upregualated lsDEGs
chr17:75551322-75552518	Unchanged	Fam98a	Upregualated lsDEGs
chr13:23542267-23545110	Decreased	Hist1h2bh	Upregualated lsDEGs
chr13:23542267-23545110	Decreased	Hist1h3f	Upregualated lsDEGs
chr9:65021373-65022436	Decreased	Hacd3	Upregualated lsDEGs
chr2:164769179-164770398	Increased	Ube2c	Upregualated lsDEGs
chr9:61914082-61915123	Unchanged	Rplp1	Upregualated lsDEGs
chr7:38182470-38184360	Increased	1600014C10Rik	Upregualated lsDEGs
chr6:125071037-125072202	Increased	Lpar5	Upregualated lsDEGs
chr3:108044341-108045309	Unchanged	Gstm4	Upregualated lsDEGs
chr5:139379969-139381466	Unchanged	D830046C22Rik	Upregualated lsDEGs
chr12:8921376-8923386	Decreased	Laptm4a	Upregualated lsDEGs
chr11:115932955-115934717	Unchanged	Sap30bp	Upregualated lsDEGs
chr7:46795295-46796757	Unchanged	Gtf2h1	Upregualated lsDEGs
chr7:46795295-46796757	Unchanged	Hps5	Upregualated lsDEGs
chr3:95041930-95043425	Decreased	Psmd4	Upregualated lsDEGs
chr3:54807291-54808376	Decreased	Rfxap	Upregualated lsDEGs
chr14:52278893-52280222	Unchanged	Rab2b	Upregualated lsDEGs
chr11:62574056-62577197	Decreased	Trpv2	Upregualated lsDEGs
chrX:159371567-159373476	Decreased	Eif1ax	Upregualated lsDEGs
chr13:63430951-63432118	Unchanged	Fancc	Upregualated lsDEGs
chr7:141539166-141541202	Increased	Chid1	Upregualated lsDEGs
chr12:85279385-85280811	Unchanged	Acyp1	Upregualated lsDEGs
chr11:82907728-82908948	Increased	Nle1	Upregualated lsDEGs
chr8:85298570-85300377	Unchanged	Orc6	Upregualated lsDEGs
chr16:84834129-84836185	Unchanged	Atp5j	Upregualated lsDEGs
chr6:24663414-24665677	Unchanged	Wasl	Upregualated lsDEGs
chr11:117809384-117810301	Unchanged	Syngr2	Upregualated lsDEGs
chr5:145083635-145084641	Unchanged	Arpc1a	Upregualated lsDEGs
chrX:152001540-152002597	Decreased	Hsd17b10	Upregualated lsDEGs
chr14:63177596-63178644	Unchanged	Fdft1	Upregualated lsDEGs
chr12:85373263-85375969	Unchanged	Tmed10	Upregualated lsDEGs
chr5:135994513-135995333	Unchanged	Dtx2	Upregualated lsDEGs
chr14:25768110-25769379	Unchanged	Zcchc24	Upregualated lsDEGs
chr19:4961568-4964313	Unchanged	Mrpl11	Upregualated lsDEGs
chr4:63558236-63559284	Unchanged	6330416G13Rik	Upregualated lsDEGs
chr4:59002852-59003930	Decreased	Dnajc25	Upregualated lsDEGs
chr14:70442581-70444146	Unchanged	Polr3d	Upregualated lsDEGs
chr4:108458969-108461991	Unchanged	Zcchc11	Upregualated lsDEGs
chrX:52987630-52989039	Decreased	Hprt	Upregualated lsDEGs
chr14:65805542-65806323	Increased	Pbk	Upregualated lsDEGs
chr3:89912734-89913761	Unchanged	Il6ra	Upregualated lsDEGs
chr6:88084036-88084988	Increased	Rpn1	Upregualated lsDEGs
chr9:110407613-110408870	Unchanged	Ptpn23	Upregualated lsDEGs
chr1:171231713-171233499	Unchanged	Fcer1g	Upregualated lsDEGs
chr4:34614076-34615671	Unchanged	Rars2	Upregualated lsDEGs
chr13:23550255-23552830	Unchanged	Hist1h4f	Upregualated lsDEGs
chr15:93336240-93337916	Unchanged	Yaf2	Upregualated lsDEGs
chr15:76326579-76328210	Unchanged	Exosc4	Upregualated lsDEGs
chr7:126791470-126793018	Increased	Ppp4c	Upregualated lsDEGs
chr14:64439931-64442156	Increased	Msra	Upregualated lsDEGs
chr2:80616853-80617607	Unchanged	Dusp19	Upregualated lsDEGs
chr10:128922801-128924047	Decreased	Bloc1s1	Upregualated lsDEGs
chr7:45922631-45924388	Unchanged	Emp3	Upregualated lsDEGs
chr11:22981738-22982852	Increased	Commd1	Upregualated lsDEGs
chr17:24426180-24428403	Decreased	Eci1	Upregualated lsDEGs
chr16:32608280-32610701	Unchanged	Tfrc	Upregualated lsDEGs
chr10:42501398-42503732	Unchanged	Snx3	Upregualated lsDEGs
chr3:54733936-54736602	Increased	Alg5	Upregualated lsDEGs
chr7:46639443-46640212	Unchanged	Sergef	Upregualated lsDEGs
chr1:78488562-78489615	Decreased	Farsb	Upregualated lsDEGs
chr10:44003384-44004153	Unchanged	Aim1	Upregualated lsDEGs
chr17:35993568-35995436	Unchanged	A930015D03Rik	Upregualated lsDEGs
chr13:55535946-55537058	Unchanged	Ddx41	Upregualated lsDEGs
chr11:32226238-32227195	Decreased	Mpg	Upregualated lsDEGs
chr9:65578826-65581352	Increased	Plekho2	Upregualated lsDEGs
chr10:80797368-80799249	Increased	Plekhj1	Upregualated lsDEGs
chr12:59130136-59132441	Unchanged	Ctage5	Upregualated lsDEGs
chr8:4778803-4779809	Unchanged	Shcbp1	Upregualated lsDEGs
chr1:79775666-79776698	Unchanged	Mrpl44	Upregualated lsDEGs
chr12:69183147-69185560	Unchanged	Rpl36al	Upregualated lsDEGs
chrX:109012517-109013963	Unchanged	Hmgn5	Upregualated lsDEGs
chrX:94233521-94236210	Unchanged	Klhl15	Upregualated lsDEGs
chr5:114443517-114444783	Increased	Mvk	Upregualated lsDEGs
chr7:45570016-45570970	Unchanged	Bcat2	Upregualated lsDEGs
chr2:24934527-24935916	Unchanged	Arrdc1	Upregualated lsDEGs
chr7:35646812-35647984	Unchanged	Pdcd5	Upregualated lsDEGs
chr11:60931457-60932695	Unchanged	Map2k3	Upregualated lsDEGs
chr7:16272521-16274255	Decreased	Inafm1	Upregualated lsDEGs
chr12:79171872-79173196	Decreased	Vti1b	Upregualated lsDEGs
chr11:117848183-117849724	Unchanged	Birc5	Upregualated lsDEGs
chr10:128547122-128549764	Unchanged	Rpl41	Upregualated lsDEGs
chr12:111813713-111814791	Unchanged	Xrcc3	Upregualated lsDEGs
chr11:100622484-100623550	Unchanged	Dnajc7	Upregualated lsDEGs
chr8:72491780-72493207	Unchanged	Slc35e1	Upregualated lsDEGs
chr11:32642149-32644481	Unchanged	Fbxw11	Upregualated lsDEGs
chr15:78896019-78896796	Unchanged	Sh3bp1	Upregualated lsDEGs
chr2:105016315-105017514	Unchanged	Eif3m	Upregualated lsDEGs
chr11:95339609-95340115	Unchanged	Fam117a	Upregualated lsDEGs
chr5:140648158-140649617	Unchanged	Ttyh3	Upregualated lsDEGs
chrX:20658096-20658731	Increased	Uba1	Upregualated lsDEGs
chr14:120278045-120278676	Decreased	Mbnl2	Upregualated lsDEGs
chr11:70668254-70670378	Unchanged	Spag7	Upregualated lsDEGs
chr9:123366505-123368665	Unchanged	Lars2	Upregualated lsDEGs
chr11:3201447-3203901	Decreased	Eif4enif1	Upregualated lsDEGs
chr6:113045693-113047148	Decreased	Thumpd3	Upregualated lsDEGs
chr7:28277377-28278409	Unchanged	Eid2b	Upregualated lsDEGs
chr13:23569944-23572812	Decreased	Hist1h2ae	Upregualated lsDEGs
chr8:122576395-122577145	Unchanged	Aprt	Upregualated lsDEGs
chr9:54734048-54735114	Unchanged	Wdr61	Upregualated lsDEGs
chr11:34048229-34049045	Unchanged	Lcp2	Upregualated lsDEGs
chr4:135972196-135973409	Unchanged	Lypla2	Upregualated lsDEGs
chr11:6527137-6529196	Decreased	Gm11974	Upregualated lsDEGs
chr15:75921007-75921935	Increased	Pycrl	Upregualated lsDEGs
chr3:127836743-127838158	Decreased	Ap1ar	Upregualated lsDEGs
chr16:20534812-20536682	Increased	Ap2m1	Upregualated lsDEGs
chr3:59101251-59102298	Unchanged	Gpr171	Upregualated lsDEGs
chr5:124327254-124328359	Increased	2810006K23Rik	Upregualated lsDEGs
chr4:93334432-93336325	Decreased	Tusc1	Upregualated lsDEGs
chr3:90514168-90515070	Unchanged	S100a1	Upregualated lsDEGs
chr9:13826024-13828466	Unchanged	Cep57	Upregualated lsDEGs
chr5:123719368-123722036	Unchanged	Zcchc8	Upregualated lsDEGs
chr19:8712788-8714404	Decreased	Slc3a2	Upregualated lsDEGs
chr19:47730642-47732070	Unchanged	Sfr1	Upregualated lsDEGs
chr6:5297154-5298944	Decreased	Pon2	Upregualated lsDEGs
chr14:60784318-60785073	Unchanged	Mipep	Upregualated lsDEGs
chr13:43398006-43398911	Unchanged	Nol7	Upregualated lsDEGs
chr11:60810894-60811594	Unchanged	Shmt1	Upregualated lsDEGs
chr1:44118297-44119858	Unchanged	Bivm	Upregualated lsDEGs
chr5:76183135-76185043	Unchanged	Tmem165	Upregualated lsDEGs
chr2:156720452-156721506	Decreased	Dlgap4	Upregualated lsDEGs
chr4:103113686-103115181	Unchanged	Mier1	Upregualated lsDEGs
chr7:80947066-80948419	Unchanged	Sec11a	Upregualated lsDEGs
chr8:13158773-13160116	Unchanged	Lamp1	Upregualated lsDEGs
chr15:34442086-34443895	Unchanged	Rpl30	Upregualated lsDEGs
chr13:24830567-24832270	Unchanged	Acot13	Upregualated lsDEGs
chr13:24830567-24832270	Unchanged	Tdp2	Upregualated lsDEGs
chr15:80947854-80949244	Unchanged	Adsl	Upregualated lsDEGs
chr11:20542282-20543741	Unchanged	Sertad2	Upregualated lsDEGs
chr5:86064813-86067248	Increased	Cenpc1	Upregualated lsDEGs
chr13:90088935-90090700	Unchanged	Xrcc4	Upregualated lsDEGs
chr3:146498593-146501285	Decreased	Gng5	Upregualated lsDEGs
chr11:53430114-53432011	Unchanged	Uqcrq	Upregualated lsDEGs
chr19:5911365-5913367	Increased	Dpf2	Upregualated lsDEGs
chr4:41722189-41723554	Unchanged	Dctn3	Upregualated lsDEGs
chr12:69582077-69583399	Unchanged	Vcpkmt	Upregualated lsDEGs
chr5:130028928-130029874	Decreased	Crcp	Upregualated lsDEGs
chr10:21992436-21996079	Unchanged	Sgk1	Upregualated lsDEGs
chr1:52499481-52501242	Increased	Nab1	Upregualated lsDEGs
chr11:59230006-59230632	Unchanged	Arf1	Upregualated lsDEGs
chr13:23532824-23536810	Increased	Hist1h3g	Upregualated lsDEGs
chr7:127195562-127196721	Unchanged	Cd2bp2	Upregualated lsDEGs
chr4:46488990-46489884	Unchanged	Nans	Upregualated lsDEGs
chr7:78911965-78913006	Increased	Isg20	Upregualated lsDEGs
chr7:140137212-140138456	Unchanged	Mtg1	Upregualated lsDEGs
chr7:101663332-101664849	Increased	Clpb	Upregualated lsDEGs
chr8:110997204-110998231	Increased	Ddx19a	Upregualated lsDEGs
chr11:75587530-75589098	Decreased	Pitpna	Upregualated lsDEGs
chr14:79480380-79482370	Unchanged	Wbp4	Upregualated lsDEGs
chr10:81291702-81293762	Increased	Tjp3	Upregualated lsDEGs
chr4:132883442-132884819	Unchanged	Stx12	Upregualated lsDEGs
chr4:3936476-3939630	Unchanged	Chchd7	Upregualated lsDEGs
chr3:55111700-55112972	Unchanged	Spg20	Upregualated lsDEGs
chr15:27629976-27631239	Unchanged	Otulin	Upregualated lsDEGs
chr19:55315523-55317096	Unchanged	Zdhhc6	Upregualated lsDEGs
chr16:94289810-94290603	Unchanged	Hlcs	Upregualated lsDEGs
chr12:86241194-86243431	Increased	Gpatch2l	Upregualated lsDEGs
chr13:69809647-69810353	Unchanged	Med10	Upregualated lsDEGs
chr11:20740251-20743173	Unchanged	Aftph	Upregualated lsDEGs
chr2:164070396-164071727	Unchanged	Tomm34	Upregualated lsDEGs
chr3:107931415-107932045	Unchanged	Gstm7	Upregualated lsDEGs
chr11:100618426-100620562	Decreased	Dnajc7	Upregualated lsDEGs
chr17:30003424-30006169	Unchanged	Zfand3	Upregualated lsDEGs
chr13:18717003-18718136	Unchanged	Vps41	Upregualated lsDEGs
chr1:51477173-51479289	Unchanged	Nabp1	Upregualated lsDEGs
chr3:51337087-51338873	Unchanged	Elf2	Upregualated lsDEGs
chr13:35740390-35742819	Unchanged	Cdyl	Upregualated lsDEGs
chr19:8756430-8757859	Increased	Nxf1	Upregualated lsDEGs
chr3:127552274-127553983	Unchanged	Larp7	Upregualated lsDEGs
chr17:46673626-46674541	Increased	Rrp36	Upregualated lsDEGs
chr12:112644239-112645451	Unchanged	Siva1	Upregualated lsDEGs
chr18:74778149-74779719	Unchanged	Acaa2	Upregualated lsDEGs
chr18:9957248-9959113	Unchanged	Thoc1	Upregualated lsDEGs
chr11:120783911-120784904	Increased	Rfng	Upregualated lsDEGs
chr7:127015723-127018358	Unchanged	Pagr1a	Upregualated lsDEGs
chr12:87266048-87268191	Unchanged	Ahsa1	Upregualated lsDEGs
chr5:147894115-147896063	Decreased	Slc46a3	Upregualated lsDEGs
chr19:5601499-5602700	Unchanged	Rnaseh2c	Upregualated lsDEGs
chr13:23682667-23685853	Unchanged	Hist1h2bc	Upregualated lsDEGs
chr9:52167807-52169103	Increased	Zc3h12c	Upregualated lsDEGs
chr9:78479465-78482891	Unchanged	Eef1a1	Upregualated lsDEGs
chr8:111853766-111855228	Unchanged	Cfdp1	Upregualated lsDEGs
chr12:69724594-69725621	Unchanged	Atp5s	Upregualated lsDEGs
chr10:80053205-80054635	Increased	Gpx4	Upregualated lsDEGs
chr6:83316749-83317839	Increased	Mthfd2	Upregualated lsDEGs
chr8:71676116-71676914	Unchanged	Jak3	Upregualated lsDEGs
chr2:28467726-28468950	Unchanged	Mrps2	Upregualated lsDEGs
chr2:132879373-132880136	Unchanged	Lrrn4	Upregualated lsDEGs
chr9:122950290-122952627	Unchanged	1110059G10Rik	Upregualated lsDEGs
chr7:89341753-89342425	Unchanged	Tmem135	Upregualated lsDEGs
chr2:168080606-168081237	Increased	Pard6b	Upregualated lsDEGs
chr18:34623791-34625427	Unchanged	Brd8	Upregualated lsDEGs
chr11:102429957-102431648	Unchanged	Grn	Upregualated lsDEGs
chr13:23529887-23532530	Unchanged	Hist1h3g	Upregualated lsDEGs
chr13:23529887-23532530	Unchanged	Hist1h4h	Upregualated lsDEGs
chr3:106546834-106548581	Unchanged	Cept1	Upregualated lsDEGs
chr6:91440330-91441579	Unchanged	1810044D09Rik	Upregualated lsDEGs
chr17:29488976-29493487	Unchanged	Pim1	Upregualated lsDEGs
chr18:4375183-4376624	Unchanged	Mtpap	Upregualated lsDEGs
chr16:15862166-15864104	Unchanged	Mzt2	Upregualated lsDEGs
chr1:63175613-63177595	Decreased	Eef1b2	Upregualated lsDEGs
chr1:63175613-63177595	Decreased	Ndufs1	Upregualated lsDEGs
chr10:4611503-4613164	Decreased	Esr1	Upregualated lsDEGs
chr2:132815690-132816538	Unchanged	Trmt6	Upregualated lsDEGs
chr5:138255266-138257617	Unchanged	Lamtor4	Upregualated lsDEGs
chr19:46003062-46004239	Unchanged	Hps6	Upregualated lsDEGs
chr11:3963457-3964866	Unchanged	Pes1	Upregualated lsDEGs
chr2:90577573-90578107	Unchanged	Ptprj	Upregualated lsDEGs
chr2:155356342-155358020	Unchanged	Pigu	Upregualated lsDEGs
chr4:49520283-49521789	Unchanged	Mrpl50	Upregualated lsDEGs
chr4:49520283-49521789	Unchanged	Zfp189	Upregualated lsDEGs
chr7:127707933-127709359	Unchanged	Bcl7c	Upregualated lsDEGs
chr14:120910462-120912318	Unchanged	Ipo5	Upregualated lsDEGs
chr7:142386608-142388301	Decreased	Ctsd	Upregualated lsDEGs
chr13:94788657-94789577	Unchanged	Tbca	Upregualated lsDEGs
chr6:6577481-6579013	Decreased	Shfm1	Upregualated lsDEGs
chr1:155557697-155559451	Unchanged	Acbd6	Upregualated lsDEGs
chr11:51763050-51764373	Unchanged	Sar1b	Upregualated lsDEGs
chr12:17266160-17267081	Unchanged	Pdia6	Upregualated lsDEGs
chr5:23787278-23788178	Increased	Rint1	Upregualated lsDEGs
chr19:29066914-29067576	Unchanged	Gm9895	Upregualated lsDEGs
chr11:106786726-106790299	Unchanged	Ddx5	Upregualated lsDEGs
chr7:141446780-141448337	Unchanged	Rplp2	Upregualated lsDEGs
chr11:116086300-116088107	Unchanged	Wbp2	Upregualated lsDEGs
chr2:181580701-181582376	Unchanged	Uckl1	Upregualated lsDEGs
chr2:181580701-181582376	Unchanged	Uckl1os	Upregualated lsDEGs
chr16:55894454-55895843	Unchanged	Nxpe3	Upregualated lsDEGs
chr11:93955430-93956478	Increased	Nme2	Upregualated lsDEGs
chr9:36726183-36727214	Unchanged	Chek1	Upregualated lsDEGs
chr5:100571623-100572515	Unchanged	Plac8	Upregualated lsDEGs
chr1:171502215-171505001	Unchanged	Alyref2	Upregualated lsDEGs
chr2:118926170-118926949	Unchanged	Chst14	Upregualated lsDEGs
chr18:46740972-46742609	Unchanged	Atg12	Upregualated lsDEGs
chr6:67265851-67270007	Decreased	Serbp1	Upregualated lsDEGs
chr12:84361302-84363277	Unchanged	Coq6	Upregualated lsDEGs
chr14:65097016-65098559	Increased	Extl3	Upregualated lsDEGs
chr3:95134911-95135582	Unchanged	Scnm1	Upregualated lsDEGs
chr10:13499033-13501597	Unchanged	Fuca2	Upregualated lsDEGs
chr10:128695380-128697077	Unchanged	Rab5b	Upregualated lsDEGs
chr19:8929043-8930511	Increased	Eml3	Upregualated lsDEGs
chr11:62549598-62552262	Unchanged	Gm1821	Upregualated lsDEGs
chr11:62549598-62552262	Unchanged	Ubb	Upregualated lsDEGs
chr11:73198676-73199968	Unchanged	Shpk	Upregualated lsDEGs
chr18:67723704-67725185	Unchanged	Ptpn2	Upregualated lsDEGs
chr7:25683475-25684276	Decreased	Tgfb1	Upregualated lsDEGs
chr2:127006497-127007309	Unchanged	Ap4e1	Upregualated lsDEGs
chr12:78860828-78862776	Unchanged	Eif2s1	Upregualated lsDEGs
chr18:63691466-63693361	Unchanged	Txnl1	Upregualated lsDEGs
chr10:81383798-81385782	Unchanged	Dohh	Upregualated lsDEGs
chr17:27025140-27026019	Unchanged	Bak1	Upregualated lsDEGs
chr9:108566304-108568909	Unchanged	Dalrd3	Upregualated lsDEGs
chr19:10881428-10882490	Unchanged	Tmem109	Upregualated lsDEGs
chr10:118141097-118142476	Unchanged	Mdm1	Upregualated lsDEGs
chr5:122820555-122821996	Unchanged	Anapc5	Upregualated lsDEGs
chr11:77980974-77985964	Unchanged	Phf12	Upregualated lsDEGs
chr8:84004563-84005226	Increased	1700067K01Rik	Upregualated lsDEGs
chr8:84687092-84688428	Unchanged	Trmt1	Upregualated lsDEGs
chr7:141193270-141194939	Unchanged	Lrrc56	Upregualated lsDEGs
chr4:117886336-117887648	Unchanged	Atp6v0b	Upregualated lsDEGs
chr8:34149272-34150173	Unchanged	Leprotl1	Upregualated lsDEGs
chr14:56667587-56669489	Unchanged	Mphosph8	Upregualated lsDEGs
chrX:57052648-57054338	Unchanged	Htatsf1	Upregualated lsDEGs
chr2:5844502-5845722	Unchanged	Cdc123	Upregualated lsDEGs
chr18:36669477-36670695	Unchanged	Sra1	Upregualated lsDEGs
chr7:140035945-140036963	Unchanged	Zfp511	Upregualated lsDEGs
chr13:115089800-115091676	Increased	Pelo	Upregualated lsDEGs
chrX:37084311-37086179	Unchanged	Rpl39	Upregualated lsDEGs
chr5:129019139-129021327	Increased	Ran	Upregualated lsDEGs
chr12:44208948-44211030	Unchanged	Dnajb9	Upregualated lsDEGs
chr9:120570733-120572251	Unchanged	Rpl14	Upregualated lsDEGs
chr1:119525622-119526809	Unchanged	Tmem185b	Upregualated lsDEGs
chr3:90253725-90255036	Increased	Crtc2	Upregualated lsDEGs
chr2:53190635-53192869	Unchanged	Arl6ip6	Upregualated lsDEGs
chr5:123227913-123228617	Increased	Psmd9	Upregualated lsDEGs
chr18:46743885-46744564	Increased	Atg12	Upregualated lsDEGs
chr6:149141102-149142615	Unchanged	Mettl20	Upregualated lsDEGs
chr5:32784786-32786206	Unchanged	Pisd	Upregualated lsDEGs
chr1:161249828-161252156	Unchanged	Prdx6	Upregualated lsDEGs
chr8:106892056-106893966	Unchanged	Chtf8	Upregualated lsDEGs
chr13:23737784-23741829	Unchanged	Hist1h1c	Upregualated lsDEGs
chr2:125246819-125248627	Unchanged	Dut	Upregualated lsDEGs
chr19:11469205-11471142	Unchanged	Ms4a6c	Upregualated lsDEGs
chr2:3283283-3285115	Unchanged	Nmt2	Upregualated lsDEGs
chr5:115326330-115328277	Unchanged	Srsf9	Upregualated lsDEGs
chr16:44018419-44019291	Decreased	Gramd1c	Upregualated lsDEGs
chr16:91728107-91729884	Unchanged	Cryzl1	Upregualated lsDEGs
chr3:158031122-158032262	Unchanged	Srsf11	Upregualated lsDEGs
chr13:51651130-51652444	Unchanged	Secisbp2	Upregualated lsDEGs
chr9:37488426-37490426	Unchanged	Msantd2	Upregualated lsDEGs
chr4:126677188-126678099	Unchanged	Psmb2	Upregualated lsDEGs
chr3:14610327-14611943	Decreased	1810022K09Rik	Upregualated lsDEGs
chr5:125339909-125341461	Increased	Scarb1	Upregualated lsDEGs
chr2:120153365-120155210	Unchanged	Ehd4	Upregualated lsDEGs
chr7:30562480-30563980	Decreased	Igflr1	Upregualated lsDEGs
chr7:30562480-30563980	Decreased	Lin37	Upregualated lsDEGs
chr7:30562480-30563980	Decreased	Psenen	Upregualated lsDEGs
chr19:8880025-8881352	Unchanged	Uqcc3	Upregualated lsDEGs
chr3:146150451-146150996	Unchanged	Mcoln2	Upregualated lsDEGs
chr9:20642758-20644049	Increased	Fbxl12	Upregualated lsDEGs
chr9:20642758-20644049	Increased	Ubl5	Upregualated lsDEGs
chr5:117286413-117287976	Unchanged	Pebp1	Upregualated lsDEGs
chr16:8470165-8472446	Unchanged	Mettl22	Upregualated lsDEGs
chr6:57702630-57703916	Unchanged	Lancl2	Upregualated lsDEGs
chr5:134173237-134178403	Unchanged	Wbscr16	Upregualated lsDEGs
chr18:3336306-3338560	Increased	Crem	Upregualated lsDEGs
chr18:36782661-36783517	Decreased	Hars	Upregualated lsDEGs
chr7:27837651-27839007	Unchanged	Zfp59	Upregualated lsDEGs
chr7:126428362-126429470	Unchanged	Rabep2	Upregualated lsDEGs
chr9:67042759-67044323	Unchanged	Tpm1	Upregualated lsDEGs
chr4:45107645-45108474	Unchanged	Tomm5	Upregualated lsDEGs
chr5:76182161-76182970	Unchanged	Tmem165	Upregualated lsDEGs
chr11:99042706-99043467	Increased	Igfbp4	Upregualated lsDEGs
chr17:46679915-46681782	Decreased	Klhdc3	Upregualated lsDEGs
chr5:129785542-129788647	Unchanged	Cct6a	Upregualated lsDEGs
chr5:129785542-129788647	Unchanged	Psph	Upregualated lsDEGs
chr10:128337116-128338771	Unchanged	Cs	Upregualated lsDEGs
chr5:134179147-134180350	Unchanged	Wbscr16	Upregualated lsDEGs
chr12:98733934-98735260	Unchanged	Ptpn21	Upregualated lsDEGs
chr8:75108396-75110714	Unchanged	Mcm5	Upregualated lsDEGs
chr6:127149671-127151158	Unchanged	Ccnd2	Upregualated lsDEGs
chr6:148210946-148212826	Unchanged	Ergic2	Upregualated lsDEGs
chr4:128727040-128728489	Unchanged	Phc2	Upregualated lsDEGs
chr19:12794375-12797732	Unchanged	Lpxn	Upregualated lsDEGs
chr9:107541736-107542384	Unchanged	Cyb561d2	Upregualated lsDEGs
chr9:107541736-107542384	Unchanged	Nprl2	Upregualated lsDEGs
chr17:56609092-56610380	Unchanged	2410015M20Rik	Upregualated lsDEGs
chr6:83571980-83573043	Unchanged	Stambp	Upregualated lsDEGs
chr15:98880885-98881808	Increased	Rhebl1	Upregualated lsDEGs
chr11:100440187-100441441	Unchanged	Nt5c3b	Upregualated lsDEGs
chr2:167062300-167064447	Decreased	1500012F01Rik	Upregualated lsDEGs
chr7:139247479-139249054	Unchanged	Pwwp2b	Upregualated lsDEGs
chr7:30625765-30626558	Unchanged	Cox6b1	Upregualated lsDEGs
chr2:118479201-118480096	Unchanged	Srp14	Upregualated lsDEGs
chr14:55091964-55092870	Unchanged	Zfhx2	Upregualated lsDEGs
chr9:66059634-66060628	Increased	Ppib	Upregualated lsDEGs
chr19:15924368-15925345	Unchanged	Psat1	Upregualated lsDEGs
chrX:100493811-100495051	Unchanged	Igbp1	Upregualated lsDEGs
chr15:82898530-82900125	Decreased	Gm20324	Upregualated lsDEGs
chr6:50565784-50567174	Unchanged	Cycs	Upregualated lsDEGs
chr14:56810069-56811624	Unchanged	Zmym5	Upregualated lsDEGs
chr8:34107121-34108857	Decreased	Dctn6	Upregualated lsDEGs
chr14:18331059-18332155	Unchanged	Ube2e1	Upregualated lsDEGs
chr8:84256471-84257679	Unchanged	Mri1	Upregualated lsDEGs
chr1:74505422-74507024	Unchanged	Rqcd1	Upregualated lsDEGs
chr2:130178230-130179943	Decreased	Snrpb	Upregualated lsDEGs
chr4:149517709-149518544	Increased	Ctnnbip1	Upregualated lsDEGs
chr11:69072936-69074008	Unchanged	Tmem107	Upregualated lsDEGs
chr11:78301207-78302720	Unchanged	Spag5	Upregualated lsDEGs
chr5:150592209-150594955	Unchanged	N4bp2l1	Upregualated lsDEGs
chrX:135008471-135009980	Unchanged	Zmat1	Upregualated lsDEGs
chr10:39369059-39370196	Unchanged	Fyn	Upregualated lsDEGs
chr5:151650463-151651508	Unchanged	Rfc3	Upregualated lsDEGs
chr1:131152879-131153637	Unchanged	Eif2d	Upregualated lsDEGs
chr14:104521856-104523125	Unchanged	Rnf219	Upregualated lsDEGs
chr11:101984009-101985128	Unchanged	Dusp3	Upregualated lsDEGs
chr3:95870963-95872199	Unchanged	Mrps21	Upregualated lsDEGs
chr15:76903837-76905161	Unchanged	Rpl8	Upregualated lsDEGs
chr5:114127764-114128551	Decreased	Alkbh2	Upregualated lsDEGs
chr5:145280147-145281292	Unchanged	Zscan25	Upregualated lsDEGs
chrX:75415563-75417492	Unchanged	Brcc3	Upregualated lsDEGs
chrX:75415563-75417492	Unchanged	Cmc4	Upregualated lsDEGs
chr7:128522940-128525074	Unchanged	Bag3	Upregualated lsDEGs
chr8:70506285-70507176	Unchanged	2810428I15Rik	Upregualated lsDEGs
chr2:45107749-45113421	Decreased	Zeb2	Upregualated lsDEGs
chr1:75217873-75219774	Unchanged	Tuba4a	Upregualated lsDEGs
chr4:47473434-47475143	Increased	Alg2	Upregualated lsDEGs
chr4:47473434-47475143	Increased	Sec61b	Upregualated lsDEGs
chr17:33088363-33094065	Unchanged	Zfp563	Upregualated lsDEGs
chr6:122601632-122603466	Decreased	Apobec1	Upregualated lsDEGs
chr2:125866043-125866552	Unchanged	Galk2	Upregualated lsDEGs
chr17:49427980-49429623	Unchanged	Mocs1	Upregualated lsDEGs
chr6:49073461-49074556	Unchanged	Malsu1	Upregualated lsDEGs
chr3:59130265-59130946	Unchanged	P2ry14	Upregualated lsDEGs
chr7:141474426-141475900	Unchanged	Polr2l	Upregualated lsDEGs
chr13:8885248-8886227	Unchanged	Idi1	Upregualated lsDEGs
chr11:115707085-115709161	Unchanged	Grb2	Upregualated lsDEGs
chr4:120924576-120925596	Unchanged	Exo5	Upregualated lsDEGs
chr17:35996758-35999706	Unchanged	A930015D03Rik	Upregualated lsDEGs
chr11:54866026-54867362	Unchanged	Hint1	Upregualated lsDEGs
chr2:155592328-155593099	Unchanged	Gss	Upregualated lsDEGs
chr11:96318144-96319456	Unchanged	Hoxb4	Upregualated lsDEGs
chr8:84702531-84708615	Unchanged	Lyl1	Upregualated lsDEGs
chr6:29523934-29524582	Unchanged	Irf5	Upregualated lsDEGs
chr18:35118240-35119688	Unchanged	Ctnna1	Upregualated lsDEGs
chr14:37134368-37135561	Unchanged	Ghitm	Upregualated lsDEGs
chr12:51347681-51348901	Decreased	G2e3	Upregualated lsDEGs
chr1:82839042-82840213	Unchanged	Agfg1	Upregualated lsDEGs
chr2:121008149-121008926	Decreased	Ccndbp1	Upregualated lsDEGs
chr10:79668395-79672172	Unchanged	Tpgs1	Upregualated lsDEGs
chr11:98026169-98027689	Unchanged	Rpl19	Upregualated lsDEGs
chr7:100582595-100583544	Unchanged	Mrpl48	Upregualated lsDEGs
chr4:132273611-132275144	Unchanged	Taf12	Upregualated lsDEGs
chr3:152713697-152715216	Unchanged	Pigk	Upregualated lsDEGs
chr7:30193630-30195405	Unchanged	Capns1	Upregualated lsDEGs
chr5:34525559-34526389	Unchanged	Sh3bp2	Upregualated lsDEGs
chrX:8252137-8253289	Unchanged	Ftsj1	Upregualated lsDEGs
chr1:58444750-58446169	Unchanged	Nif3l1	Upregualated lsDEGs
chr1:58444750-58446169	Unchanged	Ppil3	Upregualated lsDEGs
chr15:101283569-101284591	Unchanged	Atg101	Upregualated lsDEGs
chr3:145937702-145938589	Unchanged	2410004B18Rik	Upregualated lsDEGs
chr6:131387087-131388922	Unchanged	Ybx3	Upregualated lsDEGs
chr1:59119508-59120588	Unchanged	Tmem237	Upregualated lsDEGs
chr6:72388987-72391008	Unchanged	Vamp8	Upregualated lsDEGs
chrX:20662479-20664235	Unchanged	Uba1	Upregualated lsDEGs
chr9:14380258-14381806	Unchanged	Endod1	Upregualated lsDEGs
chrX:142226924-142228484	Unchanged	Nxt2	Upregualated lsDEGs
chr15:75861766-75862650	Increased	Gsdmd	Upregualated lsDEGs
chr18:38296271-38297433	Unchanged	Rnf14	Upregualated lsDEGs
chr16:32176999-32177868	Unchanged	Bex6	Upregualated lsDEGs
chr8:107423790-107425453	Unchanged	Nob1	Upregualated lsDEGs
chr19:28963592-28964680	Unchanged	Ppapdc2	Upregualated lsDEGs
chr10:75516784-75518459	Decreased	Snrpd3	Upregualated lsDEGs
chr17:8165334-8166110	Unchanged	Fgfr1op	Upregualated lsDEGs
chr16:50732299-50733042	Unchanged	5330426P16Rik	Upregualated lsDEGs
chr7:141168261-141169040	Unchanged	Rnh1	Upregualated lsDEGs
chr2:165033650-165035246	Unchanged	Ncoa5	Upregualated lsDEGs
chr7:3692343-3694903	Unchanged	Tsen34	Upregualated lsDEGs
chr1:16518539-16520402	Unchanged	Stau2	Upregualated lsDEGs
chr2:146855423-146856600	Unchanged	Kiz	Upregualated lsDEGs
chr13:23744153-23748066	Unchanged	Hist1h2bb	Upregualated lsDEGs
chr18:24603263-24604814	Unchanged	Elp2	Upregualated lsDEGs
chr3:95133521-95134188	Unchanged	Scnm1	Upregualated lsDEGs
chr12:112976159-112977358	Unchanged	Btbd6	Upregualated lsDEGs
chr19:27429339-27430881	Unchanged	D19Bwg1357e	Upregualated lsDEGs
chr6:83775440-83776452	Unchanged	Tex261	Upregualated lsDEGs
chr3:65391665-65393009	Decreased	Ssr3	Upregualated lsDEGs
chr14:55577794-55578996	Unchanged	Psme1	Upregualated lsDEGs
chr4:129819020-129821806	Unchanged	Ptp4a2	Upregualated lsDEGs
chr2:115580321-115583440	Unchanged	BC052040	Upregualated lsDEGs
chr4:41463256-41465615	Unchanged	Nudt2	Upregualated lsDEGs
chr7:80260770-80262211	Unchanged	Ngrn	Upregualated lsDEGs
chr4:139129997-139131740	Unchanged	Minos1	Upregualated lsDEGs
chr3:133309707-133311485	Increased	Ppa2	Upregualated lsDEGs
chr11:21570827-21572567	Unchanged	Mdh1	Upregualated lsDEGs
chr11:21570827-21572567	Unchanged	Wdpcp	Upregualated lsDEGs
chr17:94834310-94835422	Unchanged	Gm1976	Upregualated lsDEGs
chr11:101094672-101096150	Unchanged	Psmc3ip	Upregualated lsDEGs
chr4:130359484-130361030	Unchanged	Snrnp40	Upregualated lsDEGs
chr19:4838979-4839755	Unchanged	Ccs	Upregualated lsDEGs
chr19:5040835-5041766	Unchanged	Brms1	Upregualated lsDEGs
chr10:121739480-121740637	Increased	BC048403	Upregualated lsDEGs
chr4:101646943-101648831	Unchanged	Leprot	Upregualated lsDEGs
chr2:154372179-154373430	Increased	Cdk5rap1	Upregualated lsDEGs
chr8:82400793-82401583	Unchanged	Il15	Upregualated lsDEGs
chr16:87495185-87496975	Unchanged	Cct8	Upregualated lsDEGs
chr15:99029416-99032489	Unchanged	Tuba1c	Upregualated lsDEGs
[truncated: 9,148 more rows]
