# Supplementary material for: Xist exerts gene-specific silencing during XCI maintenance and impacts lineage-specific cell differentiation and proliferation during hematopoiesis
Source: Nat Commun. 2022 Aug 1;13:4464. doi: 10.1038/s41467-022-32273-5 (PMC9343370; doi:10.1038/s41467-022-32273-5)
Supplement: Supplementary file 11 — Supplementary Data 9 [file 41467_2022_32273_MOESM11_ESM.xlsx]

## Sheet: MEF YY1 peaks
Supplementary Data 9. Allele-specific YY1 ChIP-seq analysis of WT and Xist-deficient MEFs.
(Sheet 1). Allele-specific analysis of X-linked YY1 peaks in WT and XiΔXist MEFs. NA, not allelically analyzable for YY1 deposition. Related to Fig. 6b.
Chromosome	Start	End	Region	WT Xi Reads	WT Xa Reads	XiΔXist Xi Reads	XiΔXist Xa Reads	WT YY1 d-score	XiΔXist YY1 d-score	YY1 peak d-score (XiΔXist vs. WT)
chrX	5393806	5398108	TSS-distal	32	123	26	77	-0.293548	-0.247573	Increased
chrX	6501797	6502430	TSS-distal	16	55	9	38	-0.274648	-0.308511	Decreased
chrX	7318984	7319882	TSS-proximal	24	131	12	124	-0.345161	-0.411765	Decreased
chrX	7375642	7376268	TSS-proximal	5	10	0	11	-0.166667	-0.5	Decreased
chrX	7573162	7575255	TSS-proximal	10	45	10	45	-0.318182	-0.318182	Unchanged
chrX	7605061	7605816	TSS-proximal	18	32	15	35	-0.14	-0.2	Decreased
chrX	7649033	7649533	TSS-distal	25	35	8	46	-0.0833333	-0.351852	Decreased
chrX	7658148	7658648	TSS-proximal	9	25	2	24	-0.235294	-0.423077	Decreased
chrX	7696762	7697920	TSS-proximal	25	205	21	186	-0.391304	-0.398551	Unchanged
chrX	7714365	7714991	TSS-distal	1	30	2	14	-0.467742	-0.375	Increased
chrX	7721754	7722520	TSS-proximal	12	61	14	74	-0.335616	-0.340909	Unchanged
chrX	7728122	7728878	TSS-proximal	24	102	11	80	-0.309524	-0.379121	Decreased
chrX	7762547	7764051	TSS-proximal	14	65	8	49	-0.322785	-0.359649	Decreased
chrX	7789378	7790551	TSS-proximal	4	33	8	35	-0.391892	-0.313953	Increased
chrX	7841427	7842563	TSS-proximal	4	38	7	46	-0.404762	-0.367925	Increased
chrX	7883751	7885067	TSS-proximal	22	119	19	130	-0.343972	-0.372483	Unchanged
chrX	7899091	7899937	TSS-proximal	18	51	6	47	-0.23913	-0.386792	Decreased
chrX	7947713	7948488	TSS-proximal	5	60	8	59	-0.423077	-0.380597	Increased
chrX	8073800	8075273	TSS-proximal	16	181	9	165	-0.418782	-0.448276	Unchanged
chrX	8096288	8097440	TSS-proximal	5	44	6	34	-0.397959	-0.35	Increased
chrX	8131818	8133277	TSS-proximal	4	32	2	41	-0.388889	-0.453488	Decreased
chrX	8144743	8146156	TSS-proximal	24	441	17	371	-0.448387	-0.456186	Unchanged
chrX	8252126	8252906	TSS-proximal	2	24	6	22	-0.423077	-0.285714	Increased
chrX	9138546	9139046	TSS-distal	22	39	7	17	-0.139344	-0.208333	Decreased
chrX	9662112	9662951	TSS-proximal	2	41	2	30	-0.453488	-0.4375	Unchanged
chrX	10215580	10217201	TSS-proximal	29	186	17	151	-0.365116	-0.39881	Decreased
chrX	10716833	10718475	TSS-proximal	3	11	2	14	-0.285714	-0.375	Decreased
chrX	10724614	10725114	TSS-distal	1	3	1	3	NA	NA	NA
chrX	11664495	11664995	TSS-distal	6	5	0	10	0.0454545	-0.5	Decreased
chrX	11807395	11808029	TSS-distal	14	18	13	16	-0.0625	-0.0517241	Unchanged
chrX	11929339	11929839	TSS-distal	4	15	4	7	-0.289474	-0.136364	Increased
chrX	12005905	12007773	TSS-distal	20	132	7	76	-0.368421	-0.415663	Decreased
chrX	12079909	12080688	TSS-proximal	2	14	1	21	-0.375	-0.454545	Decreased
chrX	12087264	12089123	TSS-distal	22	134	8	104	-0.358974	-0.428571	Decreased
chrX	12127662	12128620	TSS-distal	13	13	2	19	0	-0.404762	Decreased
chrX	12139905	12140540	TSS-distal	29	14	39	56	0.174419	-0.0894737	Decreased
chrX	12673108	12674033	TSS-proximal	52	38	40	25	0.0777778	0.115385	Increased
chrX	12759526	12762854	TSS-proximal	131	108	76	147	0.0481172	-0.159193	Decreased
chrX	12927805	12928305	TSS-distal	17	37	23	48	-0.185185	-0.176056	Unchanged
chrX	12951221	12951721	TSS-distal	5	23	15	5	-0.321429	0.25	Increased
chrX	12959457	12960493	TSS-distal	21	53	38	72	-0.216216	-0.154545	Increased
chrX	13022697	13023620	TSS-distal	36	45	24	46	-0.0555556	-0.157143	Decreased
chrX	13041305	13042614	TSS-proximal	14	49	9	34	-0.277778	-0.290698	Unchanged
chrX	13066427	13066956	TSS-distal	5	6	6	16	-0.0454545	-0.227273	Decreased
chrX	13070212	13073749	TSS-proximal	48	234	37	237	-0.329787	-0.364964	Decreased
chrX	13207775	13208704	TSS-distal	53	79	38	50	-0.0984848	-0.0681818	Increased
chrX	13230018	13231179	TSS-distal	47	143	25	128	-0.252632	-0.336601	Decreased
chrX	13241533	13243674	TSS-distal	26	129	20	129	-0.332258	-0.365772	Decreased
chrX	13279502	13282942	TSS-proximal	478	387	288	296	0.0526012	-0.00684932	Decreased
chrX	13346059	13347846	TSS-distal	64	259	30	154	-0.301858	-0.336957	Decreased
chrX	13461050	13462077	TSS-distal	15	36	0	6	-0.205882	NA	NA
chrX	13845059	13847059	TSS-proximal	13	100	5	83	-0.384956	-0.443182	Decreased
chrX	13889929	13890429	TSS-distal	17	23	24	60	-0.075	-0.214286	Decreased
chrX	14718982	14719482	TSS-distal	30	12	12	3	0.214286	0.3	Increased
chrX	16618186	16620184	TSS-proximal	40	167	22	112	-0.306763	-0.335821	Unchanged
chrX	17175497	17176130	TSS-distal	7	17	5	5	-0.208333	0	Increased
chrX	17571072	17572668	TSS-proximal	43	141	14	85	-0.266304	-0.358586	Decreased
chrX	18161573	18165654	TSS-proximal	307	259	235	260	0.0424028	-0.0252525	Decreased
chrX	18873317	18874500	TSS-distal	21	54	35	42	-0.22	-0.0454545	Increased
chrX	18882188	18883236	TSS-distal	27	48	48	37	-0.14	0.0647059	Increased
chrX	18888620	18889120	TSS-distal	17	21	24	15	-0.0526316	0.115385	Increased
chrX	19053964	19054590	TSS-distal	32	51	31	61	-0.114458	-0.163043	Decreased
chrX	19079209	19080993	TSS-distal	50	86	91	70	-0.132353	0.0652174	Increased
chrX	19157199	19158763	TSS-distal	78	168	121	121	-0.182927	0	Increased
chrX	19160811	19161311	TSS-distal	15	26	22	42	-0.134146	-0.15625	Unchanged
chrX	19162890	19164811	TSS-distal	81	90	91	87	-0.0263158	0.011236	Increased
chrX	19166151	19169020	TSS-distal	45	84	48	76	-0.151163	-0.112903	Increased
chrX	19237043	19237676	TSS-distal	18	86	14	64	-0.326923	-0.320513	Unchanged
chrX	20059870	20060370	TSS-proximal	6	20	2	10	-0.269231	-0.333333	Decreased
chrX	20616599	20618697	TSS-proximal	29	205	12	137	-0.376068	-0.419463	Decreased
chrX	20657966	20658725	TSS-proximal	6	52	4	30	-0.396552	-0.382353	Unchanged
chrX	20662492	20664348	TSS-proximal	33	167	17	133	-0.335	-0.386667	Decreased
chrX	20687788	20689095	TSS-proximal	6	97	5	69	-0.441748	-0.432432	Unchanged
chrX	20703316	20705393	TSS-proximal	10	76	7	77	-0.383721	-0.416667	Decreased
chrX	20818893	20819820	TSS-distal	29	187	25	147	-0.365741	-0.354651	Unchanged
chrX	20847937	20849360	TSS-proximal	17	193	14	132	-0.419048	-0.40411	Unchanged
chrX	20863268	20864177	TSS-proximal	24	53	6	29	-0.188312	-0.328571	Decreased
chrX	20868009	20871343	TSS-proximal	18	142	24	98	-0.3875	-0.303279	Increased
chrX	20914836	20915336	TSS-distal	11	27	10	41	-0.210526	-0.303922	Decreased
chrX	20961463	20962468	TSS-proximal	13	36	6	37	-0.234694	-0.360465	Decreased
chrX	21061303	21062859	TSS-proximal	11	67	13	55	-0.358974	-0.308824	Increased
chrX	21088794	21089933	TSS-proximal	16	98	14	67	-0.359649	-0.32716	Increased
chrX	22441109	22441745	TSS-distal	15	10	9	12	0.1	-0.0714286	Decreased
chrX	23692517	23693821	TSS-proximal	0	0	0	0	NA	NA	NA
chrX	31225178	31225698	TSS-distal	2	6	0	8	NA	NA	NA
chrX	35888457	35888957	TSS-proximal	0	0	0	0	NA	NA	NA
chrX	36328350	36328850	TSS-proximal	0	0	0	0	NA	NA	NA
chrX	36597839	36598739	TSS-proximal	10	8	0	6	0.0555556	NA	NA
chrX	36743587	36744222	TSS-proximal	0	0	0	0	NA	NA	NA
chrX	36795304	36796597	TSS-proximal	2	9	6	13	-0.318182	-0.184211	Increased
chrX	36807495	36808290	TSS-distal	0	0	0	0	NA	NA	NA
chrX	36830391	36830891	TSS-distal	0	0	0	0	NA	NA	NA
chrX	36863982	36864533	TSS-proximal	0	0	0	0	NA	NA	NA
chrX	36874388	36875042	TSS-proximal	0	0	0	0	NA	NA	NA
chrX	36902948	36903827	TSS-proximal	0	0	0	0	NA	NA	NA
chrX	37084632	37086028	TSS-proximal	0	0	1	0	NA	NA	NA
chrX	37109688	37111258	TSS-proximal	11	25	13	9	-0.194444	0.0909091	Increased
chrX	37126259	37127649	TSS-proximal	13	70	2	66	-0.343373	-0.470588	Decreased
chrX	37190849	37191927	TSS-proximal	0	2	0	1	NA	NA	NA
chrX	37809436	37809936	TSS-distal	15	23	19	30	-0.105263	-0.112245	Unchanged
chrX	38189351	38190288	TSS-proximal	4	28	2	44	-0.375	-0.456522	Decreased
chrX	38356847	38357347	TSS-distal	9	36	11	18	-0.3	-0.12069	Increased
chrX	38473555	38474192	TSS-distal	21	44	9	29	-0.176923	-0.263158	Decreased
chrX	38563358	38565844	TSS-distal	0	0	0	0	NA	NA	NA
chrX	38600133	38600909	TSS-proximal	0	0	1	0	NA	NA	NA
chrX	38634409	38635321	TSS-proximal	0	0	0	0	NA	NA	NA
chrX	40752086	40752586	TSS-distal	4	23	4	8	-0.351852	-0.166667	Increased
chrX	41401378	41402247	TSS-proximal	0	0	0	0	NA	NA	NA
chrX	41910541	41912416	TSS-proximal	0	0	2	1	NA	NA	NA
chrX	42067645	42070061	TSS-proximal	7	56	7	74	-0.388889	-0.41358	Unchanged
chrX	42148771	42152610	TSS-proximal	13	79	10	57	-0.358696	-0.350746	Unchanged
chrX	47820157	47821177	TSS-distal	0	0	0	0	NA	NA	NA
chrX	47912192	47912822	TSS-proximal	1	10	0	7	-0.409091	NA	NA
chrX	48256136	48257432	TSS-proximal	98	95	80	78	0.00777202	0.00632911	Unchanged
chrX	48343433	48343933	TSS-proximal	1	21	4	14	-0.454545	-0.277778	Increased
chrX	48453487	48454536	TSS-distal	10	46	2	41	-0.321429	-0.453488	Decreased
chrX	48513146	48513646	TSS-proximal	8	23	5	11	-0.241935	-0.1875	Increased
chrX	48593947	48595001	TSS-proximal	13	101	5	61	-0.385965	-0.424242	Decreased
chrX	48623130	48624089	TSS-proximal	9	43	13	31	-0.326923	-0.204545	Increased
chrX	48694515	48695306	TSS-proximal	30	102	16	102	-0.272727	-0.364407	Decreased
chrX	49287767	49288750	TSS-proximal	23	86	6	62	-0.288991	-0.411765	Decreased
chrX	50549697	50550780	TSS-distal	30	10	7	51	0.25	-0.37931	Decreased
chrX	50566190	50567068	TSS-distal	99	6	107	15	0.442857	0.377049	Decreased
chrX	50572047	50572956	TSS-distal	60	10	52	7	0.357143	0.381356	Unchanged
chrX	50576610	50577568	TSS-distal	99	28	188	48	0.279528	0.29661	Unchanged
chrX	50580045	50581211	TSS-distal	113	13	174	10	0.396825	0.445652	Increased
chrX	50583529	50584654	TSS-distal	16	0	18	2	0.5	0.4	Decreased
chrX	50590572	50591517	TSS-distal	0	0	0	0	NA	NA	NA
chrX	50596992	50597875	TSS-distal	78	0	116	3	0.5	0.47479	Unchanged
chrX	50599670	50600730	TSS-distal	167	5	232	13	0.47093	0.446939	Unchanged
chrX	50602453	50603364	TSS-distal	6	2	2	3	NA	NA	NA
chrX	50604853	50605867	TSS-distal	2	0	2	2	NA	NA	NA
chrX	50607572	50608072	TSS-distal	14	17	13	9	-0.0483871	0.0909091	Increased
chrX	50611136	50612694	TSS-distal	390	57	413	75	0.372483	0.346311	Unchanged
chrX	50614346	50615361	TSS-distal	0	0	4	1	NA	NA	NA
chrX	50617039	50618338	TSS-distal	57	17	46	37	0.27027	0.0542169	Decreased
chrX	50619512	50620565	TSS-distal	246	33	350	35	0.38172	0.409091	Unchanged
chrX	50622897	50623397	TSS-distal	38	9	46	12	0.308511	0.293103	Unchanged
chrX	51018473	51019261	TSS-proximal	0	0	0	0	NA	NA	NA
chrX	51204447	51205351	TSS-proximal	0	0	0	0	NA	NA	NA
chrX	51232144	51232857	TSS-distal	0	0	0	0	NA	NA	NA
chrX	51407219	51407719	TSS-distal	0	1	0	0	NA	NA	NA
chrX	51431507	51432273	TSS-distal	0	0	0	0	NA	NA	NA
chrX	51581635	51582388	TSS-distal	0	0	1	0	NA	NA	NA
chrX	51680098	51681744	TSS-proximal	7	7	3	7	0	-0.2	Decreased
chrX	51714314	51714815	TSS-distal	17	35	26	37	-0.173077	-0.0873016	Increased
chrX	52163119	52163749	TSS-proximal	16	32	10	18	-0.166667	-0.142857	Unchanged
chrX	52165100	52165600	TSS-proximal	1	13	0	6	-0.428571	NA	NA
chrX	52911958	52912762	TSS-proximal	1	43	2	48	-0.477273	-0.46	Unchanged
chrX	52987886	52988947	TSS-proximal	34	172	8	119	-0.334951	-0.437008	Decreased
chrX	53055569	53057012	TSS-proximal	19	9	6	11	0.178571	-0.147059	Decreased
chrX	53059445	53060211	TSS-proximal	8	17	3	3	-0.18	NA	NA
chrX	53099730	53100230	TSS-distal	19	24	3	10	-0.0581395	-0.269231	Decreased
chrX	53114755	53115422	TSS-proximal	21	51	3	36	-0.208333	-0.423077	Decreased
chrX	53269067	53270248	TSS-proximal	23	75	8	103	-0.265306	-0.427928	Decreased
chrX	56331900	56332651	TSS-distal	2	12	2	15	-0.357143	-0.382353	Unchanged
chrX	56346090	56346731	TSS-proximal	4	3	0	4	NA	NA	NA
chrX	56454595	56456305	TSS-proximal	16	188	6	101	-0.421569	-0.443925	Unchanged
chrX	56597611	56598350	TSS-proximal	2	3	0	3	NA	NA	NA
chrX	56609561	56610213	TSS-proximal	11	74	4	62	-0.370588	-0.439394	Decreased
chrX	56821982	56822624	TSS-proximal	17	92	7	39	-0.344037	-0.347826	Unchanged
chrX	57052512	57054319	TSS-proximal	45	678	23	484	-0.437759	-0.454635	Unchanged
chrX	57391725	57393337	TSS-proximal	27	257	22	194	-0.40493	-0.398148	Unchanged
chrX	60403954	60405276	TSS-proximal	33	113	9	71	-0.273973	-0.3875	Decreased
chrX	68678188	68679208	TSS-proximal	14	67	7	47	-0.32716	-0.37037	Decreased
chrX	70476587	70477381	TSS-proximal	20	71	9	54	-0.28022	-0.357143	Decreased
chrX	71049958	71050634	TSS-proximal	1	1	0	0	NA	NA	NA
chrX	71364199	71365229	TSS-proximal	3	54	5	29	-0.447368	-0.352941	Increased
chrX	71464440	71464940	TSS-distal	16	47	13	26	-0.246032	-0.166667	Increased
chrX	71555627	71557870	TSS-proximal	29	77	12	85	-0.226415	-0.376289	Decreased
chrX	71816353	71817133	TSS-proximal	17	52	8	30	-0.253623	-0.289474	Decreased
chrX	72044020	72045355	TSS-distal	43	136	22	94	-0.259777	-0.310345	Decreased
chrX	72089372	72090164	TSS-distal	20	122	7	104	-0.359155	-0.436937	Decreased
chrX	73007445	73008769	TSS-distal	13	250	67	178	-0.45057	-0.226531	Increased
chrX	73053648	73054412	TSS-distal	26	172	23	101	-0.368687	-0.314516	Increased
chrX	73227864	73229127	TSS-proximal	23	139	16	121	-0.358025	-0.383212	Unchanged
chrX	73458417	73459663	TSS-proximal	35	185	31	135	-0.340909	-0.313253	Unchanged
chrX	73465288	73469032	TSS-distal	96	335	248	253	-0.277262	-0.00499002	Increased
chrX	73476459	73477337	TSS-distal	5	51	17	22	-0.410714	-0.0641026	Increased
chrX	73487215	73487715	TSS-distal	13	21	16	37	-0.117647	-0.198113	Decreased
chrX	73566346	73568892	TSS-distal	52	139	116	124	-0.227749	-0.0166667	Increased
chrX	73715695	73716830	TSS-proximal	6	70	5	61	-0.421053	-0.424242	Unchanged
chrX	73786093	73788466	TSS-proximal	23	164	26	112	-0.377005	-0.311594	Increased
chrX	73914571	73915226	TSS-distal	26	66	14	57	-0.217391	-0.302817	Decreased
chrX	73921574	73922534	TSS-proximal	5	89	6	84	-0.446809	-0.433333	Unchanged
chrX	73964567	73968313	TSS-proximal	48	947	70	805	-0.451759	-0.42	Increased
chrX	73998880	73999911	TSS-distal	33	166	113	139	-0.334171	-0.0515873	Increased
chrX	74022650	74024645	TSS-proximal	21	135	11	151	-0.365385	-0.432099	Decreased
chrX	74084017	74086197	TSS-proximal	39	167	32	142	-0.31068	-0.316092	Unchanged
chrX	74243885	74246821	TSS-proximal	35	90	41	90	-0.22	-0.187023	Increased
chrX	74249461	74250224	TSS-proximal	8	28	11	15	-0.277778	-0.0769231	Increased
chrX	74254637	74255137	TSS-proximal	4	48	2	34	-0.423077	-0.444444	Unchanged
chrX	74269513	74272543	TSS-proximal	65	361	33	267	-0.347418	-0.39	Decreased
chrX	74282449	74283317	TSS-proximal	6	52	11	58	-0.396552	-0.34058	Increased
chrX	74296671	74297704	TSS-proximal	34	114	10	88	-0.27027	-0.397959	Decreased
chrX	74304496	74305905	TSS-proximal	4	247	0	222	-0.484064	-0.5	Unchanged
chrX	74352659	74354007	TSS-proximal	7	80	6	64	-0.41954	-0.414286	Unchanged
chrX	74368227	74368943	TSS-proximal	3	59	2	43	-0.451613	-0.455556	Unchanged
chrX	74392680	74393723	TSS-proximal	26	154	15	105	-0.355556	-0.375	Unchanged
chrX	74424997	74425626	TSS-proximal	20	26	19	29	-0.0652174	-0.104167	Decreased
chrX	74429098	74430147	TSS-proximal	3	44	3	32	-0.43617	-0.414286	Unchanged
chrX	75095607	75097346	TSS-proximal	8	243	9	220	-0.468127	-0.460699	Unchanged
chrX	75382016	75383021	TSS-proximal	10	11	3	5	-0.0238095	NA	NA
chrX	75415544	75417409	TSS-proximal	37	219	11	140	-0.355469	-0.427152	Decreased
chrX	75513780	75515050	TSS-proximal	47	510	234	357	-0.415619	-0.104061	Increased
chrX	75577653	75578436	TSS-proximal	6	14	3	14	-0.2	-0.323529	Decreased
chrX	75602910	75603775	TSS-distal	50	41	38	31	0.0494505	0.0507246	Unchanged
chrX	75605850	75606618	TSS-distal	53	54	41	30	-0.0046729	0.0774648	Increased
chrX	75673718	75674747	TSS-distal	53	443	60	318	-0.393145	-0.34127	Increased
chrX	75734579	75735088	TSS-distal	0	0	0	0	NA	NA	NA
chrX	75744379	75744883	TSS-distal	2	0	2	0	NA	NA	NA
chrX	75750210	75750752	TSS-distal	0	0	0	0	NA	NA	NA
chrX	75758833	75759333	TSS-distal	6	0	6	0	NA	NA	NA
chrX	75764311	75765096	TSS-proximal	0	2	0	0	NA	NA	NA
chrX	75818528	75819460	TSS-distal	20	18	21	14	0.0263158	0.1	Increased
chrX	75820902	75821402	TSS-distal	8	18	9	17	-0.192308	-0.153846	Increased
chrX	75833717	75835021	TSS-distal	17	33	26	27	-0.16	-0.00943396	Increased
chrX	75840411	75843254	TSS-proximal	15	49	27	28	-0.265625	-0.00909091	Increased
chrX	75872019	75872519	TSS-proximal	9	12	27	22	-0.0714286	0.0510204	Increased
chrX	75874670	75875212	TSS-proximal	2	2	0	1	NA	NA	NA
chrX	76598707	76599472	TSS-distal	13	18	15	14	-0.0806452	0.0172414	Increased
chrX	77414161	77414661	TSS-distal	10	7	6	6	0.0882353	0	Decreased
chrX	77509103	77511406	TSS-proximal	23	63	20	67	-0.232558	-0.270115	Decreased
chrX	77548733	77549369	TSS-distal	11	39	26	35	-0.28	-0.0737705	Increased
chrX	77791644	77792144	TSS-distal	0	1	0	1	NA	NA	NA
chrX	77795226	77796204	TSS-proximal	27	106	11	64	-0.296992	-0.353333	Decreased
chrX	77810814	77811314	TSS-distal	14	57	13	32	-0.302817	-0.211111	Increased
chrX	81070331	81070963	TSS-proximal	9	39	5	22	-0.3125	-0.314815	Unchanged
chrX	85573357	85574615	TSS-proximal	26	331	14	235	-0.427171	-0.443775	Unchanged
chrX	93003309	93004234	TSS-distal	30	62	20	45	-0.173913	-0.192308	Unchanged
chrX	93631582	93632666	TSS-proximal	14	101	6	75	-0.378261	-0.425926	Decreased
chrX	93730334	93731454	TSS-distal	25	72	26	41	-0.242268	-0.11194	Increased
chrX	93831395	93832417	TSS-proximal	23	46	10	43	-0.166667	-0.311321	Decreased
chrX	93911248	93911748	TSS-distal	9	26	3	5	-0.242857	NA	NA
chrX	94105961	94106461	TSS-distal	14	16	9	10	-0.0333333	-0.0263158	Unchanged
chrX	94121174	94123954	TSS-proximal	10	43	4	47	-0.311321	-0.421569	Decreased
chrX	94152317	94153277	TSS-distal	30	35	48	21	-0.0384615	0.195652	Increased
chrX	94169413	94170218	TSS-distal	1	0	1	0	NA	NA	NA
chrX	94177219	94178746	TSS-distal	118	159	102	124	-0.0740072	-0.0486726	Unchanged
chrX	94212043	94213828	TSS-proximal	97	83	58	52	0.0388889	0.0272727	Unchanged
chrX	94234022	94235305	TSS-proximal	27	168	9	137	-0.361538	-0.438356	Decreased
chrX	94366539	94367438	TSS-proximal	24	75	10	70	-0.257576	-0.375	Decreased
chrX	94540646	94542395	TSS-proximal	10	46	10	19	-0.321429	-0.155172	Increased
chrX	94635441	94636512	TSS-proximal	1	0	1	3	NA	NA	NA
chrX	94865442	94865943	TSS-distal	0	0	1	1	NA	NA	NA
chrX	94868779	94869279	TSS-distal	21	25	13	23	-0.0434783	-0.138889	Decreased
chrX	95024920	95027083	TSS-proximal	34	116	16	89	-0.273333	-0.347619	Decreased
chrX	95164259	95164931	TSS-proximal	1	0	0	0	NA	NA	NA
chrX	95443791	95444426	TSS-proximal	8	34	1	24	-0.309524	-0.46	Decreased
chrX	95658137	95658780	TSS-proximal	21	42	11	35	-0.166667	-0.26087	Decreased
chrX	95947924	95948552	TSS-distal	10	8	30	12	0.0555556	0.214286	Increased
chrX	95956449	95957402	TSS-proximal	28	138	14	95	-0.331325	-0.37156	Decreased
chrX	96019372	96020911	TSS-distal	22	45	42	36	-0.171642	0.0384615	Increased
chrX	96095803	96096303	TSS-proximal	1	1	0	4	NA	NA	NA
chrX	96106121	96107907	TSS-distal	34	61	55	59	-0.142105	-0.0175439	Increased
chrX	96121419	96122709	TSS-distal	35	52	78	46	-0.0977011	0.129032	Increased
chrX	96133075	96135531	TSS-distal	68	55	94	50	0.0528455	0.152778	Increased
chrX	96144743	96145243	TSS-distal	16	14	4	16	0.0333333	-0.3	Decreased
chrX	97278268	97279032	TSS-distal	5	4	2	6	NA	NA	NA
chrX	98865203	98865830	TSS-distal	18	70	3	51	-0.295455	-0.444444	Decreased
chrX	98890170	98891367	TSS-proximal	7	29	5	12	-0.305556	-0.205882	Increased
chrX	98936520	98939095	TSS-proximal	45	306	8	244	-0.371795	-0.468254	Decreased
chrX	99136194	99136694	TSS-proximal	0	0	0	0	NA	NA	NA
chrX	99470527	99471027	TSS-proximal	4	7	7	7	-0.136364	0	Increased
chrX	99530926	99531813	TSS-distal	16	51	18	35	-0.261194	-0.160377	Increased
chrX	100493729	100495249	TSS-proximal	30	229	25	206	-0.38417	-0.391775	Unchanged
chrX	100624960	100626299	TSS-proximal	32	108	12	109	-0.271429	-0.400826	Decreased
chrX	100924618	100925118	TSS-distal	22	47	15	16	-0.181159	-0.016129	Increased
chrX	101221733	101223062	TSS-proximal	27	128	8	122	-0.325806	-0.438462	Decreased
chrX	101253717	101254504	TSS-proximal	18	78	7	52	-0.3125	-0.381356	Decreased
chrX	101273449	101275152	TSS-proximal	10	60	6	34	-0.357143	-0.35	Unchanged
chrX	101329662	101330162	TSS-distal	23	26	4	28	-0.0306122	-0.375	Decreased
chrX	101331903	101333044	TSS-distal	19	246	11	233	-0.428302	-0.454918	Unchanged
chrX	101419516	101420271	TSS-proximal	1	1	0	1	NA	NA	NA
chrX	101428727	101430596	TSS-proximal	17	67	5	66	-0.297619	-0.429577	Decreased
chrX	101527253	101528799	TSS-distal	43	285	17	26	-0.368902	-0.104651	Increased
chrX	101532310	101533232	TSS-proximal	20	49	8	53	-0.210145	-0.368852	Decreased
chrX	101550743	101551243	TSS-distal	0	2	0	0	NA	NA	NA
chrX	101620220	101620720	TSS-distal	12	46	8	27	-0.293103	-0.271429	Unchanged
chrX	101639203	101641447	TSS-proximal	36	184	18	165	-0.336364	-0.401639	Decreased
chrX	101705098	101705598	TSS-distal	12	56	4	46	-0.323529	-0.42	Decreased
chrX	101864224	101864724	TSS-distal	10	28	10	20	-0.236842	-0.166667	Increased
chrX	101954160	101954854	TSS-distal	13	64	2	44	-0.331169	-0.456522	Decreased
chrX	101963783	101964283	TSS-distal	30	35	5	21	-0.0384615	-0.307692	Decreased
chrX	102113054	102113808	TSS-distal	14	24	49	57	-0.131579	-0.0377358	Increased
chrX	102115400	102116182	TSS-distal	2	5	1	6	NA	NA	NA
chrX	102118760	102119780	TSS-proximal	14	49	39	32	-0.277778	0.0492958	Increased
chrX	102156583	102157496	TSS-proximal	11	88	13	89	-0.388889	-0.372549	Unchanged
chrX	102188426	102189716	TSS-proximal	20	94	58	64	-0.324561	-0.0245902	Increased
chrX	102382880	102383409	TSS-distal	2	2	0	1	NA	NA	NA
chrX	102416200	102416959	TSS-distal	20	24	17	26	-0.0454545	-0.104651	Decreased
chrX	102418511	102419142	TSS-distal	0	0	1	0	NA	NA	NA
chrX	102505037	102505590	TSS-proximal	7	59	8	55	-0.393939	-0.373016	Unchanged
chrX	103149217	103149717	TSS-distal	9	10	7	6	-0.0263158	0.0384615	Increased
chrX	103185960	103186713	TSS-proximal	6	38	3	14	-0.363636	-0.323529	Increased
chrX	103215045	103215795	TSS-distal	0	11	4	5	-0.5	NA	NA
chrX	103254878	103255378	TSS-proximal	18	20	12	8	-0.0263158	0.1	Increased
chrX	103273747	103274501	TSS-distal	14	56	19	39	-0.3	-0.172414	Increased
chrX	103298912	103299802	TSS-distal	4	34	33	37	-0.394737	-0.0285714	Increased
chrX	103356050	103358417	TSS-proximal	31	106	20	89	-0.273723	-0.316514	Decreased
chrX	103366131	103366795	TSS-distal	7	4	0	6	0.136364	NA	NA
chrX	103459387	103460782	TSS-distal	34	30	29	31	0.03125	-0.0166667	Decreased
chrX	103473548	103475452	TSS-distal	108	46	15	41	0.201299	-0.232143	Decreased
chrX	103477735	103478235	TSS-distal	14	13	0	5	0.0185185	NA	NA
chrX	103480671	103484503	TSS-proximal	543	54	0	43	0.409548	-0.5	Decreased
chrX	103492308	103495408	TSS-proximal	228	259	152	197	-0.0318275	-0.0644699	Decreased
chrX	103508943	103511203	TSS-distal	75	96	176	113	-0.0614035	0.108997	Increased
chrX	103514775	103515661	TSS-distal	27	31	44	33	-0.0344828	0.0714286	Increased
chrX	103529200	103529713	TSS-distal	18	42	16	57	-0.2	-0.280822	Decreased
chrX	103615393	103617898	TSS-distal	194	145	134	115	0.0722714	0.0381526	Decreased
chrX	103620606	103625056	TSS-proximal	330	362	305	350	-0.0231214	-0.0343511	Unchanged
chrX	103930803	103931303	TSS-distal	10	11	15	38	-0.0238095	-0.216981	Decreased
chrX	103952894	103953542	TSS-distal	2	3	1	6	NA	NA	NA
chrX	103979660	103982163	TSS-proximal	28	472	6	325	-0.444	-0.481873	Decreased
chrX	103990147	103990793	TSS-distal	28	49	9	36	-0.136364	-0.3	Decreased
chrX	104013078	104015028	TSS-distal	36	88	37	68	-0.209677	-0.147619	Increased
chrX	104038814	104039461	TSS-distal	22	20	21	46	0.0238095	-0.186567	Decreased
chrX	104412670	104414387	TSS-proximal	40	227	15	168	-0.350187	-0.418033	Decreased
chrX	104483282	104484021	TSS-proximal	11	19	5	28	-0.133333	-0.348485	Decreased
chrX	105069776	105070604	TSS-proximal	17	20	10	24	-0.0405405	-0.205882	Decreased
chrX	105079393	105080333	TSS-proximal	18	43	30	36	-0.204918	-0.0454545	Increased
chrX	105120084	105121692	TSS-proximal	35	144	8	94	-0.304469	-0.421569	Decreased
chrX	105928428	105930013	TSS-proximal	12	76	4	40	-0.363636	-0.409091	Decreased
chrX	106011233	106013636	TSS-proximal	44	167	22	146	-0.291469	-0.369048	Decreased
chrX	106015292	106016587	TSS-proximal	17	396	27	350	-0.458838	-0.428382	Increased
chrX	106026786	106028245	TSS-proximal	12	61	65	35	-0.335616	0.15	Increased
chrX	106135849	106136349	TSS-distal	1	3	1	4	NA	NA	NA
chrX	106149335	106149964	TSS-distal	34	20	65	37	0.12963	0.137255	Unchanged
chrX	106186233	106188044	TSS-proximal	30	122	81	70	-0.302632	0.0364238	Increased
chrX	106218779	106220198	TSS-proximal	17	144	4	117	-0.39441	-0.466942	Decreased
chrX	107816228	107816728	TSS-proximal	4	42	4	52	-0.413043	-0.428571	Unchanged
chrX	109142253	109142899	TSS-distal	0	1	0	0	NA	NA	NA
chrX	111462745	111463792	TSS-distal	4	119	11	9	-0.46748	0.05	Increased
chrX	112310978	112312125	TSS-proximal	0	0	0	1	NA	NA	NA
chrX	112370548	112371485	TSS-distal	1	0	0	0	NA	NA	NA
chrX	113184395	113186034	TSS-proximal	10	49	35	28	-0.330508	0.0555556	Increased
chrX	126771938	126772438	TSS-distal	0	0	0	0	NA	NA	NA
chrX	129749587	129750087	TSS-proximal	0	0	0	0	NA	NA	NA
chrX	132146246	132146746	TSS-distal	1	3	0	1	NA	NA	NA
chrX	133380122	133380622	TSS-distal	17	30	29	41	-0.138298	-0.0857143	Increased
chrX	133602274	133603064	TSS-distal	0	0	0	0	NA	NA	NA
chrX	133604094	133604833	TSS-distal	1	2	2	2	NA	NA	NA
chrX	133674064	133675346	TSS-distal	0	0	0	0	NA	NA	NA
chrX	133691081	133692486	TSS-proximal	0	0	0	0	NA	NA	NA
chrX	134058782	134060141	TSS-proximal	24	96	5	76	-0.3	-0.438272	Decreased
chrX	134307930	134308430	TSS-proximal	0	0	0	0	NA	NA	NA
chrX	134585212	134586118	TSS-proximal	0	0	0	0	NA	NA	NA
chrX	134601145	134601923	TSS-proximal	4	32	2	32	-0.388889	-0.441176	Decreased
chrX	134686303	134687341	TSS-proximal	7	35	2	34	-0.333333	-0.444444	Decreased
chrX	134717793	134719199	TSS-proximal	36	205	24	95	-0.350622	-0.298319	Increased
chrX	134750662	134751317	TSS-proximal	0	4	0	6	NA	NA	NA
chrX	134807281	134809345	TSS-proximal	47	273	20	236	-0.353125	-0.421875	Decreased
chrX	134882224	134882724	TSS-distal	22	43	6	30	-0.161538	-0.333333	Decreased
chrX	135008693	135009943	TSS-proximal	18	233	2	136	-0.428287	-0.485507	Decreased
chrX	135742145	135743275	TSS-proximal	21	113	9	88	-0.343284	-0.407216	Decreased
chrX	135885949	135886827	TSS-proximal	10	28	6	18	-0.236842	-0.25	Unchanged
chrX	136171010	136172969	TSS-proximal	21	123	21	64	-0.354167	-0.252941	Increased
chrX	136707538	136708750	TSS-proximal	14	35	8	43	-0.214286	-0.343137	Decreased
chrX	136739499	136742580	TSS-proximal	60	217	30	164	-0.283394	-0.345361	Decreased
chrX	137049305	137050071	TSS-proximal	10	102	10	57	-0.410714	-0.350746	Increased
chrX	137173347	137173977	TSS-distal	9	21	7	49	-0.2	-0.375	Decreased
chrX	139216880	139217647	TSS-proximal	23	61	13	39	-0.22619	-0.25	Unchanged
chrX	139684340	139685341	TSS-proximal	36	125	8	101	-0.276398	-0.426606	Decreased
chrX	139871143	139872082	TSS-proximal	6	36	5	31	-0.357143	-0.361111	Unchanged
chrX	140009715	140010215	TSS-distal	7	12	4	5	-0.131579	NA	NA
chrX	140456176	140458138	TSS-proximal	26	285	26	241	-0.416399	-0.402622	Unchanged
chrX	140542711	140543347	TSS-proximal	3	11	1	10	-0.285714	-0.409091	Decreased
chrX	140599184	140599684	TSS-proximal	4	37	4	14	-0.402439	-0.277778	Increased
chrX	140664819	140665446	TSS-distal	9	38	6	16	-0.308511	-0.227273	Increased
chrX	140831465	140832239	TSS-distal	7	12	9	8	-0.131579	0.0294118	Increased
chrX	140955647	140957286	TSS-proximal	14	51	12	52	-0.284615	-0.3125	Unchanged
chrX	140973757	140974257	TSS-distal	9	14	4	11	-0.108696	-0.233333	Decreased
chrX	140982921	140983421	TSS-distal	2	7	2	2	NA	NA	NA
chrX	141363283	141363783	TSS-distal	9	26	3	13	-0.242857	-0.3125	Decreased
chrX	141473500	141475437	TSS-proximal	58	99	30	96	-0.130573	-0.261905	Decreased
chrX	141533250	141533875	TSS-distal	17	30	29	19	-0.138298	0.104167	Increased
chrX	142026346	142026846	TSS-distal	4	15	8	21	-0.289474	-0.224138	Increased
chrX	142390291	142391180	TSS-proximal	11	49	7	31	-0.316667	-0.315789	Unchanged
chrX	142426399	142427169	TSS-distal	4	16	6	11	-0.3	-0.147059	Increased
chrX	142487873	142488394	TSS-distal	9	53	18	57	-0.354839	-0.26	Increased
chrX	142897409	142898936	TSS-distal	33	107	11	85	-0.264286	-0.385417	Decreased
chrX	142964623	142967167	TSS-proximal	31	178	1	157	-0.351675	-0.493671	Decreased
chrX	143336536	143337036	TSS-distal	19	54	17	25	-0.239726	-0.0952381	Increased
chrX	143444466	143444966	TSS-distal	43	34	19	36	0.0584416	-0.154545	Decreased
chrX	143482760	143483371	TSS-distal	8	14	5	6	-0.136364	-0.0454545	Increased
chrX	143739094	143739983	TSS-distal	51	77	13	75	-0.101562	-0.352273	Decreased
chrX	144317544	144318174	TSS-proximal	21	44	4	50	-0.176923	-0.425926	Decreased
chrX	146928091	146928591	TSS-distal	13	24	7	10	-0.148649	-0.0882353	Increased
chrX	147349143	147349643	TSS-distal	21	40	10	26	-0.155738	-0.222222	Decreased
chrX	147531346	147531846	TSS-distal	17	29	8	20	-0.130435	-0.214286	Decreased
chrX	147553417	147554328	TSS-proximal	6	44	4	25	-0.38	-0.362069	Unchanged
chrX	150458734	150459361	TSS-proximal	17	26	20	14	-0.104651	0.0882353	Increased
chrX	150477698	150478541	TSS-distal	83	91	59	72	-0.0229885	-0.0496183	Unchanged
chrX	150587916	150588782	TSS-proximal	17	50	7	49	-0.246269	-0.375	Decreased
chrX	151016516	151018538	TSS-proximal	43	484	16	389	-0.418406	-0.460494	Decreased
chrX	151047040	151047858	TSS-proximal	8	41	1	18	-0.336735	-0.447368	Decreased
chrX	151095796	151096945	TSS-proximal	28	201	20	210	-0.377729	-0.413043	Decreased
chrX	151343532	151345782	TSS-proximal	6	111	12	102	-0.448718	-0.394737	Increased
chrX	151519755	151521600	TSS-proximal	17	207	8	161	-0.424107	-0.452663	Unchanged
chrX	151801028	151804385	TSS-proximal	16	222	20	193	-0.432773	-0.406103	Unchanged
chrX	152001561	152002613	TSS-proximal	10	168	7	105	-0.44382	-0.4375	Unchanged
chrX	152015816	152016597	TSS-proximal	17	71	6	50	-0.306818	-0.392857	Decreased
chrX	152151745	152152245	TSS-distal	20	43	12	16	-0.18254	-0.0714286	Increased
chrX	152232303	152234722	TSS-proximal	498	414	204	299	0.0460526	-0.0944334	Decreased
chrX	152342077	152343389	TSS-proximal	11	118	14	120	-0.414729	-0.395522	Unchanged
chrX	153036984	153037759	TSS-proximal	1	17	1	1	-0.444444	NA	NA
chrX	153433371	153434134	TSS-distal	19	44	19	31	-0.198413	-0.12	Increased
chrX	153497016	153500385	TSS-proximal	0	20	0	20	-0.5	-0.5	Unchanged
chrX	153719430	153720095	TSS-distal	18	77	13	49	-0.310526	-0.290323	Unchanged
chrX	153723225	153724929	TSS-proximal	18	162	26	103	-0.4	-0.29845	Increased
chrX	154973098	154973598	TSS-distal	15	26	3	20	-0.134146	-0.369565	Decreased
chrX	155216170	155216946	TSS-proximal	26	52	7	58	-0.166667	-0.392308	Decreased
chrX	155262153	155262857	TSS-proximal	14	61	8	42	-0.313333	-0.34	Unchanged
chrX	155338047	155338679	TSS-proximal	12	24	4	32	-0.166667	-0.388889	Decreased
chrX	157490722	157492600	TSS-proximal	5	93	8	36	-0.44898	-0.318182	Increased
chrX	157597802	157599121	TSS-proximal	21	97	15	71	-0.322034	-0.325581	Unchanged
chrX	158940462	158940962	TSS-distal	3	24	2	16	-0.388889	-0.388889	Unchanged
chrX	159254917	159257510	TSS-proximal	16	162	8	139	-0.410112	-0.445578	Decreased
chrX	159371734	159373170	TSS-proximal	16	255	3	205	-0.440959	-0.485577	Decreased
chrX	159532392	159533034	TSS-proximal	4	31	3	25	-0.385714	-0.392857	Unchanged
chrX	159627014	159627836	TSS-proximal	8	27	0	18	-0.271429	-0.5	Decreased
chrX	159711292	159711936	TSS-proximal	9	45	10	53	-0.333333	-0.34127	Unchanged
chrX	159731139	159732654	TSS-distal	45	66	14	56	-0.0945946	-0.3	Decreased
chrX	159809467	159809967	TSS-distal	9	32	8	25	-0.280488	-0.257576	Unchanged
chrX	159953660	159954476	TSS-distal	9	37	8	16	-0.304348	-0.166667	Increased
chrX	160137791	160139191	TSS-proximal	20	82	8	74	-0.303922	-0.402439	Decreased
chrX	160501860	160502360	TSS-proximal	1	1	1	1	NA	NA	NA
chrX	161162459	161163660	TSS-proximal	2	164	5	152	-0.487952	-0.468153	Unchanged
chrX	162735190	162736370	TSS-distal	14	165	7	82	-0.421788	-0.421348	Unchanged
chrX	162759602	162760952	TSS-proximal	4	31	0	23	-0.385714	-0.5	Decreased
chrX	162828928	162830073	TSS-proximal	7	79	8	54	-0.418605	-0.370968	Increased
chrX	162901705	162902604	TSS-proximal	19	60	6	29	-0.259494	-0.328571	Decreased
chrX	163908511	163909277	TSS-proximal	11	59	1	21	-0.342857	-0.454545	Decreased
chrX	163958166	163958802	TSS-proximal	15	64	7	38	-0.310127	-0.344444	Decreased
chrX	164075951	164076561	TSS-proximal	6	18	3	20	-0.25	-0.369565	Decreased
chrX	164374541	164375600	TSS-proximal	24	107	11	53	-0.316794	-0.328125	Unchanged
chrX	164394261	164394761	TSS-distal	13	34	6	28	-0.223404	-0.323529	Decreased
chrX	164419426	164420272	TSS-proximal	17	64	9	67	-0.290123	-0.381579	Decreased
chrX	166440490	166440990	TSS-proximal	5	42	6	50	-0.393617	-0.392857	Unchanged
chrX	166478515	166480230	TSS-proximal	28	436	21	357	-0.439655	-0.444444	Unchanged
chrX	166509697	166510960	TSS-proximal	21	185	16	127	-0.398058	-0.388112	Unchanged
chrX	166660839	166662455	TSS-proximal	13	58	16	33	-0.316901	-0.173469	Increased
chrX	167132778	167133710	TSS-distal	21	89	4	40	-0.309091	-0.409091	Decreased
chrX	167172614	167173418	TSS-distal	5	6	1	13	-0.0454545	-0.428571	Decreased
chrX	167207955	167209816	TSS-proximal	25	143	22	103	-0.35119	-0.324	Unchanged
chrX	167344274	167344774	TSS-distal	6	38	8	28	-0.363636	-0.277778	Increased
chrX	168672980	168674465	TSS-proximal	11	95	12	55	-0.396226	-0.320896	Increased
chrX	169256862	169257362	TSS-distal	14	31	7	18	-0.188889	-0.22	Decreased
chrX	169385250	169385750	TSS-distal	6	31	2	5	-0.337838	NA	NA
chrX	169672877	169673526	TSS-distal	34	74	23	49	-0.185185	-0.180556	Unchanged
chrX	169861181	169863176	TSS-distal	17	30	28	20	-0.138298	0.0833333	Increased
chrX	169899229	169899729	TSS-distal	10	17	1	9	-0.12963	-0.4	Decreased

## Sheet: Promoter YY1 peak annotation
Supplementary Data 9. Allele-specific YY1 ChIP-seq analysis of WT and Xist-deficient MEFs.
(Sheet 2). Annotation of X-linked promoter YY1 peaks to X-linked genes in MEFs. NA, not allelically analyzable for YY1 deposition and/or gene expression. Related to Figure 6e, 6h.
Promoter YY1 peak site	YY1 peak d-score (WT)	YY1 peak d-score (XiΔXist vs. WT)	Annotation	Annotation category / Group (Fig. 6h)
chrX:7318984-7319882	-0.345161	Decreased	Clcn5	Xist-independent genes
chrX:7375642-7376268	-0.166667	Decreased	Usp27x	Xist-independent genes
chrX:7573162-7575255	-0.318182	Unchanged	Ppp1r3fos	Xist-independent genes
chrX:7658148-7658648	-0.235294	Decreased	Prickle3	Xist-independent genes
chrX:7696762-7697920	-0.391304	Unchanged	Gpkow	Xist-independent genes
chrX:7721754-7722520	-0.335616	Unchanged	Wdr45	Xist-independent genes
chrX:7728122-7728878	-0.309524	Decreased	Praf2	Xist-independent genes
chrX:7762547-7764051	-0.322785	Decreased	Tfe3	Xist-independent genes
chrX:7789378-7790551	-0.391892	Increased	Gripap1	Xist-independent genes
chrX:7841427-7842563	-0.404762	Increased	Otud5	Xist-independent genes
chrX:7899091-7899937	-0.23913	Decreased	Pqbp1	Xist-independent genes
chrX:7899091-7899937	-0.23913	Decreased	Timm17b	Xist-independent genes
chrX:7947713-7948488	-0.423077	Increased	Hdac6	Xist-independent genes
chrX:8073800-8075273	-0.418782	Unchanged	Suv39h1	Xist-independent genes
chrX:8131818-8133277	-0.388889	Decreased	Wdr13	Xist-independent genes
chrX:8144743-8146156	-0.448387	Unchanged	Rbm3	Xist-independent genes
chrX:8252126-8252906	-0.423077	Increased	Ftsj1	Xist-independent genes
chrX:9662112-9662951	-0.453488	Unchanged	Dynlt3	Xist-independent genes
chrX:10215580-10217201	-0.365116	Decreased	Rpgr	Xist-independent genes
chrX:10716833-10718475	-0.285714	Decreased	Mid1ip1	Xist-independent genes
chrX:12079909-12080688	-0.375	Decreased	Bcor	Xist-independent genes
chrX:13041305-13042614	-0.277778	Unchanged	5730405O15Rik	Xist-independent genes
chrX:13070212-13073749	-0.329787	Decreased	Usp9x	Xist-independent genes
chrX:13845059-13847059	-0.384956	Decreased	Cask	Xist-independent genes
chrX:16618186-16620184	-0.306763	Unchanged	Maoa	Xist-independent genes
chrX:17571072-17572668	-0.266304	Decreased	Fundc1	Xist-independent genes
chrX:20059870-20060370	-0.269231	Decreased	Chst7	Xist-independent genes
chrX:20616599-20618697	-0.376068	Decreased	Ndufb11	Xist-independent genes
chrX:20657966-20658725	-0.396552	Unchanged	Uba1	Xist-independent genes
chrX:20662492-20664348	-0.335	Decreased	Uba1	Xist-independent genes
chrX:20687788-20689095	-0.441748	Unchanged	Cdk16	Xist-independent genes
chrX:20703316-20705393	-0.383721	Decreased	Usp11	Xist-independent genes
chrX:20847937-20849360	-0.419048	Unchanged	Araf	Xist-independent genes
chrX:20961463-20962468	-0.234694	Decreased	A230072C01Rik	Xist-independent genes
chrX:20961463-20962468	-0.234694	Decreased	Uxt	Xist-independent genes
chrX:21061303-21062859	-0.358974	Increased	Zfp182	Xist-independent genes
chrX:21088794-21089933	-0.359649	Increased	Zfp300	Xist-independent genes
chrX:36597839-36598739	0.0555556	Decreased	Pgrmc1	Xist-independent genes
chrX:37109688-37111258	-0.194444	Increased	Upf3b	Xist-independent genes
chrX:37126259-37127649	-0.343373	Decreased	Nkap	Xist-independent genes
chrX:38189351-38190288	-0.375	Decreased	Zbtb33	Xist-independent genes
chrX:42067645-42070061	-0.388889	Unchanged	Xiap	Xist-independent genes
chrX:42148771-42152610	-0.358696	Unchanged	Stag2	Xist-independent genes
chrX:47912192-47912822	-0.409091	Decreased	Ocrl	Xist-independent genes
chrX:48343433-48343933	-0.454545	Increased	Bcorl1	Xist-independent genes
chrX:48513146-48513646	-0.241935	Increased	Aifm1	Xist-independent genes
chrX:48593947-48595001	-0.385965	Decreased	Zfp280c	Xist-independent genes
chrX:48623130-48624089	-0.326923	Increased	Slc25a14	Xist-independent genes
chrX:48694515-48695306	-0.272727	Decreased	Rbmx2	Xist-independent genes
chrX:49287767-49288750	-0.288991	Decreased	Enox2	Xist-independent genes
chrX:51680098-51681744	0	Decreased	Hs6st2	Xist-independent genes
chrX:52163119-52163749	-0.166667	Unchanged	Gpc4	Xist-independent genes
chrX:52165100-52165600	-0.428571	Decreased	Gpc4	Xist-independent genes
chrX:52911958-52912762	-0.477273	Unchanged	Phf6	Xist-independent genes
chrX:52987886-52988947	-0.334951	Decreased	Hprt	Xist-independent genes
chrX:53055569-53057012	0.178571	Decreased	C430049B03Rik	Xist-independent genes
chrX:53055569-53057012	0.178571	Decreased	Mir351	Xist-independent genes
chrX:53059445-53060211	-0.18	Increased	C430049B03Rik	Xist-independent genes
chrX:53114755-53115422	-0.208333	Decreased	Plac1	Xist-independent genes
chrX:53269067-53270248	-0.265306	Decreased	Fam122b	Xist-independent genes
chrX:56346090-56346731	0.0714286	Decreased	Zfp449	Xist-independent genes
chrX:56454595-56456305	-0.421569	Unchanged	Ddx26b	Xist-independent genes
chrX:56597611-56598350	-0.1	Decreased	Mmgt1	Xist-independent genes
chrX:56609561-56610213	-0.370588	Decreased	Slc9a6	Xist-independent genes
chrX:57052512-57054319	-0.437759	Unchanged	Htatsf1	Xist-independent genes
chrX:57391725-57393337	-0.40493	Unchanged	Rbmx	Xist-independent genes
chrX:57391725-57393337	-0.40493	Unchanged	Snord61	Xist-independent genes
chrX:60403954-60405276	-0.273973	Decreased	Atp11c	Xist-independent genes
chrX:68678188-68679208	-0.32716	Decreased	Fmr1	Xist-independent genes
chrX:68678188-68679208	-0.32716	Decreased	Fmr1os	Xist-independent genes
chrX:70476587-70477381	-0.28022	Decreased	BC023829	Xist-independent genes
chrX:71364199-71365229	-0.447368	Increased	Mtmr1	Xist-independent genes
chrX:71555627-71557870	-0.226415	Decreased	Hmgb3	Xist-independent genes
chrX:71816353-71817133	-0.253623	Decreased	Vma21	Xist-independent genes
chrX:73227864-73229127	-0.358025	Unchanged	F8a	Xist-independent genes
chrX:73458417-73459663	-0.340909	Unchanged	Haus7	Xist-independent genes
chrX:73715695-73716830	-0.421053	Unchanged	Bcap31	Xist-independent genes
chrX:73786093-73788466	-0.377005	Increased	Idh3g	Xist-independent genes
chrX:73786093-73788466	-0.377005	Increased	Ssr4	Xist-independent genes
chrX:73921574-73922534	-0.446809	Unchanged	Naa10	Xist-independent genes
chrX:73964567-73968313	-0.451759	Increased	Hcfc1	Xist-independent genes
chrX:74022650-74024645	-0.365385	Decreased	Irak1	Xist-independent genes
chrX:74084017-74086197	-0.31068	Unchanged	Mecp2	Xist-independent genes
chrX:74243885-74246821	-0.22	Increased	Flna	Xist-independent genes
chrX:74249461-74250224	-0.277778	Increased	Flna	Xist-independent genes
chrX:74254637-74255137	-0.423077	Unchanged	Emd	Xist-independent genes
chrX:74269513-74272543	-0.347418	Decreased	Rpl10	Xist-independent genes
chrX:74282449-74283317	-0.396552	Increased	Dnase1l1	Xist-independent genes
chrX:74282449-74283317	-0.396552	Increased	Taz	Xist-independent genes
chrX:74296671-74297704	-0.27027	Decreased	Atp6ap1	Xist-independent genes
chrX:74304496-74305905	-0.484064	Unchanged	Gdi1	Xist-independent genes
chrX:74352659-74354007	-0.41954	Unchanged	Lage3	Xist-independent genes
chrX:74429098-74430147	-0.43617	Unchanged	G6pdx	Xist-independent genes
chrX:75095607-75097346	-0.468127	Unchanged	Dkc1	Xist-independent genes
chrX:75382016-75383021	-0.0238095	Decreased	F8	Xist-independent genes
chrX:75382016-75383021	-0.0238095	Decreased	Fundc2	Xist-independent genes
chrX:75415544-75417409	-0.355469	Decreased	Brcc3	Xist-independent genes
chrX:75415544-75417409	-0.355469	Decreased	Mtcp1	Xist-independent genes
chrX:75577653-75578436	-0.2	Decreased	Rab39b	Xist-independent genes
chrX:77509103-77511406	-0.232558	Decreased	Tbl1x	Xist-independent genes
chrX:77795226-77796204	-0.296992	Decreased	Prkx	Xist-independent genes
chrX:81070331-81070963	-0.3125	Unchanged	Tmem47	Xist-independent genes
chrX:85573357-85574615	-0.427171	Unchanged	Tab3	Xist-independent genes
chrX:93631582-93632666	-0.378261	Decreased	Pola1	Xist-independent genes
chrX:93831395-93832417	-0.166667	Decreased	Pdk3	Xist-independent genes
chrX:94121174-94123954	-0.311321	Decreased	Zfx	Xist-independent genes
chrX:94212043-94213828	0.0388889	Unchanged	Eif2s3x	Xist-independent genes
chrX:94234022-94235305	-0.361538	Decreased	Klhl15	Xist-independent genes
chrX:94366539-94367438	-0.257576	Decreased	Apoo	Xist-independent genes
chrX:94540646-94542395	-0.321429	Increased	Maged1	Xist-independent genes
chrX:95024920-95027083	-0.273333	Decreased	Spin4	Xist-independent genes
chrX:95443791-95444426	-0.309524	Decreased	Amer1	Xist-independent genes
chrX:95658137-95658780	-0.166667	Decreased	Zc4h2	Xist-independent genes
chrX:98890170-98891367	-0.305556	Increased	Ophn1	Xist-independent genes
chrX:98936520-98939095	-0.371795	Decreased	Yipf6	Xist-independent genes
chrX:99470527-99471027	-0.136364	Increased	Pja1	Xist-independent genes
chrX:100493729-100495249	-0.38417	Unchanged	Igbp1	Xist-independent genes
chrX:100624960-100626299	-0.271429	Decreased	Kif4	Xist-independent genes
chrX:100624960-100626299	-0.271429	Decreased	Pdzd11	Xist-independent genes
chrX:101221733-101223062	-0.325806	Decreased	Snx12	Xist-independent genes
chrX:101253717-101254504	-0.3125	Decreased	Foxo4	Xist-independent genes
chrX:101273449-101275152	-0.357143	Unchanged	Med12	Xist-independent genes
chrX:101419516-101420271	0	Decreased	Zmym3	Xist-independent genes
chrX:101428727-101430596	-0.297619	Decreased	Nono	Xist-independent genes
chrX:101532310-101533232	-0.210145	Decreased	Taf1	Xist-independent genes
chrX:101639203-101641447	-0.336364	Decreased	Ogt	Xist-independent genes
chrX:102156583-102157496	-0.388889	Unchanged	Ercc6l	Xist-independent genes
chrX:102505037-102505590	-0.393939	Unchanged	Hdac8	Xist-independent genes
chrX:103356050-103358417	-0.273723	Decreased	Chic1	Xist-independent genes
chrX:103480671-103484503	0.409548	Decreased	Xist	Xist-independent genes
chrX:103979660-103982163	-0.444	Decreased	Rlim	Xist-independent genes
chrX:104412670-104414387	-0.350187	Decreased	Abcb7	Xist-independent genes
chrX:104483282-104484021	-0.133333	Decreased	Uprt	Xist-independent genes
chrX:105120084-105121692	-0.304469	Decreased	Magee1	Xist-independent genes
chrX:105928428-105930013	-0.363636	Decreased	Atrx	Xist-independent genes
chrX:106011233-106013636	-0.291469	Decreased	Cox7b	Xist-independent genes
chrX:106011233-106013636	-0.291469	Decreased	Magt1	Xist-independent genes
chrX:106015292-106016587	-0.458838	Increased	Cox7b	Xist-independent genes
chrX:107816228-107816728	-0.413043	Unchanged	2610002M06Rik	Xist-independent genes
chrX:107816228-107816728	-0.413043	Unchanged	Fam46d	Xist-independent genes
chrX:134058782-134060141	-0.3	Decreased	Cstf2	Xist-independent genes
chrX:134601145-134601923	-0.388889	Decreased	Hnrnph2	Xist-independent genes
chrX:134686303-134687341	-0.333333	Decreased	Armcx4	Xist-independent genes
chrX:134717793-134719199	-0.350622	Increased	Armcx1	Xist-independent genes
chrX:134807281-134809345	-0.353125	Decreased	Armcx2	Xist-independent genes
chrX:135008693-135009943	-0.428287	Decreased	Zmat1	Xist-independent genes
chrX:135742145-135743275	-0.343284	Decreased	Armcx5	Xist-independent genes
chrX:135742145-135743275	-0.343284	Decreased	Gprasp1	Xist-independent genes
chrX:135885949-135886827	-0.236842	Unchanged	Bhlhb9	Xist-independent genes
chrX:136171010-136172969	-0.354167	Increased	Tceal8	Xist-independent genes
chrX:136707538-136708750	-0.214286	Decreased	Tceal1	Xist-independent genes
chrX:136739499-136742580	-0.283394	Decreased	BC065397	Xist-independent genes
chrX:136739499-136742580	-0.283394	Decreased	Morf4l2	Xist-independent genes
chrX:137049305-137050071	-0.410714	Increased	Fam199x	Xist-independent genes
chrX:139216880-139217647	-0.22619	Unchanged	Mum1l1	Xist-independent genes
chrX:139684340-139685341	-0.276398	Decreased	Tbc1d8b	Xist-independent genes
chrX:139871143-139872082	-0.357143	Unchanged	Morc4	Xist-independent genes
chrX:140456176-140458138	-0.416399	Unchanged	Prps1	Xist-independent genes
chrX:140955647-140957286	-0.284615	Unchanged	Psmd10	Xist-independent genes
chrX:141473500-141475437	-0.130573	Decreased	Col4a5	Xist-independent genes
chrX:141473500-141475437	-0.130573	Decreased	Col4a6	Xist-independent genes
chrX:142390291-142391180	-0.316667	Unchanged	Acsl4	Xist-independent genes
chrX:142964623-142967167	-0.351675	Decreased	Ammecr1	Xist-independent genes
chrX:144317544-144318174	-0.176923	Decreased	Alg13	Xist-independent genes
chrX:147553417-147554328	-0.38	Unchanged	Lrch2	Xist-independent genes
chrX:150587916-150588782	-0.246269	Decreased	Apex2	Xist-independent genes
chrX:150587916-150588782	-0.246269	Decreased	Pfkfb1	Xist-independent genes
chrX:151016516-151018538	-0.418406	Decreased	Gnl3l	Xist-independent genes
chrX:151047040-151047858	-0.336735	Decreased	Fgd1	Xist-independent genes
chrX:151095796-151096945	-0.377729	Decreased	Tsr2	Xist-independent genes
chrX:151343532-151345782	-0.448718	Increased	A230072E10Rik	Xist-independent genes
chrX:151343532-151345782	-0.448718	Increased	Fam120c	Xist-independent genes
chrX:151519755-151521600	-0.424107	Unchanged	Phf8	Xist-independent genes
chrX:151801028-151804385	-0.432773	Unchanged	Huwe1	Xist-independent genes
chrX:152001561-152002613	-0.44382	Unchanged	Hsd17b10	Xist-independent genes
chrX:152015816-152016597	-0.306818	Decreased	Smc1a	Xist-independent genes
chrX:152342077-152343389	-0.414729	Unchanged	Tspyl2	Xist-independent genes
chrX:153497016-153500385	-0.5	Unchanged	Ubqln2	Xist-independent genes
chrX:153723225-153724929	-0.4	Increased	2210013O21Rik	Xist-independent genes
chrX:155216170-155216946	-0.166667	Decreased	Sat1	Xist-independent genes
chrX:155262153-155262857	-0.313333	Unchanged	Acot9	Xist-independent genes
chrX:155338047-155338679	-0.166667	Decreased	Prdx4	Xist-independent genes
chrX:157490722-157492600	-0.44898	Increased	Sms	Xist-independent genes
chrX:157597802-157599121	-0.322034	Unchanged	Mbtps2	Xist-independent genes
chrX:159254917-159257510	-0.410112	Decreased	Rps6ka3	Xist-independent genes
chrX:159371734-159373170	-0.440959	Decreased	Eif1ax	Xist-independent genes
chrX:159532392-159533034	-0.385714	Unchanged	A830080D01Rik	Xist-independent genes
chrX:160137791-160139191	-0.303922	Decreased	Pdha1	Xist-independent genes
chrX:160501860-160502360	0	Unchanged	Phka2	Xist-independent genes
chrX:161162459-161163660	-0.487952	Unchanged	Scml2	Xist-independent genes
chrX:162759602-162760952	-0.385714	Decreased	Rbbp7	Xist-independent genes
chrX:162828928-162830073	-0.418605	Increased	Txlng	Xist-independent genes
chrX:162901705-162902604	-0.259494	Decreased	Ctps2	Xist-independent genes
chrX:163908511-163909277	-0.342857	Decreased	Ap1s2	Xist-independent genes
chrX:163958166-163958802	-0.310127	Decreased	Zrsr2	Xist-independent genes
chrX:164374541-164375600	-0.316794	Unchanged	Figf	Xist-independent genes
chrX:164419426-164420272	-0.290123	Decreased	Piga	Xist-independent genes
chrX:166440490-166440990	-0.393617	Unchanged	Ofd1	Xist-independent genes
chrX:166440490-166440990	-0.393617	Unchanged	Trappc2	Xist-independent genes
chrX:166478515-166480230	-0.439655	Unchanged	Rab9	Xist-independent genes
chrX:166509697-166510960	-0.398058	Unchanged	Tceanc	Xist-independent genes
chrX:166660839-166662455	-0.316901	Increased	Gm1720	Xist-independent genes
chrX:168672980-168674465	-0.396226	Increased	Msl3	Xist-independent genes
chrX:20868009-20871343	-0.3875	Increased	Timp1	Xist-dependent XCI subjective genes
chrX:74392680-74393723	-0.355556	Unchanged	Ikbkg	Xist-dependent XCI subjective genes
chrX:74424997-74425626	-0.0652174	Decreased	Ikbkg	Xist-dependent XCI subjective genes
chrX:74429098-74430147	-0.43617	Unchanged	Ikbkg	Xist-dependent XCI subjective genes
chrX:75513780-75515050	-0.415619	Increased	Vbp1	Xist-dependent XCI subjective genes
chrX:75840411-75843254	-0.265625	Increased	Pls3	Xist-dependent XCI subjective genes
chrX:75872019-75872519	-0.0714286	Increased	Pls3	Xist-dependent XCI subjective genes
chrX:75874670-75875212	0	Decreased	Pls3	Xist-dependent XCI subjective genes
chrX:95956449-95957402	-0.331325	Decreased	Las1l	Xist-dependent XCI subjective genes
chrX:96095803-96096303	0	Decreased	Msn	Xist-dependent XCI subjective genes
chrX:102188426-102189716	-0.324561	Increased	Rps4x	Xist-dependent XCI subjective genes
chrX:105079393-105080333	-0.204918	Increased	Pbdc1	Xist-dependent XCI subjective genes
chrX:106026786-106028245	-0.335616	Increased	Atp7a	Xist-dependent XCI subjective genes
chrX:106186233-106188044	-0.302632	Increased	Pgk1	Xist-dependent XCI subjective genes
chrX:106218779-106220198	-0.39441	Decreased	Taf9b	Xist-dependent XCI subjective genes
chrX:113184395-113186034	-0.330508	Increased	Chm	Xist-dependent XCI subjective genes
chrX:159627014-159627836	-0.271429	Decreased	Sh3kbp1	Xist-dependent XCI subjective genes
chrX:159711292-159711936	-0.333333	Unchanged	Sh3kbp1	Xist-dependent XCI subjective genes
chrX:164075951-164076561	-0.25	Decreased	Siah1b	Xist-dependent XCI subjective genes
chrX:12673108-12674033	0.0777778	Increased	1810030O07Rik	Xist-dependent XCI escape genes
chrX:12759526-12762854	0.0481172	Decreased	Med14	Xist-dependent XCI escape genes
chrX:13279502-13282942	0.0526012	Decreased	Ddx3x	Xist-dependent XCI escape genes
chrX:18161573-18165654	0.0424028	Decreased	Kdm6a	Xist-dependent XCI escape genes
chrX:48256136-48257432	0.00777202	Unchanged	Utp14a	Xist-dependent XCI escape genes
chrX:103254878-103255378	-0.0263158	Increased	4930519F16Rik	Xist-dependent XCI escape genes
chrX:103492308-103495408	-0.0318275	Decreased	Jpx	Xist-dependent XCI escape genes
chrX:103620606-103625056	-0.0231214	Unchanged	Ftx	Xist-dependent XCI escape genes
chrX:105069776-105070604	-0.0405405	Decreased	5530601H04Rik	Xist-dependent XCI escape genes
chrX:150458734-150459361	-0.104651	Increased	Tmem29	Xist-dependent XCI escape genes
chrX:152232303-152234722	0.0460526	Decreased	Kdm5c	Xist-dependent XCI escape genes
chrX:35888457-35888957	NA	NA	Dock11	NA
chrX:38600133-38600909	NA	NA	Mcts1	NA
chrX:41401378-41402247	NA	NA	Gria3	NA
chrX:51204447-51205351	NA	NA	Mbnl3	NA
chrX:95164259-95164931	0.5	NA	Arhgef9	NA
chrX:129749587-129750087	NA	NA	Diap2	NA
chrX:133691081-133692486	NA	NA	Pcdh19	NA
chrX:134307930-134308430	NA	NA	Cenpi	NA
chrX:75764311-75765096	-0.5	NA	4933407K13Rik	NA
chrX:7375642-7376268	-0.166667	Decreased	Gm14379	NA
chrX:7573162-7575255	-0.318182	Unchanged	Ppp1r3f	NA
chrX:7605061-7605816	-0.14	Decreased	Cacna1f	NA
chrX:7605061-7605816	-0.14	Decreased	Ccdc22	NA
chrX:7883751-7885067	-0.343972	Unchanged	Slc35a2	NA
chrX:8096288-8097440	-0.397959	Increased	Gm6787	NA
chrX:8144743-8146156	-0.448387	Unchanged	Rbm3os	NA
chrX:12759526-12762854	0.0481172	Decreased	Gm14634	NA
chrX:20616599-20618697	-0.376068	Decreased	Rbm10	NA
chrX:20863268-20864177	-0.188312	Decreased	Mir5617	NA
chrX:23692517-23693821	NA	NA	Wdr44	NA
chrX:36328350-36328850	NA	NA	Lonrf3	NA
chrX:36743587-36744222	NA	NA	Slc25a43	NA
chrX:36795304-36796597	-0.318182	Increased	Slc25a5	NA
chrX:36863982-36864533	NA	NA	C330007P06Rik	NA
chrX:36874388-36875042	NA	NA	Ube2a	NA
chrX:36902948-36903827	NA	NA	Nkrf	NA
chrX:37084632-37086028	NA	NA	Rpl39	NA
chrX:37084632-37086028	NA	NA	Snora69	NA
chrX:37190849-37191927	-0.5	Unchanged	Ndufa1	NA
chrX:37190849-37191927	-0.5	Unchanged	Rnf113a1	NA
chrX:38634409-38635321	NA	NA	C1galt1c1	NA
chrX:41910541-41912416	NA	NA	Thoc2	NA
chrX:51018473-51019261	NA	NA	Rap2c	NA
chrX:53055569-53057012	0.178571	Decreased	Mir322	NA
chrX:53055569-53057012	0.178571	Decreased	Mir503	NA
chrX:56821982-56822624	-0.344037	Unchanged	Mtap7d3	NA
chrX:71049958-71050634	0	NA	Mamld1	NA
chrX:73715695-73716830	-0.421053	Unchanged	Abcd1	NA
chrX:74022650-74024645	-0.365385	Decreased	Mir5132	NA
chrX:74022650-74024645	-0.365385	Decreased	Mir718	NA
chrX:74269513-74272543	-0.347418	Decreased	Snora70	NA
chrX:74368227-74368943	-0.451613	Unchanged	Ubl4a	NA
chrX:74392680-74393723	-0.355556	Unchanged	Fam3a	NA
chrX:75415544-75417409	-0.355469	Decreased	Cmc4	NA
chrX:94366539-94367438	-0.257576	Decreased	Apoo-ps	NA
chrX:94635441-94636512	0.5	Decreased	Gspt2	NA
chrX:99136194-99136694	NA	NA	Efnb1	NA
chrX:102118760-102119780	-0.277778	Increased	Pin4	NA
chrX:103185960-103186713	-0.363636	Increased	Nap1l2	NA
chrX:112310978-112312125	NA	NA	Apool	NA
chrX:134585212-134586118	NA	NA	Btk	NA
chrX:134585212-134586118	NA	NA	Rpl36a	NA
chrX:134601145-134601923	-0.388889	Decreased	Gla	NA
chrX:134686303-134687341	-0.333333	Decreased	B230119M05Rik	NA
chrX:134750662-134751317	-0.5	Unchanged	Armcx6	NA
chrX:140542711-140543347	-0.285714	Decreased	Tsc22d3	NA
chrX:140599184-140599684	-0.402439	Increased	Tsc22d3	NA
chrX:152015816-152016597	-0.306818	Decreased	Ribc1	NA
chrX:153036984-153037759	-0.444444	Increased	9530051G07Rik	NA
chrX:153036984-153037759	-0.444444	Increased	Mageh1	NA
chrX:167207955-167209816	-0.35119	Unchanged	Tmsb4x	NA

## Sheet: Enhancer YY1 peak annotation
Supplementary Data 9. Allele-specific YY1 ChIP-seq analysis of WT and Xist-deficient MEFs.
(Sheet 3). Annotation of X-linked enhancer YY1 peaks to X-lined genes in MEFs. NA, not allelically analyzable for YY1 deposition and/or gene expression. Related to Figure 6e, 6h.
Enhancer YY1 peak site	YY1 peak d-score ( WT)	YY1 peak d-score (XiΔXist vs. WT)	Annotation	Annotation category / Group (Fig. 6h)
chrX:7649033-7649533	-0.0833333	Decreased	Gpkow	Xist-independent genes
chrX:7649033-7649533	-0.0833333	Decreased	Praf2	Xist-independent genes
chrX:7649033-7649533	-0.0833333	Decreased	Prickle3	Xist-independent genes
chrX:7649033-7649533	-0.0833333	Decreased	Tfe3	Xist-independent genes
chrX:7649033-7649533	-0.0833333	Decreased	Wdr45	Xist-independent genes
chrX:7714365-7714991	-0.467742	Increased	Gripap1	Xist-independent genes
chrX:7714365-7714991	-0.467742	Increased	Plp2	Xist-independent genes
chrX:7714365-7714991	-0.467742	Increased	Praf2	Xist-independent genes
chrX:7714365-7714991	-0.467742	Increased	Tfe3	Xist-independent genes
chrX:7714365-7714991	-0.467742	Increased	Wdr45	Xist-independent genes
chrX:9138546-9139046	-0.139344	Decreased	Lancl3	Xist-independent genes
chrX:12087264-12089123	-0.358974	Decreased	Bcor	Xist-independent genes
chrX:12127662-12128620	0	Decreased	Bcor	Xist-independent genes
chrX:12927805-12928305	-0.185185	Unchanged	5730405O15Rik	Xist-independent genes
chrX:12951221-12951721	-0.321429	Increased	5730405O15Rik	Xist-independent genes
chrX:12951221-12951721	-0.321429	Increased	Usp9x	Xist-independent genes
chrX:12959457-12960493	-0.216216	Increased	5730405O15Rik	Xist-independent genes
chrX:12959457-12960493	-0.216216	Increased	Usp9x	Xist-independent genes
chrX:13022697-13023620	-0.0555556	Decreased	5730405O15Rik	Xist-independent genes
chrX:13022697-13023620	-0.0555556	Decreased	Usp9x	Xist-independent genes
chrX:13066427-13066956	-0.0454545	Decreased	Usp9x	Xist-independent genes
chrX:13889929-13890429	-0.075	Decreased	Cask	Xist-independent genes
chrX:20818893-20819820	-0.365741	Unchanged	Araf	Xist-independent genes
chrX:20914836-20915336	-0.210526	Decreased	A230072C01Rik	Xist-independent genes
chrX:38473555-38474192	-0.176923	Decreased	Lamp2	Xist-independent genes
chrX:48453487-48454536	-0.321429	Decreased	Elf4	Xist-independent genes
chrX:51714314-51714815	-0.173077	Increased	Hs6st2	Xist-independent genes
chrX:53099730-53100230	-0.0581395	Decreased	C430049B03Rik	Xist-independent genes
chrX:53099730-53100230	-0.0581395	Decreased	Mir351	Xist-independent genes
chrX:53099730-53100230	-0.0581395	Decreased	Plac1	Xist-independent genes
chrX:56331900-56332651	-0.357143	Unchanged	Ddx26b	Xist-independent genes
chrX:56331900-56332651	-0.357143	Unchanged	Zfp449	Xist-independent genes
chrX:71464440-71464940	-0.246032	Increased	Cd99l2	Xist-independent genes
chrX:71464440-71464940	-0.246032	Increased	Hmgb3	Xist-independent genes
chrX:73007445-73008769	-0.45057	Increased	Cetn2	Xist-independent genes
chrX:73465288-73469032	-0.277262	Increased	Bgn	Xist-independent genes
chrX:73465288-73469032	-0.277262	Increased	Haus7	Xist-independent genes
chrX:73476459-73477337	-0.410714	Increased	Bgn	Xist-independent genes
chrX:73476459-73477337	-0.410714	Increased	Haus7	Xist-independent genes
chrX:73487215-73487715	-0.117647	Decreased	Bgn	Xist-independent genes
chrX:73487215-73487715	-0.117647	Decreased	Haus7	Xist-independent genes
chrX:73566346-73568892	-0.227749	Increased	Haus7	Xist-independent genes
chrX:73566346-73568892	-0.227749	Increased	Slc6a8	Xist-independent genes
chrX:73914571-73915226	-0.217391	Decreased	Pdzd4	Xist-independent genes
chrX:73998880-73999911	-0.334171	Increased	Hcfc1	Xist-independent genes
chrX:73998880-73999911	-0.334171	Increased	Naa10	Xist-independent genes
chrX:75673718-75674747	-0.393145	Increased	Rab39b	Xist-independent genes
chrX:77414161-77414661	0.0882353	Decreased	Tbl1x	Xist-independent genes
chrX:77548733-77549369	-0.28	Increased	Tbl1x	Xist-independent genes
chrX:77810814-77811314	-0.302817	Increased	Prkx	Xist-independent genes
chrX:93730334-93731454	-0.242268	Increased	Pola1	Xist-independent genes
chrX:94152317-94153277	-0.0384615	Increased	Klhl15	Xist-independent genes
chrX:94152317-94153277	-0.0384615	Increased	Zfx	Xist-independent genes
chrX:94169413-94170218	0.5	Unchanged	Klhl15	Xist-independent genes
chrX:94169413-94170218	0.5	Unchanged	Zfx	Xist-independent genes
chrX:94177219-94178746	-0.0740072	Unchanged	Klhl15	Xist-independent genes
chrX:94177219-94178746	-0.0740072	Unchanged	Zfx	Xist-independent genes
chrX:98865203-98865830	-0.295455	Decreased	Ophn1	Xist-independent genes
chrX:98865203-98865830	-0.295455	Decreased	Yipf6	Xist-independent genes
chrX:99530926-99531813	-0.261194	Increased	Pja1	Xist-independent genes
chrX:101329662-101330162	-0.0306122	Decreased	Itgb1bp2	Xist-independent genes
chrX:101329662-101330162	-0.0306122	Decreased	Nono	Xist-independent genes
chrX:101329662-101330162	-0.0306122	Decreased	Snx12	Xist-independent genes
chrX:101331903-101333044	-0.428302	Unchanged	Itgb1bp2	Xist-independent genes
chrX:101331903-101333044	-0.428302	Unchanged	Nono	Xist-independent genes
chrX:101331903-101333044	-0.428302	Unchanged	Snx12	Xist-independent genes
chrX:101527253-101528799	-0.368902	Increased	Ogt	Xist-independent genes
chrX:101527253-101528799	-0.368902	Increased	Taf1	Xist-independent genes
chrX:101527253-101528799	-0.368902	Increased	Zmym3	Xist-independent genes
chrX:102113054-102113808	-0.131579	Increased	Rgag4	Xist-independent genes
chrX:102115400-102116182	-0.214286	Decreased	Rgag4	Xist-independent genes
chrX:102382880-102383409	0	Decreased	Hdac8	Xist-independent genes
chrX:102416200-102416959	-0.0454545	Decreased	Hdac8	Xist-independent genes
chrX:103273747-103274501	-0.3	Increased	Chic1	Xist-independent genes
chrX:103298912-103299802	-0.394737	Increased	Chic1	Xist-independent genes
chrX:103298912-103299802	-0.394737	Increased	Tsx	Xist-independent genes
chrX:103366131-103366795	0.136364	Decreased	Chic1	Xist-independent genes
chrX:103366131-103366795	0.136364	Decreased	Tsx	Xist-independent genes
chrX:103508943-103511203	-0.0614035	Increased	Xist	Xist-independent genes
chrX:103514775-103515661	-0.0344828	Increased	Xist	Xist-independent genes
chrX:103529200-103529713	-0.2	Decreased	Xist	Xist-independent genes
chrX:103990147-103990793	-0.136364	Decreased	Rlim	Xist-independent genes
chrX:104013078-104015028	-0.209677	Increased	Rlim	Xist-independent genes
chrX:106135849-106136349	-0.25	Decreased	Magt1	Xist-independent genes
chrX:133604094-133604833	-0.166667	Increased	Pcdh19	Xist-independent genes
chrX:140009715-140010215	-0.131579	Increased	Rbm41	Xist-independent genes
chrX:140664819-140665446	-0.308511	Increased	Mid2	Xist-independent genes
chrX:140973757-140974257	-0.108696	Decreased	Psmd10	Xist-independent genes
chrX:140982921-140983421	-0.277778	Increased	Psmd10	Xist-independent genes
chrX:141363283-141363783	-0.242857	Decreased	Col4a5	Xist-independent genes
chrX:141363283-141363783	-0.242857	Decreased	Col4a6	Xist-independent genes
chrX:141533250-141533875	-0.138298	Increased	Col4a5	Xist-independent genes
chrX:141533250-141533875	-0.138298	Increased	Col4a6	Xist-independent genes
chrX:142426399-142427169	-0.3	Increased	Acsl4	Xist-independent genes
chrX:142487873-142488394	-0.354839	Increased	Acsl4	Xist-independent genes
chrX:142897409-142898936	-0.264286	Decreased	Ammecr1	Xist-independent genes
chrX:147531346-147531846	-0.130435	Decreased	Lrch2	Xist-independent genes
chrX:150477698-150478541	-0.0229885	Unchanged	Alas2	Xist-independent genes
chrX:150477698-150478541	-0.0229885	Unchanged	Pfkfb1	Xist-independent genes
chrX:153433371-153434134	-0.198413	Increased	Ubqln2	Xist-independent genes
chrX:159953660-159954476	-0.304348	Increased	Map3k15	Xist-independent genes
chrX:162735190-162736370	-0.421788	Unchanged	Rbbp7	Xist-independent genes
chrX:162735190-162736370	-0.421788	Unchanged	Reps2	Xist-independent genes
chrX:164394261-164394761	-0.223404	Decreased	Figf	Xist-independent genes
chrX:164394261-164394761	-0.223404	Decreased	Piga	Xist-independent genes
chrX:169385250-169385750	-0.337838	Increased	Hccs	Xist-independent genes
chrX:169672877-169673526	-0.185185	Unchanged	Mid1	Xist-independent genes
chrX:169861181-169863176	-0.138298	Increased	Mid1	Xist-independent genes
chrX:20818893-20819820	-0.365741	Unchanged	Timp1	Xist-dependent XCI subjective genes
chrX:73007445-73008769	-0.45057	Increased	Zfp185	Xist-dependent XCI subjective genes
chrX:75818528-75819460	0.0263158	Increased	4933407K13Rik	Xist-dependent XCI subjective genes
chrX:75818528-75819460	0.0263158	Increased	Pls3	Xist-dependent XCI subjective genes
chrX:75820902-75821402	-0.192308	Increased	4933407K13Rik	Xist-dependent XCI subjective genes
chrX:75820902-75821402	-0.192308	Increased	Pls3	Xist-dependent XCI subjective genes
chrX:75833717-75835021	-0.16	Increased	4933407K13Rik	Xist-dependent XCI subjective genes
chrX:75833717-75835021	-0.16	Increased	Pls3	Xist-dependent XCI subjective genes
chrX:95947924-95948552	0.0555556	Increased	Las1l	Xist-dependent XCI subjective genes
chrX:96019372-96020911	-0.171642	Increased	Las1l	Xist-dependent XCI subjective genes
chrX:96019372-96020911	-0.171642	Increased	Msn	Xist-dependent XCI subjective genes
chrX:96106121-96107907	-0.142105	Increased	Msn	Xist-dependent XCI subjective genes
chrX:96121419-96122709	-0.0977011	Increased	Msn	Xist-dependent XCI subjective genes
chrX:96133075-96135531	0.0528455	Increased	Msn	Xist-dependent XCI subjective genes
chrX:96144743-96145243	0.0333333	Decreased	Msn	Xist-dependent XCI subjective genes
chrX:101864224-101864724	-0.236842	Increased	Nhsl2	Xist-dependent XCI subjective genes
chrX:101954160-101954854	-0.331169	Decreased	Nhsl2	Xist-dependent XCI subjective genes
chrX:106135849-106136349	-0.25	Decreased	Pgk1	Xist-dependent XCI subjective genes
chrX:106149335-106149964	0.12963	Unchanged	Pgk1	Xist-dependent XCI subjective genes
chrX:159731139-159732654	-0.0945946	Decreased	Sh3kbp1	Xist-dependent XCI subjective genes
chrX:159809467-159809967	-0.280488	Unchanged	Sh3kbp1	Xist-dependent XCI subjective genes
chrX:159953660-159954476	-0.304348	Increased	Sh3kbp1	Xist-dependent XCI subjective genes
chrX:13207775-13208704	-0.0984848	Increased	Ddx3x	Xist-dependent XCI escape genes
chrX:13230018-13231179	-0.252632	Decreased	Ddx3x	Xist-dependent XCI escape genes
chrX:13241533-13243674	-0.332258	Decreased	Ddx3x	Xist-dependent XCI escape genes
chrX:19157199-19158763	-0.182927	Increased	Mir221	Xist-dependent XCI escape genes
chrX:19160811-19161311	-0.134146	Unchanged	Mir221	Xist-dependent XCI escape genes
chrX:19162890-19164811	-0.0263158	Increased	Mir221	Xist-dependent XCI escape genes
chrX:19166151-19169020	-0.151163	Increased	Mir221	Xist-dependent XCI escape genes
chrX:19237043-19237676	-0.326923	Unchanged	Mir221	Xist-dependent XCI escape genes
chrX:103273747-103274501	-0.3	Increased	4930519F16Rik	Xist-dependent XCI escape genes
chrX:103298912-103299802	-0.394737	Increased	4930519F16Rik	Xist-dependent XCI escape genes
chrX:103366131-103366795	0.136364	Decreased	4930519F16Rik	Xist-dependent XCI escape genes
chrX:103508943-103511203	-0.0614035	Increased	Gm9159	Xist-dependent XCI escape genes
chrX:103514775-103515661	-0.0344828	Increased	Gm9159	Xist-dependent XCI escape genes
chrX:103529200-103529713	-0.2	Decreased	Gm9159	Xist-dependent XCI escape genes
chrX:103615393-103617898	0.0722714	Decreased	Ftx	Xist-dependent XCI escape genes
chrX:150477698-150478541	-0.0229885	Unchanged	Tmem29	Xist-dependent XCI escape genes
chrX:38563358-38565844	NA	NA	Lamp2	NA
chrX:38563358-38565844	NA	NA	Mcts1	NA
chrX:51232144-51232857	NA	NA	Mbnl3	NA
chrX:51581635-51582388	NA	NA	Hs6st2	NA
chrX:102418511-102419142	NA	NA	Hdac8	NA
chrX:109142253-109142899	-0.5	NA	Gm6377	NA
chrX:109142253-109142899	-0.5	NA	Sh3bgrl	NA
chrX:133602274-133603064	NA	NA	Pcdh19	NA
chrX:133674064-133675346	NA	NA	Pcdh19	NA
chrX:7649033-7649533	-0.0833333	Decreased	Ccdc22	NA
chrX:7649033-7649533	-0.0833333	Decreased	Mir684-1	NA
chrX:7649033-7649533	-0.0833333	Decreased	Ppp1r3f	NA
chrX:7649033-7649533	-0.0833333	Decreased	Syp	NA
chrX:7714365-7714991	-0.467742	Increased	Ccdc22	NA
chrX:7714365-7714991	-0.467742	Increased	Kcnd1	NA
chrX:7714365-7714991	-0.467742	Increased	Magix	NA
chrX:7714365-7714991	-0.467742	Increased	Mir684-1	NA
chrX:12927805-12928305	-0.185185	Unchanged	AA414768	NA
chrX:13241533-13243674	-0.332258	Decreased	2010308F09Rik	NA
chrX:13346059-13347846	-0.301858	Decreased	2010308F09Rik	NA
chrX:13346059-13347846	-0.301858	Decreased	Nyx	NA
chrX:13461050-13462077	-0.205882	Decreased	Nyx	NA
chrX:19157199-19158763	-0.182927	Increased	Mir222	NA
chrX:19160811-19161311	-0.134146	Unchanged	Mir222	NA
chrX:19162890-19164811	-0.0263158	Increased	Mir222	NA
chrX:19166151-19169020	-0.151163	Increased	Mir222	NA
chrX:19237043-19237676	-0.326923	Unchanged	Mir222	NA
chrX:20914836-20915336	-0.210526	Decreased	Mir5617	NA
chrX:20914836-20915336	-0.210526	Decreased	Syn1	NA
chrX:22441109-22441745	0.1	Decreased	Ppp1r2-ps7	NA
chrX:36807495-36808290	NA	NA	Gm15008	NA
chrX:36807495-36808290	NA	NA	Ube2a	NA
chrX:36830391-36830891	NA	NA	2310010G23Rik	NA
chrX:36830391-36830891	NA	NA	Gm15008	NA
chrX:36830391-36830891	NA	NA	Ube2a	NA
chrX:38563358-38565844	NA	NA	Cul4b	NA
chrX:48453487-48454536	-0.321429	Decreased	Rab33a	NA
chrX:50549697-50550780	0.25	Decreased	Gm35612	NA
chrX:50549697-50550780	0.25	Decreased	Olfr1324	NA
chrX:50566190-50567068	0.442857	Decreased	Firre	NA
chrX:50576610-50577568	0.279528	Unchanged	Firre	NA
chrX:50580045-50581211	0.396825	Increased	Firre	NA
chrX:50583529-50584654	0.5	Decreased	Firre	NA
chrX:50590572-50591517	NA	NA	Firre	NA
chrX:50596992-50597875	0.5	Unchanged	Firre	NA
chrX:50599670-50600730	0.47093	Unchanged	Firre	NA
chrX:50602453-50603364	0.25	Decreased	Firre	NA
chrX:50611136-50612694	0.372483	Unchanged	Firre	NA
chrX:50614346-50615361	NA	NA	Firre	NA
chrX:50617039-50618338	0.27027	Decreased	Firre	NA
chrX:50619512-50620565	0.38172	Unchanged	Firre	NA
chrX:50622897-50623397	0.308511	Unchanged	Firre	NA
chrX:53099730-53100230	-0.0581395	Decreased	Mir322	NA
chrX:53099730-53100230	-0.0581395	Decreased	Mir450-1	NA
chrX:53099730-53100230	-0.0581395	Decreased	Mir450-2	NA
chrX:53099730-53100230	-0.0581395	Decreased	Mir450b	NA
chrX:53099730-53100230	-0.0581395	Decreased	Mir503	NA
chrX:53099730-53100230	-0.0581395	Decreased	Mir542	NA
chrX:56331900-56332651	-0.357143	Unchanged	Gm773	NA
chrX:56331900-56332651	-0.357143	Unchanged	Smim10l2a	NA
chrX:73007445-73008769	-0.45057	Increased	DXBay18	NA
chrX:73007445-73008769	-0.45057	Increased	Gm14685	NA
chrX:73007445-73008769	-0.45057	Increased	Pnma3	NA
chrX:73465288-73469032	-0.277262	Increased	Atp2b3	NA
chrX:73465288-73469032	-0.277262	Increased	Trex2	NA
chrX:73476459-73477337	-0.410714	Increased	Atp2b3	NA
chrX:73476459-73477337	-0.410714	Increased	Trex2	NA
chrX:73487215-73487715	-0.117647	Decreased	Atp2b3	NA
chrX:73487215-73487715	-0.117647	Decreased	Trex2	NA
chrX:73566346-73568892	-0.227749	Increased	Atp2b3	NA
chrX:73566346-73568892	-0.227749	Increased	Dusp9	NA
chrX:73914571-73915226	-0.217391	Decreased	Arhgap4	NA
chrX:73914571-73915226	-0.217391	Decreased	L1cam	NA
chrX:73998880-73999911	-0.334171	Increased	Arhgap4	NA
chrX:73998880-73999911	-0.334171	Increased	L1cam	NA
chrX:73998880-73999911	-0.334171	Increased	Renbp	NA
chrX:77414161-77414661	0.0882353	Decreased	Mir669m-2	NA
chrX:77548733-77549369	-0.28	Increased	Mir669m-2	NA
chrX:77810814-77811314	-0.302817	Increased	Gm14744	NA
chrX:93730334-93731454	-0.242268	Increased	Pcyt1b	NA
chrX:94152317-94153277	-0.0384615	Increased	Mir7673	NA
chrX:94169413-94170218	0.5	Unchanged	Mir7673	NA
chrX:94177219-94178746	-0.0740072	Unchanged	Mir7673	NA
chrX:96121419-96122709	-0.0977011	Increased	F630028O10Rik	NA
chrX:96121419-96122709	-0.0977011	Increased	Mir223	NA
chrX:96133075-96135531	0.0528455	Increased	F630028O10Rik	NA
chrX:96133075-96135531	0.0528455	Increased	Mir223	NA
chrX:96144743-96145243	0.0333333	Decreased	F630028O10Rik	NA
chrX:96144743-96145243	0.0333333	Decreased	Mir223	NA
chrX:99530926-99531813	-0.261194	Increased	Gm14812	NA
chrX:101329662-101330162	-0.0306122	Decreased	Gjb1	NA
chrX:101329662-101330162	-0.0306122	Decreased	Gm614	NA
chrX:101329662-101330162	-0.0306122	Decreased	Il2rg	NA
chrX:101331903-101333044	-0.428302	Unchanged	Gjb1	NA
chrX:101331903-101333044	-0.428302	Unchanged	Gm614	NA
chrX:101331903-101333044	-0.428302	Unchanged	Il2rg	NA
chrX:102113054-102113808	-0.131579	Increased	Pin4	NA
chrX:102115400-102116182	-0.214286	Decreased	Pin4	NA
chrX:103215045-103215795	-0.5	Increased	Cdx4	NA
chrX:103215045-103215795	-0.5	Increased	Nap1l2	NA
chrX:103273747-103274501	-0.3	Increased	Cdx4	NA
chrX:103273747-103274501	-0.3	Increased	Nap1l2	NA
chrX:103298912-103299802	-0.394737	Increased	Cdx4	NA
chrX:103298912-103299802	-0.394737	Increased	Nap1l2	NA
chrX:103366131-103366795	0.136364	Decreased	Tsix	NA
chrX:103508943-103511203	-0.0614035	Increased	Mir374c	NA
chrX:103508943-103511203	-0.0614035	Increased	Zcchc13	NA
chrX:103514775-103515661	-0.0344828	Increased	Mir374c	NA
chrX:103514775-103515661	-0.0344828	Increased	Zcchc13	NA
chrX:103529200-103529713	-0.2	Decreased	Mir374c	NA
chrX:103529200-103529713	-0.2	Decreased	Zcchc13	NA
chrX:103615393-103617898	0.0722714	Decreased	Mir374b	NA
chrX:103615393-103617898	0.0722714	Decreased	Mir421	NA
chrX:103615393-103617898	0.0722714	Decreased	Zcchc13	NA
chrX:106135849-106136349	-0.25	Decreased	Tlr13	NA
chrX:106149335-106149964	0.12963	Unchanged	Tlr13	NA
chrX:112370548-112371485	0.5	NA	2010106E10Rik	NA
chrX:112370548-112371485	0.5	NA	Apool	NA
chrX:137173347-137173977	-0.2	Decreased	Esx1	NA
chrX:140009715-140010215	-0.131579	Increased	Nup62cl	NA
chrX:140009715-140010215	-0.131579	Increased	Pih1h3b	NA
chrX:140664819-140665446	-0.308511	Increased	Tsc22d3	NA
chrX:142426399-142427169	-0.3	Increased	Kcne1l	NA
chrX:143336536-143337036	-0.239726	Increased	Chrdl1	NA
chrX:146928091-146928591	-0.148649	Increased	Gm22650	NA
chrX:146928091-146928591	-0.148649	Increased	Htr2c	NA
chrX:146928091-146928591	-0.148649	Increased	Mir1264	NA
chrX:146928091-146928591	-0.148649	Increased	Mir1912	NA
chrX:146928091-146928591	-0.148649	Increased	Mir764	NA
chrX:146928091-146928591	-0.148649	Increased	Snora35	NA
chrX:147531346-147531846	-0.130435	Decreased	Il13ra2	NA
chrX:153433371-153434134	-0.198413	Increased	Cypt3	NA
chrX:164394261-164394761	-0.223404	Decreased	Asb11	NA
chrX:164394261-164394761	-0.223404	Decreased	Asb9	NA
chrX:167132778-167133710	-0.309091	Decreased	Gm8817	NA
chrX:167172614-167173418	-0.0454545	Decreased	Gm8817	NA
chrX:167344274-167344774	-0.363636	Increased	Tlr7	NA
chrX:167344274-167344774	-0.363636	Increased	Tlr8	NA
chrX:169256862-169257362	-0.188889	Decreased	Amelx	NA
chrX:169861181-169863176	-0.138298	Increased	4933400A11Rik	NA
