# Supplementary material for: Xist exerts gene-specific silencing during XCI maintenance and impacts lineage-specific cell differentiation and proliferation during hematopoiesis
Source: Nat Commun. 2022 Aug 1;13:4464. doi: 10.1038/s41467-022-32273-5 (PMC9343370; doi:10.1038/s41467-022-32273-5)
Supplement: Supplementary file 12 — Supplementary Data 10 [file 41467_2022_32273_MOESM12_ESM.xlsx]

## Sheet: shYY1_vs_shSCR
Supplementary Data 10. Allele-specific transcriptional analysis of Xist-dependent genes in Xist-deficient MEFs upon YY1 knockdown by shRNA. NA, not allelically analyzable. Related to Supplementary Fig. 10.
Gene	Gene category	shSCR Xi Reads	shSCR Xa Reads	shYY1 Xi Reads	shYY1 Xa Reads	Expression Δd-score	Expression d-score (shYY1 vs. shSCR)	shSCR FPKM (Rep1)	shSCR FPKM (Rep2)	shYY1 FPKM (Rep1)	shYY1 FPKM (Rep2)	Total expression log2FC	Total expression (shYY1 vs. shSCR)
Ddx3x	Xist-dependent XCI escpae gene	39	110	46	124	0.0164223	Unchanged	44.0914	40.5901	36.6858	44.2955	-0.064459	Undifferentialted
Kdm5c	Xist-dependent XCI escpae gene	93	137	56	163	-0.335274	Decreased	4.26414	4.76104	4.6966	4.70322	0.0586761	Undifferentialted
4930519F16Rik	Xist-dependent XCI escpae gene	0	4	0	10	NA	NA	0	0.109968	0.216429	0.0740508	1.40136	Undifferentialted
Kdm6a	Xist-dependent XCI escpae gene	37	69	30	75	-0.136232	Decreased	3.55221	3.09292	3.83447	3.1979	0.0817127	Upregulated
Tmem29	Xist-dependent XCI escpae gene	1	37	2	27	0.047047	Increased	1.17877	1.16439	1.09999	1.00363	-0.155584	Downregulated
1810030O07Rik	Xist-dependent XCI escpae gene	24	57	31	47	0.238522	Increased	3.78519	4.7859	4.02278	3.72632	-0.145448	Undifferentialted
Utp14a	Xist-dependent XCI escpae gene	0	68	1	75	0.0133333	Unchanged	3.37241	4.11408	3.32184	3.51624	-0.130697	Downregulated
Med14	Xist-dependent XCI escpae gene	143	365	154	385	0.00821918	Unchanged	14.2467	13.0295	12.1361	16.3396	0.0620911	Undifferentialted
Mir221	Xist-dependent XCI escpae gene	2	18	5	10	0.388889	Increased	6.29257	6.74853	3.98457	8.17989	-0.100394	Undifferentialted
Gm9159	Xist-dependent XCI escpae gene	2	0	0	2	NA	NA	0.0388178	0	0	0	NA	NA
Ftx	Xist-dependent XCI escpae gene	16	77	15	94	-0.0482177	Decreased	1.01462	1.26665	1.24645	0.852944	-0.11986	Undifferentialted
5530601H04Rik	Xist-dependent XCI escpae gene	28	40	43	51	0.143137	Increased	0.869552	1.27123	1.21715	1.13366	0.135023	Undifferentialted
9530027J09Rik	Xist-dependent XCI escpae gene	0	9	0	12	NA	NA	0.25356	0.228424	0.224783	0.307636	0.143575	Undifferentialted
Jpx	Xist-dependent XCI escpae gene	11	28	13	27	0.0886243	Increased	0.516618	0.404699	0.630558	0.295229	0.00698439	Undifferentialted
Timp1	Xist-dependent XCI subjective gene	0	72	0	62	0	Unchanged	25.5238	27.9495	23.2508	26.388	-0.10735	Downregulated
Ikbkg	Xist-dependent XCI subjective gene	2	126	0	131	-0.015873	Unchanged	1.56945	1.55915	1.16815	1.51521	-0.22147	Downregulated
Pls3	Xist-dependent XCI subjective gene	6	372	2	363	-0.0106194	Unchanged	20.1515	22.9125	24.0288	18.8659	-0.00568309	Undifferentialted
Fhl1	Xist-dependent XCI subjective gene	0	308	2	353	0.00566572	Unchanged	20.6434	21.1683	28.4135	18.9477	0.179797	Undifferentialted
Chm	Xist-dependent XCI subjective gene	19	20	2	33	-0.889394	Decreased	1.64938	1.71244	1.89254	2.55464	0.40365	Upregulated
Vbp1	Xist-dependent XCI subjective gene	0	62	0	60	0	Unchanged	10.8282	9.69074	9.06338	9.92327	-0.111974	Undifferentialted
Msn	Xist-dependent XCI subjective gene	38	2963	25	2944	-0.00433299	Unchanged	79.35	72.5924	74.6882	76.2249	-0.0098071	Undifferentialted
Pbdc1	Xist-dependent XCI subjective gene	58	70	38	100	-0.448571	Decreased	4.11652	4.86967	4.23911	4.41428	-0.0544451	Undifferentialted
Rps4x	Xist-dependent XCI subjective gene	0	112	2	109	0.0183486	Unchanged	26.3217	34.1047	32.6968	23.36	-0.108289	Undifferentialted
Zfp185	Xist-dependent XCI subjective gene	0	3	0	0	NA	NA	0.120044	0	0.0354732	0	NA	NA
Car5b	Xist-dependent XCI subjective gene	0	18	0	13	0	Unchanged	0.346648	0.148706	0.329256	0.35048	0.456513	Undifferentialted
Tktl1	Xist-dependent XCI subjective gene	0	1	0	0	NA	NA	0.0345606	0	0	0	NA	NA
Atp7a	Xist-dependent XCI subjective gene	0	31	0	27	0	Unchanged	1.23963	1.36074	1.416	1.6009	0.214351	Upregulated
Siah1b	Xist-dependent XCI subjective gene	0	2	0	3	NA	NA	1.70312	1.82653	1.25819	1.63995	-0.284398	Downregulated
Sh3kbp1	Xist-dependent XCI subjective gene	1	229	0	229	-0.00436681	Unchanged	7.35092	7.20084	7.17041	8.3125	0.0894826	Undifferentialted
Taf9b	Xist-dependent XCI subjective gene	0	23	0	13	0	Unchanged	0.416581	0.240567	0.473464	0.194394	0.0233217	Undifferentialted
A630033H20Rik	Xist-dependent XCI subjective gene	0	0	1	4	NA	NA	0	0	0	0.12735	NA	NA
Las1l	Xist-dependent XCI subjective gene	2	54	3	51	0.0217865	Unchanged	4.60822	5.15244	2.99389	4.2296	-0.434283	Downregulated
Pgk1	Xist-dependent XCI subjective gene	0	61	0	49	0	Unchanged	0.889087	0.772846	0.898802	0.993539	0.18731	Upregulated
Nhsl2	Xist-dependent XCI subjective gene	0	5	0	7	NA	NA	0.0197516	0.0296559	0.0486385	0.0399398	0.842226	Upregulated
4933407K13Rik	Xist-dependent XCI subjective gene	27	46	24	36	0.0797101	Increased	1.21421	0.911532	0.97175	0.613815	-0.422967	Downregulated
