# Supplementary material for: Xist exerts gene-specific silencing during XCI maintenance and impacts lineage-specific cell differentiation and proliferation during hematopoiesis
Source: Nat Commun. 2022 Aug 1;13:4464. doi: 10.1038/s41467-022-32273-5 (PMC9343370; doi:10.1038/s41467-022-32273-5)
Supplement: Supplementary file 13 — Supplementary Data 11 [file 41467_2022_32273_MOESM13_ESM.xlsx]

## Sheet: Sheet1
Supplementary Data 11. List containing sample name, genotype, platform sequencing type, and depth for all RNA-, ATAC-, and ChIP-seq samples and data.
Sample name (genotype)	Platform	Sequencing type	Depth (bp)
LSK+ RNA-seq (WT rep1)	HiSeq 2500/4000	SE50	69451248
LSK+ RNA-seq (WT rep2)	HiSeq 2500/4000	SE50	77093865
LSK+ RNA-seq (XistΔ/Δ rep1)	HiSeq 2500/4000	SE50	77484502
LSK+ RNA-seq (XistΔ/Δ rep2)	HiSeq 2500/4000	SE50	69695791
LSK- RNA-seq (WT rep1)	NovaSeq 6000	PE50	246779772
LSK- RNA-seq (WT rep2)	NovaSeq 6000	PE50	245478350
LSK- RNA-seq (XistΔ/Δ rep1)	NovaSeq 6000	PE50	256991190
LSK- RNA-seq (XistΔ/Δ rep2)	NovaSeq 6000	PE50	256991190
Lin- RNA-seq (WT rep1)	HiSeq 2500/4000	SE100	60528646
Lin- RNA-seq (WT rep2)	HiSeq 2500/4000	SE100	56014340
Lin- RNA-seq (XistΔ/Δ rep1)	HiSeq 2500/4000	SE100	58810387
Lin- RNA-seq (XistΔ/Δ rep2)	HiSeq 2500/4000	SE100	56568591
MEF RNA-seq (WT rep1)	NovaSeq 6000	PE50	160106410
MEF RNA-seq (WT rep2)	NovaSeq 6000	PE50	169026730
MEF RNA-seq (XiΔXist rep1)	NovaSeq 6000	PE50	193063034
MEF RNA-seq (XiΔXist rep2)	NovaSeq 6000	PE50	174573506
MEF RNA-seq (XiΔXist shSCR rep1)	NovaSeq 6000	PE150	74975272
MEF RNA-seq (XiΔXist shSCR rep2)	NovaSeq 6000	PE150	57938266
MEF RNA-seq (XiΔXist shYY1 rep1 (shYY1-1))	NovaSeq 6000	PE150	60646954
MEF RNA-seq (XiΔXist shYY1 rep2 (shYY1-2))	NovaSeq 6000	PE150	63552782
LSK+ ATAC-seq (WT rep1)	MGISEQ-2000	PE100	131708618
LSK+ ATAC-seq (WT rep2)	NovaSeq 6000	PE50	36446652
LSK+ ATAC-seq (XistΔ/Δ rep1)	MGISEQ-2000	PE100	149429754
LSK+ ATAC-seq (XistΔ/Δ rep2)	NovaSeq 6000	PE50	53636434
LSK- ATAC-seq (WT rep1)	MGISEQ-2000	PE100	76089564
LSK- ATAC-seq (WT rep2)	NovaSeq 6000	PE50	56148522
LSK- ATAC-seq (XistΔ/Δ rep1)	MGISEQ-2000	PE100	361634976
LSK- ATAC-seq (XistΔ/Δ rep2)	NovaSeq 6000	PE50	72700912
Lin- H3K4me3 ChIP-seq (WT rep1)	HiSeq 2500/4000	SE100	111167277
Lin- H3K4me3 ChIP-seq (WT rep2)	HiSeq 2500/4000	SE100	98847627
Lin- H3K27me3 ChIP-seq (WT rep1)	HiSeq 2500/4000	SE100	112521757
Lin- H3K27me3 ChIP-seq (WT rep2)	HiSeq 2500/4000	SE100	117468371
Lin- H3K27me3 ChIP-seq (XistΔ/Δ rep1)	HiSeq 2500/4000	SE100	111377040
Lin- H3K27me3 ChIP-seq (XistΔ/Δ rep2)	HiSeq 2500/4000	SE100	95950290
Lin- YY1 ChIP-seq (WT rep1)	NovaSeq 6000	PE50	105253958
Lin- YY1 ChIP-seq (WT rep2)	NovaSeq 6000	PE50	198724572
Lin- YY1 ChIP-seq (XistΔ/Δ rep1)	NovaSeq 6000	PE50	78965280
Lin- YY1 ChIP-seq (XistΔ/Δ rep2)	NovaSeq 6000	PE50	197004666
MEF H3K27me3 ChIP-seq (WT)	MGISEQ-2000	PE100	295942134
MEF H3K27me3 ChIP-seq (XiΔXist)	MGISEQ-2000	PE100	165523392
MEF YY1 ChIP-seq (WT rep1)	NovaSeq 6000	PE150	58392586
MEF YY1 ChIP-seq (WT rep2)	NovaSeq 6000	PE150	70807670
MEF YY1 ChIP-seq (WT rep3)	NovaSeq 6000	PE50	88768268
MEF YY1 ChIP-seq (WT rep4)	NovaSeq 6000	PE50	73557422
MEF YY1 ChIP-seq (XiΔXist rep1)	NovaSeq 6000	PE150	62572062
MEF YY1 ChIP-seq (XiΔXist rep2)	NovaSeq 6000	PE150	58585518
MEF YY1 ChIP-seq (XiΔXist rep3)	NovaSeq 6000	PE50	98107712
MEF H3K27ac ChIP-seq (WT rep1)	NovaSeq 6000	PE150	82732130
MEF H3K27ac ChIP-seq (WT rep2)	NovaSeq 6000	PE150	68151418
MEF H3K27ac ChIP-seq (XiΔXist rep1)	NovaSeq 6000	PE150	61819338
MEF H3K27ac ChIP-seq (XiΔXist rep2)	NovaSeq 6000	PE150	98761222
