# Supplementary material for: Xist exerts gene-specific silencing during XCI maintenance and impacts lineage-specific cell differentiation and proliferation during hematopoiesis
Source: Nat Commun. 2022 Aug 1;13:4464. doi: 10.1038/s41467-022-32273-5 (PMC9343370; doi:10.1038/s41467-022-32273-5)
Supplement: Supplementary file 15 — Source Data File [file 41467_2022_32273_MOESM15_ESM.xlsx]

## Sheet: Fig. 1b, 1d and 1e
Fig. 1b, 1d and 1e
Percentage of parent populations of LSK+, LSK-, HSC, MPP, HPC1, HPC2, CMP, GMP, MEP and CLP cells in WT and XistΔ/Δ female mice
Mouse ID	Age (months)	Genotype	LSK+ %	LSK- %	HSC %	MPP %	HPC1 %	HPC2 %	CMP %	GMP %	MEP %	CLP %
157.1.2.R	3	WT	3.3	38.9	6.6	7.5	77.9	8	18.3	27.5	42.9	35.2
158.1.4.N	3	WT	3.7	37.2	11.4	17.8	65.6	5.2	28	39.8	21.6	26.3
159.1.2.R	3	WT	3.9	36.1	10.5	14.8	67.7	7.1	29.4	30.1	30.5	16.2
157.1.1.L	3	XistΔ/Δ	10.9	41.3	3.2	2	86.5	8.2	16.7	25.8	40.7	29.5
158.1.3.B	3	XistΔ/Δ	11.4	41.1	3.8	2.3	83.8	10.2	32.5	26	27.5	22.5
159.1.3.B	3	XistΔ/Δ	11.4	48.8	5	3.1	78.8	13	22.4	32.4	33.9	25.7
158.1.1.L	3	XistΔ/Δ	6.8	36.6	5.1	2.2	82.2	10.5	14.3	37.4	32	28.7
158.1.2.R	3	XistΔ/Δ	8.3	29.4	5.2	2.9	83.8	8.1	21.6	42.3	25.9	39.9
Average		WT	3.63333	37.4	9.5	13.3667	70.4	6.76667	25.2333	32.4667	31.6667	25.9
		XistΔ/Δ	9.76	39.44	4.46	2.5	83.02	10	21.5	32.78	32	29.26
Standard error		WT	0.176383	0.814453	1.47309	3.0585	3.79868	0.825295	3.49014	3.7427	6.17639	5.48847
		XistΔ/Δ	0.937337	3.18349	0.404475	0.212132	1.26111	0.898332	3.13608	3.21565	2.61496	2.93217
Fold change (XistΔ/Δ vs. WT)			2.68624	1.05455	0.469474	0.187032	1.17926	1.47783	0.852048	1.00965	1.01053	1.12973
p-value (Student's t-test)			0.00239163	0.564785	0.0665405	0.0702131	0.0671938	0.0405422	0.462821	0.951954	0.963763	0.624806
Number of LSK+, LSK-, HSC, MPP, HPC1, HPC2, CMP, GMP, MEP and CLP cells in WT and XistΔ/Δ female mice.
Mouse ID	Age (months)	Genotype	LSK+	LSK-	HSC	MPP	HPC1	HPC2	CMP	GMP	MEP	CLP
157.1.2.R	3	WT	94199	1117174	6179	7065	73381	7564	204443	307223	479267	2831
158.1.4.N	3	WT	100312	1000432	11436	17856	65805	5166	280121	398172	216093	2193
159.1.2.R	3	WT	127845	1183390	13424	18921	86551	9039	347917	356200	360934	1540
157.1.1.L	3	XistΔ/Δ	260408	986682	8437	5156	225253	21432	164776	254564	401580	17196
158.1.3.B	3	XistΔ/Δ	253764	914887	9542	5735	212654	25884	297338	237871	251594	9717
159.1.3.B	3	XistΔ/Δ	191886	821408	9652	5968	151206	24945	183995	266136	278457	5191
158.1.1.L	3	XistΔ/Δ	236639	1268078	12140	5135	194517	24847	181335	474261	405785	14916
158.1.2.R	3	XistΔ/Δ	222612	790434	11643	6367	186549	18009	170734	334354	204722	9869
Average		WT	107452	1100332	10346.3	14614	75245.7	7256.33	277494	353865	352098	2188
		XistΔ/Δ	233062	956298	10282.8	5672.2	194036	23023.4	199636	313437	308428	11377.8
Standard error		WT	10348.1	53482.5	2161.25	3787	6060.99	1128.57	41438.2	26280.7	76100.1	372.688
		XistΔ/Δ	12234.9	85308.6	694.73	237.617	12672.5	1464.2	24673.7	43425.5	40644.2	2117.56
Fold change (XistΔ/Δ vs. WT)			2.16899	0.869099	0.993859	0.388135	2.5787	3.17287	0.719424	0.885754	0.875971	5.20009
p-value (Student's t-test)			0.000265264	0.203082	0.979814	0.14157	0.000242734	0.000147805	0.192872	0.456666	0.645801	0.0113577

## Sheet: Fig. 2c
Fig. 2c.
Ki67 cell cycle analyses of LSK+, LSK-, HSC, MPP, HPC1 and HPC2 cells in WT and XistΔ/Δ female mice.
Mouse ID	Age (months)	Genotype	LSK+		LSK-		HSC		MPP		HPC1		HPC2
			Quiescent (%)	Cycling (%)	Quiescent (%)	Cycling (%)	Quiescent (%)	Cycling (%)	Quiescent (%)	Cycling (%)	Quiescent (%)	Cycling (%)	Quiescent (%)	Cycling (%)
157.1.2.R	3	WT	87.3	11.4	25.5	72	94.4	4.84	95.4	4.6	85.3	13.3	83.3	14.7
158.1.4.N	3	WT	91.8	6.71	46.8	47.6	97.2	2.16	98.4	1.3	88.6	9.53	79.5	16.7
159.1.2.R	3	WT	95.7	3.23	63.5	28.3	98.3	1.73	98.5	0.99	94.4	3.87	91.3	6.82
157.1.1.L	3	XistΔ/Δ	68.1	29	16.6	81.3	93	6.35	90.5	7.74	65.2	31.5	67.9	29.6
158.1.3.B	3	XistΔ/Δ	69.9	27.4	23.2	74.4	93.7	6.33	93.9	5.05	66	31	69.1	27.9
159.1.3.B	3	XistΔ/Δ	70.9	24.2	25.9	70.5	90.6	7.57	86.4	13.1	68.5	26.1	66.6	27.7
158.1.1.L	3	XistΔ/Δ	73.5	24	24.4	72.7	96.1	3.54	88.3	9.49	66.4	30.5	80.8	17.3
158.1.2.R	3	XistΔ/Δ	79.6	17.6	32.1	64.3	94.5	4.82	95.3	3.68	76.5	20.4	77.4	19.1
Average		WT	91.6	7.11333	45.2667	49.3	96.6333	2.91	97.4333	2.29667	89.4333	8.9	84.7	12.74
		XistΔ/Δ	72.4	24.44	24.44	72.64	93.58	5.722	90.88	7.812	68.52	27.9	72.36	24.32
Standard error		WT	2.42693	2.36708	10.9964	12.6437	1.16094	0.972951	1.01708	1.15514	2.65978	2.74037	3.47755	3.01578
		XistΔ/Δ	2.0005	1.95694	2.48809	2.75891	0.906311	0.698351	1.66625	1.66562	2.06819	2.10737	2.83136	2.53622
Fold change (XistΔ/Δ vs. WT)			0.790393	3.4358	0.539912	1.47343	0.968403	1.96632	0.93274	3.40145	0.766157	3.13483	0.854309	1.90895
p-value (Student's t-test)			0.00231228	0.00317583	0.193947	0.201874	0.100953	0.0778278	0.0156865	0.03461	0.00257616	0.00428281	0.0447013	0.0351595

## Sheet: Fig. 2h
Fig. 2h
Cell number
Mouse ID (XistΔ/+)	Xist/H3K27me3+		Xist/H3K27me3-		Xist/H3K27me3+		Xist/H3K27me3-
	EdU+	EdU-	EdU+	EdU-	H3Ser10P+	H3Ser10P-	H3Ser10P+	H3Ser10P-
249.1.2.R	74	55	60	37	20	98	18	83
249.1.4.L	65	62	66	48	14	132	13	105
250.1.5.2L	62	51	62	37	13	99	15	76
Cell percentage
Mouse ID (XistΔ/+)	EdU+ (%)		H3Ser10P+ (%)
	Xist/H3K27me3+	Xist/H3K27me3-	Xist/H3K27me3+	Xist/H3K27me3-
249.1.2.R	57.3643	61.8557	16.9492	17.8218
249.1.4.L	51.1811	57.8947	9.58904	11.0169
250.1.5.2L	54.8673	62.6263	11.6071	16.4835
p-value (Student's t-test, paired)	0.0112258		0.0981406

## Sheet: Sup Fig. 10a
Supplementary Fig. 10a
RT-qPCR of RNA-seq samples (rep 1)
Sample	Gene Name	Cт	Quantity
Standard	Gapdh	25.3036	1
Standard	Gapdh	23.8587	2
Standard	Gapdh	22.86	4
Standard	Gapdh	20.8873	8
Standard	YY1	28.46	1
Standard	YY1	27.083	2
Standard	YY1	26.1269	4
Standard	YY1	24.9781	8
shSCR	Gapdh	19.6887	15.821
shSCR	Gapdh	19.7469	15.3788
shSCR	YY1	23.8064	16.0498
shSCR	YY1	23.8789	15.357
shYY1_1	Gapdh	19.4292	17.9494
shYY1_1	Gapdh	19.2911	19.1969
shYY1_1	YY1	24.3691	11.3995
shYY1_1	YY1	24.3435	11.5788
shYY1_2	Gapdh	19.6334	16.2516
shYY1_2	Gapdh	19.5242	17.1388
shYY1_2	YY1	25.3689	6.20757
shYY1_2	YY1	25.3173	6.4054
RT-qPCR of RNA-seq samples (rep 2)
Sample	Gene Name	Cт	Quantity
Standard	Gapdh	24.2475	1
Standard	Gapdh	24.2771	1
Standard	Gapdh	23.2544	2
Standard	Gapdh	23.9181	2
Standard	Gapdh	22.1797	4
Standard	Gapdh	22.1597	4
Standard	Gapdh	21.2341	8
Standard	Gapdh	21.3292	8
Standard	YY1	28.0442	1
Standard	YY1	28.2008	1
Standard	YY1	27.0969	2
Standard	YY1	27.2392	2
Standard	YY1	26.0482	4
Standard	YY1	26.1473	4
Standard	YY1	24.9875	8
Standard	YY1	25.0647	8
shSCR	Gapdh	19.5563	25.2028
shSCR	Gapdh	19.3986	28.0073
shSCR	YY1	23.8576	17.7618
shSCR	YY1	23.9402	16.807
shYY1_1	Gapdh	18.8295	40.9887
shYY1_1	Gapdh	18.7931	42.0006
shYY1_1	YY1	24.5723	11.011
shYY1_1	YY1	24.7537	9.75221
shYY1_2	Gapdh	19.052	35.3199
shYY1_2	Gapdh	18.9844	36.9538
shYY1_2	YY1	25.4946	5.9402
shYY1_2	YY1	25.2988	6.77184

## Sheet: Sup Fig. 11b
Supplementary Fig. 11b
RT-qPCR for Firre gene. Raw data
Firre 3'				Gapdh
Sample	Cт	Quantity (R0)	lgR0	Sample Name	Cт	Quantity (R0)	lgR0
WT_rep1 (1:4 diluted)	31.3424	25	1.39794	WT_rep1 (1:25 diluted)	25.5402	4	0.60206
WT_rep1 (1:4 diluted)	31.5378	25	1.39794	WT_rep1 (1:25 diluted)	25.5254	4	0.60206
WT_rep1 (1:2 diluted)	30.9714	50	1.69897	WT_rep1 (1:5 diluted)	23.3287	20	1.30103
WT_rep1 (1:2 diluted)	29.9412	50	1.69897	WT_rep1 (1:5 diluted)	23.1908	20	1.30103
WT_rep1	29.4063	100	2	WT1	21.7435	100	2
WT_rep1				WT1	21.7705	100	2
WT_rep2	29.7171	73.9218	1.86877	WT2	21.8601	80.489	1.90574
WT_rep2	30.1932	56.2343	1.75	WT2	21.9039	77.5811	1.88976
WT_rep3	31.4609	27.1465	1.43371	WT3	22.9134	33.2202	1.5214
WT_rep3	30.5913	44.7362	1.65066	WT3	22.9209	33.0111	1.51866
Xist HET_rep1	30.1322	58.2403	1.76522	Xist HET_rep1	21.5494	104.501	2.01912
Xist HET_rep1	29.5698	80.4513	1.90553	Xist HET_rep1	21.5835	101.551	2.00669
Xist HET_rep2	29.8288	69.3301	1.84092	Xist HET_rep2	21.45	113.6	2.05538
Xist HET_rep2	29.6286	77.7796	1.89087	Xist HET_rep2	21.3815	120.331	2.08038
Xist HET_rep3	29.0963	105.599	2.02366	Xist HET_rep3	21.225	137.24	2.13748
Xist HET_rep3	29.1524	102.255	2.00968	Xist HET_rep3	21.1475	146.474	2.16576
Firre 5'				Firre-mid				Firre-full length				Gapdh
Sample Name	Cт	Quantity (R0)	lgR0	Sample	Cт	Quantity (R0)	lgR0	Sample Name	Cт	Quantity (R0)	lgR0	Sample Name	Cт	Quantity (R0)	lgR0
WT_rep1 (1:4 diluted)	30.4598	25	1.39794	WT_rep1 (1:4 diluted)	30.9341	25	1.39794	WT_rep1 (1:4 diluted)	30.9302	25	1.39794	WT_rep1 (1:4 diluted)	23.6327	25	1.39794
WT_rep1 (1:4 diluted)	30.8396	25	1.39794	WT_rep1 (1:4 diluted)	30.2084	25	1.39794	WT_rep1 (1:4 diluted)	31.3269	25	1.39794	WT_rep1 (1:4 diluted)	23.845	25	1.39794
WT_rep1 (1:2 diluted)	29.6763	50	1.69897	WT_rep1 (1:2 diluted)	29.818	50	1.69897	WT_rep1 (1:2 diluted)	30.8006	50	1.69897	WT_rep1 (1:2 diluted)	22.7367	50	1.69897
WT_rep1 (1:2 diluted)	29.9653	50	1.69897	WT_rep1 (1:2 diluted)	29.9218	50	1.69897	WT_rep1 (1:2 diluted)	29.9509	50	1.69897	WT_rep1 (1:2 diluted)	22.7177	50	1.69897
WT_rep1	28.1448	100	2	WT_rep1	29.2113	100	2	WT1	29.096	100	2	WT1	21.771	100	2
WT_rep1	27.8058	100	2	WT_rep1	29.3085	100	2	WT1	29.6087	100	2	WT1	21.7368	100	2
WT_rep2	28.8999	66.1502	1.82053	WT_rep2	29.4392	76.0084	1.88086	WT2	29.473	85.3565	1.93124	WT2	21.9479	86.6604	1.93782
WT_rep2	29.1881	57.5444	1.76	WT_rep2	29.644	63.0695	1.79982	WT2	29.8885	64.9815	1.81279	WT2	21.9523	86.3955	1.93649
WT_rep3	29.6812	45.3373	1.65646	WT_rep3	30.6611	24.9719	1.39745	WT3	30.5769	41.3558	1.61654	WT3	23.1603	37.3487	1.57228
WT_rep3	29.3862	52.2882	1.7184	WT_rep3	30.1639	39.2799	1.59417	WT3	31.2763	26.1296	1.41713	WT3	23.008	41.5132	1.61819
Xist HET_rep1	28.2608	90.1027	1.95474	Xist HET_rep1	28.5541	170.209	2.23098	Xist HET_rep1	28.593	152.106	2.18215	Xist HET_rep1	21.9407	87.0929	1.93998
Xist HET_rep1	28.5979	76.5505	1.88395	Xist HET_rep1	28.733	144.615	2.16021	Xist HET_rep1	28.876	126.314	2.10145	Xist HET_rep1	21.9247	88.0628	1.94479
Xist HET_rep2	28.6457	74.7987	1.87389	Xist HET_rep2	27.9368	298.675	2.4752	Xist HET_rep2	29.0619	111.803	2.04845	Xist HET_rep2	21.6564	106.092	2.02568
Xist HET_rep2	27.6503	121.042	2.08294	Xist HET_rep2	28.5071	177.663	2.2496	Xist HET_rep2	29.2255	100.421	2.00182	Xist HET_rep2	21.6201	108.799	2.03663
Xist HET_rep3	27.6521	120.935	2.08255	Xist HET_rep3	28.1325	249.918	2.3978	Xist HET_rep3	28.9191	122.792	2.08917	Xist HET_rep3	21.2773	138.037	2.14
Xist HET_rep3	27.8659	109.059	2.03766	Xist HET_rep3	28.2238	229.964	2.36166	Xist HET_rep3	28.8574	127.869	2.10677	Xist HET_rep3	21.4092	125.958	2.10023
Relative expression
	Firre-5'	Firre-mid	Firre-3'	Firre-ful length
WT_rep1	1	1	1	1
WT_rep2	0.714693	0.803547	0.821627	0.868547
WT_rep3	1.23672	0.807409	1.08618	0.868358
Xist HET_rep1	0.951915	1.79826	0.674769	1.59042
Xist HET_rep2	0.908782	2.22409	0.62834	0.98841
Xist HET_rep3	0.87097	1.81812	0.733779	0.952363
Average
	Firre-5'	Firre-mid	Firre-3'	Firre-ful length
WT	0.983805	0.870318	0.969268	0.912302
Xist HET	0.910556	1.94682	0.678963	1.17706
Student's t-test	0.695635	0.0275945	0.0274757	0.246116
